# Supplementary material for: A Discrete Fruit Fly Optimization Algorithm for the Traveling Salesman Problem
Source: PLoS One. 2016 Nov 3;11(11):e0165804. doi: 10.1371/journal.pone.0165804 (PMC5094794; doi:10.1371/journal.pone.0165804)
Supplement: S1 File — (ZIP) [file pone.0165804.s001.zip]

Archive with 16 entries (15 files):
- TSP instances/
- TSP instances/ali535.tsp
- TSP instances/d2103.tsp
- TSP instances/d493.tsp
- TSP instances/fl1400.tsp
- TSP instances/fl3795.tsp
- TSP instances/pcb1173.tsp
- TSP instances/pcb442.tsp
- TSP instances/pr1002.tsp
- TSP instances/rat575.tsp
- TSP instances/rl11849.tsp
- TSP instances/rl1304.tsp
- TSP instances/rl5915.tsp
- TSP instances/u2319.tsp
- TSP instances/u574.tsp
- TSP instances/vm1748.tsp
