# Supplementary material for: A Discrete Fruit Fly Optimization Algorithm for the Traveling Salesman Problem
Source: PLoS One. 2016 Nov 3;11(11):e0165804. doi: 10.1371/journal.pone.0165804 (PMC5094794; doi:10.1371/journal.pone.0165804)
Supplement: S1 File — (ZIP) [file pone.0165804.s001.zip › TSP instances/ali535.tsp]

NAME: ali535

TYPE: TSP

COMMENT: 535 Airports around the globe (Padberg/Rinaldi)

DIMENSION: 535

EDGE_WEIGHT_TYPE: GEO

DISPLAY_DATA_TYPE: COORD_DISPLAY

NODE_COORD_SECTION

1  36.49  7.49

2  57.06  9.51

3  30.22  48.14

4  5.15 -3.56

5  34.59 -106.37

6  57.12 -2.12

7  16.45 -99.45

8  5.36 -0.10

9  28.56 -13.36

10  8.59  38.48

11  12.50  45.02

12 -34.48  138.38

13  30.23 -9.33

14  56.18  12.51

15  36.40 -4.30

16  40.38  8.17

17  35.11 -3.50

18  41.55  8.48

19 -37.01  174.47

20  38.17 -0.34

21  36.42  3.13

22  36.11  37.14

23  35.14 -101.42

24  31.58  35.59

25  52.18  4.46

26  61.10 -149.59

27  39.57  32.41

28  51.11  4.28

29  17.08 -61.47

30  43.37  13.22

31  29.38  35.01

32  59.39  17.55

33  15.18  38.55

34 -25.14 -57.31

35  23.58  32.47

36  37.54  23.44

37  33.46 -84.31

38  12.30 -70.01

39  24.26  54.28

40  36.55  30.48

41  26.16  50.38

42  40.29  50.01

43  39.11 -76.40

44  10.48 -74.52

45 -16.11 -52.30

46  10.25  45.01

47  41.18  2.05

48  32.22 -64.42

49  41.56 -72.41

50  40.39  17.57

51  44.49  20.19

52  9.21  34.31

53  32.06  20.16

54  52.29  13.24

55  48.27 -4.25

56 -19.48  3.45

57  33.49  35.29

58  54.39 -6.14

59  35.48 -101.22

60  4.24  18.31

61  13.04 -59.30

62  60.17  5.13

63  44.48 -68.50

64  33.14  44.14

65  45.40  9.24

66  33.34 -86.45

67  52.27 -1.45

68  42.33  9.29

69  45.48 -108.37

70  43.28 -1.32

71  13.21 -16.40

72 -3.19  29.19

73  13.55  100.36

74  12.38 -8.02

75  55.44  9.09

76  44.32  11.18

77  12.57  77.40

78 -15.41  34.58

79  27.13  56.22

80 -27.25  153.05

81  44.50 -0.43

82  4.42 -74.09

83  50.47 -1.51

84  19.05  72.52

85  67.16  14.22

86  42.22 -71.00

87  53.03  8.48

88  41.08  16.47

89  46.55  7.30

90  51.31 -2.35

91  50.54  4.29

92 -15.52 -47.55

93  47.35  7.32

94  48.10  16.13

95  47.27  19.15

96 -34.49 -58.32

97  42.55 -78.38

98  44.30  26.06

99  49.27  2.07

100 -4.15  15.15

101  39.15  9.04

102  30.08  31.24

103  23.11  113.16

104  33.33 -7.40

105 -11.54  22.45

106  4.49 -52.22

107  52.13  0.11

108 -35.19  149.12

109  10.36 -66.59

110  22.39  88.27

111  52.50 -1.19

112  49.01  2.33

113  43.33  6.57

114  45.40 -0.19

115  39.37  19.55

116  50.52  7.09

117  41.59 -87.54

118  41.48  12.36

119  9.34 -13.37

120  41.25 -81.51

121  3.26 -76.25

122  42.31  8.48

123 -28.02  145.37

124  7.11  79.53

125  40.04 -83.04

126  33.22 -7.35

127  48.07  7.22

128  44.22  28.29

129  45.40 -0.19

130  6.21  2.23

131  55.37  12.39

132 -33.58  18.36

133  37.28  15.04

134  10.27 -75.31

135 -26.25  146.14

136  39.00  17.05

137  12.12 -68.57

138  39.09 -84.20

139  39.03 -84.20

140  51.24 -3.12

141  29.11 -81.03

142  23.46  90.23

143  14.45  42.59

144  32.50 -96.51

145  33.25  36.31

146 -6.53  39.12

147  42.34  18.16

148 -29.58  30.57

149  38.51 -77.02

150  28.34  77.07

151  39.46 -104.53

152  32.46 -96.24

153  26.16  50.10

154  47.16  5.05

155  33.52  10.47

156  14.45 -17.30

157  4.01  9.43

158  19.08  30.26

159  25.16  51.34

160  49.22  0.10

161 -8.45  115.10

162  51.08  13.46

163 -12.25  130.52

164  42.14 -83.32

165  42.13 -83.21

166  53.26 -6.15

167  51.17  6.45

168  25.15  55.20

169  0.03  32.26

170  45.32  4.18

171  55.57 -3.22

172  51.27  5.23

173  31.48 -106.16

174  52.50 -1.19

175  48.19  6.04

176  40.07  33.00

177  40.09  82.40

178  40.42 -74.10

179  50.44 -3.25

180 -34.49 -58.32

181  64.49 -147.51

182  37.01 -7.58

183 -11.35  27.31

184  59.54  10.37

185  41.49  12.15

186  14.35 -61.00

187  33.56  45.80

188 -4.23  15.26

189  43.49  11.12

190  8.37 -13.12

191  41.26  15.32

192  50.02  8.34

193  44.12  12.04

194 -21.13  27.29

195  28.27 -13.52

196  53.29 -1.00

197 -19.27  29.52

198  54.23  18.28

199  60.12  11.05

200  24.57  10.10

201 -22.50 -43.15

202  55.52 -4.26

203  45.22  5.20

204  7.09  41.43

205  44.25  8.50

206  57.40  18.18

207  41.54  2.46

208  37.11 -3.47

209  47.00  15.26

210  51.09 -0.11

211  14.34 -90.32

212  46.14  6.07

213 -2.09 -79.53

214  52.28  9.42

215  53.38  10.00

216  60.19  24.58

217  35.20  25.11

218  30.20  120.51

219  22.19  114.12

220  31.40  6.09

221  35.33  139.46

222  21.20 -157.55

223  29.59 -95.28

224  38.57 -77.27

225  43.06 -78.57

226  38.52  1.22

227  47.34 -97.27

228  50.21  30.55

229 -25.44 -54.28

230  39.44 -86.17

231  40.59  28.49

232  38.17  27.10

233  21.30  39.12

234  49.13 -2.12

235  40.38 -73.46

236  11.33  43.10

237 -6.09  106.51

238 -26.08  28.15

239 -3.22  36.38

240  45.28 -73.44

241  12.03  8.31

242  34.34  69.12

243  63.59 -22.37

244 -1.58  30.08

245  22.34  120.17

246  24.54  67.09

247 -6.18  155.43

248  17.56 -76.48

249  50.05  19.47

250  15.36  32.33

251  27.42  85.22

252  3.08  101.33

253  29.13  47.58

254 -8.51  13.14

255  10.36 -66.59

256  36.04 -115.09

257  33.56 -118.24

258  53.52 -1.39

259  48.58  2.27

260  0.27  9.25

261  34.52  33.38

262  43.11  0.00

263  59.49  30.17

264  36.51 -2.22

265  51.24  12.25

266  51.25  12.14

267  6.10  1.15

268  40.46 -73.52

269  33.57 -118.24

270  50.38  5.27

271  51.09 -0.11

272  51.28 -0.27

273  50.34  3.05

274 -12.01 -77.07

275  45.27  9.16

276  38.46 -9.08

277  46.13  14.28

278  35.30  12.37

279  48.14  14.11

280  51.28 -0.27

281  6.35  3.20

282  27.56 -15.23

283 -16.30 -68.11

284  53.21 -2.53

285  6.10  1.15

286  51.53 -0.22

287 -25.55  32.34

288 -15.20  28.27

289  4.27  114.00

290  49.37  6.12

291 -17.49  25.49

292  25.41  32.43

293  45.44  4.56

294  13.00  80.11

295  40.29 -3.34

296  31.52 -4.13

297  53.21 -2.16

298 -3.04 -60.00

299  10.34 -71.44

300 -4.02  39.36

301  46.22  15.47

302  39.18 -94.44

303  28.32 -81.20

304  23.36  58.17

305  44.25  8.50

306 -37.44  144.54

307  24.31  39.42

308 -37.41  144.51

309  19.26 -99.04

310  12.07 -86.11

311  2.01  45.19

312  25.48 -80.17

313  20.56 -89.41

314  45.27  9.16

315  35.45  10.45

316  39.07 -94.36

317  35.52  14.29

318  4.11  73.32

319  47.45  7.26

320  55.33  13.22

321  54.31 -1.25

322  14.31  121.01

323  55.58  37.25

324  43.35  3.58

325 -25.55  32.34

326 -8.58  125.13

327  43.26  5.13

328 -20.26  57.41

329  51.21  1.21

330  44.53 -93.13

331  53.52  27.33

332  50.55  5.47

333  29.59 -90.16

334 -26.31  31.19

335  48.08  11.42

336 -34.50 -56.02

337  45.38  8.43

338  49.05  6.08

339 -17.45  177.27

340  40.53  14.18

341  25.02 -77.28

342 -1.19  36.56

343  43.40  7.13

344  55.02 -1.41

345  45.56  6.06

346  12.08  15.02

347  32.56  129.56

348  35.09  36.17

349  13.29  2.10

350  18.06 -15.57

351 -13.00  28.39

352  58.35  16.15

353  35.45  140.23

354  47.09 -1.36

355  49.30  11.05

356  52.41  1.17

357  40.38 -73.46

358  55.28  10.20

359  46.26  30.41

360  26.21  127.46

361  35.26 -97.46

362  40.54  9.31

363  41.07 -95.55

364  41.14 -8.41

365  41.59 -87.54

366  51.50 -8.29

367  28.26 -81.19

368  35.38 -0.37

369  48.43  2.23

370  34.47  135.27

371  60.12  11.05

372  51.12  2.52

373  44.34  26.06

374  12.21 -1.31

375  43.26 -5.50

376  18.34 -72.17

377  48.43  2.23

378  40.05  116.36

379 -31.56  115.58

380  4.52  7.02

381  37.08 -76.30

382  39.52 -75.15

383  33.26 -112.01

384  55.52 -4.26

385  46.35  0.18

386  40.30 -80.14

387 -5.15  39.49

388  39.33  2.44

389  38.10  13.06

390  11.33  104.51

391  36.49  11.58

392 -9.27  147.13

393  10.36 -61.21

394  9.05 -79.23

395  50.06  14.16

396  43.41  10.24

397  42.26  14.11

398  16.16 -61.32

399  9.03 -79.24

400  43.23 -0.25

401  45.39  12.12

402  31.37 -8.03

403  34.03 -6.45

404 -8.08 -34.55

405  38.04  15.39

406  64.08 -21.57

407  16.54  96.09

408  49.19  4.03

409  36.23  28.07

410 -29.43 -53.42

411 -22.50 -43.15

412  45.13  14.35

413  44.01  12.37

414  48.04 -1.44

415  6.14 -10.22

416  41.49  12.15

417  14.10  145.15

418 -32.55 -60.47

419  51.57  4.26

420  24.42  46.44

421  33.37  73.06

422  6.30 -58.15

423  15.29  44.13

424  13.42 -89.07

425  32.44 -117.11

426 -23.00 -47.08

427  29.32 -98.28

428 -17.56  31.06

429  48.31 -24.80

430 -33.23 -70.47

431  42.54 -8.25

432  33.14  44.14

433  18.26 -69.40

434  47.27 -122.18

435  27.00  14.27

436  37.33  126.48

437  51.34  0.42

438 -4.40  55.31

439  37.37 -122.23

440  31.12  121.20

441  25.21  55.24

442  16.45 -22.57

443  1.21  103.54

444  37.22 -121.56

445  43.49  18.20

446  9.58 -84.16

447  9.59 -84.12

448  18.26 -66.01

449  40.31  22.58

450  41.58  21.38

451  40.53 -111.57

452  36.58 -25.10

453  52.42 -8.55

454  42.42  23.24

455  43.32  16.18

456 -12.54 -38.20

457  38.45 -90.22

458  51.33  0.14

459  59.39  17.55

460  48.41  9.13

461  38.54  16.15

462  58.53  5.38

463  55.58  37.25

464  37.26 -5.54

465  48.32  7.38

466  52.22  13.30

467 -33.56  151.10

468  29.33  52.36

469  47.48  13.00

470  40.31  17.24

471  41.19  69.24

472  28.29 -16.20

473  38.31 -28.43

474  43.11  0.00

475  28.29 -16.20

476  14.02 -87.14

477  52.29  13.24

478  35.41  51.19

479  41.20  19.47

480  32.40  13.09

481  43.37  1.23

482  32.01  34.53

483  22.49  5.27

484  0.23  6.43

485  35.43 -5.55

486 -18.48  47.29

487  33.56  8.06

488 -24.42 -53.42

489  25.04  121.33

490  37.55  12.29

491  51.23 -2.43

492  45.12  7.39

493  45.50  13.28

494  45.39  12.12

495  47.26  0.43

496  36.18 -95.52

497  36.51  10.14

498  52.34  13.18

499  35.33  139.46

500  35.54 -83.53

501  40.62  13.11

502 -0.08 -78.29

503  12.41  101.01

504  13.45 -60.57

505  44.55  4.58

506  43.14  27.49

507  45.30  12.21

508 -23.00 -47.08

509  48.07  16.33

510  39.29 -0.29

511  41.42 -4.51

512  45.24  10.53

513  38.57 -77.27

514  52.10  20.58

515  36.45 -6.04

516  53.19 -113.35

517  44.53 -63.31

518  45.41 -74.02

519  45.19 -75.40

520  46.48 -71.24

521  42.16 -82.58

522  48.57 -54.34

523  45.28 -73.44

524  49.11 -123.10

525  49.55 -97.14

526  51.07 -114.01

527  47.37 -52.45

528  43.41 -79.38

529  44.06  15.21

530  45.45  16.04

531  41.40 -1.03

532 -6.13  39.13

533  47.28  8.33

534  51.33  0.14

535  24.58  91.53

EOF
