# Supplementary material for: A Discrete Fruit Fly Optimization Algorithm for the Traveling Salesman Problem
Source: PLoS One. 2016 Nov 3;11(11):e0165804. doi: 10.1371/journal.pone.0165804 (PMC5094794; doi:10.1371/journal.pone.0165804)
Supplement: S1 File — (ZIP) [file pone.0165804.s001.zip › TSP instances/d2103.tsp]

NAME : d2103

COMMENT : Drilling problem (Reinelt)

TYPE : TSP

DIMENSION : 2103

EDGE_WEIGHT_TYPE : EUC_2D

NODE_COORD_SECTION

1 0.00000e+00 0.00000e+00

2 6.91100e+02 8.56700e+02

3 7.41900e+02 8.56700e+02

4 7.92700e+02 8.56700e+02

5 8.68900e+02 8.63100e+02

6 7.92700e+02 9.07500e+02

7 6.91100e+02 9.07500e+02

8 8.68900e+02 9.13900e+02

9 7.92700e+02 9.58300e+02

10 7.41900e+02 9.58300e+02

11 6.91100e+02 9.58300e+02

12 6.91100e+02 1.61870e+03

13 7.41900e+02 1.61870e+03

14 7.92700e+02 1.61870e+03

15 7.92700e+02 1.66950e+03

16 6.91100e+02 1.66950e+03

17 6.91100e+02 1.72030e+03

18 7.41900e+02 1.72030e+03

19 7.92700e+02 1.72030e+03

20 1.09750e+03 2.42520e+03

21 9.07000e+02 2.41250e+03

22 8.30800e+02 2.41250e+03

23 1.03400e+03 2.38710e+03

24 1.05940e+03 2.38710e+03

25 8.56200e+02 2.37440e+03

26 8.30800e+02 2.36170e+03

27 8.56200e+02 2.34900e+03

28 8.30800e+02 2.33630e+03

29 9.83200e+02 2.33630e+03

30 1.02290e+03 2.33630e+03

31 1.06250e+03 2.33630e+03

32 1.10210e+03 2.33630e+03

33 1.14170e+03 2.33630e+03

34 1.18140e+03 2.33630e+03

35 1.22100e+03 2.33630e+03

36 1.26060e+03 2.33630e+03

37 1.30020e+03 2.33630e+03

38 1.33990e+03 2.33630e+03

39 1.37950e+03 2.33630e+03

40 1.41910e+03 2.33630e+03

41 1.45870e+03 2.33630e+03

42 1.49840e+03 2.33630e+03

43 1.53800e+03 2.33630e+03

44 1.57760e+03 2.33630e+03

45 1.61720e+03 2.33630e+03

46 1.65690e+03 2.33630e+03

47 1.69650e+03 2.33630e+03

48 1.73610e+03 2.33630e+03

49 1.77570e+03 2.33630e+03

50 1.81540e+03 2.33630e+03

51 1.85500e+03 2.33630e+03

52 1.89460e+03 2.33630e+03

53 1.93420e+03 2.33630e+03

54 1.97380e+03 2.33630e+03

55 2.01350e+03 2.33630e+03

56 2.05310e+03 2.33630e+03

57 2.09270e+03 2.33630e+03

58 2.13230e+03 2.33630e+03

59 2.17200e+03 2.33630e+03

60 2.21160e+03 2.33630e+03

61 2.25120e+03 2.33630e+03

62 2.29080e+03 2.33630e+03

63 2.33050e+03 2.33630e+03

64 2.37010e+03 2.33630e+03

65 2.40970e+03 2.33630e+03

66 2.44930e+03 2.33630e+03

67 2.48900e+03 2.33630e+03

68 2.52860e+03 2.33630e+03

69 2.56820e+03 2.33630e+03

70 2.60780e+03 2.33630e+03

71 2.64750e+03 2.33630e+03

72 8.56200e+02 2.32360e+03

73 8.56200e+02 2.29820e+03

74 9.83200e+02 2.28550e+03

75 1.02290e+03 2.28550e+03

76 1.06250e+03 2.28550e+03

77 1.10210e+03 2.28550e+03

78 1.14170e+03 2.28550e+03

79 1.18140e+03 2.28550e+03

80 1.22100e+03 2.28550e+03

81 1.26060e+03 2.28550e+03

82 1.30020e+03 2.28550e+03

83 1.33990e+03 2.28550e+03

84 1.37950e+03 2.28550e+03

85 1.41910e+03 2.28550e+03

86 1.45870e+03 2.28550e+03

87 1.49840e+03 2.28550e+03

88 1.53800e+03 2.28550e+03

89 1.57760e+03 2.28550e+03

90 1.61720e+03 2.28550e+03

91 1.65690e+03 2.28550e+03

92 1.69650e+03 2.28550e+03

93 1.73610e+03 2.28550e+03

94 1.77570e+03 2.28550e+03

95 1.81540e+03 2.28550e+03

96 1.85500e+03 2.28550e+03

97 1.89460e+03 2.28550e+03

98 1.93420e+03 2.28550e+03

99 1.97380e+03 2.28550e+03

100 2.01350e+03 2.28550e+03

101 2.05310e+03 2.28550e+03

102 2.09270e+03 2.28550e+03

103 2.13230e+03 2.28550e+03

104 2.17200e+03 2.28550e+03

105 2.21160e+03 2.28550e+03

106 2.25120e+03 2.28550e+03

107 2.29080e+03 2.28550e+03

108 2.33050e+03 2.28550e+03

109 2.37010e+03 2.28550e+03

110 2.40970e+03 2.28550e+03

111 2.44930e+03 2.28550e+03

112 2.48900e+03 2.28550e+03

113 2.52860e+03 2.28550e+03

114 2.56820e+03 2.28550e+03

115 2.60780e+03 2.28550e+03

116 2.64750e+03 2.28550e+03

117 1.05940e+03 2.23470e+03

118 1.03400e+03 2.23470e+03

119 1.03400e+03 2.18390e+03

120 1.05940e+03 2.18390e+03

121 9.83200e+02 2.13310e+03

122 1.02290e+03 2.13310e+03

123 1.06250e+03 2.13310e+03

124 1.10210e+03 2.13310e+03

125 1.14170e+03 2.13310e+03

126 1.18140e+03 2.13310e+03

127 1.22100e+03 2.13310e+03

128 1.26060e+03 2.13310e+03

129 1.30020e+03 2.13310e+03

130 1.33990e+03 2.13310e+03

131 1.37950e+03 2.13310e+03

132 1.41910e+03 2.13310e+03

133 1.45870e+03 2.13310e+03

134 1.49840e+03 2.13310e+03

135 1.53800e+03 2.13310e+03

136 1.57760e+03 2.13310e+03

137 1.61720e+03 2.13310e+03

138 1.65690e+03 2.13310e+03

139 1.69650e+03 2.13310e+03

140 1.73610e+03 2.13310e+03

141 1.77570e+03 2.13310e+03

142 1.81540e+03 2.13310e+03

143 1.85500e+03 2.13310e+03

144 1.89460e+03 2.13310e+03

145 1.93420e+03 2.13310e+03

146 1.97380e+03 2.13310e+03

147 2.01350e+03 2.13310e+03

148 2.05310e+03 2.13310e+03

149 2.09270e+03 2.13310e+03

150 2.13230e+03 2.13310e+03

151 2.17200e+03 2.13310e+03

152 2.21160e+03 2.13310e+03

153 2.25120e+03 2.13310e+03

154 2.29080e+03 2.13310e+03

155 2.33050e+03 2.13310e+03

156 2.37010e+03 2.13310e+03

157 2.40970e+03 2.13310e+03

158 2.44930e+03 2.13310e+03

159 2.48900e+03 2.13310e+03

160 2.52860e+03 2.13310e+03

161 2.56820e+03 2.13310e+03

162 2.60780e+03 2.13310e+03

163 2.64750e+03 2.13310e+03

164 2.64750e+03 2.08230e+03

165 2.60780e+03 2.08230e+03

166 2.56820e+03 2.08230e+03

167 2.52860e+03 2.08230e+03

168 2.48900e+03 2.08230e+03

169 2.44930e+03 2.08230e+03

170 2.40970e+03 2.08230e+03

171 2.37010e+03 2.08230e+03

172 2.33050e+03 2.08230e+03

173 2.29080e+03 2.08230e+03

174 2.25120e+03 2.08230e+03

175 2.21160e+03 2.08230e+03

176 2.17200e+03 2.08230e+03

177 2.13230e+03 2.08230e+03

178 2.09270e+03 2.08230e+03

179 2.05310e+03 2.08230e+03

180 2.01350e+03 2.08230e+03

181 1.97380e+03 2.08230e+03

182 1.93420e+03 2.08230e+03

183 1.89460e+03 2.08230e+03

184 1.85500e+03 2.08230e+03

185 1.81540e+03 2.08230e+03

186 1.77570e+03 2.08230e+03

187 1.73610e+03 2.08230e+03

188 1.69650e+03 2.08230e+03

189 1.65690e+03 2.08230e+03

190 1.61720e+03 2.08230e+03

191 1.57760e+03 2.08230e+03

192 1.53800e+03 2.08230e+03

193 1.49840e+03 2.08230e+03

194 1.45870e+03 2.08230e+03

195 1.41910e+03 2.08230e+03

196 1.37950e+03 2.08230e+03

197 1.33990e+03 2.08230e+03

198 1.30020e+03 2.08230e+03

199 1.26060e+03 2.08230e+03

200 1.22100e+03 2.08230e+03

201 1.18140e+03 2.08230e+03

202 1.14170e+03 2.08230e+03

203 1.10210e+03 2.08230e+03

204 1.06250e+03 2.08230e+03

205 1.02290e+03 2.08230e+03

206 9.83200e+02 2.08230e+03

207 1.03400e+03 2.03150e+03

208 1.05940e+03 2.03150e+03

209 8.81600e+02 1.99340e+03

210 1.03400e+03 1.98070e+03

211 1.05940e+03 1.98070e+03

212 8.81600e+02 1.96800e+03

213 8.56200e+02 1.96800e+03

214 8.43500e+02 1.94260e+03

215 8.81600e+02 1.94260e+03

216 9.83200e+02 1.92990e+03

217 1.02290e+03 1.92990e+03

218 1.06250e+03 1.92990e+03

219 1.10210e+03 1.92990e+03

220 1.14170e+03 1.92990e+03

221 1.18140e+03 1.92990e+03

222 1.22100e+03 1.92990e+03

223 1.26060e+03 1.92990e+03

224 1.30020e+03 1.92990e+03

225 1.33990e+03 1.92990e+03

226 1.37950e+03 1.92990e+03

227 1.41910e+03 1.92990e+03

228 1.45870e+03 1.92990e+03

229 1.49840e+03 1.92990e+03

230 1.53800e+03 1.92990e+03

231 1.57760e+03 1.92990e+03

232 1.61720e+03 1.92990e+03

233 1.65690e+03 1.92990e+03

234 1.69650e+03 1.92990e+03

235 1.73610e+03 1.92990e+03

236 1.77570e+03 1.92990e+03

237 1.81540e+03 1.92990e+03

238 1.85500e+03 1.92990e+03

239 1.89460e+03 1.92990e+03

240 1.93420e+03 1.92990e+03

241 1.97380e+03 1.92990e+03

242 2.01350e+03 1.92990e+03

243 2.05310e+03 1.92990e+03

244 2.09270e+03 1.92990e+03

245 2.13230e+03 1.92990e+03

246 2.17200e+03 1.92990e+03

247 2.21160e+03 1.92990e+03

248 2.25120e+03 1.92990e+03

249 2.29080e+03 1.92990e+03

250 2.33050e+03 1.92990e+03

251 2.37010e+03 1.92990e+03

252 2.40970e+03 1.92990e+03

253 2.44930e+03 1.92990e+03

254 2.48900e+03 1.92990e+03

255 2.52860e+03 1.92990e+03

256 2.56820e+03 1.92990e+03

257 2.60780e+03 1.92990e+03

258 2.64750e+03 1.92990e+03

259 8.81600e+02 1.91720e+03

260 8.30800e+02 1.91720e+03

261 8.18100e+02 1.89180e+03

262 8.81600e+02 1.89180e+03

263 9.83200e+02 1.87910e+03

264 1.02290e+03 1.87910e+03

265 1.06250e+03 1.87910e+03

266 1.10210e+03 1.87910e+03

267 1.14170e+03 1.87910e+03

268 1.18140e+03 1.87910e+03

269 1.22100e+03 1.87910e+03

270 1.26060e+03 1.87910e+03

271 1.30020e+03 1.87910e+03

272 1.33990e+03 1.87910e+03

273 1.37950e+03 1.87910e+03

274 1.41910e+03 1.87910e+03

275 1.45870e+03 1.87910e+03

276 1.49840e+03 1.87910e+03

277 1.53800e+03 1.87910e+03

278 1.57760e+03 1.87910e+03

279 1.61720e+03 1.87910e+03

280 1.65690e+03 1.87910e+03

281 1.69650e+03 1.87910e+03

282 1.73610e+03 1.87910e+03

283 1.77570e+03 1.87910e+03

284 1.81540e+03 1.87910e+03

285 1.85500e+03 1.87910e+03

286 1.89460e+03 1.87910e+03

287 1.93420e+03 1.87910e+03

288 1.97380e+03 1.87910e+03

289 2.01350e+03 1.87910e+03

290 2.05310e+03 1.87910e+03

291 2.09270e+03 1.87910e+03

292 2.13230e+03 1.87910e+03

293 2.17200e+03 1.87910e+03

294 2.21160e+03 1.87910e+03

295 2.25120e+03 1.87910e+03

296 2.29080e+03 1.87910e+03

297 2.33050e+03 1.87910e+03

298 2.37010e+03 1.87910e+03

299 2.40970e+03 1.87910e+03

300 2.44930e+03 1.87910e+03

301 2.48900e+03 1.87910e+03

302 2.52860e+03 1.87910e+03

303 2.56820e+03 1.87910e+03

304 2.60780e+03 1.87910e+03

305 2.64750e+03 1.87910e+03

306 8.81600e+02 1.86640e+03

307 8.81600e+02 1.84100e+03

308 1.03400e+03 1.82830e+03

309 1.05940e+03 1.82830e+03

310 8.81600e+02 1.81560e+03

311 8.81600e+02 1.77750e+03

312 1.03400e+03 1.77750e+03

313 1.05940e+03 1.77750e+03

314 9.83200e+02 1.72670e+03

315 1.02290e+03 1.72670e+03

316 1.06250e+03 1.72670e+03

317 1.10210e+03 1.72670e+03

318 1.14170e+03 1.72670e+03

319 1.18140e+03 1.72670e+03

320 1.22100e+03 1.72670e+03

321 1.26060e+03 1.72670e+03

322 1.30020e+03 1.72670e+03

323 1.33990e+03 1.72670e+03

324 1.37950e+03 1.72670e+03

325 1.41910e+03 1.72670e+03

326 1.45870e+03 1.72670e+03

327 1.49840e+03 1.72670e+03

328 1.53800e+03 1.72670e+03

329 1.57760e+03 1.72670e+03

330 1.61720e+03 1.72670e+03

331 1.65690e+03 1.72670e+03

332 1.69650e+03 1.72670e+03

333 1.73610e+03 1.72670e+03

334 1.77570e+03 1.72670e+03

335 1.81540e+03 1.72670e+03

336 1.85500e+03 1.72670e+03

337 1.89460e+03 1.72670e+03

338 1.93420e+03 1.72670e+03

339 1.97380e+03 1.72670e+03

340 2.01350e+03 1.72670e+03

341 2.05310e+03 1.72670e+03

342 2.09270e+03 1.72670e+03

343 2.13230e+03 1.72670e+03

344 2.17200e+03 1.72670e+03

345 2.21160e+03 1.72670e+03

346 2.25120e+03 1.72670e+03

347 2.29080e+03 1.72670e+03

348 2.33050e+03 1.72670e+03

349 2.37010e+03 1.72670e+03

350 2.40970e+03 1.72670e+03

351 2.44930e+03 1.72670e+03

352 2.48900e+03 1.72670e+03

353 2.52860e+03 1.72670e+03

354 2.56820e+03 1.72670e+03

355 2.60780e+03 1.72670e+03

356 2.64750e+03 1.72670e+03

357 8.81600e+02 1.70130e+03

358 9.83200e+02 1.67590e+03

359 1.02290e+03 1.67590e+03

360 1.06250e+03 1.67590e+03

361 1.10210e+03 1.67590e+03

362 1.14170e+03 1.67590e+03

363 1.18140e+03 1.67590e+03

364 1.22100e+03 1.67590e+03

365 1.26060e+03 1.67590e+03

366 1.30020e+03 1.67590e+03

367 1.33990e+03 1.67590e+03

368 1.37950e+03 1.67590e+03

369 1.41910e+03 1.67590e+03

370 1.45870e+03 1.67590e+03

371 1.49840e+03 1.67590e+03

372 1.53800e+03 1.67590e+03

373 1.57760e+03 1.67590e+03

374 1.61720e+03 1.67590e+03

375 1.65690e+03 1.67590e+03

376 1.69650e+03 1.67590e+03

377 1.73610e+03 1.67590e+03

378 1.77570e+03 1.67590e+03

379 1.81540e+03 1.67590e+03

380 1.85500e+03 1.67590e+03

381 1.89460e+03 1.67590e+03

382 1.93420e+03 1.67590e+03

383 1.97380e+03 1.67590e+03

384 2.01350e+03 1.67590e+03

385 2.05310e+03 1.67590e+03

386 2.09270e+03 1.67590e+03

387 2.13230e+03 1.67590e+03

388 2.17200e+03 1.67590e+03

389 2.21160e+03 1.67590e+03

390 2.25120e+03 1.67590e+03

391 2.29080e+03 1.67590e+03

392 2.33050e+03 1.67590e+03

393 2.37010e+03 1.67590e+03

394 2.40970e+03 1.67590e+03

395 2.44930e+03 1.67590e+03

396 2.48900e+03 1.67590e+03

397 2.52860e+03 1.67590e+03

398 2.56820e+03 1.67590e+03

399 2.60780e+03 1.67590e+03

400 2.64750e+03 1.67590e+03

401 8.68900e+02 1.66320e+03

402 1.03400e+03 1.62510e+03

403 1.05940e+03 1.62510e+03

404 1.05940e+03 1.57430e+03

405 1.03400e+03 1.57430e+03

406 9.83200e+02 1.52350e+03

407 1.02290e+03 1.52350e+03

408 1.06250e+03 1.52350e+03

409 1.10210e+03 1.52350e+03

410 1.14170e+03 1.52350e+03

411 1.18140e+03 1.52350e+03

412 1.22100e+03 1.52350e+03

413 1.26060e+03 1.52350e+03

414 1.30020e+03 1.52350e+03

415 1.33990e+03 1.52350e+03

416 1.37950e+03 1.52350e+03

417 1.41910e+03 1.52350e+03

418 1.45870e+03 1.52350e+03

419 1.49840e+03 1.52350e+03

420 1.53800e+03 1.52350e+03

421 1.57760e+03 1.52350e+03

422 1.61720e+03 1.52350e+03

423 1.65690e+03 1.52350e+03

424 1.69650e+03 1.52350e+03

425 1.73610e+03 1.52350e+03

426 1.77570e+03 1.52350e+03

427 1.81540e+03 1.52350e+03

428 1.85500e+03 1.52350e+03

429 1.89460e+03 1.52350e+03

430 1.93420e+03 1.52350e+03

431 1.97380e+03 1.52350e+03

432 2.01350e+03 1.52350e+03

433 2.05310e+03 1.52350e+03

434 2.09270e+03 1.52350e+03

435 2.13230e+03 1.52350e+03

436 2.17200e+03 1.52350e+03

437 2.21160e+03 1.52350e+03

438 2.25120e+03 1.52350e+03

439 2.29080e+03 1.52350e+03

440 2.33050e+03 1.52350e+03

441 2.37010e+03 1.52350e+03

442 2.40970e+03 1.52350e+03

443 2.44930e+03 1.52350e+03

444 2.48900e+03 1.52350e+03

445 2.52860e+03 1.52350e+03

446 2.56820e+03 1.52350e+03

447 2.60780e+03 1.52350e+03

448 2.64750e+03 1.52350e+03

449 8.68900e+02 1.48540e+03

450 9.83200e+02 1.47270e+03

451 1.02290e+03 1.47270e+03

452 1.06250e+03 1.47270e+03

453 1.10210e+03 1.47270e+03

454 1.14170e+03 1.47270e+03

455 1.18140e+03 1.47270e+03

456 1.22100e+03 1.47270e+03

457 1.26060e+03 1.47270e+03

458 1.30020e+03 1.47270e+03

459 1.33990e+03 1.47270e+03

460 1.37950e+03 1.47270e+03

461 1.41910e+03 1.47270e+03

462 1.45870e+03 1.47270e+03

463 1.49840e+03 1.47270e+03

464 1.53800e+03 1.47270e+03

465 1.57760e+03 1.47270e+03

466 1.61720e+03 1.47270e+03

467 1.65690e+03 1.47270e+03

468 1.69650e+03 1.47270e+03

469 1.73610e+03 1.47270e+03

470 1.77570e+03 1.47270e+03

471 1.81540e+03 1.47270e+03

472 1.85500e+03 1.47270e+03

473 1.89460e+03 1.47270e+03

474 1.93420e+03 1.47270e+03

475 1.97380e+03 1.47270e+03

476 2.01350e+03 1.47270e+03

477 2.05310e+03 1.47270e+03

478 2.09270e+03 1.47270e+03

479 2.13230e+03 1.47270e+03

480 2.17200e+03 1.47270e+03

481 2.21160e+03 1.47270e+03

482 2.25120e+03 1.47270e+03

483 2.29080e+03 1.47270e+03

484 2.33050e+03 1.47270e+03

485 2.37010e+03 1.47270e+03

486 2.40970e+03 1.47270e+03

487 2.44930e+03 1.47270e+03

488 2.48900e+03 1.47270e+03

489 2.52860e+03 1.47270e+03

490 2.56820e+03 1.47270e+03

491 2.60780e+03 1.47270e+03

492 2.64750e+03 1.47270e+03

493 1.05940e+03 1.42190e+03

494 1.03400e+03 1.42190e+03

495 8.56200e+02 1.39650e+03

496 8.30800e+02 1.39650e+03

497 1.03400e+03 1.37110e+03

498 1.05940e+03 1.37110e+03

499 9.07000e+02 1.35840e+03

500 8.30800e+02 1.35840e+03

501 8.30800e+02 1.33300e+03

502 9.07000e+02 1.33300e+03

503 9.83200e+02 1.32030e+03

504 1.02290e+03 1.32030e+03

505 1.06250e+03 1.32030e+03

506 1.10210e+03 1.32030e+03

507 1.14170e+03 1.32030e+03

508 1.18140e+03 1.32030e+03

509 1.22100e+03 1.32030e+03

510 1.26060e+03 1.32030e+03

511 1.30020e+03 1.32030e+03

512 1.33990e+03 1.32030e+03

513 1.37950e+03 1.32030e+03

514 1.41910e+03 1.32030e+03

515 1.45870e+03 1.32030e+03

516 1.49840e+03 1.32030e+03

517 1.53800e+03 1.32030e+03

518 1.57760e+03 1.32030e+03

519 1.61720e+03 1.32030e+03

520 1.65690e+03 1.32030e+03

521 1.69650e+03 1.32030e+03

522 1.73610e+03 1.32030e+03

523 1.77570e+03 1.32030e+03

524 1.81540e+03 1.32030e+03

525 1.85500e+03 1.32030e+03

526 1.89460e+03 1.32030e+03

527 1.93420e+03 1.32030e+03

528 1.97380e+03 1.32030e+03

529 2.01350e+03 1.32030e+03

530 2.05310e+03 1.32030e+03

531 2.09270e+03 1.32030e+03

532 2.13230e+03 1.32030e+03

533 2.17200e+03 1.32030e+03

534 2.21160e+03 1.32030e+03

535 2.25120e+03 1.32030e+03

536 2.29080e+03 1.32030e+03

537 2.33050e+03 1.32030e+03

538 2.37010e+03 1.32030e+03

539 2.40970e+03 1.32030e+03

540 2.44930e+03 1.32030e+03

541 2.48900e+03 1.32030e+03

542 2.52860e+03 1.32030e+03

543 2.56820e+03 1.32030e+03

544 2.60780e+03 1.32030e+03

545 2.64750e+03 1.32030e+03

546 9.07000e+02 1.30760e+03

547 8.30800e+02 1.30760e+03

548 8.30800e+02 1.28220e+03

549 9.07000e+02 1.28220e+03

550 9.83200e+02 1.26950e+03

551 1.02290e+03 1.26950e+03

552 1.06250e+03 1.26950e+03

553 1.10210e+03 1.26950e+03

554 1.14170e+03 1.26950e+03

555 1.18140e+03 1.26950e+03

556 1.22100e+03 1.26950e+03

557 1.26060e+03 1.26950e+03

558 1.30020e+03 1.26950e+03

559 1.33990e+03 1.26950e+03

560 1.37950e+03 1.26950e+03

561 1.41910e+03 1.26950e+03

562 1.45870e+03 1.26950e+03

563 1.49840e+03 1.26950e+03

564 1.53800e+03 1.26950e+03

565 1.57760e+03 1.26950e+03

566 1.61720e+03 1.26950e+03

567 1.65690e+03 1.26950e+03

568 1.69650e+03 1.26950e+03

569 1.73610e+03 1.26950e+03

570 1.77570e+03 1.26950e+03

571 1.81540e+03 1.26950e+03

572 1.85500e+03 1.26950e+03

573 1.89460e+03 1.26950e+03

574 1.93420e+03 1.26950e+03

575 1.97380e+03 1.26950e+03

576 2.01350e+03 1.26950e+03

577 2.05310e+03 1.26950e+03

578 2.09270e+03 1.26950e+03

579 2.13230e+03 1.26950e+03

580 2.17200e+03 1.26950e+03

581 2.21160e+03 1.26950e+03

582 2.25120e+03 1.26950e+03

583 2.29080e+03 1.26950e+03

584 2.33050e+03 1.26950e+03

585 2.37010e+03 1.26950e+03

586 2.40970e+03 1.26950e+03

587 2.44930e+03 1.26950e+03

588 2.48900e+03 1.26950e+03

589 2.52860e+03 1.26950e+03

590 2.56820e+03 1.26950e+03

591 2.60780e+03 1.26950e+03

592 2.64750e+03 1.26950e+03

593 9.07000e+02 1.25680e+03

594 8.30800e+02 1.25680e+03

595 8.30800e+02 1.23140e+03

596 9.07000e+02 1.23140e+03

597 1.03400e+03 1.21870e+03

598 1.05940e+03 1.21870e+03

599 9.07000e+02 1.20600e+03

600 8.30800e+02 1.20600e+03

601 8.30800e+02 1.18060e+03

602 9.07000e+02 1.18060e+03

603 1.03400e+03 1.16790e+03

604 1.05940e+03 1.16790e+03

605 8.56200e+02 1.14250e+03

606 8.30800e+02 1.14250e+03

607 9.83200e+02 1.11710e+03

608 1.02290e+03 1.11710e+03

609 1.06250e+03 1.11710e+03

610 1.10210e+03 1.11710e+03

611 1.14170e+03 1.11710e+03

612 1.18140e+03 1.11710e+03

613 1.22100e+03 1.11710e+03

614 1.26060e+03 1.11710e+03

615 1.30020e+03 1.11710e+03

616 1.33990e+03 1.11710e+03

617 1.37950e+03 1.11710e+03

618 1.41910e+03 1.11710e+03

619 1.45870e+03 1.11710e+03

620 1.49840e+03 1.11710e+03

621 1.53800e+03 1.11710e+03

622 1.57760e+03 1.11710e+03

623 1.61720e+03 1.11710e+03

624 1.65690e+03 1.11710e+03

625 1.69650e+03 1.11710e+03

626 1.73610e+03 1.11710e+03

627 1.77570e+03 1.11710e+03

628 1.81540e+03 1.11710e+03

629 1.85500e+03 1.11710e+03

630 1.89460e+03 1.11710e+03

631 1.93420e+03 1.11710e+03

632 1.97380e+03 1.11710e+03

633 2.01350e+03 1.11710e+03

634 2.05310e+03 1.11710e+03

635 2.09270e+03 1.11710e+03

636 2.13230e+03 1.11710e+03

637 2.17200e+03 1.11710e+03

638 2.21160e+03 1.11710e+03

639 2.25120e+03 1.11710e+03

640 2.29080e+03 1.11710e+03

641 2.33050e+03 1.11710e+03

642 2.37010e+03 1.11710e+03

643 2.40970e+03 1.11710e+03

644 2.44930e+03 1.11710e+03

645 2.48900e+03 1.11710e+03

646 2.52860e+03 1.11710e+03

647 2.56820e+03 1.11710e+03

648 2.60780e+03 1.11710e+03

649 2.64750e+03 1.11710e+03

650 9.07000e+02 1.10440e+03

651 8.30800e+02 1.10440e+03

652 8.30800e+02 1.07900e+03

653 8.68900e+02 1.07900e+03

654 9.07000e+02 1.07900e+03

655 9.83200e+02 1.06630e+03

656 1.02290e+03 1.06630e+03

657 1.06250e+03 1.06630e+03

658 1.10210e+03 1.06630e+03

659 1.14170e+03 1.06630e+03

660 1.18140e+03 1.06630e+03

661 1.22100e+03 1.06630e+03

662 1.26060e+03 1.06630e+03

663 1.30020e+03 1.06630e+03

664 1.33990e+03 1.06630e+03

665 1.37950e+03 1.06630e+03

666 1.41910e+03 1.06630e+03

667 1.45870e+03 1.06630e+03

668 1.49840e+03 1.06630e+03

669 1.53800e+03 1.06630e+03

670 1.57760e+03 1.06630e+03

671 1.61720e+03 1.06630e+03

672 1.65690e+03 1.06630e+03

673 1.69650e+03 1.06630e+03

674 1.73610e+03 1.06630e+03

675 1.77570e+03 1.06630e+03

676 1.81540e+03 1.06630e+03

677 1.85500e+03 1.06630e+03

678 1.89460e+03 1.06630e+03

679 1.93420e+03 1.06630e+03

680 1.97380e+03 1.06630e+03

681 2.01350e+03 1.06630e+03

682 2.05310e+03 1.06630e+03

683 2.09270e+03 1.06630e+03

684 2.13230e+03 1.06630e+03

685 2.17200e+03 1.06630e+03

686 2.21160e+03 1.06630e+03

687 2.25120e+03 1.06630e+03

688 2.29080e+03 1.06630e+03

689 2.33050e+03 1.06630e+03

690 2.37010e+03 1.06630e+03

691 2.40970e+03 1.06630e+03

692 2.44930e+03 1.06630e+03

693 2.48900e+03 1.06630e+03

694 2.52860e+03 1.06630e+03

695 2.56820e+03 1.06630e+03

696 2.60780e+03 1.06630e+03

697 2.64750e+03 1.06630e+03

698 9.07000e+02 1.05360e+03

699 8.68900e+02 1.05360e+03

700 8.30800e+02 1.05360e+03

701 8.30800e+02 1.02820e+03

702 8.68900e+02 1.02820e+03

703 9.07000e+02 1.02820e+03

704 1.03400e+03 1.01550e+03

705 1.05940e+03 1.01550e+03

706 9.07000e+02 1.00280e+03

707 8.30800e+02 1.00280e+03

708 1.13560e+03 9.90100e+02

709 9.07000e+02 9.77400e+02

710 8.30800e+02 9.77400e+02

711 1.03400e+03 9.64700e+02

712 1.05940e+03 9.64700e+02

713 9.07000e+02 9.52000e+02

714 8.30800e+02 9.52000e+02

715 8.30800e+02 9.26600e+02

716 9.07000e+02 9.26600e+02

717 9.83200e+02 9.13900e+02

718 1.02290e+03 9.13900e+02

719 1.06250e+03 9.13900e+02

720 1.10210e+03 9.13900e+02

721 1.14170e+03 9.13900e+02

722 1.18140e+03 9.13900e+02

723 1.22100e+03 9.13900e+02

724 1.26060e+03 9.13900e+02

725 1.30020e+03 9.13900e+02

726 1.33990e+03 9.13900e+02

727 1.37950e+03 9.13900e+02

728 1.41910e+03 9.13900e+02

729 1.45870e+03 9.13900e+02

730 1.49840e+03 9.13900e+02

731 1.53800e+03 9.13900e+02

732 1.57760e+03 9.13900e+02

733 1.61720e+03 9.13900e+02

734 1.65690e+03 9.13900e+02

735 1.69650e+03 9.13900e+02

736 1.73610e+03 9.13900e+02

737 1.77570e+03 9.13900e+02

738 1.81540e+03 9.13900e+02

739 1.85500e+03 9.13900e+02

740 1.89460e+03 9.13900e+02

741 1.93420e+03 9.13900e+02

742 1.97380e+03 9.13900e+02

743 2.01350e+03 9.13900e+02

744 2.05310e+03 9.13900e+02

745 2.09270e+03 9.13900e+02

746 2.13230e+03 9.13900e+02

747 2.17200e+03 9.13900e+02

748 2.21160e+03 9.13900e+02

749 2.25120e+03 9.13900e+02

750 2.29080e+03 9.13900e+02

751 2.33050e+03 9.13900e+02

752 2.37010e+03 9.13900e+02

753 2.40970e+03 9.13900e+02

754 2.44930e+03 9.13900e+02

755 2.48900e+03 9.13900e+02

756 2.52860e+03 9.13900e+02

757 2.56820e+03 9.13900e+02

758 2.60780e+03 9.13900e+02

759 2.64750e+03 9.13900e+02

760 8.68900e+02 8.88500e+02

761 9.83200e+02 8.63100e+02

762 1.02290e+03 8.63100e+02

763 1.06250e+03 8.63100e+02

764 1.10210e+03 8.63100e+02

765 1.14170e+03 8.63100e+02

766 1.18140e+03 8.63100e+02

767 1.22100e+03 8.63100e+02

768 1.26060e+03 8.63100e+02

769 1.30020e+03 8.63100e+02

770 1.33990e+03 8.63100e+02

771 1.37950e+03 8.63100e+02

772 1.41910e+03 8.63100e+02

773 1.45870e+03 8.63100e+02

774 1.49840e+03 8.63100e+02

775 1.53800e+03 8.63100e+02

776 1.57760e+03 8.63100e+02

777 1.61720e+03 8.63100e+02

778 1.65690e+03 8.63100e+02

779 1.69650e+03 8.63100e+02

780 1.73610e+03 8.63100e+02

781 1.77570e+03 8.63100e+02

782 1.81540e+03 8.63100e+02

783 1.85500e+03 8.63100e+02

784 1.89460e+03 8.63100e+02

785 1.93420e+03 8.63100e+02

786 1.97380e+03 8.63100e+02

787 2.01350e+03 8.63100e+02

788 2.05310e+03 8.63100e+02

789 2.09270e+03 8.63100e+02

790 2.13230e+03 8.63100e+02

791 2.17200e+03 8.63100e+02

792 2.21160e+03 8.63100e+02

793 2.25120e+03 8.63100e+02

794 2.29080e+03 8.63100e+02

795 2.33050e+03 8.63100e+02

796 2.37010e+03 8.63100e+02

797 2.40970e+03 8.63100e+02

798 2.44930e+03 8.63100e+02

799 2.48900e+03 8.63100e+02

800 2.52860e+03 8.63100e+02

801 2.56820e+03 8.63100e+02

802 2.60780e+03 8.63100e+02

803 2.64750e+03 8.63100e+02

804 1.68150e+03 8.37700e+02

805 1.24990e+03 8.37700e+02

806 8.68900e+02 8.37700e+02

807 9.57800e+02 8.25000e+02

808 9.83200e+02 8.25000e+02

809 1.03400e+03 8.25000e+02

810 1.11020e+03 8.25000e+02

811 1.14830e+03 8.25000e+02

812 1.22450e+03 8.25000e+02

813 1.30070e+03 8.25000e+02

814 1.37690e+03 8.25000e+02

815 1.41500e+03 8.25000e+02

816 1.49120e+03 8.25000e+02

817 1.52910e+03 8.25000e+02

818 1.60530e+03 8.25000e+02

819 1.64340e+03 8.25000e+02

820 1.71960e+03 8.25000e+02

821 1.75770e+03 8.25000e+02

822 1.83390e+03 8.25000e+02

823 6.91100e+02 2.38070e+03

824 7.41900e+02 2.38070e+03

825 7.92700e+02 2.38070e+03

826 7.92700e+02 2.43150e+03

827 6.91100e+02 2.43150e+03

828 8.30800e+02 2.43790e+03

829 9.07000e+02 2.43790e+03

830 9.07000e+02 2.46330e+03

831 8.30800e+02 2.46330e+03

832 7.92700e+02 2.48230e+03

833 7.41900e+02 2.48230e+03

834 6.91100e+02 2.48230e+03

835 8.30800e+02 2.48870e+03

836 9.07000e+02 2.48870e+03

837 9.83200e+02 2.48870e+03

838 1.02290e+03 2.48870e+03

839 1.06250e+03 2.48870e+03

840 1.10210e+03 2.48870e+03

841 1.14170e+03 2.48870e+03

842 1.18140e+03 2.48870e+03

843 1.22100e+03 2.48870e+03

844 1.26060e+03 2.48870e+03

845 1.30020e+03 2.48870e+03

846 1.33990e+03 2.48870e+03

847 1.37950e+03 2.48870e+03

848 1.41910e+03 2.48870e+03

849 1.45870e+03 2.48870e+03

850 1.49840e+03 2.48870e+03

851 1.53800e+03 2.48870e+03

852 1.57760e+03 2.48870e+03

853 1.61720e+03 2.48870e+03

854 1.65690e+03 2.48870e+03

855 1.69650e+03 2.48870e+03

856 1.73610e+03 2.48870e+03

857 1.77570e+03 2.48870e+03

858 1.81540e+03 2.48870e+03

859 1.85500e+03 2.48870e+03

860 1.89460e+03 2.48870e+03

861 1.93420e+03 2.48870e+03

862 1.97380e+03 2.48870e+03

863 2.01350e+03 2.48870e+03

864 2.05310e+03 2.48870e+03

865 2.09270e+03 2.48870e+03

866 2.13230e+03 2.48870e+03

867 2.17200e+03 2.48870e+03

868 2.21160e+03 2.48870e+03

869 2.25120e+03 2.48870e+03

870 2.29080e+03 2.48870e+03

871 2.33050e+03 2.48870e+03

872 2.37010e+03 2.48870e+03

873 2.40970e+03 2.48870e+03

874 2.44930e+03 2.48870e+03

875 2.48900e+03 2.48870e+03

876 2.52860e+03 2.48870e+03

877 2.56820e+03 2.48870e+03

878 2.60780e+03 2.48870e+03

879 2.64750e+03 2.48870e+03

880 9.07000e+02 2.51410e+03

881 8.30800e+02 2.51410e+03

882 8.30800e+02 2.53950e+03

883 9.07000e+02 2.53950e+03

884 9.83200e+02 2.53950e+03

885 1.02290e+03 2.53950e+03

886 1.06250e+03 2.53950e+03

887 1.10210e+03 2.53950e+03

888 1.14170e+03 2.53950e+03

889 1.18140e+03 2.53950e+03

890 1.22100e+03 2.53950e+03

891 1.26060e+03 2.53950e+03

892 1.30020e+03 2.53950e+03

893 1.33990e+03 2.53950e+03

894 1.37950e+03 2.53950e+03

895 1.41910e+03 2.53950e+03

896 1.45870e+03 2.53950e+03

897 1.49840e+03 2.53950e+03

898 1.53800e+03 2.53950e+03

899 1.57760e+03 2.53950e+03

900 1.61720e+03 2.53950e+03

901 1.65690e+03 2.53950e+03

902 1.69650e+03 2.53950e+03

903 1.73610e+03 2.53950e+03

904 1.77570e+03 2.53950e+03

905 1.81540e+03 2.53950e+03

906 1.85500e+03 2.53950e+03

907 1.89460e+03 2.53950e+03

908 1.93420e+03 2.53950e+03

909 1.97380e+03 2.53950e+03

910 2.01350e+03 2.53950e+03

911 2.05310e+03 2.53950e+03

912 2.09270e+03 2.53950e+03

913 2.13230e+03 2.53950e+03

914 2.17200e+03 2.53950e+03

915 2.21160e+03 2.53950e+03

916 2.25120e+03 2.53950e+03

917 2.29080e+03 2.53950e+03

918 2.33050e+03 2.53950e+03

919 2.37010e+03 2.53950e+03

920 2.40970e+03 2.53950e+03

921 2.44930e+03 2.53950e+03

922 2.48900e+03 2.53950e+03

923 2.52860e+03 2.53950e+03

924 2.56820e+03 2.53950e+03

925 2.60780e+03 2.53950e+03

926 2.64750e+03 2.53950e+03

927 9.07000e+02 2.56490e+03

928 8.30800e+02 2.56490e+03

929 8.30800e+02 2.59030e+03

930 9.07000e+02 2.59030e+03

931 1.03400e+03 2.59030e+03

932 1.05940e+03 2.59030e+03

933 8.56200e+02 2.62840e+03

934 8.30800e+02 2.62840e+03

935 8.30800e+02 2.66650e+03

936 9.07000e+02 2.66650e+03

937 8.30800e+02 2.69190e+03

938 9.07000e+02 2.69190e+03

939 9.83200e+02 2.69190e+03

940 1.02290e+03 2.69190e+03

941 1.06250e+03 2.69190e+03

942 1.10210e+03 2.69190e+03

943 1.14170e+03 2.69190e+03

944 1.18140e+03 2.69190e+03

945 1.22100e+03 2.69190e+03

946 1.26060e+03 2.69190e+03

947 1.30020e+03 2.69190e+03

948 1.33990e+03 2.69190e+03

949 1.37950e+03 2.69190e+03

950 1.41910e+03 2.69190e+03

951 1.45870e+03 2.69190e+03

952 1.49840e+03 2.69190e+03

953 1.53800e+03 2.69190e+03

954 1.57760e+03 2.69190e+03

955 1.61720e+03 2.69190e+03

956 1.65690e+03 2.69190e+03

957 1.69650e+03 2.69190e+03

958 1.73610e+03 2.69190e+03

959 1.77570e+03 2.69190e+03

960 1.81540e+03 2.69190e+03

961 1.85500e+03 2.69190e+03

962 1.89460e+03 2.69190e+03

963 1.93420e+03 2.69190e+03

964 1.97380e+03 2.69190e+03

965 2.01350e+03 2.69190e+03

966 2.05310e+03 2.69190e+03

967 2.09270e+03 2.69190e+03

968 2.13230e+03 2.69190e+03

969 2.17200e+03 2.69190e+03

970 2.21160e+03 2.69190e+03

971 2.25120e+03 2.69190e+03

972 2.29080e+03 2.69190e+03

973 2.33050e+03 2.69190e+03

974 2.37010e+03 2.69190e+03

975 2.40970e+03 2.69190e+03

976 2.44930e+03 2.69190e+03

977 2.48900e+03 2.69190e+03

978 2.52860e+03 2.69190e+03

979 2.56820e+03 2.69190e+03

980 2.60780e+03 2.69190e+03

981 2.64750e+03 2.69190e+03

982 9.07000e+02 2.71730e+03

983 8.30800e+02 2.71730e+03

984 8.30800e+02 2.74270e+03

985 9.07000e+02 2.74270e+03

986 9.83200e+02 2.74270e+03

987 1.02290e+03 2.74270e+03

988 1.06250e+03 2.74270e+03

989 1.10210e+03 2.74270e+03

990 1.14170e+03 2.74270e+03

991 1.18140e+03 2.74270e+03

992 1.22100e+03 2.74270e+03

993 1.26060e+03 2.74270e+03

994 1.30020e+03 2.74270e+03

995 1.33990e+03 2.74270e+03

996 1.37950e+03 2.74270e+03

997 1.41910e+03 2.74270e+03

998 1.45870e+03 2.74270e+03

999 1.49840e+03 2.74270e+03

1000 1.53800e+03 2.74270e+03

1001 1.57760e+03 2.74270e+03

1002 1.61720e+03 2.74270e+03

1003 1.65690e+03 2.74270e+03

1004 1.69650e+03 2.74270e+03

1005 1.73610e+03 2.74270e+03

1006 1.77570e+03 2.74270e+03

1007 1.81540e+03 2.74270e+03

1008 1.85500e+03 2.74270e+03

1009 1.89460e+03 2.74270e+03

1010 1.93420e+03 2.74270e+03

1011 1.97380e+03 2.74270e+03

1012 2.01350e+03 2.74270e+03

1013 2.05310e+03 2.74270e+03

1014 2.09270e+03 2.74270e+03

1015 2.13230e+03 2.74270e+03

1016 2.17200e+03 2.74270e+03

1017 2.21160e+03 2.74270e+03

1018 2.25120e+03 2.74270e+03

1019 2.29080e+03 2.74270e+03

1020 2.33050e+03 2.74270e+03

1021 2.37010e+03 2.74270e+03

1022 2.40970e+03 2.74270e+03

1023 2.44930e+03 2.74270e+03

1024 2.48900e+03 2.74270e+03

1025 2.52860e+03 2.74270e+03

1026 2.56820e+03 2.74270e+03

1027 2.60780e+03 2.74270e+03

1028 2.64750e+03 2.74270e+03

1029 9.07000e+02 2.76810e+03

1030 8.30800e+02 2.76810e+03

1031 8.30800e+02 2.79350e+03

1032 9.07000e+02 2.79350e+03

1033 1.03400e+03 2.79350e+03

1034 1.05940e+03 2.79350e+03

1035 9.07000e+02 2.81890e+03

1036 8.30800e+02 2.81890e+03

1037 8.30800e+02 2.84430e+03

1038 9.07000e+02 2.84430e+03

1039 9.07000e+02 2.88240e+03

1040 8.56200e+02 2.88240e+03

1041 8.30800e+02 2.88240e+03

1042 9.83200e+02 2.89510e+03

1043 1.02290e+03 2.89510e+03

1044 1.06250e+03 2.89510e+03

1045 1.10210e+03 2.89510e+03

1046 1.14170e+03 2.89510e+03

1047 1.18140e+03 2.89510e+03

1048 1.22100e+03 2.89510e+03

1049 1.26060e+03 2.89510e+03

1050 1.30020e+03 2.89510e+03

1051 1.33990e+03 2.89510e+03

1052 1.37950e+03 2.89510e+03

1053 1.41910e+03 2.89510e+03

1054 1.45870e+03 2.89510e+03

1055 1.49840e+03 2.89510e+03

1056 1.53800e+03 2.89510e+03

1057 1.57760e+03 2.89510e+03

1058 1.61720e+03 2.89510e+03

1059 1.65690e+03 2.89510e+03

1060 1.69650e+03 2.89510e+03

1061 1.73610e+03 2.89510e+03

1062 1.77570e+03 2.89510e+03

1063 1.81540e+03 2.89510e+03

1064 1.85500e+03 2.89510e+03

1065 1.89460e+03 2.89510e+03

1066 1.93420e+03 2.89510e+03

1067 1.97380e+03 2.89510e+03

1068 2.01350e+03 2.89510e+03

1069 2.05310e+03 2.89510e+03

1070 2.09270e+03 2.89510e+03

1071 2.13230e+03 2.89510e+03

1072 2.17200e+03 2.89510e+03

1073 2.21160e+03 2.89510e+03

1074 2.25120e+03 2.89510e+03

1075 2.29080e+03 2.89510e+03

1076 2.33050e+03 2.89510e+03

1077 2.37010e+03 2.89510e+03

1078 2.40970e+03 2.89510e+03

1079 2.44930e+03 2.89510e+03

1080 2.48900e+03 2.89510e+03

1081 2.52860e+03 2.89510e+03

1082 2.56820e+03 2.89510e+03

1083 2.60780e+03 2.89510e+03

1084 2.64750e+03 2.89510e+03

1085 8.43500e+02 2.92050e+03

1086 8.43500e+02 2.94590e+03

1087 9.83200e+02 2.94590e+03

1088 1.02290e+03 2.94590e+03

1089 1.06250e+03 2.94590e+03

1090 1.10210e+03 2.94590e+03

1091 1.14170e+03 2.94590e+03

1092 1.18140e+03 2.94590e+03

1093 1.22100e+03 2.94590e+03

1094 1.26060e+03 2.94590e+03

1095 1.30020e+03 2.94590e+03

1096 1.33990e+03 2.94590e+03

1097 1.37950e+03 2.94590e+03

1098 1.41910e+03 2.94590e+03

1099 1.45870e+03 2.94590e+03

1100 1.49840e+03 2.94590e+03

1101 1.53800e+03 2.94590e+03

1102 1.57760e+03 2.94590e+03

1103 1.61720e+03 2.94590e+03

1104 1.65690e+03 2.94590e+03

1105 1.69650e+03 2.94590e+03

1106 1.73610e+03 2.94590e+03

1107 1.77570e+03 2.94590e+03

1108 1.81540e+03 2.94590e+03

1109 1.85500e+03 2.94590e+03

1110 1.89460e+03 2.94590e+03

1111 1.93420e+03 2.94590e+03

1112 1.97380e+03 2.94590e+03

1113 2.01350e+03 2.94590e+03

1114 2.05310e+03 2.94590e+03

1115 2.09270e+03 2.94590e+03

1116 2.13230e+03 2.94590e+03

1117 2.17200e+03 2.94590e+03

1118 2.21160e+03 2.94590e+03

1119 2.25120e+03 2.94590e+03

1120 2.29080e+03 2.94590e+03

1121 2.33050e+03 2.94590e+03

1122 2.37010e+03 2.94590e+03

1123 2.40970e+03 2.94590e+03

1124 2.44930e+03 2.94590e+03

1125 2.48900e+03 2.94590e+03

1126 2.52860e+03 2.94590e+03

1127 2.56820e+03 2.94590e+03

1128 2.60780e+03 2.94590e+03

1129 2.64750e+03 2.94590e+03

1130 9.07000e+02 2.95860e+03

1131 8.43500e+02 2.97130e+03

1132 9.07000e+02 2.98400e+03

1133 9.32400e+02 2.98400e+03

1134 8.43500e+02 2.99670e+03

1135 1.03400e+03 2.99670e+03

1136 1.05940e+03 2.99670e+03

1137 9.32400e+02 3.02210e+03

1138 9.07000e+02 3.02210e+03

1139 8.43500e+02 3.02210e+03

1140 8.43500e+02 3.04750e+03

1141 8.43500e+02 3.07290e+03

1142 8.94300e+02 3.07290e+03

1143 9.19700e+02 3.07290e+03

1144 8.43500e+02 3.09830e+03

1145 9.83200e+02 3.09830e+03

1146 1.02290e+03 3.09830e+03

1147 1.06250e+03 3.09830e+03

1148 1.10210e+03 3.09830e+03

1149 1.14170e+03 3.09830e+03

1150 1.18140e+03 3.09830e+03

1151 1.22100e+03 3.09830e+03

1152 1.26060e+03 3.09830e+03

1153 1.30020e+03 3.09830e+03

1154 1.33990e+03 3.09830e+03

1155 1.37950e+03 3.09830e+03

1156 1.41910e+03 3.09830e+03

1157 1.45870e+03 3.09830e+03

1158 1.49840e+03 3.09830e+03

1159 1.53800e+03 3.09830e+03

1160 1.57760e+03 3.09830e+03

1161 1.61720e+03 3.09830e+03

1162 1.65690e+03 3.09830e+03

1163 1.69650e+03 3.09830e+03

1164 1.73610e+03 3.09830e+03

1165 1.77570e+03 3.09830e+03

1166 1.81540e+03 3.09830e+03

1167 1.85500e+03 3.09830e+03

1168 1.89460e+03 3.09830e+03

1169 1.93420e+03 3.09830e+03

1170 1.97380e+03 3.09830e+03

1171 2.01350e+03 3.09830e+03

1172 2.05310e+03 3.09830e+03

1173 2.09270e+03 3.09830e+03

1174 2.13230e+03 3.09830e+03

1175 2.17200e+03 3.09830e+03

1176 2.21160e+03 3.09830e+03

1177 2.25120e+03 3.09830e+03

1178 2.29080e+03 3.09830e+03

1179 2.33050e+03 3.09830e+03

1180 2.37010e+03 3.09830e+03

1181 2.40970e+03 3.09830e+03

1182 2.44930e+03 3.09830e+03

1183 2.48900e+03 3.09830e+03

1184 2.52860e+03 3.09830e+03

1185 2.56820e+03 3.09830e+03

1186 2.60780e+03 3.09830e+03

1187 2.64750e+03 3.09830e+03

1188 7.92700e+02 3.14270e+03

1189 7.41900e+02 3.14270e+03

1190 6.91100e+02 3.14270e+03

1191 8.94300e+02 3.14910e+03

1192 9.19700e+02 3.14910e+03

1193 9.83200e+02 3.14910e+03

1194 1.02290e+03 3.14910e+03

1195 1.06250e+03 3.14910e+03

1196 1.10210e+03 3.14910e+03

1197 1.14170e+03 3.14910e+03

1198 1.18140e+03 3.14910e+03

1199 1.22100e+03 3.14910e+03

1200 1.26060e+03 3.14910e+03

1201 1.30020e+03 3.14910e+03

1202 1.33990e+03 3.14910e+03

1203 1.37950e+03 3.14910e+03

1204 1.41910e+03 3.14910e+03

1205 1.45870e+03 3.14910e+03

1206 1.49840e+03 3.14910e+03

1207 1.53800e+03 3.14910e+03

1208 1.57760e+03 3.14910e+03

1209 1.61720e+03 3.14910e+03

1210 1.65690e+03 3.14910e+03

1211 1.69650e+03 3.14910e+03

1212 1.73610e+03 3.14910e+03

1213 1.77570e+03 3.14910e+03

1214 1.81540e+03 3.14910e+03

1215 1.85500e+03 3.14910e+03

1216 1.89460e+03 3.14910e+03

1217 1.93420e+03 3.14910e+03

1218 1.97380e+03 3.14910e+03

1219 2.01350e+03 3.14910e+03

1220 2.05310e+03 3.14910e+03

1221 2.09270e+03 3.14910e+03

1222 2.13230e+03 3.14910e+03

1223 2.17200e+03 3.14910e+03

1224 2.21160e+03 3.14910e+03

1225 2.25120e+03 3.14910e+03

1226 2.29080e+03 3.14910e+03

1227 2.33050e+03 3.14910e+03

1228 2.37010e+03 3.14910e+03

1229 2.40970e+03 3.14910e+03

1230 2.44930e+03 3.14910e+03

1231 2.48900e+03 3.14910e+03

1232 2.52860e+03 3.14910e+03

1233 2.56820e+03 3.14910e+03

1234 2.60780e+03 3.14910e+03

1235 2.64750e+03 3.14910e+03

1236 1.44040e+03 3.18720e+03

1237 1.40230e+03 3.18720e+03

1238 1.35150e+03 3.18720e+03

1239 1.31340e+03 3.18720e+03

1240 9.19700e+02 3.18720e+03

1241 8.94300e+02 3.18720e+03

1242 7.92700e+02 3.19350e+03

1243 6.91100e+02 3.19350e+03

1244 1.50390e+03 3.19990e+03

1245 1.57990e+03 3.19990e+03

1246 1.14830e+03 3.22530e+03

1247 1.12290e+03 3.22530e+03

1248 1.09750e+03 3.22530e+03

1249 1.07210e+03 3.22530e+03

1250 1.04670e+03 3.22530e+03

1251 1.02130e+03 3.22530e+03

1252 9.95900e+02 3.22530e+03

1253 9.70500e+02 3.22530e+03

1254 7.92700e+02 3.24430e+03

1255 7.41900e+02 3.24430e+03

1256 6.91100e+02 3.24430e+03

1257 1.07210e+03 3.25070e+03

1258 1.09750e+03 3.25070e+03

1259 1.12290e+03 3.25070e+03

1260 1.14830e+03 3.25070e+03

1261 1.17370e+03 3.25070e+03

1262 1.19910e+03 3.25070e+03

1263 1.22450e+03 3.25070e+03

1264 1.24990e+03 3.25070e+03

1265 1.27530e+03 3.25070e+03

1266 1.50390e+03 3.25070e+03

1267 1.52910e+03 3.25070e+03

1268 1.55450e+03 3.25070e+03

1269 1.57990e+03 3.25070e+03

1270 1.60530e+03 3.25070e+03

1271 1.63070e+03 3.25070e+03

1272 1.65610e+03 3.25070e+03

1273 1.68150e+03 3.25070e+03

1274 1.71960e+03 3.25070e+03

1275 1.74500e+03 3.25070e+03

1276 1.77040e+03 3.25070e+03

1277 1.79580e+03 3.25070e+03

1278 1.82120e+03 3.25070e+03

1279 1.84660e+03 3.25070e+03

1280 1.87200e+03 3.25070e+03

1281 1.89740e+03 3.25070e+03

1282 1.92280e+03 3.25070e+03

1283 1.96090e+03 3.25070e+03

1284 1.98630e+03 3.25070e+03

1285 2.01170e+03 3.25070e+03

1286 2.03710e+03 3.25070e+03

1287 2.06250e+03 3.25070e+03

1288 2.08790e+03 3.25070e+03

1289 2.11330e+03 3.25070e+03

1290 2.13870e+03 3.25070e+03

1291 2.16410e+03 3.25070e+03

1292 2.22760e+03 3.25070e+03

1293 2.25300e+03 3.25070e+03

1294 2.27840e+03 3.25070e+03

1295 2.30380e+03 3.25070e+03

1296 2.32920e+03 3.25070e+03

1297 2.35460e+03 3.25070e+03

1298 2.38000e+03 3.25070e+03

1299 2.40540e+03 3.25070e+03

1300 2.43080e+03 3.25070e+03

1301 2.46890e+03 3.25070e+03

1302 2.49430e+03 3.25070e+03

1303 2.51970e+03 3.25070e+03

1304 2.54510e+03 3.25070e+03

1305 2.57050e+03 3.25070e+03

1306 2.59590e+03 3.25070e+03

1307 2.62130e+03 3.25070e+03

1308 2.64670e+03 3.25070e+03

1309 2.67210e+03 3.25070e+03

1310 1.70050e+03 3.25700e+03

1311 9.45100e+02 3.26340e+03

1312 1.31340e+03 3.26340e+03

1313 1.35150e+03 3.26340e+03

1314 1.40230e+03 3.26340e+03

1315 1.44040e+03 3.26340e+03

1316 2.69750e+03 3.26340e+03

1317 2.43080e+03 8.37700e+02

1318 2.97690e+03 8.63100e+02

1319 3.00230e+03 8.63100e+02

1320 3.02770e+03 8.63100e+02

1321 3.05310e+03 8.63100e+02

1322 3.07850e+03 8.63100e+02

1323 3.10390e+03 8.63100e+02

1324 3.12930e+03 8.63100e+02

1325 3.15470e+03 8.63100e+02

1326 3.18010e+03 8.63100e+02

1327 3.20550e+03 8.63100e+02

1328 3.23090e+03 8.63100e+02

1329 3.25630e+03 8.63100e+02

1330 3.28170e+03 8.63100e+02

1331 3.30710e+03 8.63100e+02

1332 3.33250e+03 8.63100e+02

1333 3.35790e+03 8.63100e+02

1334 3.38330e+03 8.63100e+02

1335 3.40870e+03 8.63100e+02

1336 3.43410e+03 8.63100e+02

1337 3.45950e+03 8.63100e+02

1338 3.48490e+03 8.63100e+02

1339 3.51030e+03 8.63100e+02

1340 3.53570e+03 8.63100e+02

1341 3.56110e+03 8.63100e+02

1342 3.58650e+03 8.63100e+02

1343 3.61190e+03 8.63100e+02

1344 3.63730e+03 8.63100e+02

1345 3.66270e+03 8.63100e+02

1346 3.68810e+03 8.63100e+02

1347 3.71350e+03 8.63100e+02

1348 3.71350e+03 9.13900e+02

1349 3.68810e+03 9.13900e+02

1350 3.66270e+03 9.13900e+02

1351 3.63730e+03 9.13900e+02

1352 3.61190e+03 9.13900e+02

1353 3.58650e+03 9.13900e+02

1354 3.56110e+03 9.13900e+02

1355 3.53570e+03 9.13900e+02

1356 3.51030e+03 9.13900e+02

1357 3.48490e+03 9.13900e+02

1358 3.45950e+03 9.13900e+02

1359 3.43410e+03 9.13900e+02

1360 3.40870e+03 9.13900e+02

1361 3.38330e+03 9.13900e+02

1362 3.35790e+03 9.13900e+02

1363 3.33250e+03 9.13900e+02

1364 3.30710e+03 9.13900e+02

1365 3.28170e+03 9.13900e+02

1366 3.25630e+03 9.13900e+02

1367 3.23090e+03 9.13900e+02

1368 3.20550e+03 9.13900e+02

1369 3.18010e+03 9.13900e+02

1370 3.15470e+03 9.13900e+02

1371 3.12930e+03 9.13900e+02

1372 3.10390e+03 9.13900e+02

1373 3.07850e+03 9.13900e+02

1374 3.05310e+03 9.13900e+02

1375 3.02770e+03 9.13900e+02

1376 3.00230e+03 9.13900e+02

1377 2.97690e+03 9.13900e+02

1378 2.97690e+03 1.06630e+03

1379 3.00230e+03 1.06630e+03

1380 3.02770e+03 1.06630e+03

1381 3.05310e+03 1.06630e+03

1382 3.07850e+03 1.06630e+03

1383 3.10390e+03 1.06630e+03

1384 3.12930e+03 1.06630e+03

1385 3.15470e+03 1.06630e+03

1386 3.18010e+03 1.06630e+03

1387 3.20550e+03 1.06630e+03

1388 3.23090e+03 1.06630e+03

1389 3.25630e+03 1.06630e+03

1390 3.28170e+03 1.06630e+03

1391 3.30710e+03 1.06630e+03

1392 3.33250e+03 1.06630e+03

1393 3.35790e+03 1.06630e+03

1394 3.38330e+03 1.06630e+03

1395 3.40870e+03 1.06630e+03

1396 3.43410e+03 1.06630e+03

1397 3.45950e+03 1.06630e+03

1398 3.48490e+03 1.06630e+03

1399 3.51030e+03 1.06630e+03

1400 3.53570e+03 1.06630e+03

1401 3.56110e+03 1.06630e+03

1402 3.58650e+03 1.06630e+03

1403 3.61190e+03 1.06630e+03

1404 3.63730e+03 1.06630e+03

1405 3.66270e+03 1.06630e+03

1406 3.68810e+03 1.06630e+03

1407 3.71350e+03 1.06630e+03

1408 3.71350e+03 1.11710e+03

1409 3.68810e+03 1.11710e+03

1410 3.66270e+03 1.11710e+03

1411 3.63730e+03 1.11710e+03

1412 3.61190e+03 1.11710e+03

1413 3.58650e+03 1.11710e+03

1414 3.56110e+03 1.11710e+03

1415 3.53570e+03 1.11710e+03

1416 3.51030e+03 1.11710e+03

1417 3.48490e+03 1.11710e+03

1418 3.45950e+03 1.11710e+03

1419 3.43410e+03 1.11710e+03

1420 3.40870e+03 1.11710e+03

1421 3.38330e+03 1.11710e+03

1422 3.35790e+03 1.11710e+03

1423 3.33250e+03 1.11710e+03

1424 3.30710e+03 1.11710e+03

1425 3.28170e+03 1.11710e+03

1426 3.25630e+03 1.11710e+03

1427 3.23090e+03 1.11710e+03

1428 3.20550e+03 1.11710e+03

1429 3.18010e+03 1.11710e+03

1430 3.15470e+03 1.11710e+03

1431 3.12930e+03 1.11710e+03

1432 3.10390e+03 1.11710e+03

1433 3.07850e+03 1.11710e+03

1434 3.05310e+03 1.11710e+03

1435 3.02770e+03 1.11710e+03

1436 3.00230e+03 1.11710e+03

1437 2.97690e+03 1.11710e+03

1438 2.97690e+03 1.26950e+03

1439 3.00230e+03 1.26950e+03

1440 3.02770e+03 1.26950e+03

1441 3.05310e+03 1.26950e+03

1442 3.07850e+03 1.26950e+03

1443 3.10390e+03 1.26950e+03

1444 3.12930e+03 1.26950e+03

1445 3.15470e+03 1.26950e+03

1446 3.18010e+03 1.26950e+03

1447 3.20550e+03 1.26950e+03

1448 3.23090e+03 1.26950e+03

1449 3.25630e+03 1.26950e+03

1450 3.28170e+03 1.26950e+03

1451 3.30710e+03 1.26950e+03

1452 3.33250e+03 1.26950e+03

1453 3.35790e+03 1.26950e+03

1454 3.38330e+03 1.26950e+03

1455 3.40870e+03 1.26950e+03

1456 3.43410e+03 1.26950e+03

1457 3.45950e+03 1.26950e+03

1458 3.48490e+03 1.26950e+03

1459 3.51030e+03 1.26950e+03

1460 3.53570e+03 1.26950e+03

1461 3.56110e+03 1.26950e+03

1462 3.58650e+03 1.26950e+03

1463 3.61190e+03 1.26950e+03

1464 3.63730e+03 1.26950e+03

1465 3.66270e+03 1.26950e+03

1466 3.68810e+03 1.26950e+03

1467 3.71350e+03 1.26950e+03

1468 3.71350e+03 1.32030e+03

1469 3.68810e+03 1.32030e+03

1470 3.66270e+03 1.32030e+03

1471 3.63730e+03 1.32030e+03

1472 3.61190e+03 1.32030e+03

1473 3.58650e+03 1.32030e+03

1474 3.56110e+03 1.32030e+03

1475 3.53570e+03 1.32030e+03

1476 3.51030e+03 1.32030e+03

1477 3.48490e+03 1.32030e+03

1478 3.45950e+03 1.32030e+03

1479 3.43410e+03 1.32030e+03

1480 3.40870e+03 1.32030e+03

1481 3.38330e+03 1.32030e+03

1482 3.35790e+03 1.32030e+03

1483 3.33250e+03 1.32030e+03

1484 3.30710e+03 1.32030e+03

1485 3.28170e+03 1.32030e+03

1486 3.25630e+03 1.32030e+03

1487 3.23090e+03 1.32030e+03

1488 3.20550e+03 1.32030e+03

1489 3.18010e+03 1.32030e+03

1490 3.15470e+03 1.32030e+03

1491 3.12930e+03 1.32030e+03

1492 3.10390e+03 1.32030e+03

1493 3.07850e+03 1.32030e+03

1494 3.05310e+03 1.32030e+03

1495 3.02770e+03 1.32030e+03

1496 3.00230e+03 1.32030e+03

1497 2.97690e+03 1.32030e+03

1498 2.97690e+03 1.47270e+03

1499 3.00230e+03 1.47270e+03

1500 3.02770e+03 1.47270e+03

1501 3.05310e+03 1.47270e+03

1502 3.07850e+03 1.47270e+03

1503 3.10390e+03 1.47270e+03

1504 3.12930e+03 1.47270e+03

1505 3.15470e+03 1.47270e+03

1506 3.18010e+03 1.47270e+03

1507 3.20550e+03 1.47270e+03

1508 3.23090e+03 1.47270e+03

1509 3.25630e+03 1.47270e+03

1510 3.28170e+03 1.47270e+03

1511 3.30710e+03 1.47270e+03

1512 3.33250e+03 1.47270e+03

1513 3.35790e+03 1.47270e+03

1514 3.38330e+03 1.47270e+03

1515 3.40870e+03 1.47270e+03

1516 3.43410e+03 1.47270e+03

1517 3.45950e+03 1.47270e+03

1518 3.48490e+03 1.47270e+03

1519 3.51030e+03 1.47270e+03

1520 3.53570e+03 1.47270e+03

1521 3.56110e+03 1.47270e+03

1522 3.58650e+03 1.47270e+03

1523 3.61190e+03 1.47270e+03

1524 3.63730e+03 1.47270e+03

1525 3.66270e+03 1.47270e+03

1526 3.68810e+03 1.47270e+03

1527 3.71350e+03 1.47270e+03

1528 3.71350e+03 1.52350e+03

1529 3.68810e+03 1.52350e+03

1530 3.66270e+03 1.52350e+03

1531 3.63730e+03 1.52350e+03

1532 3.61190e+03 1.52350e+03

1533 3.58650e+03 1.52350e+03

1534 3.56110e+03 1.52350e+03

1535 3.53570e+03 1.52350e+03

1536 3.51030e+03 1.52350e+03

1537 3.48490e+03 1.52350e+03

1538 3.45950e+03 1.52350e+03

1539 3.43410e+03 1.52350e+03

1540 3.40870e+03 1.52350e+03

1541 3.38330e+03 1.52350e+03

1542 3.35790e+03 1.52350e+03

1543 3.33250e+03 1.52350e+03

1544 3.30710e+03 1.52350e+03

1545 3.28170e+03 1.52350e+03

1546 3.25630e+03 1.52350e+03

1547 3.23090e+03 1.52350e+03

1548 3.20550e+03 1.52350e+03

1549 3.18010e+03 1.52350e+03

1550 3.15470e+03 1.52350e+03

1551 3.12930e+03 1.52350e+03

1552 3.10390e+03 1.52350e+03

1553 3.07850e+03 1.52350e+03

1554 3.05310e+03 1.52350e+03

1555 3.02770e+03 1.52350e+03

1556 3.00230e+03 1.52350e+03

1557 2.97690e+03 1.52350e+03

1558 2.97690e+03 1.67590e+03

1559 3.00230e+03 1.67590e+03

1560 3.02770e+03 1.67590e+03

1561 3.05310e+03 1.67590e+03

1562 3.07850e+03 1.67590e+03

1563 3.10390e+03 1.67590e+03

1564 3.12930e+03 1.67590e+03

1565 3.15470e+03 1.67590e+03

1566 3.18010e+03 1.67590e+03

1567 3.20550e+03 1.67590e+03

1568 3.23090e+03 1.67590e+03

1569 3.25630e+03 1.67590e+03

1570 3.28170e+03 1.67590e+03

1571 3.30710e+03 1.67590e+03

1572 3.33250e+03 1.67590e+03

1573 3.35790e+03 1.67590e+03

1574 3.38330e+03 1.67590e+03

1575 3.40870e+03 1.67590e+03

1576 3.43410e+03 1.67590e+03

1577 3.45950e+03 1.67590e+03

1578 3.48490e+03 1.67590e+03

1579 3.51030e+03 1.67590e+03

1580 3.53570e+03 1.67590e+03

1581 3.56110e+03 1.67590e+03

1582 3.58650e+03 1.67590e+03

1583 3.61190e+03 1.67590e+03

1584 3.63730e+03 1.67590e+03

1585 3.66270e+03 1.67590e+03

1586 3.68810e+03 1.67590e+03

1587 3.71350e+03 1.67590e+03

1588 3.71350e+03 1.72670e+03

1589 3.68810e+03 1.72670e+03

1590 3.66270e+03 1.72670e+03

1591 3.63730e+03 1.72670e+03

1592 3.61190e+03 1.72670e+03

1593 3.58650e+03 1.72670e+03

1594 3.56110e+03 1.72670e+03

1595 3.53570e+03 1.72670e+03

1596 3.51030e+03 1.72670e+03

1597 3.48490e+03 1.72670e+03

1598 3.45950e+03 1.72670e+03

1599 3.43410e+03 1.72670e+03

1600 3.40870e+03 1.72670e+03

1601 3.38330e+03 1.72670e+03

1602 3.35790e+03 1.72670e+03

1603 3.33250e+03 1.72670e+03

1604 3.30710e+03 1.72670e+03

1605 3.28170e+03 1.72670e+03

1606 3.25630e+03 1.72670e+03

1607 3.23090e+03 1.72670e+03

1608 3.20550e+03 1.72670e+03

1609 3.18010e+03 1.72670e+03

1610 3.15470e+03 1.72670e+03

1611 3.12930e+03 1.72670e+03

1612 3.10390e+03 1.72670e+03

1613 3.07850e+03 1.72670e+03

1614 3.05310e+03 1.72670e+03

1615 3.02770e+03 1.72670e+03

1616 3.00230e+03 1.72670e+03

1617 2.97690e+03 1.72670e+03

1618 2.97690e+03 1.87910e+03

1619 3.00230e+03 1.87910e+03

1620 3.02770e+03 1.87910e+03

1621 3.05310e+03 1.87910e+03

1622 3.07850e+03 1.87910e+03

1623 3.10390e+03 1.87910e+03

1624 3.12930e+03 1.87910e+03

1625 3.15470e+03 1.87910e+03

1626 3.18010e+03 1.87910e+03

1627 3.20550e+03 1.87910e+03

1628 3.23090e+03 1.87910e+03

1629 3.25630e+03 1.87910e+03

1630 3.28170e+03 1.87910e+03

1631 3.30710e+03 1.87910e+03

1632 3.33250e+03 1.87910e+03

1633 3.35790e+03 1.87910e+03

1634 3.38330e+03 1.87910e+03

1635 3.40870e+03 1.87910e+03

1636 3.43410e+03 1.87910e+03

1637 3.45950e+03 1.87910e+03

1638 3.48490e+03 1.87910e+03

1639 3.51030e+03 1.87910e+03

1640 3.53570e+03 1.87910e+03

1641 3.56110e+03 1.87910e+03

1642 3.58650e+03 1.87910e+03

1643 3.61190e+03 1.87910e+03

1644 3.63730e+03 1.87910e+03

1645 3.66270e+03 1.87910e+03

1646 3.68810e+03 1.87910e+03

1647 3.71350e+03 1.87910e+03

1648 3.71350e+03 1.92990e+03

1649 3.68810e+03 1.92990e+03

1650 3.66270e+03 1.92990e+03

1651 3.63730e+03 1.92990e+03

1652 3.61190e+03 1.92990e+03

1653 3.58650e+03 1.92990e+03

1654 3.56110e+03 1.92990e+03

1655 3.53570e+03 1.92990e+03

1656 3.51030e+03 1.92990e+03

1657 3.48490e+03 1.92990e+03

1658 3.45950e+03 1.92990e+03

1659 3.43410e+03 1.92990e+03

1660 3.40870e+03 1.92990e+03

1661 3.38330e+03 1.92990e+03

1662 3.35790e+03 1.92990e+03

1663 3.33250e+03 1.92990e+03

1664 3.30710e+03 1.92990e+03

1665 3.28170e+03 1.92990e+03

1666 3.25630e+03 1.92990e+03

1667 3.23090e+03 1.92990e+03

1668 3.20550e+03 1.92990e+03

1669 3.18010e+03 1.92990e+03

1670 3.15470e+03 1.92990e+03

1671 3.12930e+03 1.92990e+03

1672 3.10390e+03 1.92990e+03

1673 3.07850e+03 1.92990e+03

1674 3.05310e+03 1.92990e+03

1675 3.02770e+03 1.92990e+03

1676 3.00230e+03 1.92990e+03

1677 2.97690e+03 1.92990e+03

1678 2.97690e+03 2.08230e+03

1679 3.00230e+03 2.08230e+03

1680 3.02770e+03 2.08230e+03

1681 3.05310e+03 2.08230e+03

1682 3.07850e+03 2.08230e+03

1683 3.10390e+03 2.08230e+03

1684 3.12930e+03 2.08230e+03

1685 3.15470e+03 2.08230e+03

1686 3.18010e+03 2.08230e+03

1687 3.20550e+03 2.08230e+03

1688 3.23090e+03 2.08230e+03

1689 3.25630e+03 2.08230e+03

1690 3.28170e+03 2.08230e+03

1691 3.30710e+03 2.08230e+03

1692 3.33250e+03 2.08230e+03

1693 3.35790e+03 2.08230e+03

1694 3.38330e+03 2.08230e+03

1695 3.40870e+03 2.08230e+03

1696 3.43410e+03 2.08230e+03

1697 3.45950e+03 2.08230e+03

1698 3.48490e+03 2.08230e+03

1699 3.51030e+03 2.08230e+03

1700 3.53570e+03 2.08230e+03

1701 3.56110e+03 2.08230e+03

1702 3.58650e+03 2.08230e+03

1703 3.61190e+03 2.08230e+03

1704 3.63730e+03 2.08230e+03

1705 3.66270e+03 2.08230e+03

1706 3.68810e+03 2.08230e+03

1707 3.71350e+03 2.08230e+03

1708 3.71350e+03 2.13310e+03

1709 3.68810e+03 2.13310e+03

1710 3.66270e+03 2.13310e+03

1711 3.63730e+03 2.13310e+03

1712 3.61190e+03 2.13310e+03

1713 3.58650e+03 2.13310e+03

1714 3.56110e+03 2.13310e+03

1715 3.53570e+03 2.13310e+03

1716 3.51030e+03 2.13310e+03

1717 3.48490e+03 2.13310e+03

1718 3.45950e+03 2.13310e+03

1719 3.43410e+03 2.13310e+03

1720 3.40870e+03 2.13310e+03

1721 3.38330e+03 2.13310e+03

1722 3.35790e+03 2.13310e+03

1723 3.33250e+03 2.13310e+03

1724 3.30710e+03 2.13310e+03

1725 3.28170e+03 2.13310e+03

1726 3.25630e+03 2.13310e+03

1727 3.23090e+03 2.13310e+03

1728 3.20550e+03 2.13310e+03

1729 3.18010e+03 2.13310e+03

1730 3.15470e+03 2.13310e+03

1731 3.12930e+03 2.13310e+03

1732 3.10390e+03 2.13310e+03

1733 3.07850e+03 2.13310e+03

1734 3.05310e+03 2.13310e+03

1735 3.02770e+03 2.13310e+03

1736 3.00230e+03 2.13310e+03

1737 2.97690e+03 2.13310e+03

1738 2.97690e+03 2.28550e+03

1739 3.00230e+03 2.28550e+03

1740 3.02770e+03 2.28550e+03

1741 3.05310e+03 2.28550e+03

1742 3.07850e+03 2.28550e+03

1743 3.10390e+03 2.28550e+03

1744 3.12930e+03 2.28550e+03

1745 3.15470e+03 2.28550e+03

1746 3.18010e+03 2.28550e+03

1747 3.20550e+03 2.28550e+03

1748 3.23090e+03 2.28550e+03

1749 3.25630e+03 2.28550e+03

1750 3.28170e+03 2.28550e+03

1751 3.30710e+03 2.28550e+03

1752 3.33250e+03 2.28550e+03

1753 3.35790e+03 2.28550e+03

1754 3.38330e+03 2.28550e+03

1755 3.40870e+03 2.28550e+03

1756 3.43410e+03 2.28550e+03

1757 3.45950e+03 2.28550e+03

1758 3.48490e+03 2.28550e+03

1759 3.51030e+03 2.28550e+03

1760 3.53570e+03 2.28550e+03

1761 3.56110e+03 2.28550e+03

1762 3.58650e+03 2.28550e+03

1763 3.61190e+03 2.28550e+03

1764 3.63730e+03 2.28550e+03

1765 3.66270e+03 2.28550e+03

1766 3.68810e+03 2.28550e+03

1767 3.71350e+03 2.28550e+03

1768 3.71350e+03 2.33630e+03

1769 3.68810e+03 2.33630e+03

1770 3.66270e+03 2.33630e+03

1771 3.63730e+03 2.33630e+03

1772 3.61190e+03 2.33630e+03

1773 3.58650e+03 2.33630e+03

1774 3.56110e+03 2.33630e+03

1775 3.53570e+03 2.33630e+03

1776 3.51030e+03 2.33630e+03

1777 3.48490e+03 2.33630e+03

1778 3.45950e+03 2.33630e+03

1779 3.43410e+03 2.33630e+03

1780 3.40870e+03 2.33630e+03

1781 3.38330e+03 2.33630e+03

1782 3.35790e+03 2.33630e+03

1783 3.33250e+03 2.33630e+03

1784 3.30710e+03 2.33630e+03

1785 3.28170e+03 2.33630e+03

1786 3.25630e+03 2.33630e+03

1787 3.23090e+03 2.33630e+03

1788 3.20550e+03 2.33630e+03

1789 3.18010e+03 2.33630e+03

1790 3.15470e+03 2.33630e+03

1791 3.12930e+03 2.33630e+03

1792 3.10390e+03 2.33630e+03

1793 3.07850e+03 2.33630e+03

1794 3.05310e+03 2.33630e+03

1795 3.02770e+03 2.33630e+03

1796 3.00230e+03 2.33630e+03

1797 2.97690e+03 2.33630e+03

1798 2.97690e+03 2.48870e+03

1799 3.00230e+03 2.48870e+03

1800 3.02770e+03 2.48870e+03

1801 3.05310e+03 2.48870e+03

1802 3.07850e+03 2.48870e+03

1803 3.10390e+03 2.48870e+03

1804 3.12930e+03 2.48870e+03

1805 3.15470e+03 2.48870e+03

1806 3.18010e+03 2.48870e+03

1807 3.20550e+03 2.48870e+03

1808 3.23090e+03 2.48870e+03

1809 3.25630e+03 2.48870e+03

1810 3.28170e+03 2.48870e+03

1811 3.30710e+03 2.48870e+03

1812 3.33250e+03 2.48870e+03

1813 3.35790e+03 2.48870e+03

1814 3.38330e+03 2.48870e+03

1815 3.40870e+03 2.48870e+03

1816 3.43410e+03 2.48870e+03

1817 3.45950e+03 2.48870e+03

1818 3.48490e+03 2.48870e+03

1819 3.51030e+03 2.48870e+03

1820 3.53570e+03 2.48870e+03

1821 3.56110e+03 2.48870e+03

1822 3.58650e+03 2.48870e+03

1823 3.61190e+03 2.48870e+03

1824 3.63730e+03 2.48870e+03

1825 3.66270e+03 2.48870e+03

1826 3.68810e+03 2.48870e+03

1827 3.71350e+03 2.48870e+03

1828 3.71350e+03 2.53950e+03

1829 3.68810e+03 2.53950e+03

1830 3.66270e+03 2.53950e+03

1831 3.63730e+03 2.53950e+03

1832 3.61190e+03 2.53950e+03

1833 3.58650e+03 2.53950e+03

1834 3.56110e+03 2.53950e+03

1835 3.53570e+03 2.53950e+03

1836 3.51030e+03 2.53950e+03

1837 3.48490e+03 2.53950e+03

1838 3.45950e+03 2.53950e+03

1839 3.43410e+03 2.53950e+03

1840 3.40870e+03 2.53950e+03

1841 3.38330e+03 2.53950e+03

1842 3.35790e+03 2.53950e+03

1843 3.33250e+03 2.53950e+03

1844 3.30710e+03 2.53950e+03

1845 3.28170e+03 2.53950e+03

1846 3.25630e+03 2.53950e+03

1847 3.23090e+03 2.53950e+03

1848 3.20550e+03 2.53950e+03

1849 3.18010e+03 2.53950e+03

1850 3.15470e+03 2.53950e+03

1851 3.12930e+03 2.53950e+03

1852 3.10390e+03 2.53950e+03

1853 3.07850e+03 2.53950e+03

1854 3.05310e+03 2.53950e+03

1855 3.02770e+03 2.53950e+03

1856 3.00230e+03 2.53950e+03

1857 2.97690e+03 2.53950e+03

1858 2.97690e+03 2.69190e+03

1859 3.00230e+03 2.69190e+03

1860 3.02770e+03 2.69190e+03

1861 3.05310e+03 2.69190e+03

1862 3.07850e+03 2.69190e+03

1863 3.10390e+03 2.69190e+03

1864 3.12930e+03 2.69190e+03

1865 3.15470e+03 2.69190e+03

1866 3.18010e+03 2.69190e+03

1867 3.20550e+03 2.69190e+03

1868 3.23090e+03 2.69190e+03

1869 3.25630e+03 2.69190e+03

1870 3.28170e+03 2.69190e+03

1871 3.30710e+03 2.69190e+03

1872 3.33250e+03 2.69190e+03

1873 3.35790e+03 2.69190e+03

1874 3.38330e+03 2.69190e+03

1875 3.40870e+03 2.69190e+03

1876 3.43410e+03 2.69190e+03

1877 3.45950e+03 2.69190e+03

1878 3.48490e+03 2.69190e+03

1879 3.51030e+03 2.69190e+03

1880 3.53570e+03 2.69190e+03

1881 3.56110e+03 2.69190e+03

1882 3.58650e+03 2.69190e+03

1883 3.61190e+03 2.69190e+03

1884 3.63730e+03 2.69190e+03

1885 3.66270e+03 2.69190e+03

1886 3.68810e+03 2.69190e+03

1887 3.71350e+03 2.69190e+03

1888 3.71350e+03 2.74270e+03

1889 3.68810e+03 2.74270e+03

1890 3.66270e+03 2.74270e+03

1891 3.63730e+03 2.74270e+03

1892 3.61190e+03 2.74270e+03

1893 3.58650e+03 2.74270e+03

1894 3.56110e+03 2.74270e+03

1895 3.53570e+03 2.74270e+03

1896 3.51030e+03 2.74270e+03

1897 3.48490e+03 2.74270e+03

1898 3.45950e+03 2.74270e+03

1899 3.43410e+03 2.74270e+03

1900 3.40870e+03 2.74270e+03

1901 3.38330e+03 2.74270e+03

1902 3.35790e+03 2.74270e+03

1903 3.33250e+03 2.74270e+03

1904 3.30710e+03 2.74270e+03

1905 3.28170e+03 2.74270e+03

1906 3.25630e+03 2.74270e+03

1907 3.23090e+03 2.74270e+03

1908 3.20550e+03 2.74270e+03

1909 3.18010e+03 2.74270e+03

1910 3.15470e+03 2.74270e+03

1911 3.12930e+03 2.74270e+03

1912 3.10390e+03 2.74270e+03

1913 3.07850e+03 2.74270e+03

1914 3.05310e+03 2.74270e+03

1915 3.02770e+03 2.74270e+03

1916 3.00230e+03 2.74270e+03

1917 2.97690e+03 2.74270e+03

1918 2.97690e+03 2.89510e+03

1919 3.00230e+03 2.89510e+03

1920 3.02770e+03 2.89510e+03

1921 3.05310e+03 2.89510e+03

1922 3.07850e+03 2.89510e+03

1923 3.10390e+03 2.89510e+03

1924 3.12930e+03 2.89510e+03

1925 3.15470e+03 2.89510e+03

1926 3.18010e+03 2.89510e+03

1927 3.20550e+03 2.89510e+03

1928 3.23090e+03 2.89510e+03

1929 3.25630e+03 2.89510e+03

1930 3.28170e+03 2.89510e+03

1931 3.30710e+03 2.89510e+03

1932 3.33250e+03 2.89510e+03

1933 3.35790e+03 2.89510e+03

1934 3.38330e+03 2.89510e+03

1935 3.40870e+03 2.89510e+03

1936 3.43410e+03 2.89510e+03

1937 3.45950e+03 2.89510e+03

1938 3.48490e+03 2.89510e+03

1939 3.51030e+03 2.89510e+03

1940 3.53570e+03 2.89510e+03

1941 3.56110e+03 2.89510e+03

1942 3.58650e+03 2.89510e+03

1943 3.61190e+03 2.89510e+03

1944 3.63730e+03 2.89510e+03

1945 3.66270e+03 2.89510e+03

1946 3.68810e+03 2.89510e+03

1947 3.71350e+03 2.89510e+03

1948 3.71350e+03 2.94590e+03

1949 3.68810e+03 2.94590e+03

1950 3.66270e+03 2.94590e+03

1951 3.63730e+03 2.94590e+03

1952 3.61190e+03 2.94590e+03

1953 3.58650e+03 2.94590e+03

1954 3.56110e+03 2.94590e+03

1955 3.53570e+03 2.94590e+03

1956 3.51030e+03 2.94590e+03

1957 3.48490e+03 2.94590e+03

1958 3.45950e+03 2.94590e+03

1959 3.43410e+03 2.94590e+03

1960 3.40870e+03 2.94590e+03

1961 3.38330e+03 2.94590e+03

1962 3.35790e+03 2.94590e+03

1963 3.33250e+03 2.94590e+03

1964 3.30710e+03 2.94590e+03

1965 3.28170e+03 2.94590e+03

1966 3.25630e+03 2.94590e+03

1967 3.23090e+03 2.94590e+03

1968 3.20550e+03 2.94590e+03

1969 3.18010e+03 2.94590e+03

1970 3.15470e+03 2.94590e+03

1971 3.12930e+03 2.94590e+03

1972 3.10390e+03 2.94590e+03

1973 3.07850e+03 2.94590e+03

1974 3.05310e+03 2.94590e+03

1975 3.02770e+03 2.94590e+03

1976 3.00230e+03 2.94590e+03

1977 2.97690e+03 2.94590e+03

1978 2.97690e+03 3.09830e+03

1979 3.00230e+03 3.09830e+03

1980 3.02770e+03 3.09830e+03

1981 3.05310e+03 3.09830e+03

1982 3.07850e+03 3.09830e+03

1983 3.10390e+03 3.09830e+03

1984 3.12930e+03 3.09830e+03

1985 3.15470e+03 3.09830e+03

1986 3.18010e+03 3.09830e+03

1987 3.20550e+03 3.09830e+03

1988 3.23090e+03 3.09830e+03

1989 3.25630e+03 3.09830e+03

1990 3.28170e+03 3.09830e+03

1991 3.30710e+03 3.09830e+03

1992 3.33250e+03 3.09830e+03

1993 3.35790e+03 3.09830e+03

1994 3.38330e+03 3.09830e+03

1995 3.40870e+03 3.09830e+03

1996 3.43410e+03 3.09830e+03

1997 3.45950e+03 3.09830e+03

1998 3.48490e+03 3.09830e+03

1999 3.51030e+03 3.09830e+03

2000 3.53570e+03 3.09830e+03

2001 3.56110e+03 3.09830e+03

2002 3.58650e+03 3.09830e+03

2003 3.61190e+03 3.09830e+03

2004 3.63730e+03 3.09830e+03

2005 3.66270e+03 3.09830e+03

2006 3.68810e+03 3.09830e+03

2007 3.71350e+03 3.09830e+03

2008 3.71350e+03 3.14910e+03

2009 3.68810e+03 3.14910e+03

2010 3.66270e+03 3.14910e+03

2011 3.63730e+03 3.14910e+03

2012 3.61190e+03 3.14910e+03

2013 3.58650e+03 3.14910e+03

2014 3.56110e+03 3.14910e+03

2015 3.53570e+03 3.14910e+03

2016 3.51030e+03 3.14910e+03

2017 3.48490e+03 3.14910e+03

2018 3.45950e+03 3.14910e+03

2019 3.43410e+03 3.14910e+03

2020 3.40870e+03 3.14910e+03

2021 3.38330e+03 3.14910e+03

2022 3.35790e+03 3.14910e+03

2023 3.33250e+03 3.14910e+03

2024 3.30710e+03 3.14910e+03

2025 3.28170e+03 3.14910e+03

2026 3.25630e+03 3.14910e+03

2027 3.23090e+03 3.14910e+03

2028 3.20550e+03 3.14910e+03

2029 3.18010e+03 3.14910e+03

2030 3.15470e+03 3.14910e+03

2031 3.12930e+03 3.14910e+03

2032 3.10390e+03 3.14910e+03

2033 3.07850e+03 3.14910e+03

2034 3.05310e+03 3.14910e+03

2035 3.02770e+03 3.14910e+03

2036 3.00230e+03 3.14910e+03

2037 2.97690e+03 3.14910e+03

2038 3.12930e+03 3.25070e+03

2039 3.15470e+03 3.25070e+03

2040 3.18010e+03 3.25070e+03

2041 3.20550e+03 3.25070e+03

2042 3.23090e+03 3.25070e+03

2043 3.25630e+03 3.25070e+03

2044 3.28170e+03 3.25070e+03

2045 3.30710e+03 3.25070e+03

2046 3.38330e+03 3.25070e+03

2047 3.40870e+03 3.25070e+03

2048 3.43410e+03 3.25070e+03

2049 3.45950e+03 3.25070e+03

2050 3.48490e+03 3.25070e+03

2051 3.51030e+03 3.25070e+03

2052 3.53570e+03 3.25070e+03

2053 3.56110e+03 3.25070e+03

2054 3.58650e+03 3.25070e+03

2055 4.06910e+03 1.72030e+03

2056 4.01830e+03 1.72030e+03

2057 3.96750e+03 1.72030e+03

2058 3.96750e+03 1.66950e+03

2059 4.06910e+03 1.66950e+03

2060 4.06910e+03 1.61870e+03

2061 4.01830e+03 1.61870e+03

2062 3.96750e+03 1.61870e+03

2063 3.84050e+03 1.32030e+03

2064 4.06910e+03 9.58300e+02

2065 4.01830e+03 9.58300e+02

2066 3.96750e+03 9.58300e+02

2067 3.86590e+03 9.52000e+02

2068 3.96750e+03 9.07500e+02

2069 4.06910e+03 9.07500e+02

2070 4.06910e+03 8.56700e+02

2071 4.01830e+03 8.56700e+02

2072 3.96750e+03 8.56700e+02

2073 3.87860e+03 1.15520e+03

2074 4.32280e+03 1.66950e+03

2075 4.34820e+03 1.66950e+03

2076 4.34820e+03 1.69490e+03

2077 4.32280e+03 1.69490e+03

2078 4.32280e+03 1.72030e+03

2079 4.34820e+03 1.72030e+03

2080 4.34820e+03 1.74570e+03

2081 4.32280e+03 1.74570e+03

2082 4.32280e+03 1.77110e+03

2083 4.34820e+03 1.77110e+03

2084 4.34820e+03 1.79650e+03

2085 4.32280e+03 1.79650e+03

2086 3.96750e+03 2.38070e+03

2087 4.01830e+03 2.38070e+03

2088 4.06910e+03 2.38070e+03

2089 4.06910e+03 2.43150e+03

2090 3.96750e+03 2.43150e+03

2091 3.96750e+03 2.48230e+03

2092 4.01830e+03 2.48230e+03

2093 4.06910e+03 2.48230e+03

2094 3.86590e+03 2.52680e+03

2095 3.85320e+03 2.67920e+03

2096 3.96750e+03 3.14270e+03

2097 4.01830e+03 3.14270e+03

2098 4.06910e+03 3.14270e+03

2099 4.06910e+03 3.19350e+03

2100 3.96750e+03 3.19350e+03

2101 3.96750e+03 3.24430e+03

2102 4.01830e+03 3.24430e+03

2103 4.06910e+03 3.24430e+03

EOF
