# Supplementary material for: A Discrete Fruit Fly Optimization Algorithm for the Traveling Salesman Problem
Source: PLoS One. 2016 Nov 3;11(11):e0165804. doi: 10.1371/journal.pone.0165804 (PMC5094794; doi:10.1371/journal.pone.0165804)
Supplement: S1 File — (ZIP) [file pone.0165804.s001.zip › TSP instances/d493.tsp]

NAME : d493

COMMENT : Drilling problem (Reinelt)

TYPE : TSP

DIMENSION : 493

EDGE_WEIGHT_TYPE : EUC_2D

NODE_COORD_SECTION

1 0.00000e+00 0.00000e+00

2 1.11630e+03 1.55520e+03

3 1.35760e+03 1.47900e+03

4 1.14810e+03 1.77110e+03

5 1.18620e+03 1.79650e+03

6 1.20520e+03 1.88540e+03

7 1.23700e+03 1.99340e+03

8 1.30050e+03 2.00610e+03

9 1.16080e+03 2.02510e+03

10 1.17350e+03 2.03780e+03

11 1.22430e+03 2.05050e+03

12 1.35130e+03 2.24100e+03

13 1.73230e+03 2.13310e+03

14 1.74500e+03 2.19020e+03

15 1.76400e+03 2.29180e+03

16 1.76400e+03 2.34260e+03

17 1.73230e+03 2.39340e+03

18 1.74500e+03 2.41880e+03

19 1.64970e+03 2.43150e+03

20 1.75770e+03 2.52040e+03

21 2.29740e+03 1.77110e+03

22 2.21490e+03 1.42820e+03

23 2.22760e+03 1.33930e+03

24 2.18310e+03 1.32030e+03

25 2.61490e+03 1.11070e+03

26 2.50700e+03 1.16150e+03

27 2.34820e+03 9.52000e+02

28 2.22120e+03 1.00910e+03

29 2.20850e+03 1.08530e+03

30 2.20220e+03 1.13610e+03

31 2.21490e+03 1.17420e+03

32 2.02440e+03 1.12340e+03

33 2.04340e+03 1.30120e+03

34 1.94820e+03 1.30760e+03

35 1.94180e+03 1.39010e+03

36 1.84660e+03 1.41550e+03

37 1.75770e+03 1.36470e+03

38 1.80210e+03 1.35200e+03

39 1.83390e+03 1.26310e+03

40 1.73230e+03 1.25040e+03

41 2.04340e+03 1.58060e+03

42 2.04980e+03 1.74570e+03

43 1.99900e+03 1.80290e+03

44 1.96090e+03 1.81560e+03

45 2.05610e+03 1.82190e+03

46 2.01170e+03 1.82830e+03

47 2.04340e+03 1.85370e+03

48 1.84660e+03 1.78380e+03

49 1.82120e+03 1.82830e+03

50 1.84660e+03 1.86640e+03

51 1.81480e+03 1.65050e+03

52 1.66880e+03 1.80920e+03

53 1.85930e+03 2.16480e+03

54 1.98630e+03 2.13310e+03

55 2.01170e+03 2.17750e+03

56 1.94820e+03 2.19660e+03

57 1.89100e+03 2.24740e+03

58 2.01170e+03 2.27280e+03

59 2.03710e+03 2.30450e+03

60 2.05610e+03 2.35530e+03

61 1.89740e+03 2.41250e+03

62 1.89740e+03 2.45690e+03

63 1.91640e+03 2.46960e+03

64 2.05610e+03 2.46960e+03

65 2.15770e+03 2.13940e+03

66 1.63700e+03 2.69820e+03

67 1.70690e+03 2.70460e+03

68 1.76400e+03 2.74900e+03

69 1.70690e+03 2.77440e+03

70 1.76400e+03 2.79980e+03

71 1.87200e+03 3.06650e+03

72 1.85290e+03 3.00300e+03

73 1.87200e+03 2.99670e+03

74 1.89740e+03 2.99670e+03

75 2.21490e+03 2.97130e+03

76 2.19580e+03 2.93950e+03

77 2.24660e+03 2.88870e+03

78 1.89100e+03 2.86970e+03

79 2.20220e+03 2.84430e+03

80 1.90370e+03 2.81890e+03

81 1.87200e+03 2.81890e+03

82 2.01170e+03 2.76170e+03

83 1.90370e+03 2.69820e+03

84 1.95450e+03 2.58390e+03

85 2.05610e+03 2.57760e+03

86 2.09420e+03 2.56490e+03

87 2.19580e+03 2.47600e+03

88 2.58950e+03 2.99030e+03

89 2.60860e+03 2.99030e+03

90 2.50700e+03 3.00300e+03

91 2.89430e+03 3.04750e+03

92 2.89430e+03 3.00300e+03

93 2.90700e+03 2.97130e+03

94 3.02770e+03 3.04750e+03

95 2.79270e+03 2.81250e+03

96 2.22760e+03 2.81250e+03

97 2.58320e+03 2.79980e+03

98 2.59590e+03 2.77440e+03

99 2.50700e+03 2.77440e+03

100 2.72290e+03 2.75540e+03

101 2.61490e+03 2.74900e+03

102 2.88800e+03 2.73000e+03

103 3.21180e+03 2.73000e+03

104 3.14200e+03 2.71730e+03

105 2.75460e+03 2.69820e+03

106 2.45620e+03 2.69820e+03

107 2.57050e+03 2.62200e+03

108 2.72290e+03 2.62200e+03

109 3.36420e+03 2.62200e+03

110 2.90070e+03 2.61570e+03

111 3.13560e+03 2.60300e+03

112 2.71020e+03 2.59660e+03

113 2.71650e+03 2.54580e+03

114 2.88800e+03 2.53310e+03

115 2.84990e+03 2.51410e+03

116 2.29740e+03 2.51410e+03

117 2.60860e+03 2.49500e+03

118 3.22450e+03 2.48870e+03

119 2.69110e+03 2.47600e+03

120 2.87530e+03 2.43790e+03

121 2.50060e+03 2.41880e+03

122 2.43080e+03 2.39980e+03

123 2.87530e+03 2.39980e+03

124 3.12930e+03 2.36800e+03

125 2.58320e+03 2.36800e+03

126 2.49430e+03 2.36800e+03

127 2.78000e+03 2.36170e+03

128 2.33550e+03 2.35530e+03

129 2.61490e+03 2.31720e+03

130 2.92610e+03 2.30450e+03

131 2.80540e+03 2.29180e+03

132 2.58320e+03 2.29180e+03

133 2.82450e+03 2.28550e+03

134 2.86260e+03 2.27910e+03

135 2.79910e+03 2.26010e+03

136 2.69110e+03 2.26010e+03

137 2.75460e+03 2.25370e+03

138 2.91340e+03 2.25370e+03

139 2.34820e+03 2.24100e+03

140 2.90700e+03 2.23470e+03

141 3.13560e+03 2.23470e+03

142 2.92610e+03 2.22830e+03

143 3.43410e+03 2.20290e+03

144 2.88160e+03 2.19020e+03

145 2.60220e+03 2.19020e+03

146 2.71020e+03 2.16480e+03

147 2.79270e+03 2.14580e+03

148 2.82450e+03 2.13310e+03

149 2.42440e+03 2.10770e+03

150 2.86890e+03 2.10130e+03

151 3.43410e+03 2.10130e+03

152 2.61490e+03 2.08860e+03

153 3.07850e+03 2.08230e+03

154 2.58950e+03 2.07590e+03

155 2.48790e+03 2.06320e+03

156 2.73560e+03 2.06320e+03

157 3.44680e+03 2.04420e+03

158 3.35150e+03 2.03150e+03

159 2.62760e+03 2.01880e+03

160 2.69750e+03 2.00610e+03

161 2.48790e+03 1.99340e+03

162 2.68480e+03 1.97430e+03

163 2.46250e+03 1.96800e+03

164 3.13560e+03 1.96800e+03

165 3.39600e+03 1.96800e+03

166 2.74830e+03 1.96160e+03

167 2.72290e+03 1.96160e+03

168 3.23090e+03 1.95530e+03

169 2.97050e+03 1.94260e+03

170 2.47520e+03 1.93620e+03

171 2.51330e+03 1.92350e+03

172 2.92610e+03 1.91720e+03

173 2.49430e+03 1.91080e+03

174 2.61490e+03 1.90450e+03

175 2.51970e+03 1.89180e+03

176 2.58950e+03 1.89180e+03

177 3.40870e+03 1.89180e+03

178 3.64360e+03 1.89180e+03

179 2.78640e+03 1.88540e+03

180 2.65940e+03 1.88540e+03

181 2.49430e+03 1.87910e+03

182 2.95780e+03 1.87910e+03

183 3.45950e+03 1.87910e+03

184 3.05310e+03 1.86640e+03

185 2.77370e+03 1.86640e+03

186 2.71020e+03 1.86640e+03

187 3.23720e+03 1.85370e+03

188 3.32610e+03 1.85370e+03

189 2.73560e+03 1.84730e+03

190 2.49430e+03 1.83460e+03

191 3.26900e+03 1.83460e+03

192 3.30710e+03 1.83460e+03

193 3.36420e+03 1.83460e+03

194 2.67210e+03 1.82830e+03

195 3.35150e+03 1.82190e+03

196 3.47220e+03 1.82190e+03

197 2.86890e+03 1.81560e+03

198 2.81180e+03 1.80920e+03

199 3.35150e+03 1.80290e+03

200 3.29440e+03 1.79650e+03

201 2.54510e+03 1.79650e+03

202 3.11020e+03 1.77750e+03

203 3.16100e+03 1.77750e+03

204 3.28170e+03 1.77750e+03

205 3.33880e+03 1.75840e+03

206 2.99590e+03 1.75840e+03

207 3.19910e+03 1.72030e+03

208 3.00230e+03 1.72030e+03

209 2.63400e+03 1.72030e+03

210 2.50700e+03 1.70760e+03

211 2.96420e+03 1.70760e+03

212 3.05940e+03 1.70760e+03

213 3.09750e+03 1.70760e+03

214 3.64360e+03 1.70760e+03

215 2.80540e+03 1.70130e+03

216 2.58320e+03 1.69490e+03

217 3.07850e+03 1.69490e+03

218 2.89430e+03 1.68860e+03

219 3.14830e+03 1.68220e+03

220 3.21820e+03 1.66320e+03

221 3.19910e+03 1.66320e+03

222 2.72920e+03 1.66320e+03

223 2.95150e+03 1.65050e+03

224 2.43080e+03 1.64410e+03

225 2.50700e+03 1.63140e+03

226 3.59920e+03 1.63140e+03

227 3.13560e+03 1.62510e+03

228 3.07850e+03 1.62510e+03

229 3.05940e+03 1.62510e+03

230 2.77370e+03 1.62510e+03

231 2.91340e+03 1.61870e+03

232 3.30710e+03 1.61870e+03

233 3.13560e+03 1.60600e+03

234 3.01500e+03 1.60600e+03

235 2.42440e+03 1.59970e+03

236 2.83080e+03 1.59330e+03

237 3.29440e+03 1.59330e+03

238 3.12930e+03 1.58060e+03

239 3.37690e+03 1.56790e+03

240 2.61490e+03 1.56790e+03

241 2.93240e+03 1.54890e+03

242 3.04620e+03 1.54730e+03

243 3.07220e+03 1.54730e+03

244 3.09820e+03 1.54730e+03

245 3.12420e+03 1.54730e+03

246 3.15020e+03 1.54730e+03

247 3.17620e+03 1.54730e+03

248 3.20220e+03 1.54730e+03

249 3.22820e+03 1.54730e+03

250 3.25420e+03 1.54730e+03

251 3.28020e+03 1.54730e+03

252 3.30620e+03 1.54730e+03

253 3.33220e+03 1.54730e+03

254 3.35820e+03 1.54730e+03

255 2.72290e+03 1.53620e+03

256 3.06570e+03 1.52460e+03

257 3.11120e+03 1.52460e+03

258 3.13720e+03 1.52460e+03

259 3.16320e+03 1.52460e+03

260 3.18920e+03 1.52460e+03

261 3.21520e+03 1.52460e+03

262 3.24120e+03 1.52460e+03

263 3.26720e+03 1.52460e+03

264 3.29320e+03 1.52460e+03

265 3.34520e+03 1.52460e+03

266 2.43710e+03 1.52350e+03

267 2.96420e+03 1.51080e+03

268 2.74190e+03 1.50440e+03

269 2.43080e+03 1.50440e+03

270 3.41350e+03 1.49860e+03

271 2.99750e+03 1.49210e+03

272 2.82450e+03 1.48540e+03

273 3.02020e+03 1.47910e+03

274 3.39070e+03 1.47910e+03

275 3.41350e+03 1.47260e+03

276 2.83720e+03 1.46630e+03

277 2.60860e+03 1.46630e+03

278 2.99750e+03 1.46610e+03

279 3.10470e+03 1.46610e+03

280 3.13070e+03 1.46610e+03

281 3.15670e+03 1.46610e+03

282 3.18270e+03 1.46610e+03

283 3.20870e+03 1.46610e+03

284 3.23470e+03 1.46610e+03

285 3.26070e+03 1.46610e+03

286 3.28670e+03 1.46610e+03

287 3.31270e+03 1.46610e+03

288 3.41350e+03 1.44660e+03

289 3.07870e+03 1.44660e+03

290 3.11770e+03 1.44330e+03

291 3.14370e+03 1.44330e+03

292 3.16970e+03 1.44330e+03

293 3.19570e+03 1.44330e+03

294 3.22170e+03 1.44330e+03

295 3.24770e+03 1.44330e+03

296 3.27370e+03 1.44330e+03

297 2.90070e+03 1.44090e+03

298 2.69110e+03 1.44090e+03

299 2.99750e+03 1.44010e+03

300 3.33220e+03 1.44010e+03

301 2.43710e+03 1.43460e+03

302 3.39070e+03 1.43360e+03

303 3.30950e+03 1.42710e+03

304 3.02020e+03 1.42710e+03

305 2.58320e+03 1.42190e+03

306 3.07870e+03 1.42060e+03

307 3.41350e+03 1.42060e+03

308 3.28350e+03 1.41730e+03

309 3.12750e+03 1.41730e+03

310 2.99750e+03 1.41410e+03

311 3.33220e+03 1.41410e+03

312 3.23720e+03 1.40920e+03

313 3.19910e+03 1.40920e+03

314 3.10150e+03 1.40760e+03

315 3.39070e+03 1.40760e+03

316 3.44040e+03 1.40280e+03

317 2.95150e+03 1.40280e+03

318 3.02020e+03 1.40110e+03

319 3.30950e+03 1.40110e+03

320 3.41350e+03 1.39460e+03

321 3.07870e+03 1.39460e+03

322 3.16100e+03 1.39010e+03

323 2.99750e+03 1.38810e+03

324 3.33220e+03 1.38810e+03

325 2.93880e+03 1.38380e+03

326 2.87530e+03 1.38380e+03

327 3.10150e+03 1.38160e+03

328 3.39070e+03 1.38160e+03

329 3.13990e+03 1.37540e+03

330 3.02020e+03 1.37510e+03

331 3.30950e+03 1.37510e+03

332 3.41350e+03 1.36860e+03

333 3.07870e+03 1.36860e+03

334 2.79910e+03 1.36470e+03

335 3.59920e+03 1.36470e+03

336 3.33220e+03 1.36210e+03

337 2.99750e+03 1.36210e+03

338 3.10150e+03 1.35560e+03

339 3.39070e+03 1.35560e+03

340 3.26900e+03 1.35200e+03

341 2.91970e+03 1.35200e+03

342 2.83720e+03 1.35200e+03

343 3.02020e+03 1.34910e+03

344 3.30950e+03 1.34910e+03

345 2.87530e+03 1.34570e+03

346 3.07870e+03 1.34260e+03

347 3.41350e+03 1.34260e+03

348 3.48490e+03 1.33930e+03

349 2.97050e+03 1.33930e+03

350 2.99750e+03 1.33610e+03

351 3.33220e+03 1.33610e+03

352 2.91340e+03 1.33300e+03

353 3.10150e+03 1.32960e+03

354 3.39070e+03 1.32960e+03

355 3.30950e+03 1.32310e+03

356 3.24360e+03 1.32310e+03

357 3.02020e+03 1.32310e+03

358 2.95780e+03 1.32030e+03

359 3.15470e+03 1.32030e+03

360 3.07870e+03 1.31660e+03

361 3.41350e+03 1.31660e+03

362 3.61190e+03 1.31390e+03

363 3.33220e+03 1.31010e+03

364 2.99750e+03 1.31010e+03

365 3.10150e+03 1.30360e+03

366 3.39070e+03 1.30360e+03

367 3.30950e+03 1.29710e+03

368 3.02020e+03 1.29710e+03

369 2.84990e+03 1.29490e+03

370 2.87530e+03 1.29490e+03

371 2.90070e+03 1.29490e+03

372 3.54200e+03 1.29490e+03

373 3.41350e+03 1.29060e+03

374 3.07870e+03 1.29060e+03

375 3.17370e+03 1.28850e+03

376 3.33220e+03 1.28410e+03

377 2.99750e+03 1.28410e+03

378 3.10150e+03 1.27760e+03

379 3.39070e+03 1.27760e+03

380 3.30950e+03 1.27110e+03

381 3.02020e+03 1.27110e+03

382 2.76730e+03 1.26950e+03

383 3.07870e+03 1.26460e+03

384 3.41350e+03 1.26460e+03

385 2.60220e+03 1.26310e+03

386 3.12750e+03 1.26130e+03

387 3.28350e+03 1.26130e+03

388 3.33220e+03 1.25810e+03

389 2.99750e+03 1.25810e+03

390 2.88160e+03 1.25680e+03

391 2.79270e+03 1.25680e+03

392 2.55780e+03 1.25680e+03

393 3.10150e+03 1.25160e+03

394 3.39070e+03 1.25160e+03

395 3.47850e+03 1.25040e+03

396 3.02020e+03 1.24510e+03

397 2.91970e+03 1.24410e+03

398 2.81810e+03 1.24410e+03

399 2.51970e+03 1.24410e+03

400 3.07870e+03 1.23860e+03

401 3.41350e+03 1.23860e+03

402 3.29320e+03 1.23530e+03

403 3.26720e+03 1.23530e+03

404 3.24120e+03 1.23530e+03

405 3.21520e+03 1.23530e+03

406 3.18920e+03 1.23530e+03

407 3.16320e+03 1.23530e+03

408 3.13720e+03 1.23530e+03

409 2.99750e+03 1.23210e+03

410 3.33220e+03 1.23210e+03

411 2.88160e+03 1.22500e+03

412 3.09820e+03 1.21260e+03

413 3.12420e+03 1.21260e+03

414 3.15020e+03 1.21260e+03

415 3.17620e+03 1.21260e+03

416 3.20220e+03 1.21260e+03

417 3.22820e+03 1.21260e+03

418 3.25420e+03 1.21260e+03

419 3.28020e+03 1.21260e+03

420 3.30620e+03 1.21260e+03

421 3.41350e+03 1.21260e+03

422 2.58950e+03 1.21230e+03

423 2.57050e+03 1.21230e+03

424 2.99750e+03 1.20610e+03

425 3.02020e+03 1.19960e+03

426 3.39070e+03 1.19960e+03

427 3.45950e+03 1.19960e+03

428 3.48490e+03 1.19960e+03

429 2.65940e+03 1.19330e+03

430 3.41350e+03 1.18660e+03

431 2.93880e+03 1.18040e+03

432 2.99750e+03 1.18010e+03

433 3.06570e+03 1.15410e+03

434 3.11770e+03 1.15410e+03

435 3.14370e+03 1.15410e+03

436 3.16970e+03 1.15410e+03

437 3.19570e+03 1.15410e+03

438 3.22170e+03 1.15410e+03

439 3.24770e+03 1.15410e+03

440 3.27370e+03 1.15410e+03

441 3.29970e+03 1.15410e+03

442 3.34520e+03 1.15410e+03

443 2.92610e+03 1.14250e+03

444 3.05270e+03 1.13130e+03

445 3.07870e+03 1.13130e+03

446 3.10470e+03 1.13130e+03

447 3.13070e+03 1.13130e+03

448 3.15670e+03 1.13130e+03

449 3.18270e+03 1.13130e+03

450 3.20870e+03 1.13130e+03

451 3.23470e+03 1.13130e+03

452 3.26070e+03 1.13130e+03

453 3.28670e+03 1.13130e+03

454 3.31270e+03 1.13130e+03

455 3.33870e+03 1.13130e+03

456 3.36470e+03 1.13130e+03

457 2.74190e+03 1.12980e+03

458 2.86260e+03 1.12340e+03

459 3.06580e+03 1.09800e+03

460 3.03400e+03 1.09170e+03

461 2.87530e+03 1.07900e+03

462 2.79270e+03 1.04090e+03

463 2.90070e+03 1.02820e+03

464 2.83720e+03 1.02180e+03

465 2.94510e+03 1.01550e+03

466 2.86260e+03 1.00910e+03

467 2.93880e+03 8.31300e+02

468 3.07210e+03 9.32900e+02

469 3.05940e+03 9.52000e+02

470 3.03400e+03 9.64700e+02

471 3.06580e+03 9.71000e+02

472 3.09120e+03 9.90100e+02

473 3.20550e+03 9.83700e+02

474 3.40870e+03 8.75800e+02

475 3.45950e+03 9.20200e+02

476 3.51030e+03 1.01550e+03

477 3.36420e+03 1.01550e+03

478 3.38330e+03 1.02820e+03

479 3.49760e+03 1.02820e+03

480 3.39600e+03 1.05360e+03

481 3.29440e+03 1.05360e+03

482 3.51660e+03 1.07260e+03

483 3.21820e+03 1.09800e+03

484 3.56740e+03 1.10440e+03

485 3.55470e+03 1.12340e+03

486 3.39600e+03 1.12340e+03

487 3.54840e+03 1.14250e+03

488 3.52930e+03 1.15520e+03

489 3.40870e+03 1.16150e+03

490 3.47220e+03 1.17420e+03

491 3.69440e+03 1.30120e+03

492 3.74520e+03 1.27580e+03

493 3.74520e+03 1.02180e+03

EOF
