# Supplementary material for: A Discrete Fruit Fly Optimization Algorithm for the Traveling Salesman Problem
Source: PLoS One. 2016 Nov 3;11(11):e0165804. doi: 10.1371/journal.pone.0165804 (PMC5094794; doi:10.1371/journal.pone.0165804)
Supplement: S1 File — (ZIP) [file pone.0165804.s001.zip › TSP instances/fl1400.tsp]

NAME : fl1400

COMMENT : Drilling problem (Reinelt)

TYPE : TSP

DIMENSION : 1400

EDGE_WEIGHT_TYPE : EUC_2D

NODE_COORD_SECTION

1 2.10461e+03 1.96835e+03

2 2.10461e+03 2.32264e+02

3 2.95591e+02 1.96835e+03

4 2.95591e+02 2.32264e+02

5 1.02570e+03 1.97130e+03

6 1.16167e+03 1.96539e+03

7 1.19123e+03 1.95949e+03

8 1.16759e+03 1.95949e+03

9 1.09664e+03 1.95949e+03

10 1.10256e+03 1.95358e+03

11 1.09073e+03 1.95358e+03

12 1.01979e+03 1.95358e+03

13 1.23262e+03 1.94177e+03

14 1.04344e+03 1.94177e+03

15 1.23853e+03 1.93587e+03

16 1.16759e+03 1.93587e+03

17 1.13211e+03 1.93587e+03

18 1.26809e+03 1.92996e+03

19 1.24444e+03 1.92996e+03

20 1.06708e+03 1.92996e+03

21 1.17941e+03 1.92406e+03

22 1.04935e+03 1.92406e+03

23 1.03753e+03 1.92406e+03

24 1.12620e+03 1.91815e+03

25 1.09073e+03 1.91815e+03

26 9.84319e+02 1.91815e+03

27 1.32720e+03 1.90634e+03

28 1.03161e+03 1.90634e+03

29 9.96143e+02 1.90634e+03

30 1.04935e+03 1.90044e+03

31 1.18532e+03 1.89453e+03

32 1.11438e+03 1.89453e+03

33 1.31538e+03 1.88272e+03

34 1.29173e+03 1.88272e+03

35 1.07891e+03 1.88272e+03

36 1.01388e+03 1.87682e+03

37 1.73512e+03 1.74691e+03

38 7.41934e+02 1.74691e+03

39 1.72921e+03 1.74100e+03

40 7.36022e+02 1.74100e+03

41 1.52230e+03 1.72329e+03

42 5.29108e+02 1.72329e+03

43 1.18532e+03 1.64652e+03

44 1.56959e+03 1.52252e+03

45 5.76403e+02 1.52252e+03

46 1.14985e+03 1.44575e+03

47 6.17786e+02 1.44575e+03

48 1.03161e+03 1.42213e+03

49 1.10847e+03 1.41622e+03

50 7.53758e+02 1.41622e+03

51 1.03161e+03 1.41032e+03

52 5.94138e+02 1.41032e+03

53 7.59670e+02 1.39851e+03

54 6.05962e+02 1.39851e+03

55 7.53758e+02 1.27450e+03

56 6.59169e+02 1.25088e+03

57 1.26809e+03 1.24498e+03

58 5.94138e+02 1.24498e+03

59 6.11874e+02 1.22726e+03

60 1.27991e+03 1.22136e+03

61 6.59169e+02 1.15640e+03

62 1.22670e+03 1.00287e+03

63 1.14985e+03 9.96967e+02

64 1.61097e+03 9.73347e+02

65 1.03753e+03 8.02101e+02

66 1.31538e+03 7.96196e+02

67 1.11438e+03 7.96196e+02

68 1.09073e+03 7.96196e+02

69 1.27400e+03 7.90290e+02

70 1.13211e+03 7.90290e+02

71 1.10847e+03 7.90290e+02

72 1.01388e+03 7.90290e+02

73 1.26809e+03 7.84386e+02

74 1.11438e+03 7.84386e+02

75 1.03161e+03 7.84386e+02

76 1.66418e+03 7.78481e+02

77 1.23853e+03 7.78481e+02

78 1.09664e+03 7.78481e+02

79 1.04935e+03 7.78481e+02

80 9.78407e+02 7.78481e+02

81 1.23262e+03 7.72576e+02

82 1.18532e+03 7.72576e+02

83 1.07891e+03 7.72576e+02

84 1.05526e+03 7.72576e+02

85 1.01979e+03 7.72576e+02

86 1.21488e+03 7.66670e+02

87 1.19123e+03 7.66670e+02

88 1.16759e+03 7.66670e+02

89 1.08482e+03 7.66670e+02

90 1.07300e+03 7.66670e+02

91 1.23262e+03 7.60765e+02

92 1.16167e+03 7.60765e+02

93 1.26218e+03 7.54861e+02

94 1.25035e+03 7.54861e+02

95 1.17941e+03 7.54861e+02

96 1.02570e+03 7.54861e+02

97 1.26809e+03 7.48955e+02

98 1.24444e+03 7.48955e+02

99 1.17350e+03 7.48955e+02

100 1.13211e+03 7.43050e+02

101 1.12029e+03 7.43050e+02

102 1.01979e+03 7.25335e+02

103 9.96143e+02 7.25335e+02

104 1.03753e+03 7.19430e+02

105 1.00205e+03 7.19430e+02

106 1.17350e+03 5.59994e+02

107 1.61097e+03 5.48184e+02

108 1.17350e+03 5.48184e+02

109 1.22079e+03 5.36374e+02

110 1.07300e+03 1.96539e+03

111 1.04935e+03 1.96539e+03

112 1.13803e+03 1.95949e+03

113 1.11438e+03 1.95949e+03

114 1.05526e+03 1.95949e+03

115 1.73512e+03 1.95358e+03

116 1.27400e+03 1.95358e+03

117 1.25035e+03 1.95358e+03

118 7.41934e+02 1.95358e+03

119 1.06117e+03 1.94177e+03

120 1.29173e+03 1.93587e+03

121 1.21488e+03 1.92996e+03

122 1.12029e+03 1.92996e+03

123 1.09073e+03 1.92406e+03

124 1.20306e+03 1.91815e+03

125 1.20897e+03 1.91225e+03

126 1.11438e+03 1.91225e+03

127 1.22670e+03 1.90634e+03

128 1.14394e+03 1.90634e+03

129 1.29173e+03 1.90044e+03

130 1.26809e+03 1.90044e+03

131 1.30947e+03 1.89453e+03

132 1.00205e+03 1.89453e+03

133 9.78407e+02 1.88272e+03

134 1.09073e+03 1.87682e+03

135 1.56959e+03 1.87091e+03

136 1.52230e+03 1.87091e+03

137 1.15576e+03 1.87091e+03

138 5.76403e+02 1.87091e+03

139 5.29108e+02 1.87091e+03

140 1.18532e+03 1.86501e+03

141 1.09073e+03 1.86501e+03

142 1.72921e+03 1.74691e+03

143 7.36022e+02 1.74691e+03

144 2.05436e+03 1.51661e+03

145 1.16759e+03 1.51661e+03

146 1.18532e+03 1.48708e+03

147 3.10371e+02 1.48708e+03

148 1.18532e+03 1.47528e+03

149 6.11874e+02 1.42213e+03

150 6.17786e+02 1.41622e+03

151 5.40932e+02 1.41032e+03

152 6.05962e+02 1.39260e+03

153 5.82315e+02 1.39260e+03

154 1.14985e+03 1.27450e+03

155 7.59670e+02 1.27450e+03

156 5.82315e+02 1.27450e+03

157 1.03161e+03 1.22726e+03

158 5.40932e+02 1.22136e+03

159 1.26809e+03 1.15640e+03

160 2.05436e+03 1.15050e+03

161 1.16759e+03 1.15050e+03

162 1.27991e+03 1.14459e+03

163 1.18532e+03 1.05011e+03

164 1.17350e+03 1.00287e+03

165 1.66418e+03 9.96967e+02

166 1.17941e+03 9.96967e+02

167 1.32720e+03 8.02101e+02

168 1.23262e+03 8.02101e+02

169 1.09073e+03 8.02101e+02

170 9.84319e+02 8.02101e+02

171 1.17941e+03 7.96196e+02

172 1.16759e+03 7.96196e+02

173 1.08482e+03 7.96196e+02

174 1.06117e+03 7.96196e+02

175 1.23262e+03 7.90290e+02

176 1.26218e+03 7.84386e+02

177 1.15576e+03 7.84386e+02

178 1.13211e+03 7.84386e+02

179 1.04935e+03 7.84386e+02

180 1.22079e+03 7.78481e+02

181 1.13803e+03 7.78481e+02

182 1.01979e+03 7.78481e+02

183 1.20306e+03 7.72576e+02

184 1.14985e+03 7.66670e+02

185 1.11438e+03 7.66670e+02

186 1.30947e+03 7.60765e+02

187 1.14394e+03 7.60765e+02

188 1.04935e+03 7.60765e+02

189 1.20897e+03 7.54861e+02

190 1.18532e+03 7.54861e+02

191 1.12620e+03 7.54861e+02

192 1.10256e+03 7.54861e+02

193 1.09073e+03 7.54861e+02

194 1.06708e+03 7.54861e+02

195 1.03753e+03 7.48955e+02

196 1.04344e+03 7.43050e+02

197 1.03161e+03 7.43050e+02

198 1.29173e+03 7.31240e+02

199 1.23262e+03 7.31240e+02

200 3.10371e+02 6.01329e+02

201 1.22966e+03 1.94473e+03

202 1.09960e+03 1.93292e+03

203 1.20601e+03 1.92111e+03

204 9.81363e+02 1.92111e+03

205 1.14690e+03 1.90930e+03

206 1.02866e+03 1.90930e+03

207 1.07595e+03 1.88568e+03

208 9.81363e+02 1.88568e+03

209 2.05732e+03 1.51956e+03

210 9.81363e+02 7.99148e+02

211 9.81363e+02 7.75528e+02

212 3.07415e+02 5.98377e+02

213 1.16463e+03 1.96835e+03

214 1.07004e+03 1.96835e+03

215 1.05231e+03 1.96244e+03

216 1.73217e+03 1.95654e+03

217 1.27104e+03 1.95654e+03

218 1.24740e+03 1.95654e+03

219 1.02275e+03 1.95654e+03

220 7.38978e+02 1.95654e+03

221 1.04639e+03 1.94473e+03

222 1.24740e+03 1.93292e+03

223 1.16463e+03 1.93292e+03

224 1.11733e+03 1.93292e+03

225 1.07004e+03 1.93292e+03

226 1.09960e+03 1.92701e+03

227 1.09369e+03 1.92111e+03

228 1.04639e+03 1.92111e+03

229 1.22375e+03 1.90930e+03

230 1.11733e+03 1.90930e+03

231 9.99099e+02 1.90930e+03

232 1.29469e+03 1.89748e+03

233 1.27104e+03 1.89748e+03

234 1.18828e+03 1.89748e+03

235 9.99099e+02 1.89748e+03

236 1.29469e+03 1.88568e+03

237 1.56664e+03 1.87386e+03

238 1.51934e+03 1.87386e+03

239 1.09369e+03 1.87386e+03

240 5.73447e+02 1.87386e+03

241 5.26152e+02 1.87386e+03

242 1.72625e+03 1.74986e+03

243 7.33066e+02 1.74986e+03

244 1.18828e+03 1.64947e+03

245 1.16463e+03 1.51956e+03

246 3.07415e+02 1.49004e+03

247 6.08918e+02 1.42508e+03

248 1.02866e+03 1.41918e+03

249 6.20742e+02 1.41327e+03

250 5.97094e+02 1.41327e+03

251 5.37976e+02 1.41327e+03

252 6.08918e+02 1.38965e+03

253 1.15281e+03 1.27155e+03

254 7.62626e+02 1.27155e+03

255 7.50802e+02 1.27155e+03

256 1.27104e+03 1.24793e+03

257 1.28287e+03 1.22431e+03

258 1.03457e+03 1.22431e+03

259 6.56213e+02 1.15345e+03

260 2.05732e+03 1.14755e+03

261 1.18828e+03 1.04716e+03

262 1.17054e+03 1.00583e+03

263 1.66122e+03 9.99920e+02

264 1.18237e+03 9.94014e+02

265 1.61393e+03 9.76300e+02

266 1.16463e+03 7.99148e+02

267 1.09369e+03 7.99148e+02

268 1.08186e+03 7.99148e+02

269 1.03457e+03 7.99148e+02

270 1.22966e+03 7.93243e+02

271 1.27104e+03 7.87338e+02

272 1.25922e+03 7.87338e+02

273 1.12916e+03 7.87338e+02

274 1.10551e+03 7.87338e+02

275 1.03457e+03 7.87338e+02

276 1.21784e+03 7.81433e+02

277 1.05231e+03 7.81433e+02

278 1.23557e+03 7.75528e+02

279 1.18828e+03 7.75528e+02

280 1.09369e+03 7.75528e+02

281 1.02275e+03 7.75528e+02

282 1.20601e+03 7.69623e+02

283 1.07595e+03 7.69623e+02

284 1.05231e+03 7.69623e+02

285 1.23557e+03 7.63718e+02

286 1.21193e+03 7.63718e+02

287 1.18828e+03 7.63718e+02

288 1.15281e+03 7.63718e+02

289 1.11733e+03 7.63718e+02

290 1.17645e+03 7.51908e+02

291 1.12916e+03 7.51908e+02

292 1.10551e+03 7.51908e+02

293 1.03457e+03 7.51908e+02

294 1.02275e+03 7.51908e+02

295 1.17645e+03 5.62947e+02

296 1.63167e+03 2.05102e+03

297 1.63167e+03 2.03921e+03

298 1.63167e+03 2.02740e+03

299 1.61984e+03 2.05102e+03

300 1.61984e+03 2.03921e+03

301 1.61984e+03 2.02740e+03

302 1.60802e+03 2.05102e+03

303 1.60802e+03 2.03921e+03

304 1.60802e+03 2.02740e+03

305 1.59619e+03 2.05102e+03

306 1.59619e+03 2.03921e+03

307 1.59619e+03 2.02740e+03

308 1.58437e+03 2.05102e+03

309 1.58437e+03 2.03921e+03

310 1.58437e+03 2.02740e+03

311 1.57255e+03 2.05102e+03

312 1.57255e+03 2.03921e+03

313 1.57255e+03 2.02740e+03

314 1.56072e+03 2.05102e+03

315 1.56072e+03 2.03921e+03

316 1.56072e+03 2.02740e+03

317 1.54890e+03 2.05102e+03

318 1.54890e+03 2.03921e+03

319 1.54890e+03 2.02740e+03

320 1.53708e+03 2.05102e+03

321 1.53708e+03 2.03921e+03

322 1.53708e+03 2.02740e+03

323 1.52525e+03 2.05102e+03

324 1.52525e+03 2.03921e+03

325 1.52525e+03 2.02740e+03

326 1.51343e+03 2.05102e+03

327 1.51343e+03 2.03921e+03

328 1.51343e+03 2.02740e+03

329 1.50160e+03 2.05102e+03

330 1.50160e+03 2.03921e+03

331 1.50160e+03 2.02740e+03

332 1.48978e+03 2.05102e+03

333 1.48978e+03 2.03921e+03

334 1.48978e+03 2.02740e+03

335 1.62575e+03 2.04511e+03

336 1.62575e+03 2.03330e+03

337 1.61393e+03 2.04511e+03

338 1.61393e+03 2.03330e+03

339 1.60211e+03 2.04511e+03

340 1.60211e+03 2.03330e+03

341 1.59028e+03 2.04511e+03

342 1.59028e+03 2.03330e+03

343 1.57846e+03 2.04511e+03

344 1.57846e+03 2.03330e+03

345 1.56664e+03 2.04511e+03

346 1.56664e+03 2.03330e+03

347 1.55481e+03 2.04511e+03

348 1.55481e+03 2.03330e+03

349 1.54299e+03 2.04511e+03

350 1.54299e+03 2.03330e+03

351 1.53116e+03 2.04511e+03

352 1.53116e+03 2.03330e+03

353 1.51934e+03 2.04511e+03

354 1.51934e+03 2.03330e+03

355 1.50752e+03 2.04511e+03

356 1.50752e+03 2.03330e+03

357 1.49569e+03 2.04511e+03

358 1.49569e+03 2.03330e+03

359 1.62575e+03 2.05102e+03

360 1.62575e+03 2.03921e+03

361 1.62575e+03 2.02740e+03

362 1.61393e+03 2.05102e+03

363 1.61393e+03 2.03921e+03

364 1.61393e+03 2.02740e+03

365 1.60211e+03 2.05102e+03

366 1.60211e+03 2.03921e+03

367 1.60211e+03 2.02740e+03

368 1.59028e+03 2.05102e+03

369 1.59028e+03 2.03921e+03

370 1.59028e+03 2.02740e+03

371 1.57846e+03 2.05102e+03

372 1.57846e+03 2.03921e+03

373 1.57846e+03 2.02740e+03

374 1.56664e+03 2.05102e+03

375 1.56664e+03 2.03921e+03

376 1.56664e+03 2.02740e+03

377 1.55481e+03 2.05102e+03

378 1.55481e+03 2.03921e+03

379 1.55481e+03 2.02740e+03

380 1.54299e+03 2.05102e+03

381 1.54299e+03 2.03921e+03

382 1.54299e+03 2.02740e+03

383 1.53116e+03 2.05102e+03

384 1.53116e+03 2.03921e+03

385 1.53116e+03 2.02740e+03

386 1.51934e+03 2.05102e+03

387 1.51934e+03 2.03921e+03

388 1.51934e+03 2.02740e+03

389 1.50752e+03 2.05102e+03

390 1.50752e+03 2.03921e+03

391 1.50752e+03 2.02740e+03

392 1.49569e+03 2.05102e+03

393 1.49569e+03 2.03921e+03

394 1.49569e+03 2.02740e+03

395 1.63167e+03 2.04511e+03

396 1.63167e+03 2.03330e+03

397 1.61984e+03 2.04511e+03

398 1.61984e+03 2.03330e+03

399 1.60802e+03 2.04511e+03

400 1.60802e+03 2.03330e+03

401 1.59619e+03 2.04511e+03

402 1.59619e+03 2.03330e+03

403 1.58437e+03 2.04511e+03

404 1.58437e+03 2.03330e+03

405 1.57255e+03 2.04511e+03

406 1.57255e+03 2.03330e+03

407 1.56072e+03 2.04511e+03

408 1.56072e+03 2.03330e+03

409 1.54890e+03 2.04511e+03

410 1.54890e+03 2.03330e+03

411 1.53708e+03 2.04511e+03

412 1.53708e+03 2.03330e+03

413 1.52525e+03 2.04511e+03

414 1.52525e+03 2.03330e+03

415 1.51343e+03 2.04511e+03

416 1.51343e+03 2.03330e+03

417 1.50160e+03 2.04511e+03

418 1.50160e+03 2.03330e+03

419 1.48978e+03 2.04511e+03

420 1.48978e+03 2.03330e+03

421 1.62871e+03 2.04806e+03

422 1.62871e+03 2.03625e+03

423 1.61689e+03 2.04806e+03

424 1.61689e+03 2.03625e+03

425 1.60506e+03 2.04806e+03

426 1.60506e+03 2.03625e+03

427 1.59324e+03 2.04806e+03

428 1.59324e+03 2.03625e+03

429 1.58141e+03 2.04806e+03

430 1.58141e+03 2.03625e+03

431 1.56959e+03 2.04806e+03

432 1.56959e+03 2.03625e+03

433 1.55777e+03 2.04806e+03

434 1.55777e+03 2.03625e+03

435 1.54594e+03 2.04806e+03

436 1.54594e+03 2.03625e+03

437 1.53412e+03 2.04806e+03

438 1.53412e+03 2.03625e+03

439 1.52230e+03 2.04806e+03

440 1.52230e+03 2.03625e+03

441 1.51047e+03 2.04806e+03

442 1.51047e+03 2.03625e+03

443 1.49865e+03 2.04806e+03

444 1.49865e+03 2.03625e+03

445 1.62280e+03 2.04216e+03

446 1.62280e+03 2.03035e+03

447 1.61097e+03 2.04216e+03

448 1.61097e+03 2.03035e+03

449 1.59915e+03 2.04216e+03

450 1.59915e+03 2.03035e+03

451 1.58733e+03 2.04216e+03

452 1.58733e+03 2.03035e+03

453 1.57550e+03 2.04216e+03

454 1.57550e+03 2.03035e+03

455 1.56368e+03 2.04216e+03

456 1.56368e+03 2.03035e+03

457 1.55185e+03 2.04216e+03

458 1.55185e+03 2.03035e+03

459 1.54003e+03 2.04216e+03

460 1.54003e+03 2.03035e+03

461 1.52821e+03 2.04216e+03

462 1.52821e+03 2.03035e+03

463 1.51638e+03 2.04216e+03

464 1.51638e+03 2.03035e+03

465 1.50456e+03 2.04216e+03

466 1.50456e+03 2.03035e+03

467 1.49274e+03 2.04216e+03

468 1.49274e+03 2.03035e+03

469 1.62871e+03 2.04216e+03

470 1.62871e+03 2.03035e+03

471 1.61689e+03 2.04216e+03

472 1.61689e+03 2.03035e+03

473 1.60506e+03 2.04216e+03

474 1.60506e+03 2.03035e+03

475 1.59324e+03 2.04216e+03

476 1.59324e+03 2.03035e+03

477 1.58141e+03 2.04216e+03

478 1.58141e+03 2.03035e+03

479 1.56959e+03 2.04216e+03

480 1.56959e+03 2.03035e+03

481 1.55777e+03 2.04216e+03

482 1.55777e+03 2.03035e+03

483 1.54594e+03 2.04216e+03

484 1.54594e+03 2.03035e+03

485 1.53412e+03 2.04216e+03

486 1.53412e+03 2.03035e+03

487 1.52230e+03 2.04216e+03

488 1.52230e+03 2.03035e+03

489 1.51047e+03 2.04216e+03

490 1.51047e+03 2.03035e+03

491 1.49865e+03 2.04216e+03

492 1.49865e+03 2.03035e+03

493 1.62280e+03 2.04806e+03

494 1.62280e+03 2.03625e+03

495 1.61097e+03 2.04806e+03

496 1.61097e+03 2.03625e+03

497 1.59915e+03 2.04806e+03

498 1.59915e+03 2.03625e+03

499 1.58733e+03 2.04806e+03

500 1.58733e+03 2.03625e+03

501 1.57550e+03 2.04806e+03

502 1.57550e+03 2.03625e+03

503 1.56368e+03 2.04806e+03

504 1.56368e+03 2.03625e+03

505 1.55185e+03 2.04806e+03

506 1.55185e+03 2.03625e+03

507 1.54003e+03 2.04806e+03

508 1.54003e+03 2.03625e+03

509 1.52821e+03 2.04806e+03

510 1.52821e+03 2.03625e+03

511 1.51638e+03 2.04806e+03

512 1.51638e+03 2.03625e+03

513 1.50456e+03 2.04806e+03

514 1.50456e+03 2.03625e+03

515 1.49274e+03 2.04806e+03

516 1.49274e+03 2.03625e+03

517 6.50302e+02 2.05102e+03

518 6.50302e+02 2.03921e+03

519 6.50302e+02 2.02740e+03

520 6.38478e+02 2.05102e+03

521 6.38478e+02 2.03921e+03

522 6.38478e+02 2.02740e+03

523 6.26655e+02 2.05102e+03

524 6.26655e+02 2.03921e+03

525 6.26655e+02 2.02740e+03

526 6.14831e+02 2.05102e+03

527 6.14831e+02 2.03921e+03

528 6.14831e+02 2.02740e+03

529 6.03007e+02 2.05102e+03

530 6.03007e+02 2.03921e+03

531 6.03007e+02 2.02740e+03

532 5.91184e+02 2.05102e+03

533 5.91184e+02 2.03921e+03

534 5.91184e+02 2.02740e+03

535 5.79360e+02 2.05102e+03

536 5.79360e+02 2.03921e+03

537 5.79360e+02 2.02740e+03

538 5.67537e+02 2.05102e+03

539 5.67537e+02 2.03921e+03

540 5.67537e+02 2.02740e+03

541 5.55713e+02 2.05102e+03

542 5.55713e+02 2.03921e+03

543 5.55713e+02 2.02740e+03

544 5.43889e+02 2.05102e+03

545 5.43889e+02 2.03921e+03

546 5.43889e+02 2.02740e+03

547 5.32066e+02 2.05102e+03

548 5.32066e+02 2.03921e+03

549 5.32066e+02 2.02740e+03

550 5.20242e+02 2.05102e+03

551 5.20242e+02 2.03921e+03

552 5.20242e+02 2.02740e+03

553 5.08418e+02 2.05102e+03

554 5.08418e+02 2.03921e+03

555 5.08418e+02 2.02740e+03

556 6.44390e+02 2.04511e+03

557 6.44390e+02 2.03330e+03

558 6.32566e+02 2.04511e+03

559 6.32566e+02 2.03330e+03

560 6.20743e+02 2.04511e+03

561 6.20743e+02 2.03330e+03

562 6.08919e+02 2.04511e+03

563 6.08919e+02 2.03330e+03

564 5.97096e+02 2.04511e+03

565 5.97096e+02 2.03330e+03

566 5.85272e+02 2.04511e+03

567 5.85272e+02 2.03330e+03

568 5.73448e+02 2.04511e+03

569 5.73448e+02 2.03330e+03

570 5.61625e+02 2.04511e+03

571 5.61625e+02 2.03330e+03

572 5.49801e+02 2.04511e+03

573 5.49801e+02 2.03330e+03

574 5.37977e+02 2.04511e+03

575 5.37977e+02 2.03330e+03

576 5.26153e+02 2.04511e+03

577 5.26153e+02 2.03330e+03

578 5.14330e+02 2.04511e+03

579 5.14330e+02 2.03330e+03

580 6.44390e+02 2.05102e+03

581 6.44390e+02 2.03921e+03

582 6.44390e+02 2.02740e+03

583 6.32566e+02 2.05102e+03

584 6.32566e+02 2.03921e+03

585 6.32566e+02 2.02740e+03

586 6.20743e+02 2.05102e+03

587 6.20743e+02 2.03921e+03

588 6.20743e+02 2.02740e+03

589 6.08919e+02 2.05102e+03

590 6.08919e+02 2.03921e+03

591 6.08919e+02 2.02740e+03

592 5.97096e+02 2.05102e+03

593 5.97096e+02 2.03921e+03

594 5.97096e+02 2.02740e+03

595 5.85272e+02 2.05102e+03

596 5.85272e+02 2.03921e+03

597 5.85272e+02 2.02740e+03

598 5.73448e+02 2.05102e+03

599 5.73448e+02 2.03921e+03

600 5.73448e+02 2.02740e+03

601 5.61625e+02 2.05102e+03

602 5.61625e+02 2.03921e+03

603 5.61625e+02 2.02740e+03

604 5.49801e+02 2.05102e+03

605 5.49801e+02 2.03921e+03

606 5.49801e+02 2.02740e+03

607 5.37977e+02 2.05102e+03

608 5.37977e+02 2.03921e+03

609 5.37977e+02 2.02740e+03

610 5.26153e+02 2.05102e+03

611 5.26153e+02 2.03921e+03

612 5.26153e+02 2.02740e+03

613 5.14330e+02 2.05102e+03

614 5.14330e+02 2.03921e+03

615 5.14330e+02 2.02740e+03

616 6.50302e+02 2.04511e+03

617 6.50302e+02 2.03330e+03

618 6.38478e+02 2.04511e+03

619 6.38478e+02 2.03330e+03

620 6.26655e+02 2.04511e+03

621 6.26655e+02 2.03330e+03

622 6.14831e+02 2.04511e+03

623 6.14831e+02 2.03330e+03

624 6.03007e+02 2.04511e+03

625 6.03007e+02 2.03330e+03

626 5.91184e+02 2.04511e+03

627 5.91184e+02 2.03330e+03

628 5.79360e+02 2.04511e+03

629 5.79360e+02 2.03330e+03

630 5.67537e+02 2.04511e+03

631 5.67537e+02 2.03330e+03

632 5.55713e+02 2.04511e+03

633 5.55713e+02 2.03330e+03

634 5.43889e+02 2.04511e+03

635 5.43889e+02 2.03330e+03

636 5.32066e+02 2.04511e+03

637 5.32066e+02 2.03330e+03

638 5.20242e+02 2.04511e+03

639 5.20242e+02 2.03330e+03

640 5.08418e+02 2.04511e+03

641 5.08418e+02 2.03330e+03

642 6.47346e+02 2.04806e+03

643 6.47346e+02 2.03625e+03

644 6.35522e+02 2.04806e+03

645 6.35522e+02 2.03625e+03

646 6.23699e+02 2.04806e+03

647 6.23699e+02 2.03625e+03

648 6.11875e+02 2.04806e+03

649 6.11875e+02 2.03625e+03

650 6.00051e+02 2.04806e+03

651 6.00051e+02 2.03625e+03

652 5.88228e+02 2.04806e+03

653 5.88228e+02 2.03625e+03

654 5.76404e+02 2.04806e+03

655 5.76404e+02 2.03625e+03

656 5.64581e+02 2.04806e+03

657 5.64581e+02 2.03625e+03

658 5.52757e+02 2.04806e+03

659 5.52757e+02 2.03625e+03

660 5.40933e+02 2.04806e+03

661 5.40933e+02 2.03625e+03

662 5.29109e+02 2.04806e+03

663 5.29109e+02 2.03625e+03

664 5.17286e+02 2.04806e+03

665 5.17286e+02 2.03625e+03

666 6.41434e+02 2.04216e+03

667 6.41434e+02 2.03035e+03

668 6.29611e+02 2.04216e+03

669 6.29611e+02 2.03035e+03

670 6.17787e+02 2.04216e+03

671 6.17787e+02 2.03035e+03

672 6.05963e+02 2.04216e+03

673 6.05963e+02 2.03035e+03

674 5.94140e+02 2.04216e+03

675 5.94140e+02 2.03035e+03

676 5.82316e+02 2.04216e+03

677 5.82316e+02 2.03035e+03

678 5.70492e+02 2.04216e+03

679 5.70492e+02 2.03035e+03

680 5.58669e+02 2.04216e+03

681 5.58669e+02 2.03035e+03

682 5.46845e+02 2.04216e+03

683 5.46845e+02 2.03035e+03

684 5.35022e+02 2.04216e+03

685 5.35022e+02 2.03035e+03

686 5.23198e+02 2.04216e+03

687 5.23198e+02 2.03035e+03

688 5.11374e+02 2.04216e+03

689 5.11374e+02 2.03035e+03

690 6.47346e+02 2.04216e+03

691 6.47346e+02 2.03035e+03

692 6.35522e+02 2.04216e+03

693 6.35522e+02 2.03035e+03

694 6.23699e+02 2.04216e+03

695 6.23699e+02 2.03035e+03

696 6.11875e+02 2.04216e+03

697 6.11875e+02 2.03035e+03

698 6.00051e+02 2.04216e+03

699 6.00051e+02 2.03035e+03

700 5.88228e+02 2.04216e+03

701 5.88228e+02 2.03035e+03

702 5.76404e+02 2.04216e+03

703 5.76404e+02 2.03035e+03

704 5.64581e+02 2.04216e+03

705 5.64581e+02 2.03035e+03

706 5.52757e+02 2.04216e+03

707 5.52757e+02 2.03035e+03

708 5.40933e+02 2.04216e+03

709 5.40933e+02 2.03035e+03

710 5.29109e+02 2.04216e+03

711 5.29109e+02 2.03035e+03

712 5.17286e+02 2.04216e+03

713 5.17286e+02 2.03035e+03

714 6.41434e+02 2.04806e+03

715 6.41434e+02 2.03625e+03

716 6.29611e+02 2.04806e+03

717 6.29611e+02 2.03625e+03

718 6.17787e+02 2.04806e+03

719 6.17787e+02 2.03625e+03

720 6.05963e+02 2.04806e+03

721 6.05963e+02 2.03625e+03

722 5.94140e+02 2.04806e+03

723 5.94140e+02 2.03625e+03

724 5.82316e+02 2.04806e+03

725 5.82316e+02 2.03625e+03

726 5.70492e+02 2.04806e+03

727 5.70492e+02 2.03625e+03

728 5.58669e+02 2.04806e+03

729 5.58669e+02 2.03625e+03

730 5.46845e+02 2.04806e+03

731 5.46845e+02 2.03625e+03

732 5.35022e+02 2.04806e+03

733 5.35022e+02 2.03625e+03

734 5.23198e+02 2.04806e+03

735 5.23198e+02 2.03625e+03

736 5.11374e+02 2.04806e+03

737 5.11374e+02 2.03625e+03

738 1.63167e+03 1.73215e+02

739 1.63167e+03 1.61405e+02

740 1.63167e+03 1.49595e+02

741 1.61984e+03 1.73215e+02

742 1.61984e+03 1.61405e+02

743 1.61984e+03 1.49595e+02

744 1.60802e+03 1.73215e+02

745 1.60802e+03 1.61405e+02

746 1.60802e+03 1.49595e+02

747 1.59619e+03 1.73215e+02

748 1.59619e+03 1.61405e+02

749 1.59619e+03 1.49595e+02

750 1.58437e+03 1.73215e+02

751 1.58437e+03 1.61405e+02

752 1.58437e+03 1.49595e+02

753 1.57255e+03 1.73215e+02

754 1.57255e+03 1.61405e+02

755 1.57255e+03 1.49595e+02

756 1.56072e+03 1.73215e+02

757 1.56072e+03 1.61405e+02

758 1.56072e+03 1.49595e+02

759 1.54890e+03 1.73215e+02

760 1.54890e+03 1.61405e+02

761 1.54890e+03 1.49595e+02

762 1.53708e+03 1.73215e+02

763 1.53708e+03 1.61405e+02

764 1.53708e+03 1.49595e+02

765 1.52525e+03 1.73215e+02

766 1.52525e+03 1.61405e+02

767 1.52525e+03 1.49595e+02

768 1.51343e+03 1.73215e+02

769 1.51343e+03 1.61405e+02

770 1.51343e+03 1.49595e+02

771 1.50160e+03 1.73215e+02

772 1.50160e+03 1.61405e+02

773 1.50160e+03 1.49595e+02

774 1.48978e+03 1.73215e+02

775 1.48978e+03 1.61405e+02

776 1.48978e+03 1.49595e+02

777 1.62575e+03 1.67310e+02

778 1.62575e+03 1.55500e+02

779 1.61393e+03 1.67310e+02

780 1.61393e+03 1.55500e+02

781 1.60211e+03 1.67310e+02

782 1.60211e+03 1.55500e+02

783 1.59028e+03 1.67310e+02

784 1.59028e+03 1.55500e+02

785 1.57846e+03 1.67310e+02

786 1.57846e+03 1.55500e+02

787 1.56664e+03 1.67310e+02

788 1.56664e+03 1.55500e+02

789 1.55481e+03 1.67310e+02

790 1.55481e+03 1.55500e+02

791 1.54299e+03 1.67310e+02

792 1.54299e+03 1.55500e+02

793 1.53116e+03 1.67310e+02

794 1.53116e+03 1.55500e+02

795 1.51934e+03 1.67310e+02

796 1.51934e+03 1.55500e+02

797 1.50752e+03 1.67310e+02

798 1.50752e+03 1.55500e+02

799 1.49569e+03 1.67310e+02

800 1.49569e+03 1.55500e+02

801 1.62575e+03 1.73215e+02

802 1.62575e+03 1.61405e+02

803 1.62575e+03 1.49595e+02

804 1.61393e+03 1.73215e+02

805 1.61393e+03 1.61405e+02

806 1.61393e+03 1.49595e+02

807 1.60211e+03 1.73215e+02

808 1.60211e+03 1.61405e+02

809 1.60211e+03 1.49595e+02

810 1.59028e+03 1.73215e+02

811 1.59028e+03 1.61405e+02

812 1.59028e+03 1.49595e+02

813 1.57846e+03 1.73215e+02

814 1.57846e+03 1.61405e+02

815 1.57846e+03 1.49595e+02

816 1.56664e+03 1.73215e+02

817 1.56664e+03 1.61405e+02

818 1.56664e+03 1.49595e+02

819 1.55481e+03 1.73215e+02

820 1.55481e+03 1.61405e+02

821 1.55481e+03 1.49595e+02

822 1.54299e+03 1.73215e+02

823 1.54299e+03 1.61405e+02

824 1.54299e+03 1.49595e+02

825 1.53116e+03 1.73215e+02

826 1.53116e+03 1.61405e+02

827 1.53116e+03 1.49595e+02

828 1.51934e+03 1.73215e+02

829 1.51934e+03 1.61405e+02

830 1.51934e+03 1.49595e+02

831 1.50752e+03 1.73215e+02

832 1.50752e+03 1.61405e+02

833 1.50752e+03 1.49595e+02

834 1.49569e+03 1.73215e+02

835 1.49569e+03 1.61405e+02

836 1.49569e+03 1.49595e+02

837 1.63167e+03 1.67310e+02

838 1.63167e+03 1.55500e+02

839 1.61984e+03 1.67310e+02

840 1.61984e+03 1.55500e+02

841 1.60802e+03 1.67310e+02

842 1.60802e+03 1.55500e+02

843 1.59619e+03 1.67310e+02

844 1.59619e+03 1.55500e+02

845 1.58437e+03 1.67310e+02

846 1.58437e+03 1.55500e+02

847 1.57255e+03 1.67310e+02

848 1.57255e+03 1.55500e+02

849 1.56072e+03 1.67310e+02

850 1.56072e+03 1.55500e+02

851 1.54890e+03 1.67310e+02

852 1.54890e+03 1.55500e+02

853 1.53708e+03 1.67310e+02

854 1.53708e+03 1.55500e+02

855 1.52525e+03 1.67310e+02

856 1.52525e+03 1.55500e+02

857 1.51343e+03 1.67310e+02

858 1.51343e+03 1.55500e+02

859 1.50160e+03 1.67310e+02

860 1.50160e+03 1.55500e+02

861 1.48978e+03 1.67310e+02

862 1.48978e+03 1.55500e+02

863 1.62871e+03 1.70262e+02

864 1.62871e+03 1.58452e+02

865 1.61689e+03 1.70262e+02

866 1.61689e+03 1.58452e+02

867 1.60506e+03 1.70262e+02

868 1.60506e+03 1.58452e+02

869 1.59324e+03 1.70262e+02

870 1.59324e+03 1.58452e+02

871 1.58141e+03 1.70262e+02

872 1.58141e+03 1.58452e+02

873 1.56959e+03 1.70262e+02

874 1.56959e+03 1.58452e+02

875 1.55777e+03 1.70262e+02

876 1.55777e+03 1.58452e+02

877 1.54594e+03 1.70262e+02

878 1.54594e+03 1.58452e+02

879 1.53412e+03 1.70262e+02

880 1.53412e+03 1.58452e+02

881 1.52230e+03 1.70262e+02

882 1.52230e+03 1.58452e+02

883 1.51047e+03 1.70262e+02

884 1.51047e+03 1.58452e+02

885 1.49865e+03 1.70262e+02

886 1.49865e+03 1.58452e+02

887 1.62280e+03 1.64357e+02

888 1.62280e+03 1.52547e+02

889 1.61097e+03 1.64357e+02

890 1.61097e+03 1.52547e+02

891 1.59915e+03 1.64357e+02

892 1.59915e+03 1.52547e+02

893 1.58733e+03 1.64357e+02

894 1.58733e+03 1.52547e+02

895 1.57550e+03 1.64357e+02

896 1.57550e+03 1.52547e+02

897 1.56368e+03 1.64357e+02

898 1.56368e+03 1.52547e+02

899 1.55185e+03 1.64357e+02

900 1.55185e+03 1.52547e+02

901 1.54003e+03 1.64357e+02

902 1.54003e+03 1.52547e+02

903 1.52821e+03 1.64357e+02

904 1.52821e+03 1.52547e+02

905 1.51638e+03 1.64357e+02

906 1.51638e+03 1.52547e+02

907 1.50456e+03 1.64357e+02

908 1.50456e+03 1.52547e+02

909 1.49274e+03 1.64357e+02

910 1.49274e+03 1.52547e+02

911 1.62871e+03 1.64357e+02

912 1.62871e+03 1.52547e+02

913 1.61689e+03 1.64357e+02

914 1.61689e+03 1.52547e+02

915 1.60506e+03 1.64357e+02

916 1.60506e+03 1.52547e+02

917 1.59324e+03 1.64357e+02

918 1.59324e+03 1.52547e+02

919 1.58141e+03 1.64357e+02

920 1.58141e+03 1.52547e+02

921 1.56959e+03 1.64357e+02

922 1.56959e+03 1.52547e+02

923 1.55777e+03 1.64357e+02

924 1.55777e+03 1.52547e+02

925 1.54594e+03 1.64357e+02

926 1.54594e+03 1.52547e+02

927 1.53412e+03 1.64357e+02

928 1.53412e+03 1.52547e+02

929 1.52230e+03 1.64357e+02

930 1.52230e+03 1.52547e+02

931 1.51047e+03 1.64357e+02

932 1.51047e+03 1.52547e+02

933 1.49865e+03 1.64357e+02

934 1.49865e+03 1.52547e+02

935 1.62280e+03 1.70262e+02

936 1.62280e+03 1.58452e+02

937 1.61097e+03 1.70262e+02

938 1.61097e+03 1.58452e+02

939 1.59915e+03 1.70262e+02

940 1.59915e+03 1.58452e+02

941 1.58733e+03 1.70262e+02

942 1.58733e+03 1.58452e+02

943 1.57550e+03 1.70262e+02

944 1.57550e+03 1.58452e+02

945 1.56368e+03 1.70262e+02

946 1.56368e+03 1.58452e+02

947 1.55185e+03 1.70262e+02

948 1.55185e+03 1.58452e+02

949 1.54003e+03 1.70262e+02

950 1.54003e+03 1.58452e+02

951 1.52821e+03 1.70262e+02

952 1.52821e+03 1.58452e+02

953 1.51638e+03 1.70262e+02

954 1.51638e+03 1.58452e+02

955 1.50456e+03 1.70262e+02

956 1.50456e+03 1.58452e+02

957 1.49274e+03 1.70262e+02

958 1.49274e+03 1.58452e+02

959 6.50302e+02 1.73215e+02

960 6.50302e+02 1.61405e+02

961 6.50302e+02 1.49595e+02

962 6.38478e+02 1.73215e+02

963 6.38478e+02 1.61405e+02

964 6.38478e+02 1.49595e+02

965 6.26655e+02 1.73215e+02

966 6.26655e+02 1.61405e+02

967 6.26655e+02 1.49595e+02

968 6.14831e+02 1.73215e+02

969 6.14831e+02 1.61405e+02

970 6.14831e+02 1.49595e+02

971 6.03007e+02 1.73215e+02

972 6.03007e+02 1.61405e+02

973 6.03007e+02 1.49595e+02

974 5.91184e+02 1.73215e+02

975 5.91184e+02 1.61405e+02

976 5.91184e+02 1.49595e+02

977 5.79360e+02 1.73215e+02

978 5.79360e+02 1.61405e+02

979 5.79360e+02 1.49595e+02

980 5.67537e+02 1.73215e+02

981 5.67537e+02 1.61405e+02

982 5.67537e+02 1.49595e+02

983 5.55713e+02 1.73215e+02

984 5.55713e+02 1.61405e+02

985 5.55713e+02 1.49595e+02

986 5.43889e+02 1.73215e+02

987 5.43889e+02 1.61405e+02

988 5.43889e+02 1.49595e+02

989 5.32066e+02 1.73215e+02

990 5.32066e+02 1.61405e+02

991 5.32066e+02 1.49595e+02

992 5.20242e+02 1.73215e+02

993 5.20242e+02 1.61405e+02

994 5.20242e+02 1.49595e+02

995 5.08418e+02 1.73215e+02

996 5.08418e+02 1.61405e+02

997 5.08418e+02 1.49595e+02

998 6.44390e+02 1.67310e+02

999 6.44390e+02 1.55500e+02

1000 6.32566e+02 1.67310e+02

1001 6.32566e+02 1.55500e+02

1002 6.20743e+02 1.67310e+02

1003 6.20743e+02 1.55500e+02

1004 6.08919e+02 1.67310e+02

1005 6.08919e+02 1.55500e+02

1006 5.97096e+02 1.67310e+02

1007 5.97096e+02 1.55500e+02

1008 5.85272e+02 1.67310e+02

1009 5.85272e+02 1.55500e+02

1010 5.73448e+02 1.67310e+02

1011 5.73448e+02 1.55500e+02

1012 5.61625e+02 1.67310e+02

1013 5.61625e+02 1.55500e+02

1014 5.49801e+02 1.67310e+02

1015 5.49801e+02 1.55500e+02

1016 5.37977e+02 1.67310e+02

1017 5.37977e+02 1.55500e+02

1018 5.26153e+02 1.67310e+02

1019 5.26153e+02 1.55500e+02

1020 5.14330e+02 1.67310e+02

1021 5.14330e+02 1.55500e+02

1022 6.44390e+02 1.73215e+02

1023 6.44390e+02 1.61405e+02

1024 6.44390e+02 1.49595e+02

1025 6.32566e+02 1.73215e+02

1026 6.32566e+02 1.61405e+02

1027 6.32566e+02 1.49595e+02

1028 6.20743e+02 1.73215e+02

1029 6.20743e+02 1.61405e+02

1030 6.20743e+02 1.49595e+02

1031 6.08919e+02 1.73215e+02

1032 6.08919e+02 1.61405e+02

1033 6.08919e+02 1.49595e+02

1034 5.97096e+02 1.73215e+02

1035 5.97096e+02 1.61405e+02

1036 5.97096e+02 1.49595e+02

1037 5.85272e+02 1.73215e+02

1038 5.85272e+02 1.61405e+02

1039 5.85272e+02 1.49595e+02

1040 5.73448e+02 1.73215e+02

1041 5.73448e+02 1.61405e+02

1042 5.73448e+02 1.49595e+02

1043 5.61625e+02 1.73215e+02

1044 5.61625e+02 1.61405e+02

1045 5.61625e+02 1.49595e+02

1046 5.49801e+02 1.73215e+02

1047 5.49801e+02 1.61405e+02

1048 5.49801e+02 1.49595e+02

1049 5.37977e+02 1.73215e+02

1050 5.37977e+02 1.61405e+02

1051 5.37977e+02 1.49595e+02

1052 5.26153e+02 1.73215e+02

1053 5.26153e+02 1.61405e+02

1054 5.26153e+02 1.49595e+02

1055 5.14330e+02 1.73215e+02

1056 5.14330e+02 1.61405e+02

1057 5.14330e+02 1.49595e+02

1058 6.50302e+02 1.67310e+02

1059 6.50302e+02 1.55500e+02

1060 6.38478e+02 1.67310e+02

1061 6.38478e+02 1.55500e+02

1062 6.26655e+02 1.67310e+02

1063 6.26655e+02 1.55500e+02

1064 6.14831e+02 1.67310e+02

1065 6.14831e+02 1.55500e+02

1066 6.03007e+02 1.67310e+02

1067 6.03007e+02 1.55500e+02

1068 5.91184e+02 1.67310e+02

1069 5.91184e+02 1.55500e+02

1070 5.79360e+02 1.67310e+02

1071 5.79360e+02 1.55500e+02

1072 5.67537e+02 1.67310e+02

1073 5.67537e+02 1.55500e+02

1074 5.55713e+02 1.67310e+02

1075 5.55713e+02 1.55500e+02

1076 5.43889e+02 1.67310e+02

1077 5.43889e+02 1.55500e+02

1078 5.32066e+02 1.67310e+02

1079 5.32066e+02 1.55500e+02

1080 5.20242e+02 1.67310e+02

1081 5.20242e+02 1.55500e+02

1082 5.08418e+02 1.67310e+02

1083 5.08418e+02 1.55500e+02

1084 6.47346e+02 1.70262e+02

1085 6.47346e+02 1.58452e+02

1086 6.35522e+02 1.70262e+02

1087 6.35522e+02 1.58452e+02

1088 6.23699e+02 1.70262e+02

1089 6.23699e+02 1.58452e+02

1090 6.11875e+02 1.70262e+02

1091 6.11875e+02 1.58452e+02

1092 6.00051e+02 1.70262e+02

1093 6.00051e+02 1.58452e+02

1094 5.88228e+02 1.70262e+02

1095 5.88228e+02 1.58452e+02

1096 5.76404e+02 1.70262e+02

1097 5.76404e+02 1.58452e+02

1098 5.64581e+02 1.70262e+02

1099 5.64581e+02 1.58452e+02

1100 5.52757e+02 1.70262e+02

1101 5.52757e+02 1.58452e+02

1102 5.40933e+02 1.70262e+02

1103 5.40933e+02 1.58452e+02

1104 5.29109e+02 1.70262e+02

1105 5.29109e+02 1.58452e+02

1106 5.17286e+02 1.70262e+02

1107 5.17286e+02 1.58452e+02

1108 6.41434e+02 1.64357e+02

1109 6.41434e+02 1.52547e+02

1110 6.29611e+02 1.64357e+02

1111 6.29611e+02 1.52547e+02

1112 6.17787e+02 1.64357e+02

1113 6.17787e+02 1.52547e+02

1114 6.05963e+02 1.64357e+02

1115 6.05963e+02 1.52547e+02

1116 5.94140e+02 1.64357e+02

1117 5.94140e+02 1.52547e+02

1118 5.82316e+02 1.64357e+02

1119 5.82316e+02 1.52547e+02

1120 5.70492e+02 1.64357e+02

1121 5.70492e+02 1.52547e+02

1122 5.58669e+02 1.64357e+02

1123 5.58669e+02 1.52547e+02

1124 5.46845e+02 1.64357e+02

1125 5.46845e+02 1.52547e+02

1126 5.35022e+02 1.64357e+02

1127 5.35022e+02 1.52547e+02

1128 5.23198e+02 1.64357e+02

1129 5.23198e+02 1.52547e+02

1130 5.11374e+02 1.64357e+02

1131 5.11374e+02 1.52547e+02

1132 6.47346e+02 1.64357e+02

1133 6.47346e+02 1.52547e+02

1134 6.35522e+02 1.64357e+02

1135 6.35522e+02 1.52547e+02

1136 6.23699e+02 1.64357e+02

1137 6.23699e+02 1.52547e+02

1138 6.11875e+02 1.64357e+02

1139 6.11875e+02 1.52547e+02

1140 6.00051e+02 1.64357e+02

1141 6.00051e+02 1.52547e+02

1142 5.88228e+02 1.64357e+02

1143 5.88228e+02 1.52547e+02

1144 5.76404e+02 1.64357e+02

1145 5.76404e+02 1.52547e+02

1146 5.64581e+02 1.64357e+02

1147 5.64581e+02 1.52547e+02

1148 5.52757e+02 1.64357e+02

1149 5.52757e+02 1.52547e+02

1150 5.40933e+02 1.64357e+02

1151 5.40933e+02 1.52547e+02

1152 5.29109e+02 1.64357e+02

1153 5.29109e+02 1.52547e+02

1154 5.17286e+02 1.64357e+02

1155 5.17286e+02 1.52547e+02

1156 6.41434e+02 1.70262e+02

1157 6.41434e+02 1.58452e+02

1158 6.29611e+02 1.70262e+02

1159 6.29611e+02 1.58452e+02

1160 6.17787e+02 1.70262e+02

1161 6.17787e+02 1.58452e+02

1162 6.05963e+02 1.70262e+02

1163 6.05963e+02 1.58452e+02

1164 5.94140e+02 1.70262e+02

1165 5.94140e+02 1.58452e+02

1166 5.82316e+02 1.70262e+02

1167 5.82316e+02 1.58452e+02

1168 5.70492e+02 1.70262e+02

1169 5.70492e+02 1.58452e+02

1170 5.58669e+02 1.70262e+02

1171 5.58669e+02 1.58452e+02

1172 5.46845e+02 1.70262e+02

1173 5.46845e+02 1.58452e+02

1174 5.35022e+02 1.70262e+02

1175 5.35022e+02 1.58452e+02

1176 5.23198e+02 1.70262e+02

1177 5.23198e+02 1.58452e+02

1178 5.11374e+02 1.70262e+02

1179 5.11374e+02 1.58452e+02

1180 1.88883e+03 2.04806e+03

1181 1.87701e+03 2.04806e+03

1182 1.85336e+03 2.04806e+03

1183 1.84154e+03 2.04806e+03

1184 1.82971e+03 2.04806e+03

1185 1.78242e+03 2.04806e+03

1186 1.74695e+03 2.04806e+03

1187 1.72330e+03 2.04806e+03

1188 1.71147e+03 2.04806e+03

1189 1.67600e+03 2.04806e+03

1190 1.65236e+03 2.04806e+03

1191 9.07466e+02 2.04806e+03

1192 8.95642e+02 2.04806e+03

1193 8.71994e+02 2.04806e+03

1194 8.60171e+02 2.04806e+03

1195 8.48347e+02 2.04806e+03

1196 8.01053e+02 2.04806e+03

1197 7.65581e+02 2.04806e+03

1198 7.41934e+02 2.04806e+03

1199 7.30111e+02 2.04806e+03

1200 6.94640e+02 2.04806e+03

1201 6.70992e+02 2.04806e+03

1202 1.87109e+03 2.04216e+03

1203 1.80015e+03 2.04216e+03

1204 1.77651e+03 2.04216e+03

1205 1.75286e+03 2.04216e+03

1206 8.89730e+02 2.04216e+03

1207 8.18788e+02 2.04216e+03

1208 7.95141e+02 2.04216e+03

1209 7.71494e+02 2.04216e+03

1210 1.87701e+03 2.03625e+03

1211 1.85336e+03 2.03625e+03

1212 1.84154e+03 2.03625e+03

1213 1.74695e+03 2.03625e+03

1214 1.72330e+03 2.03625e+03

1215 1.69965e+03 2.03625e+03

1216 8.95642e+02 2.03625e+03

1217 8.71994e+02 2.03625e+03

1218 8.60171e+02 2.03625e+03

1219 7.65581e+02 2.03625e+03

1220 7.41934e+02 2.03625e+03

1221 7.18287e+02 2.03625e+03

1222 1.89474e+03 2.03035e+03

1223 1.87109e+03 2.03035e+03

1224 1.85927e+03 2.03035e+03

1225 1.82380e+03 2.03035e+03

1226 1.81198e+03 2.03035e+03

1227 1.80015e+03 2.03035e+03

1228 1.77651e+03 2.03035e+03

1229 1.76468e+03 2.03035e+03

1230 1.75286e+03 2.03035e+03

1231 9.13377e+02 2.03035e+03

1232 8.89730e+02 2.03035e+03

1233 8.77906e+02 2.03035e+03

1234 8.42435e+02 2.03035e+03

1235 8.30612e+02 2.03035e+03

1236 8.18788e+02 2.03035e+03

1237 7.95141e+02 2.03035e+03

1238 7.83317e+02 2.03035e+03

1239 7.71494e+02 2.03035e+03

1240 1.88883e+03 1.70261e+02

1241 1.87701e+03 1.70261e+02

1242 1.85336e+03 1.70261e+02

1243 1.84154e+03 1.70261e+02

1244 1.82971e+03 1.70261e+02

1245 1.78242e+03 1.70261e+02

1246 1.74695e+03 1.70261e+02

1247 1.72330e+03 1.70261e+02

1248 1.71147e+03 1.70261e+02

1249 1.67600e+03 1.70261e+02

1250 1.65236e+03 1.70261e+02

1251 9.07466e+02 1.70261e+02

1252 8.95642e+02 1.70261e+02

1253 8.71994e+02 1.70261e+02

1254 8.60171e+02 1.70261e+02

1255 8.48347e+02 1.70261e+02

1256 8.01053e+02 1.70261e+02

1257 7.65581e+02 1.70261e+02

1258 7.41934e+02 1.70261e+02

1259 7.30111e+02 1.70261e+02

1260 6.94640e+02 1.70261e+02

1261 6.70992e+02 1.70261e+02

1262 1.87109e+03 1.64357e+02

1263 1.80015e+03 1.64357e+02

1264 1.77651e+03 1.64357e+02

1265 1.75286e+03 1.64357e+02

1266 8.89730e+02 1.64357e+02

1267 8.18788e+02 1.64357e+02

1268 7.95141e+02 1.64357e+02

1269 7.71494e+02 1.64357e+02

1270 1.87701e+03 1.58451e+02

1271 1.85336e+03 1.58451e+02

1272 1.84154e+03 1.58451e+02

1273 1.74695e+03 1.58451e+02

1274 1.72330e+03 1.58451e+02

1275 1.69965e+03 1.58451e+02

1276 8.95642e+02 1.58451e+02

1277 8.71994e+02 1.58451e+02

1278 8.60171e+02 1.58451e+02

1279 7.65581e+02 1.58451e+02

1280 7.41934e+02 1.58451e+02

1281 7.18287e+02 1.58451e+02

1282 1.89474e+03 1.52546e+02

1283 1.87109e+03 1.52546e+02

1284 1.85927e+03 1.52546e+02

1285 1.82380e+03 1.52546e+02

1286 1.81198e+03 1.52546e+02

1287 1.80015e+03 1.52546e+02

1288 1.77651e+03 1.52546e+02

1289 1.76468e+03 1.52546e+02

1290 1.75286e+03 1.52546e+02

1291 9.13377e+02 1.52546e+02

1292 8.89730e+02 1.52546e+02

1293 8.77906e+02 1.52546e+02

1294 8.42435e+02 1.52546e+02

1295 8.30612e+02 1.52546e+02

1296 8.18788e+02 1.52546e+02

1297 7.95141e+02 1.52546e+02

1298 7.83317e+02 1.52546e+02

1299 7.71494e+02 1.52546e+02

1300 1.89474e+03 2.04806e+03

1301 1.88292e+03 2.04806e+03

1302 1.85927e+03 2.04806e+03

1303 1.81198e+03 2.04806e+03

1304 1.76468e+03 2.04806e+03

1305 1.67009e+03 2.04806e+03

1306 9.13377e+02 2.04806e+03

1307 9.01554e+02 2.04806e+03

1308 8.77906e+02 2.04806e+03

1309 8.30612e+02 2.04806e+03

1310 7.83317e+02 2.04806e+03

1311 6.88728e+02 2.04806e+03

1312 1.88883e+03 2.04216e+03

1313 1.82971e+03 2.04216e+03

1314 1.73512e+03 2.04216e+03

1315 1.69965e+03 2.04216e+03

1316 1.67600e+03 2.04216e+03

1317 9.07466e+02 2.04216e+03

1318 8.48347e+02 2.04216e+03

1319 7.53758e+02 2.04216e+03

1320 7.18287e+02 2.04216e+03

1321 6.94640e+02 2.04216e+03

1322 1.88292e+03 2.03625e+03

1323 1.82380e+03 2.03625e+03

1324 1.67009e+03 2.03625e+03

1325 9.01554e+02 2.03625e+03

1326 8.42435e+02 2.03625e+03

1327 6.88728e+02 2.03625e+03

1328 1.78242e+03 2.03035e+03

1329 1.73512e+03 2.03035e+03

1330 1.71147e+03 2.03035e+03

1331 1.65236e+03 2.03035e+03

1332 8.01053e+02 2.03035e+03

1333 7.53758e+02 2.03035e+03

1334 7.30111e+02 2.03035e+03

1335 6.70992e+02 2.03035e+03

1336 1.89474e+03 1.70261e+02

1337 1.88292e+03 1.70261e+02

1338 1.85927e+03 1.70261e+02

1339 1.81198e+03 1.70261e+02

1340 1.76468e+03 1.70261e+02

1341 1.67009e+03 1.70261e+02

1342 9.13377e+02 1.70261e+02

1343 9.01554e+02 1.70261e+02

1344 8.77906e+02 1.70261e+02

1345 8.30612e+02 1.70261e+02

1346 7.83317e+02 1.70261e+02

1347 6.88728e+02 1.70261e+02

1348 1.88883e+03 1.64357e+02

1349 1.82971e+03 1.64357e+02

1350 1.73512e+03 1.64357e+02

1351 1.69965e+03 1.64357e+02

1352 1.67600e+03 1.64357e+02

1353 9.07466e+02 1.64357e+02

1354 8.48347e+02 1.64357e+02

1355 7.53758e+02 1.64357e+02

1356 7.18287e+02 1.64357e+02

1357 6.94640e+02 1.64357e+02

1358 1.88292e+03 1.58451e+02

1359 1.82380e+03 1.58451e+02

1360 1.67009e+03 1.58451e+02

1361 9.01554e+02 1.58451e+02

1362 8.42435e+02 1.58451e+02

1363 6.88728e+02 1.58451e+02

1364 1.78242e+03 1.52546e+02

1365 1.73512e+03 1.52546e+02

1366 1.71147e+03 1.52546e+02

1367 1.65236e+03 1.52546e+02

1368 8.01053e+02 1.52546e+02

1369 7.53758e+02 1.52546e+02

1370 7.30111e+02 1.52546e+02

1371 6.70992e+02 1.52546e+02

1372 1.89179e+03 2.05102e+03

1373 1.67896e+03 2.05102e+03

1374 9.10422e+02 2.05102e+03

1375 6.97596e+02 2.05102e+03

1376 1.73217e+03 2.04511e+03

1377 7.50802e+02 2.04511e+03

1378 1.89179e+03 2.03921e+03

1379 1.67896e+03 2.03921e+03

1380 9.10422e+02 2.03921e+03

1381 6.97596e+02 2.03921e+03

1382 1.83858e+03 2.03330e+03

1383 8.57215e+02 2.03330e+03

1384 1.78537e+03 2.02740e+03

1385 8.04009e+02 2.02740e+03

1386 1.89179e+03 1.73214e+02

1387 1.67896e+03 1.73214e+02

1388 9.10422e+02 1.73214e+02

1389 6.97596e+02 1.73214e+02

1390 1.73217e+03 1.67309e+02

1391 7.50802e+02 1.67309e+02

1392 1.89179e+03 1.61404e+02

1393 1.67896e+03 1.61404e+02

1394 9.10422e+02 1.61404e+02

1395 6.97596e+02 1.61404e+02

1396 1.83858e+03 1.55499e+02

1397 8.57215e+02 1.55499e+02

1398 1.78537e+03 1.49594e+02

1399 8.04009e+02 1.49594e+02

1400 0.00000e+00 0.00000e+00

EOF
