# Supplementary material for: A Discrete Fruit Fly Optimization Algorithm for the Traveling Salesman Problem
Source: PLoS One. 2016 Nov 3;11(11):e0165804. doi: 10.1371/journal.pone.0165804 (PMC5094794; doi:10.1371/journal.pone.0165804)
Supplement: S1 File — (ZIP) [file pone.0165804.s001.zip › TSP instances/fl3795.tsp]

NAME : fl3795

COMMENT : Drilling problem (Reinelt)

TYPE : TSP

DIMENSION : 3795

EDGE_WEIGHT_TYPE : EUC_2D

NODE_COORD_SECTION

1 2.10461e+03 1.96835e+03

2 1.40110e+03 1.96835e+03

3 2.95591e+02 1.96835e+03

4 1.23557e+03 1.95654e+03

5 1.34790e+03 1.96244e+03

6 1.40110e+03 1.94473e+03

7 1.21193e+03 1.94473e+03

8 1.21193e+03 1.93292e+03

9 1.35381e+03 1.93292e+03

10 1.30060e+03 1.92701e+03

11 1.17645e+03 1.92111e+03

12 1.21193e+03 1.92111e+03

13 1.37746e+03 1.92111e+03

14 1.33016e+03 1.90930e+03

15 1.30651e+03 1.90930e+03

16 1.23557e+03 1.90930e+03

17 1.15281e+03 1.90930e+03

18 1.15281e+03 1.89748e+03

19 1.23557e+03 1.89748e+03

20 1.30651e+03 1.89748e+03

21 1.37746e+03 1.88568e+03

22 1.30651e+03 1.88568e+03

23 1.12916e+03 1.88568e+03

24 1.12916e+03 1.87386e+03

25 1.37746e+03 1.87386e+03

26 1.66714e+03 1.74986e+03

27 6.73948e+02 1.74986e+03

28 7.38978e+02 1.74395e+03

29 1.73217e+03 1.74395e+03

30 1.85040e+03 1.72033e+03

31 8.57215e+02 1.72033e+03

32 3.66533e+02 1.49004e+03

33 7.74450e+02 1.51956e+03

34 1.24740e+03 1.51956e+03

35 1.76764e+03 1.51956e+03

36 2.06914e+03 1.47823e+03

37 1.37154e+03 1.41918e+03

38 1.11733e+03 1.24793e+03

39 1.23557e+03 1.24793e+03

40 1.23557e+03 1.27155e+03

41 1.77946e+03 1.38965e+03

42 1.79128e+03 1.41327e+03

43 1.85040e+03 1.41327e+03

44 1.37746e+03 1.22431e+03

45 1.23557e+03 1.22431e+03

46 3.31062e+02 1.14755e+03

47 1.75581e+03 1.15345e+03

48 1.74399e+03 1.14164e+03

49 1.22966e+03 1.00583e+03

50 1.21784e+03 9.94014e+02

51 1.14098e+03 7.99148e+02

52 1.20010e+03 7.99148e+02

53 1.22375e+03 7.99148e+02

54 1.24740e+03 7.99148e+02

55 1.34198e+03 7.99148e+02

56 1.37746e+03 7.99148e+02

57 1.17054e+03 7.93243e+02

58 1.20010e+03 7.87338e+02

59 1.22375e+03 7.87338e+02

60 1.33016e+03 7.87338e+02

61 1.34790e+03 7.81433e+02

62 1.18237e+03 7.81433e+02

63 1.17645e+03 7.75528e+02

64 1.22375e+03 7.75528e+02

65 1.33016e+03 7.75528e+02

66 1.32425e+03 7.69623e+02

67 1.27695e+03 7.69623e+02

68 1.19419e+03 7.69623e+02

69 1.14098e+03 7.63718e+02

70 1.20010e+03 7.63718e+02

71 1.29469e+03 7.63718e+02

72 1.34198e+03 7.63718e+02

73 1.24740e+03 7.51908e+02

74 1.22375e+03 5.39326e+02

75 1.36563e+03 5.98377e+02

76 2.10461e+03 2.32264e+02

77 2.95591e+02 2.32264e+02

78 1.20897e+03 1.95949e+03

79 1.22079e+03 1.95949e+03

80 1.23262e+03 1.95949e+03

81 1.24444e+03 1.95949e+03

82 1.25626e+03 1.95949e+03

83 1.29173e+03 1.95949e+03

84 1.30356e+03 1.95949e+03

85 1.37450e+03 1.97130e+03

86 1.38632e+03 1.97130e+03

87 1.39815e+03 1.97130e+03

88 1.30947e+03 1.95358e+03

89 1.29765e+03 1.95358e+03

90 1.17941e+03 1.94177e+03

91 1.19123e+03 1.94177e+03

92 1.20306e+03 1.94177e+03

93 1.34494e+03 1.94177e+03

94 1.35677e+03 1.94177e+03

95 1.36859e+03 1.94177e+03

96 1.38041e+03 1.94177e+03

97 1.39224e+03 1.94177e+03

98 1.26809e+03 1.93587e+03

99 1.25626e+03 1.93587e+03

100 1.24444e+03 1.93587e+03

101 1.23262e+03 1.93587e+03

102 1.22079e+03 1.93587e+03

103 1.16167e+03 1.93587e+03

104 1.14985e+03 1.93587e+03

105 1.13803e+03 1.93587e+03

106 1.12620e+03 1.93587e+03

107 1.11438e+03 1.93587e+03

108 1.13211e+03 1.92996e+03

109 1.14394e+03 1.92996e+03

110 1.15576e+03 1.92996e+03

111 1.16759e+03 1.92996e+03

112 1.17941e+03 1.92996e+03

113 1.30947e+03 1.92996e+03

114 1.32129e+03 1.92996e+03

115 1.33312e+03 1.92996e+03

116 1.34494e+03 1.92996e+03

117 1.36268e+03 1.92406e+03

118 1.35085e+03 1.92406e+03

119 1.33903e+03 1.92406e+03

120 1.32720e+03 1.92406e+03

121 1.31538e+03 1.92406e+03

122 1.30356e+03 1.92406e+03

123 1.22079e+03 1.92406e+03

124 1.20897e+03 1.92406e+03

125 1.19715e+03 1.92406e+03

126 1.18532e+03 1.92406e+03

127 1.20306e+03 1.91815e+03

128 1.27400e+03 1.91815e+03

129 1.28582e+03 1.91815e+03

130 1.29765e+03 1.91815e+03

131 1.30947e+03 1.91815e+03

132 1.38041e+03 1.91815e+03

133 1.39224e+03 1.91815e+03

134 1.40406e+03 1.91815e+03

135 1.41588e+03 1.91815e+03

136 1.23262e+03 1.91225e+03

137 1.22079e+03 1.91225e+03

138 1.20897e+03 1.91225e+03

139 1.19715e+03 1.91225e+03

140 1.07300e+03 1.90634e+03

141 1.08482e+03 1.90634e+03

142 1.09664e+03 1.90634e+03

143 1.10847e+03 1.90634e+03

144 1.12029e+03 1.90634e+03

145 1.13211e+03 1.90634e+03

146 1.14394e+03 1.90634e+03

147 1.26218e+03 1.90634e+03

148 1.27400e+03 1.90634e+03

149 1.28582e+03 1.90634e+03

150 1.29765e+03 1.90634e+03

151 1.33312e+03 1.90634e+03

152 1.34494e+03 1.90634e+03

153 1.35677e+03 1.90634e+03

154 1.36859e+03 1.90634e+03

155 1.35085e+03 1.90044e+03

156 1.33903e+03 1.90044e+03

157 1.32720e+03 1.90044e+03

158 1.31538e+03 1.90044e+03

159 1.28582e+03 1.89453e+03

160 1.27400e+03 1.89453e+03

161 1.26218e+03 1.89453e+03

162 1.25035e+03 1.89453e+03

163 1.23853e+03 1.89453e+03

164 1.14394e+03 1.89453e+03

165 1.13211e+03 1.89453e+03

166 1.12029e+03 1.89453e+03

167 1.10847e+03 1.89453e+03

168 1.09664e+03 1.89453e+03

169 1.27991e+03 1.88863e+03

170 1.29173e+03 1.88863e+03

171 1.30356e+03 1.88863e+03

172 1.31538e+03 1.88863e+03

173 1.41588e+03 1.88272e+03

174 1.40406e+03 1.88272e+03

175 1.39224e+03 1.88272e+03

176 1.38041e+03 1.88272e+03

177 1.29765e+03 1.88272e+03

178 1.28582e+03 1.88272e+03

179 1.12029e+03 1.88272e+03

180 1.10847e+03 1.88272e+03

181 1.09664e+03 1.88272e+03

182 1.08482e+03 1.88272e+03

183 1.32720e+03 1.87682e+03

184 1.33903e+03 1.87682e+03

185 1.35085e+03 1.87682e+03

186 1.36268e+03 1.87682e+03

187 1.37450e+03 1.87682e+03

188 1.38632e+03 1.87682e+03

189 1.36859e+03 1.87091e+03

190 1.35677e+03 1.87091e+03

191 1.34494e+03 1.87091e+03

192 1.33312e+03 1.87091e+03

193 1.23853e+03 1.87091e+03

194 1.22670e+03 1.87091e+03

195 1.21488e+03 1.87091e+03

196 1.20306e+03 1.87091e+03

197 1.19123e+03 1.87091e+03

198 1.17941e+03 1.87091e+03

199 1.16759e+03 1.87091e+03

200 1.15576e+03 1.87091e+03

201 1.14394e+03 1.87091e+03

202 1.13211e+03 1.87091e+03

203 1.22079e+03 1.86501e+03

204 1.23262e+03 1.86501e+03

205 1.24444e+03 1.86501e+03

206 1.25626e+03 1.86501e+03

207 1.26809e+03 1.86501e+03

208 1.27991e+03 1.86501e+03

209 1.29173e+03 1.86501e+03

210 1.30356e+03 1.86501e+03

211 1.65827e+03 1.74691e+03

212 6.65081e+02 1.74691e+03

213 6.70992e+02 1.74100e+03

214 6.82816e+02 1.74100e+03

215 6.94640e+02 1.74100e+03

216 7.06463e+02 1.74100e+03

217 7.18287e+02 1.74100e+03

218 7.30111e+02 1.74100e+03

219 1.66418e+03 1.74100e+03

220 1.67600e+03 1.74100e+03

221 1.68783e+03 1.74100e+03

222 1.69965e+03 1.74100e+03

223 1.71147e+03 1.74100e+03

224 1.72330e+03 1.74100e+03

225 1.87109e+03 1.72329e+03

226 1.85927e+03 1.72329e+03

227 8.77906e+02 1.72329e+03

228 8.66083e+02 1.72329e+03

229 7.83317e+02 1.52252e+03

230 7.95141e+02 1.52252e+03

231 8.06964e+02 1.52252e+03

232 8.18788e+02 1.52252e+03

233 8.30612e+02 1.52252e+03

234 1.77651e+03 1.52252e+03

235 1.78833e+03 1.52252e+03

236 1.80015e+03 1.52252e+03

237 1.81198e+03 1.52252e+03

238 1.82380e+03 1.52252e+03

239 1.23853e+03 1.51661e+03

240 1.22670e+03 1.51661e+03

241 1.21488e+03 1.51661e+03

242 1.20306e+03 1.51661e+03

243 1.19123e+03 1.51661e+03

244 1.17941e+03 1.51661e+03

245 1.16759e+03 1.51661e+03

246 1.15576e+03 1.51661e+03

247 1.14394e+03 1.51661e+03

248 1.13211e+03 1.51661e+03

249 1.12029e+03 1.51661e+03

250 1.10847e+03 1.51661e+03

251 1.09664e+03 1.51661e+03

252 1.08482e+03 1.51661e+03

253 1.07300e+03 1.51661e+03

254 1.06117e+03 1.51661e+03

255 1.04935e+03 1.51661e+03

256 1.03753e+03 1.51661e+03

257 1.02570e+03 1.51661e+03

258 1.01388e+03 1.51661e+03

259 1.00205e+03 1.51661e+03

260 9.90231e+02 1.51661e+03

261 9.78407e+02 1.51661e+03

262 9.66584e+02 1.51661e+03

263 9.54760e+02 1.51661e+03

264 9.42937e+02 1.51661e+03

265 9.31113e+02 1.51661e+03

266 9.19289e+02 1.51661e+03

267 9.07466e+02 1.51661e+03

268 8.95642e+02 1.51661e+03

269 8.83818e+02 1.51661e+03

270 8.71994e+02 1.51661e+03

271 8.60171e+02 1.51661e+03

272 8.48347e+02 1.51661e+03

273 8.36524e+02 1.51661e+03

274 8.24700e+02 1.51661e+03

275 8.12876e+02 1.51661e+03

276 8.01053e+02 1.51661e+03

277 7.89229e+02 1.51661e+03

278 7.77405e+02 1.51661e+03

279 7.65581e+02 1.51661e+03

280 7.53758e+02 1.51661e+03

281 7.41934e+02 1.51661e+03

282 7.30111e+02 1.51661e+03

283 7.18287e+02 1.51661e+03

284 7.06463e+02 1.51661e+03

285 6.94640e+02 1.51661e+03

286 6.82816e+02 1.51661e+03

287 6.70992e+02 1.51661e+03

288 6.59169e+02 1.51661e+03

289 6.47345e+02 1.51661e+03

290 6.35521e+02 1.51661e+03

291 6.23698e+02 1.51661e+03

292 6.11874e+02 1.51661e+03

293 6.00050e+02 1.51661e+03

294 5.88227e+02 1.51661e+03

295 5.76403e+02 1.51661e+03

296 5.64579e+02 1.51661e+03

297 5.52756e+02 1.51661e+03

298 5.40932e+02 1.51661e+03

299 5.29108e+02 1.51661e+03

300 5.17285e+02 1.51661e+03

301 5.05461e+02 1.51661e+03

302 4.93637e+02 1.51661e+03

303 4.81814e+02 1.51661e+03

304 4.69990e+02 1.51661e+03

305 4.58166e+02 1.51661e+03

306 4.46343e+02 1.51661e+03

307 4.34519e+02 1.51661e+03

308 4.22696e+02 1.51661e+03

309 4.10872e+02 1.51661e+03

310 3.99048e+02 1.51661e+03

311 3.87224e+02 1.51661e+03

312 3.75401e+02 1.51661e+03

313 3.63577e+02 1.51661e+03

314 3.51753e+02 1.51661e+03

315 3.69489e+02 1.48708e+03

316 3.81313e+02 1.48708e+03

317 3.93136e+02 1.48708e+03

318 4.04960e+02 1.48708e+03

319 4.16784e+02 1.48708e+03

320 4.28607e+02 1.48708e+03

321 4.40431e+02 1.48708e+03

322 4.52255e+02 1.48708e+03

323 4.64078e+02 1.48708e+03

324 4.75902e+02 1.48708e+03

325 4.87725e+02 1.48708e+03

326 4.99549e+02 1.48708e+03

327 5.11373e+02 1.48708e+03

328 5.23196e+02 1.48708e+03

329 5.35020e+02 1.48708e+03

330 5.46844e+02 1.48708e+03

331 5.58668e+02 1.48708e+03

332 5.70491e+02 1.48708e+03

333 5.82315e+02 1.48708e+03

334 5.94138e+02 1.48708e+03

335 6.05962e+02 1.48708e+03

336 6.17786e+02 1.48708e+03

337 6.29609e+02 1.48708e+03

338 6.41433e+02 1.48708e+03

339 6.53257e+02 1.48708e+03

340 6.65081e+02 1.48708e+03

341 6.76904e+02 1.48708e+03

342 6.88728e+02 1.48708e+03

343 7.00551e+02 1.48708e+03

344 7.12375e+02 1.48708e+03

345 7.24199e+02 1.48708e+03

346 7.36022e+02 1.48708e+03

347 7.47846e+02 1.48708e+03

348 7.59670e+02 1.48708e+03

349 7.71494e+02 1.48708e+03

350 7.83317e+02 1.48708e+03

351 7.95141e+02 1.48708e+03

352 8.06964e+02 1.48708e+03

353 8.18788e+02 1.48708e+03

354 8.30612e+02 1.48708e+03

355 8.42435e+02 1.48708e+03

356 8.54259e+02 1.48708e+03

357 8.66083e+02 1.48708e+03

358 8.77906e+02 1.48708e+03

359 8.89730e+02 1.48708e+03

360 9.01554e+02 1.48708e+03

361 9.13377e+02 1.48708e+03

362 9.25201e+02 1.48708e+03

363 9.37025e+02 1.48708e+03

364 9.48848e+02 1.48708e+03

365 9.60672e+02 1.48708e+03

366 9.72496e+02 1.48708e+03

367 9.84319e+02 1.48708e+03

368 9.96143e+02 1.48708e+03

369 1.00797e+03 1.48708e+03

370 1.01979e+03 1.48708e+03

371 1.03161e+03 1.48708e+03

372 1.04344e+03 1.48708e+03

373 1.05526e+03 1.48708e+03

374 1.06708e+03 1.48708e+03

375 1.07891e+03 1.48708e+03

376 1.09073e+03 1.48708e+03

377 1.10256e+03 1.48708e+03

378 1.11438e+03 1.48708e+03

379 1.12620e+03 1.48708e+03

380 1.13803e+03 1.48708e+03

381 1.14985e+03 1.48708e+03

382 1.16167e+03 1.48708e+03

383 1.17350e+03 1.48708e+03

384 1.18532e+03 1.48708e+03

385 1.19715e+03 1.48708e+03

386 1.20897e+03 1.48708e+03

387 2.06027e+03 1.47528e+03

388 2.04845e+03 1.47528e+03

389 2.03662e+03 1.47528e+03

390 2.02480e+03 1.47528e+03

391 2.01298e+03 1.47528e+03

392 2.00115e+03 1.47528e+03

393 1.98933e+03 1.47528e+03

394 1.97751e+03 1.47528e+03

395 1.96568e+03 1.47528e+03

396 1.95386e+03 1.47528e+03

397 1.94204e+03 1.47528e+03

398 1.93021e+03 1.47528e+03

399 1.91839e+03 1.47528e+03

400 1.90656e+03 1.47528e+03

401 1.89474e+03 1.47528e+03

402 1.88292e+03 1.47528e+03

403 1.87109e+03 1.47528e+03

404 1.85927e+03 1.47528e+03

405 1.84745e+03 1.47528e+03

406 1.83562e+03 1.47528e+03

407 1.82380e+03 1.47528e+03

408 1.81198e+03 1.47528e+03

409 1.80015e+03 1.47528e+03

410 1.78833e+03 1.47528e+03

411 1.77651e+03 1.47528e+03

412 1.76468e+03 1.47528e+03

413 1.75286e+03 1.47528e+03

414 1.74103e+03 1.47528e+03

415 1.72921e+03 1.47528e+03

416 1.71739e+03 1.47528e+03

417 1.70556e+03 1.47528e+03

418 1.69374e+03 1.47528e+03

419 1.68192e+03 1.47528e+03

420 1.67009e+03 1.47528e+03

421 1.65827e+03 1.47528e+03

422 1.64644e+03 1.47528e+03

423 1.63462e+03 1.47528e+03

424 1.62280e+03 1.47528e+03

425 1.61097e+03 1.47528e+03

426 1.59915e+03 1.47528e+03

427 1.58733e+03 1.47528e+03

428 1.57550e+03 1.47528e+03

429 1.56368e+03 1.47528e+03

430 1.55185e+03 1.47528e+03

431 1.54003e+03 1.47528e+03

432 1.52821e+03 1.47528e+03

433 1.51638e+03 1.47528e+03

434 1.50456e+03 1.47528e+03

435 1.49274e+03 1.47528e+03

436 1.48091e+03 1.47528e+03

437 1.46909e+03 1.47528e+03

438 1.45727e+03 1.47528e+03

439 1.44544e+03 1.47528e+03

440 1.43362e+03 1.47528e+03

441 1.42180e+03 1.47528e+03

442 1.40997e+03 1.47528e+03

443 1.39815e+03 1.47528e+03

444 1.38632e+03 1.47528e+03

445 1.37450e+03 1.47528e+03

446 1.36268e+03 1.47528e+03

447 1.35085e+03 1.47528e+03

448 1.33903e+03 1.47528e+03

449 1.32720e+03 1.47528e+03

450 1.31538e+03 1.47528e+03

451 1.30356e+03 1.47528e+03

452 1.29173e+03 1.47528e+03

453 1.27991e+03 1.47528e+03

454 1.26809e+03 1.47528e+03

455 1.25626e+03 1.47528e+03

456 1.24444e+03 1.47528e+03

457 1.23262e+03 1.47528e+03

458 1.22079e+03 1.47528e+03

459 1.25035e+03 1.44575e+03

460 1.26218e+03 1.44575e+03

461 1.27400e+03 1.44575e+03

462 1.28582e+03 1.44575e+03

463 1.29765e+03 1.44575e+03

464 1.30947e+03 1.44575e+03

465 1.32129e+03 1.44575e+03

466 1.33312e+03 1.44575e+03

467 1.34494e+03 1.44575e+03

468 1.35677e+03 1.44575e+03

469 1.36859e+03 1.44575e+03

470 1.38041e+03 1.44575e+03

471 1.39224e+03 1.44575e+03

472 1.40406e+03 1.44575e+03

473 1.41588e+03 1.44575e+03

474 1.42771e+03 1.44575e+03

475 1.43953e+03 1.44575e+03

476 1.45135e+03 1.44575e+03

477 1.46318e+03 1.44575e+03

478 1.47500e+03 1.44575e+03

479 1.48682e+03 1.44575e+03

480 1.49865e+03 1.44575e+03

481 1.51047e+03 1.44575e+03

482 1.52230e+03 1.44575e+03

483 1.53412e+03 1.44575e+03

484 1.54594e+03 1.44575e+03

485 1.55777e+03 1.44575e+03

486 1.56959e+03 1.44575e+03

487 1.58141e+03 1.44575e+03

488 1.59324e+03 1.44575e+03

489 1.60506e+03 1.44575e+03

490 1.61689e+03 1.44575e+03

491 1.62871e+03 1.44575e+03

492 1.64053e+03 1.44575e+03

493 1.65236e+03 1.44575e+03

494 1.66418e+03 1.44575e+03

495 1.67600e+03 1.44575e+03

496 1.68783e+03 1.44575e+03

497 1.69965e+03 1.44575e+03

498 1.71147e+03 1.44575e+03

499 1.72330e+03 1.44575e+03

500 1.73512e+03 1.44575e+03

501 1.74695e+03 1.44575e+03

502 1.75877e+03 1.44575e+03

503 1.77059e+03 1.44575e+03

504 1.78242e+03 1.44575e+03

505 1.78833e+03 1.41622e+03

506 1.77651e+03 1.41622e+03

507 1.76468e+03 1.41622e+03

508 1.75286e+03 1.41622e+03

509 1.74103e+03 1.41622e+03

510 1.72921e+03 1.41622e+03

511 1.71739e+03 1.41622e+03

512 1.70556e+03 1.41622e+03

513 1.69374e+03 1.41622e+03

514 1.68192e+03 1.41622e+03

515 1.67009e+03 1.41622e+03

516 1.65827e+03 1.41622e+03

517 1.64644e+03 1.41622e+03

518 1.36268e+03 1.41622e+03

519 1.35085e+03 1.41622e+03

520 1.33903e+03 1.41622e+03

521 1.32720e+03 1.41622e+03

522 1.31538e+03 1.41622e+03

523 1.30356e+03 1.41622e+03

524 1.29173e+03 1.41622e+03

525 1.36859e+03 1.41032e+03

526 1.38041e+03 1.41032e+03

527 1.39224e+03 1.41032e+03

528 1.40406e+03 1.41032e+03

529 1.41588e+03 1.41032e+03

530 1.42771e+03 1.41032e+03

531 1.43953e+03 1.41032e+03

532 1.45135e+03 1.41032e+03

533 1.46318e+03 1.41032e+03

534 1.47500e+03 1.41032e+03

535 1.48682e+03 1.41032e+03

536 1.49865e+03 1.41032e+03

537 1.51047e+03 1.41032e+03

538 1.52230e+03 1.41032e+03

539 1.53412e+03 1.41032e+03

540 1.54594e+03 1.41032e+03

541 1.55777e+03 1.41032e+03

542 1.56959e+03 1.41032e+03

543 1.58141e+03 1.41032e+03

544 1.59324e+03 1.41032e+03

545 1.60506e+03 1.41032e+03

546 1.61689e+03 1.41032e+03

547 1.62871e+03 1.41032e+03

548 1.64053e+03 1.41032e+03

549 1.65236e+03 1.41032e+03

550 1.66418e+03 1.41032e+03

551 1.67600e+03 1.41032e+03

552 1.68783e+03 1.41032e+03

553 1.69965e+03 1.41032e+03

554 1.71147e+03 1.41032e+03

555 1.72330e+03 1.41032e+03

556 1.73512e+03 1.41032e+03

557 1.74695e+03 1.41032e+03

558 1.75877e+03 1.41032e+03

559 1.77059e+03 1.41032e+03

560 1.78242e+03 1.41032e+03

561 1.79424e+03 1.41032e+03

562 1.80606e+03 1.41032e+03

563 1.81789e+03 1.41032e+03

564 1.82971e+03 1.41032e+03

565 1.84154e+03 1.41032e+03

566 1.79424e+03 1.39851e+03

567 1.78242e+03 1.39851e+03

568 1.77059e+03 1.39851e+03

569 1.75877e+03 1.39851e+03

570 1.74695e+03 1.39851e+03

571 1.73512e+03 1.39851e+03

572 1.72330e+03 1.39851e+03

573 1.71147e+03 1.39851e+03

574 1.69965e+03 1.39851e+03

575 1.68783e+03 1.39851e+03

576 1.67600e+03 1.39851e+03

577 1.66418e+03 1.39851e+03

578 1.65236e+03 1.39851e+03

579 1.64053e+03 1.39851e+03

580 1.78833e+03 1.39260e+03

581 1.80015e+03 1.39260e+03

582 1.81198e+03 1.39260e+03

583 1.81198e+03 1.27450e+03

584 1.80015e+03 1.27450e+03

585 1.78833e+03 1.27450e+03

586 1.77651e+03 1.27450e+03

587 1.76468e+03 1.27450e+03

588 1.75286e+03 1.27450e+03

589 1.74103e+03 1.27450e+03

590 1.72921e+03 1.27450e+03

591 1.71739e+03 1.27450e+03

592 1.70556e+03 1.27450e+03

593 1.69374e+03 1.27450e+03

594 1.68192e+03 1.27450e+03

595 1.67009e+03 1.27450e+03

596 1.65827e+03 1.27450e+03

597 1.64644e+03 1.27450e+03

598 1.63462e+03 1.27450e+03

599 1.62280e+03 1.27450e+03

600 1.61097e+03 1.27450e+03

601 1.59915e+03 1.27450e+03

602 1.58733e+03 1.27450e+03

603 1.57550e+03 1.27450e+03

604 1.56368e+03 1.27450e+03

605 1.55185e+03 1.27450e+03

606 1.54003e+03 1.27450e+03

607 1.52821e+03 1.27450e+03

608 1.51638e+03 1.27450e+03

609 1.50456e+03 1.27450e+03

610 1.49274e+03 1.27450e+03

611 1.48091e+03 1.27450e+03

612 1.46909e+03 1.27450e+03

613 1.45727e+03 1.27450e+03

614 1.44544e+03 1.27450e+03

615 1.43362e+03 1.27450e+03

616 1.42180e+03 1.27450e+03

617 1.40997e+03 1.27450e+03

618 1.39815e+03 1.27450e+03

619 1.38632e+03 1.27450e+03

620 1.37450e+03 1.27450e+03

621 1.36268e+03 1.27450e+03

622 1.35085e+03 1.27450e+03

623 1.33903e+03 1.27450e+03

624 1.32720e+03 1.27450e+03

625 1.31538e+03 1.27450e+03

626 1.30356e+03 1.27450e+03

627 1.29173e+03 1.27450e+03

628 1.27991e+03 1.27450e+03

629 1.26809e+03 1.27450e+03

630 1.25626e+03 1.27450e+03

631 1.24444e+03 1.27450e+03

632 1.12620e+03 1.25088e+03

633 1.13803e+03 1.25088e+03

634 1.14985e+03 1.25088e+03

635 1.16167e+03 1.25088e+03

636 1.17350e+03 1.25088e+03

637 1.18532e+03 1.25088e+03

638 1.19715e+03 1.25088e+03

639 1.20897e+03 1.25088e+03

640 1.22079e+03 1.25088e+03

641 1.23262e+03 1.25088e+03

642 1.24444e+03 1.25088e+03

643 1.25626e+03 1.25088e+03

644 1.26809e+03 1.25088e+03

645 1.27991e+03 1.25088e+03

646 1.29173e+03 1.25088e+03

647 1.30356e+03 1.25088e+03

648 1.31538e+03 1.25088e+03

649 1.32720e+03 1.25088e+03

650 1.33903e+03 1.25088e+03

651 1.35085e+03 1.25088e+03

652 1.36268e+03 1.25088e+03

653 1.37450e+03 1.25088e+03

654 1.38632e+03 1.25088e+03

655 1.39815e+03 1.25088e+03

656 1.40997e+03 1.25088e+03

657 1.42180e+03 1.25088e+03

658 1.43362e+03 1.25088e+03

659 1.44544e+03 1.25088e+03

660 1.45727e+03 1.25088e+03

661 1.46909e+03 1.25088e+03

662 1.48091e+03 1.25088e+03

663 1.49274e+03 1.25088e+03

664 1.50456e+03 1.25088e+03

665 1.51638e+03 1.25088e+03

666 1.52821e+03 1.25088e+03

667 1.54003e+03 1.25088e+03

668 1.55185e+03 1.25088e+03

669 1.56368e+03 1.25088e+03

670 1.57550e+03 1.25088e+03

671 1.58733e+03 1.25088e+03

672 1.59915e+03 1.25088e+03

673 1.61097e+03 1.25088e+03

674 1.62280e+03 1.25088e+03

675 1.63462e+03 1.25088e+03

676 1.64644e+03 1.25088e+03

677 1.65827e+03 1.25088e+03

678 1.67009e+03 1.25088e+03

679 1.68192e+03 1.25088e+03

680 1.69374e+03 1.25088e+03

681 1.70556e+03 1.25088e+03

682 1.71739e+03 1.25088e+03

683 1.72921e+03 1.25088e+03

684 1.74103e+03 1.25088e+03

685 1.80606e+03 1.24498e+03

686 1.79424e+03 1.24498e+03

687 1.78242e+03 1.24498e+03

688 1.77059e+03 1.24498e+03

689 1.75877e+03 1.24498e+03

690 1.74695e+03 1.24498e+03

691 1.73512e+03 1.24498e+03

692 1.72330e+03 1.24498e+03

693 1.71147e+03 1.24498e+03

694 1.69965e+03 1.24498e+03

695 1.68783e+03 1.24498e+03

696 1.67600e+03 1.24498e+03

697 1.66418e+03 1.24498e+03

698 1.65236e+03 1.24498e+03

699 1.64053e+03 1.24498e+03

700 1.62871e+03 1.24498e+03

701 1.61689e+03 1.24498e+03

702 1.60506e+03 1.24498e+03

703 1.59324e+03 1.24498e+03

704 1.58141e+03 1.24498e+03

705 1.56959e+03 1.24498e+03

706 1.55777e+03 1.24498e+03

707 1.54594e+03 1.24498e+03

708 1.53412e+03 1.24498e+03

709 1.52230e+03 1.24498e+03

710 1.51047e+03 1.24498e+03

711 1.49865e+03 1.24498e+03

712 1.48682e+03 1.24498e+03

713 1.47500e+03 1.24498e+03

714 1.46318e+03 1.24498e+03

715 1.45135e+03 1.24498e+03

716 1.43953e+03 1.24498e+03

717 1.42771e+03 1.24498e+03

718 1.41588e+03 1.24498e+03

719 1.40406e+03 1.24498e+03

720 1.39224e+03 1.24498e+03

721 1.38041e+03 1.24498e+03

722 1.36859e+03 1.24498e+03

723 1.35677e+03 1.24498e+03

724 1.34494e+03 1.24498e+03

725 1.33312e+03 1.24498e+03

726 1.32129e+03 1.24498e+03

727 1.30947e+03 1.24498e+03

728 1.29765e+03 1.24498e+03

729 1.28582e+03 1.24498e+03

730 1.27400e+03 1.24498e+03

731 1.26218e+03 1.24498e+03

732 1.25035e+03 1.24498e+03

733 1.23853e+03 1.24498e+03

734 1.24444e+03 1.22726e+03

735 1.25626e+03 1.22726e+03

736 1.26809e+03 1.22726e+03

737 1.27991e+03 1.22726e+03

738 1.29173e+03 1.22726e+03

739 1.30356e+03 1.22726e+03

740 1.31538e+03 1.22726e+03

741 1.32720e+03 1.22726e+03

742 1.33903e+03 1.22726e+03

743 1.35085e+03 1.22726e+03

744 1.36268e+03 1.22726e+03

745 1.37450e+03 1.22726e+03

746 1.38632e+03 1.22726e+03

747 1.39815e+03 1.22726e+03

748 1.40997e+03 1.22726e+03

749 1.42180e+03 1.22726e+03

750 1.43362e+03 1.22726e+03

751 1.44544e+03 1.22726e+03

752 1.45727e+03 1.22726e+03

753 1.46909e+03 1.22726e+03

754 1.48091e+03 1.22726e+03

755 1.49274e+03 1.22726e+03

756 1.50456e+03 1.22726e+03

757 1.51638e+03 1.22726e+03

758 1.52821e+03 1.22726e+03

759 1.54003e+03 1.22726e+03

760 1.55185e+03 1.22726e+03

761 1.56368e+03 1.22726e+03

762 1.57550e+03 1.22726e+03

763 1.58733e+03 1.22726e+03

764 1.59915e+03 1.22726e+03

765 1.61097e+03 1.22726e+03

766 1.62280e+03 1.22726e+03

767 1.63462e+03 1.22726e+03

768 1.64644e+03 1.22726e+03

769 1.65827e+03 1.22726e+03

770 1.67009e+03 1.22726e+03

771 1.68192e+03 1.22726e+03

772 1.69374e+03 1.22726e+03

773 1.70556e+03 1.22726e+03

774 1.71739e+03 1.22726e+03

775 1.72921e+03 1.22726e+03

776 1.74103e+03 1.22726e+03

777 1.75286e+03 1.22726e+03

778 1.76468e+03 1.22726e+03

779 1.77651e+03 1.22726e+03

780 1.78833e+03 1.22726e+03

781 1.85336e+03 1.22136e+03

782 1.84154e+03 1.22136e+03

783 1.82971e+03 1.22136e+03

784 1.81789e+03 1.22136e+03

785 1.80606e+03 1.22136e+03

786 1.79424e+03 1.22136e+03

787 1.78242e+03 1.22136e+03

788 1.77059e+03 1.22136e+03

789 1.75877e+03 1.22136e+03

790 1.74695e+03 1.22136e+03

791 1.73512e+03 1.22136e+03

792 1.72330e+03 1.22136e+03

793 1.71147e+03 1.22136e+03

794 1.69965e+03 1.22136e+03

795 1.68783e+03 1.22136e+03

796 1.67600e+03 1.22136e+03

797 1.66418e+03 1.22136e+03

798 1.65236e+03 1.22136e+03

799 1.64053e+03 1.22136e+03

800 1.62871e+03 1.22136e+03

801 1.61689e+03 1.22136e+03

802 1.60506e+03 1.22136e+03

803 1.59324e+03 1.22136e+03

804 1.58141e+03 1.22136e+03

805 1.56959e+03 1.22136e+03

806 1.55777e+03 1.22136e+03

807 1.54594e+03 1.22136e+03

808 1.53412e+03 1.22136e+03

809 1.52230e+03 1.22136e+03

810 1.51047e+03 1.22136e+03

811 1.49865e+03 1.22136e+03

812 1.48682e+03 1.22136e+03

813 1.47500e+03 1.22136e+03

814 1.46318e+03 1.22136e+03

815 1.45135e+03 1.22136e+03

816 1.43953e+03 1.22136e+03

817 1.42771e+03 1.22136e+03

818 1.41588e+03 1.22136e+03

819 1.40406e+03 1.22136e+03

820 1.39224e+03 1.22136e+03

821 1.38041e+03 1.22136e+03

822 1.13803e+03 1.15640e+03

823 1.14985e+03 1.15640e+03

824 1.16167e+03 1.15640e+03

825 1.17350e+03 1.15640e+03

826 1.18532e+03 1.15640e+03

827 1.19715e+03 1.15640e+03

828 1.20897e+03 1.15640e+03

829 1.22079e+03 1.15640e+03

830 1.23262e+03 1.15640e+03

831 1.24444e+03 1.15640e+03

832 1.25626e+03 1.15640e+03

833 1.26809e+03 1.15640e+03

834 1.27991e+03 1.15640e+03

835 1.29173e+03 1.15640e+03

836 1.30356e+03 1.15640e+03

837 1.31538e+03 1.15640e+03

838 1.32720e+03 1.15640e+03

839 1.33903e+03 1.15640e+03

840 1.35085e+03 1.15640e+03

841 1.36268e+03 1.15640e+03

842 1.37450e+03 1.15640e+03

843 1.38632e+03 1.15640e+03

844 1.39815e+03 1.15640e+03

845 1.40997e+03 1.15640e+03

846 1.42180e+03 1.15640e+03

847 1.43362e+03 1.15640e+03

848 1.44544e+03 1.15640e+03

849 1.45727e+03 1.15640e+03

850 1.46909e+03 1.15640e+03

851 1.48091e+03 1.15640e+03

852 1.49274e+03 1.15640e+03

853 1.50456e+03 1.15640e+03

854 1.51638e+03 1.15640e+03

855 1.52821e+03 1.15640e+03

856 1.54003e+03 1.15640e+03

857 1.55185e+03 1.15640e+03

858 1.56368e+03 1.15640e+03

859 1.57550e+03 1.15640e+03

860 1.58733e+03 1.15640e+03

861 1.59915e+03 1.15640e+03

862 1.61097e+03 1.15640e+03

863 1.62280e+03 1.15640e+03

864 1.63462e+03 1.15640e+03

865 1.64644e+03 1.15640e+03

866 1.65827e+03 1.15640e+03

867 1.67009e+03 1.15640e+03

868 1.68192e+03 1.15640e+03

869 1.69374e+03 1.15640e+03

870 1.70556e+03 1.15640e+03

871 1.71739e+03 1.15640e+03

872 1.72921e+03 1.15640e+03

873 1.74103e+03 1.15640e+03

874 1.75286e+03 1.15640e+03

875 1.22670e+03 1.15050e+03

876 1.21488e+03 1.15050e+03

877 1.20306e+03 1.15050e+03

878 1.19123e+03 1.15050e+03

879 1.17941e+03 1.15050e+03

880 1.16759e+03 1.15050e+03

881 1.15576e+03 1.15050e+03

882 1.14394e+03 1.15050e+03

883 1.13211e+03 1.15050e+03

884 1.12029e+03 1.15050e+03

885 1.10847e+03 1.15050e+03

886 1.09664e+03 1.15050e+03

887 1.08482e+03 1.15050e+03

888 1.07300e+03 1.15050e+03

889 1.06117e+03 1.15050e+03

890 1.04935e+03 1.15050e+03

891 1.03753e+03 1.15050e+03

892 1.02570e+03 1.15050e+03

893 1.01388e+03 1.15050e+03

894 1.00205e+03 1.15050e+03

895 9.90231e+02 1.15050e+03

896 9.78407e+02 1.15050e+03

897 9.66584e+02 1.15050e+03

898 9.54760e+02 1.15050e+03

899 9.42937e+02 1.15050e+03

900 9.31113e+02 1.15050e+03

901 9.19289e+02 1.15050e+03

902 9.07466e+02 1.15050e+03

903 8.95642e+02 1.15050e+03

904 8.83818e+02 1.15050e+03

905 8.71994e+02 1.15050e+03

906 8.60171e+02 1.15050e+03

907 8.48347e+02 1.15050e+03

908 8.36524e+02 1.15050e+03

909 8.24700e+02 1.15050e+03

910 8.12876e+02 1.15050e+03

911 8.01053e+02 1.15050e+03

912 7.89229e+02 1.15050e+03

913 7.77405e+02 1.15050e+03

914 7.65581e+02 1.15050e+03

915 7.53758e+02 1.15050e+03

916 7.41934e+02 1.15050e+03

917 7.30111e+02 1.15050e+03

918 7.18287e+02 1.15050e+03

919 7.06463e+02 1.15050e+03

920 6.94640e+02 1.15050e+03

921 6.82816e+02 1.15050e+03

922 6.70992e+02 1.15050e+03

923 6.59169e+02 1.15050e+03

924 6.47345e+02 1.15050e+03

925 6.35521e+02 1.15050e+03

926 6.23698e+02 1.15050e+03

927 6.11874e+02 1.15050e+03

928 6.00050e+02 1.15050e+03

929 5.88227e+02 1.15050e+03

930 5.76403e+02 1.15050e+03

931 5.64579e+02 1.15050e+03

932 5.52756e+02 1.15050e+03

933 5.40932e+02 1.15050e+03

934 5.29108e+02 1.15050e+03

935 5.17285e+02 1.15050e+03

936 5.05461e+02 1.15050e+03

937 4.93637e+02 1.15050e+03

938 4.81814e+02 1.15050e+03

939 4.69990e+02 1.15050e+03

940 4.58166e+02 1.15050e+03

941 4.46343e+02 1.15050e+03

942 4.34519e+02 1.15050e+03

943 4.22696e+02 1.15050e+03

944 4.10872e+02 1.15050e+03

945 3.99048e+02 1.15050e+03

946 3.87224e+02 1.15050e+03

947 3.75401e+02 1.15050e+03

948 3.63577e+02 1.15050e+03

949 3.51753e+02 1.15050e+03

950 3.39930e+02 1.15050e+03

951 1.12620e+03 1.14459e+03

952 1.13803e+03 1.14459e+03

953 1.14985e+03 1.14459e+03

954 1.16167e+03 1.14459e+03

955 1.17350e+03 1.14459e+03

956 1.18532e+03 1.14459e+03

957 1.19715e+03 1.14459e+03

958 1.20897e+03 1.14459e+03

959 1.22079e+03 1.14459e+03

960 1.23262e+03 1.14459e+03

961 1.24444e+03 1.14459e+03

962 1.25626e+03 1.14459e+03

963 1.26809e+03 1.14459e+03

964 1.27991e+03 1.14459e+03

965 1.29173e+03 1.14459e+03

966 1.30356e+03 1.14459e+03

967 1.31538e+03 1.14459e+03

968 1.32720e+03 1.14459e+03

969 1.33903e+03 1.14459e+03

970 1.35085e+03 1.14459e+03

971 1.36268e+03 1.14459e+03

972 1.37450e+03 1.14459e+03

973 1.38632e+03 1.14459e+03

974 1.39815e+03 1.14459e+03

975 1.40997e+03 1.14459e+03

976 1.42180e+03 1.14459e+03

977 1.43362e+03 1.14459e+03

978 1.44544e+03 1.14459e+03

979 1.45727e+03 1.14459e+03

980 1.46909e+03 1.14459e+03

981 1.48091e+03 1.14459e+03

982 1.49274e+03 1.14459e+03

983 1.50456e+03 1.14459e+03

984 1.51638e+03 1.14459e+03

985 1.52821e+03 1.14459e+03

986 1.54003e+03 1.14459e+03

987 1.55185e+03 1.14459e+03

988 1.56368e+03 1.14459e+03

989 1.57550e+03 1.14459e+03

990 1.58733e+03 1.14459e+03

991 1.59915e+03 1.14459e+03

992 1.61097e+03 1.14459e+03

993 1.62280e+03 1.14459e+03

994 1.63462e+03 1.14459e+03

995 1.64644e+03 1.14459e+03

996 1.65827e+03 1.14459e+03

997 1.67009e+03 1.14459e+03

998 1.68192e+03 1.14459e+03

999 1.69374e+03 1.14459e+03

1000 1.70556e+03 1.14459e+03

1001 1.71739e+03 1.14459e+03

1002 1.72921e+03 1.14459e+03

1003 1.74103e+03 1.14459e+03

1004 1.22079e+03 1.00287e+03

1005 1.20897e+03 1.00287e+03

1006 1.19715e+03 1.00287e+03

1007 1.18532e+03 1.00287e+03

1008 1.17350e+03 1.00287e+03

1009 1.22670e+03 9.96967e+02

1010 1.23853e+03 9.96967e+02

1011 1.25035e+03 9.96967e+02

1012 1.40997e+03 8.02101e+02

1013 1.39815e+03 8.02101e+02

1014 1.38632e+03 8.02101e+02

1015 1.37450e+03 8.02101e+02

1016 1.36268e+03 8.02101e+02

1017 1.35085e+03 8.02101e+02

1018 1.30356e+03 8.02101e+02

1019 1.29173e+03 8.02101e+02

1020 1.27991e+03 8.02101e+02

1021 1.26809e+03 8.02101e+02

1022 1.25626e+03 8.02101e+02

1023 1.22079e+03 8.02101e+02

1024 1.20897e+03 8.02101e+02

1025 1.19715e+03 8.02101e+02

1026 1.18532e+03 8.02101e+02

1027 1.17350e+03 8.02101e+02

1028 1.13803e+03 8.02101e+02

1029 1.12620e+03 8.02101e+02

1030 1.11438e+03 8.02101e+02

1031 1.10256e+03 8.02101e+02

1032 1.09073e+03 8.02101e+02

1033 1.07891e+03 8.02101e+02

1034 1.08482e+03 7.96196e+02

1035 1.09664e+03 7.96196e+02

1036 1.10847e+03 7.96196e+02

1037 1.12029e+03 7.96196e+02

1038 1.13211e+03 7.96196e+02

1039 1.14394e+03 7.96196e+02

1040 1.15576e+03 7.96196e+02

1041 1.16759e+03 7.96196e+02

1042 1.17941e+03 7.96196e+02

1043 1.19123e+03 7.96196e+02

1044 1.22670e+03 7.96196e+02

1045 1.23853e+03 7.96196e+02

1046 1.25035e+03 7.96196e+02

1047 1.26218e+03 7.96196e+02

1048 1.27400e+03 7.96196e+02

1049 1.28582e+03 7.96196e+02

1050 1.34494e+03 7.96196e+02

1051 1.35677e+03 7.96196e+02

1052 1.36859e+03 7.96196e+02

1053 1.38632e+03 7.90290e+02

1054 1.37450e+03 7.90290e+02

1055 1.36268e+03 7.90290e+02

1056 1.35085e+03 7.90290e+02

1057 1.33903e+03 7.90290e+02

1058 1.26809e+03 7.90290e+02

1059 1.25626e+03 7.90290e+02

1060 1.24444e+03 7.90290e+02

1061 1.23262e+03 7.90290e+02

1062 1.16167e+03 7.90290e+02

1063 1.14985e+03 7.90290e+02

1064 1.13803e+03 7.90290e+02

1065 1.12620e+03 7.90290e+02

1066 1.20306e+03 7.84386e+02

1067 1.21488e+03 7.84386e+02

1068 1.22670e+03 7.84386e+02

1069 1.23853e+03 7.84386e+02

1070 1.28582e+03 7.84386e+02

1071 1.29765e+03 7.84386e+02

1072 1.30947e+03 7.84386e+02

1073 1.32129e+03 7.84386e+02

1074 1.33312e+03 7.84386e+02

1075 1.34494e+03 7.84386e+02

1076 1.37450e+03 7.78481e+02

1077 1.36268e+03 7.78481e+02

1078 1.35085e+03 7.78481e+02

1079 1.25626e+03 7.78481e+02

1080 1.24444e+03 7.78481e+02

1081 1.23262e+03 7.78481e+02

1082 1.17350e+03 7.78481e+02

1083 1.16167e+03 7.78481e+02

1084 1.14985e+03 7.78481e+02

1085 1.13803e+03 7.78481e+02

1086 1.12620e+03 7.78481e+02

1087 1.11438e+03 7.78481e+02

1088 1.10256e+03 7.78481e+02

1089 1.09073e+03 7.78481e+02

1090 1.07891e+03 7.78481e+02

1091 1.06708e+03 7.78481e+02

1092 1.05526e+03 7.78481e+02

1093 1.04344e+03 7.78481e+02

1094 1.03161e+03 7.78481e+02

1095 1.01979e+03 7.78481e+02

1096 1.00797e+03 7.78481e+02

1097 9.96143e+02 7.78481e+02

1098 9.84319e+02 7.78481e+02

1099 9.72496e+02 7.78481e+02

1100 9.60672e+02 7.78481e+02

1101 9.48848e+02 7.78481e+02

1102 9.37025e+02 7.78481e+02

1103 9.25201e+02 7.78481e+02

1104 9.13377e+02 7.78481e+02

1105 9.01554e+02 7.78481e+02

1106 8.89730e+02 7.78481e+02

1107 8.77906e+02 7.78481e+02

1108 8.66083e+02 7.78481e+02

1109 8.54259e+02 7.78481e+02

1110 8.42435e+02 7.78481e+02

1111 8.30612e+02 7.78481e+02

1112 8.18788e+02 7.78481e+02

1113 8.06964e+02 7.78481e+02

1114 7.95141e+02 7.78481e+02

1115 7.83317e+02 7.78481e+02

1116 7.71494e+02 7.78481e+02

1117 7.59670e+02 7.78481e+02

1118 7.47846e+02 7.78481e+02

1119 7.36022e+02 7.78481e+02

1120 1.16759e+03 7.72576e+02

1121 1.28582e+03 7.72576e+02

1122 1.29765e+03 7.72576e+02

1123 1.30947e+03 7.72576e+02

1124 1.32129e+03 7.72576e+02

1125 1.33312e+03 7.72576e+02

1126 1.34494e+03 7.72576e+02

1127 1.35677e+03 7.72576e+02

1128 1.36859e+03 7.72576e+02

1129 1.38041e+03 7.72576e+02

1130 1.39224e+03 7.72576e+02

1131 1.40406e+03 7.72576e+02

1132 1.41588e+03 7.72576e+02

1133 1.32720e+03 7.66670e+02

1134 1.31538e+03 7.66670e+02

1135 1.23262e+03 7.66670e+02

1136 1.22079e+03 7.66670e+02

1137 1.20897e+03 7.66670e+02

1138 1.19715e+03 7.66670e+02

1139 1.09664e+03 7.60765e+02

1140 1.10847e+03 7.60765e+02

1141 1.12029e+03 7.60765e+02

1142 1.13211e+03 7.60765e+02

1143 1.20306e+03 7.60765e+02

1144 1.21488e+03 7.60765e+02

1145 1.22670e+03 7.60765e+02

1146 1.23853e+03 7.60765e+02

1147 1.26218e+03 7.60765e+02

1148 1.27400e+03 7.60765e+02

1149 1.28582e+03 7.60765e+02

1150 1.34494e+03 7.60765e+02

1151 1.32720e+03 7.54861e+02

1152 1.31538e+03 7.54861e+02

1153 1.20897e+03 7.54861e+02

1154 1.19715e+03 7.54861e+02

1155 1.14985e+03 7.54861e+02

1156 1.13803e+03 7.54861e+02

1157 1.13211e+03 7.48955e+02

1158 1.14394e+03 7.48955e+02

1159 1.15576e+03 7.48955e+02

1160 1.22670e+03 7.48955e+02

1161 1.23853e+03 7.48955e+02

1162 1.36268e+03 7.43050e+02

1163 1.27991e+03 7.43050e+02

1164 1.26809e+03 7.43050e+02

1165 1.16167e+03 7.31240e+02

1166 1.14985e+03 7.31240e+02

1167 1.13803e+03 7.31240e+02

1168 1.12620e+03 7.31240e+02

1169 1.11438e+03 7.31240e+02

1170 1.38041e+03 7.25335e+02

1171 1.39224e+03 7.25335e+02

1172 1.40406e+03 7.25335e+02

1173 1.39815e+03 7.19430e+02

1174 1.38632e+03 7.19430e+02

1175 1.37450e+03 7.19430e+02

1176 1.36268e+03 7.19430e+02

1177 7.89229e+02 5.48184e+02

1178 8.01053e+02 5.48184e+02

1179 8.12876e+02 5.48184e+02

1180 8.24700e+02 5.48184e+02

1181 8.36524e+02 5.48184e+02

1182 8.48347e+02 5.48184e+02

1183 8.60171e+02 5.48184e+02

1184 8.71994e+02 5.48184e+02

1185 8.83818e+02 5.48184e+02

1186 8.95642e+02 5.48184e+02

1187 9.07466e+02 5.48184e+02

1188 9.19289e+02 5.48184e+02

1189 9.31113e+02 5.48184e+02

1190 9.42937e+02 5.48184e+02

1191 9.54760e+02 5.48184e+02

1192 9.66584e+02 5.48184e+02

1193 9.78407e+02 5.48184e+02

1194 9.90231e+02 5.48184e+02

1195 1.00205e+03 5.48184e+02

1196 1.01388e+03 5.48184e+02

1197 1.02570e+03 5.48184e+02

1198 1.03753e+03 5.48184e+02

1199 1.04935e+03 5.48184e+02

1200 1.06117e+03 5.48184e+02

1201 1.07300e+03 5.48184e+02

1202 1.08482e+03 5.48184e+02

1203 1.09664e+03 5.48184e+02

1204 1.10847e+03 5.48184e+02

1205 1.12029e+03 5.48184e+02

1206 1.13211e+03 5.48184e+02

1207 1.14394e+03 5.48184e+02

1208 1.15576e+03 5.48184e+02

1209 1.16759e+03 5.48184e+02

1210 1.17941e+03 5.48184e+02

1211 1.19123e+03 5.48184e+02

1212 1.20306e+03 5.48184e+02

1213 1.21488e+03 5.48184e+02

1214 1.22670e+03 5.48184e+02

1215 1.37450e+03 6.01329e+02

1216 1.38632e+03 6.01329e+02

1217 1.39815e+03 6.01329e+02

1218 1.40997e+03 6.01329e+02

1219 1.42180e+03 6.01329e+02

1220 1.43362e+03 6.01329e+02

1221 1.44544e+03 6.01329e+02

1222 1.45727e+03 6.01329e+02

1223 1.46909e+03 6.01329e+02

1224 1.48091e+03 6.01329e+02

1225 1.49274e+03 6.01329e+02

1226 1.50456e+03 6.01329e+02

1227 1.51638e+03 6.01329e+02

1228 1.52821e+03 6.01329e+02

1229 1.54003e+03 6.01329e+02

1230 1.55185e+03 6.01329e+02

1231 1.56368e+03 6.01329e+02

1232 1.57550e+03 6.01329e+02

1233 1.58733e+03 6.01329e+02

1234 1.59915e+03 6.01329e+02

1235 1.61097e+03 6.01329e+02

1236 1.62280e+03 6.01329e+02

1237 1.63462e+03 6.01329e+02

1238 1.64644e+03 6.01329e+02

1239 1.65827e+03 6.01329e+02

1240 1.67009e+03 6.01329e+02

1241 1.68192e+03 6.01329e+02

1242 1.69374e+03 6.01329e+02

1243 1.70556e+03 6.01329e+02

1244 1.71739e+03 6.01329e+02

1245 1.72921e+03 6.01329e+02

1246 1.74103e+03 6.01329e+02

1247 1.75286e+03 6.01329e+02

1248 1.76468e+03 6.01329e+02

1249 1.77651e+03 6.01329e+02

1250 1.78833e+03 6.01329e+02

1251 1.80015e+03 6.01329e+02

1252 1.81198e+03 6.01329e+02

1253 1.82380e+03 6.01329e+02

1254 1.83562e+03 6.01329e+02

1255 1.84745e+03 6.01329e+02

1256 1.85927e+03 6.01329e+02

1257 1.87109e+03 6.01329e+02

1258 1.88292e+03 6.01329e+02

1259 1.89474e+03 6.01329e+02

1260 1.90656e+03 6.01329e+02

1261 1.91839e+03 6.01329e+02

1262 1.93021e+03 6.01329e+02

1263 1.94204e+03 6.01329e+02

1264 1.95386e+03 6.01329e+02

1265 1.96568e+03 6.01329e+02

1266 1.97751e+03 6.01329e+02

1267 1.98933e+03 6.01329e+02

1268 2.00115e+03 6.01329e+02

1269 2.01298e+03 6.01329e+02

1270 2.02480e+03 6.01329e+02

1271 2.03662e+03 6.01329e+02

1272 2.04845e+03 6.01329e+02

1273 2.06027e+03 6.01329e+02

1274 2.07210e+03 6.01329e+02

1275 2.08392e+03 6.01329e+02

1276 1.21488e+03 5.36374e+02

1277 1.20306e+03 5.36374e+02

1278 1.19123e+03 5.36374e+02

1279 1.17941e+03 5.36374e+02

1280 1.21488e+03 1.95949e+03

1281 1.22670e+03 1.95949e+03

1282 1.23853e+03 1.95949e+03

1283 1.25035e+03 1.95949e+03

1284 1.26218e+03 1.95949e+03

1285 1.28582e+03 1.95949e+03

1286 1.29765e+03 1.95949e+03

1287 1.35085e+03 1.96539e+03

1288 1.38041e+03 1.97130e+03

1289 1.39224e+03 1.97130e+03

1290 1.30356e+03 1.95358e+03

1291 1.17350e+03 1.94177e+03

1292 1.18532e+03 1.94177e+03

1293 1.19715e+03 1.94177e+03

1294 1.20897e+03 1.94177e+03

1295 1.33903e+03 1.94177e+03

1296 1.35085e+03 1.94177e+03

1297 1.36268e+03 1.94177e+03

1298 1.37450e+03 1.94177e+03

1299 1.38632e+03 1.94177e+03

1300 1.39815e+03 1.94177e+03

1301 1.26218e+03 1.93587e+03

1302 1.25035e+03 1.93587e+03

1303 1.23853e+03 1.93587e+03

1304 1.22670e+03 1.93587e+03

1305 1.21488e+03 1.93587e+03

1306 1.15576e+03 1.93587e+03

1307 1.14394e+03 1.93587e+03

1308 1.13211e+03 1.93587e+03

1309 1.12029e+03 1.93587e+03

1310 1.10847e+03 1.93587e+03

1311 1.13803e+03 1.92996e+03

1312 1.14985e+03 1.92996e+03

1313 1.16167e+03 1.92996e+03

1314 1.17350e+03 1.92996e+03

1315 1.18532e+03 1.92996e+03

1316 1.30356e+03 1.92996e+03

1317 1.31538e+03 1.92996e+03

1318 1.32720e+03 1.92996e+03

1319 1.33903e+03 1.92996e+03

1320 1.35085e+03 1.92996e+03

1321 1.35677e+03 1.92406e+03

1322 1.34494e+03 1.92406e+03

1323 1.33312e+03 1.92406e+03

1324 1.32129e+03 1.92406e+03

1325 1.30947e+03 1.92406e+03

1326 1.21488e+03 1.92406e+03

1327 1.20306e+03 1.92406e+03

1328 1.19123e+03 1.92406e+03

1329 1.17941e+03 1.92406e+03

1330 1.19715e+03 1.91815e+03

1331 1.20897e+03 1.91815e+03

1332 1.27991e+03 1.91815e+03

1333 1.29173e+03 1.91815e+03

1334 1.30356e+03 1.91815e+03

1335 1.38632e+03 1.91815e+03

1336 1.39815e+03 1.91815e+03

1337 1.40997e+03 1.91815e+03

1338 1.22670e+03 1.91225e+03

1339 1.21488e+03 1.91225e+03

1340 1.20306e+03 1.91225e+03

1341 1.19123e+03 1.91225e+03

1342 1.07891e+03 1.90634e+03

1343 1.09073e+03 1.90634e+03

1344 1.10256e+03 1.90634e+03

1345 1.11438e+03 1.90634e+03

1346 1.12620e+03 1.90634e+03

1347 1.13803e+03 1.90634e+03

1348 1.14985e+03 1.90634e+03

1349 1.25626e+03 1.90634e+03

1350 1.26809e+03 1.90634e+03

1351 1.27991e+03 1.90634e+03

1352 1.29173e+03 1.90634e+03

1353 1.30356e+03 1.90634e+03

1354 1.33903e+03 1.90634e+03

1355 1.35085e+03 1.90634e+03

1356 1.36268e+03 1.90634e+03

1357 1.34494e+03 1.90044e+03

1358 1.33312e+03 1.90044e+03

1359 1.32129e+03 1.90044e+03

1360 1.30947e+03 1.90044e+03

1361 1.27991e+03 1.89453e+03

1362 1.26809e+03 1.89453e+03

1363 1.25626e+03 1.89453e+03

1364 1.24444e+03 1.89453e+03

1365 1.14985e+03 1.89453e+03

1366 1.13803e+03 1.89453e+03

1367 1.12620e+03 1.89453e+03

1368 1.11438e+03 1.89453e+03

1369 1.10256e+03 1.89453e+03

1370 1.09073e+03 1.89453e+03

1371 1.28582e+03 1.88863e+03

1372 1.29765e+03 1.88863e+03

1373 1.30947e+03 1.88863e+03

1374 1.32129e+03 1.88863e+03

1375 1.40997e+03 1.88272e+03

1376 1.39815e+03 1.88272e+03

1377 1.38632e+03 1.88272e+03

1378 1.30356e+03 1.88272e+03

1379 1.29173e+03 1.88272e+03

1380 1.27991e+03 1.88272e+03

1381 1.12620e+03 1.88272e+03

1382 1.11438e+03 1.88272e+03

1383 1.10256e+03 1.88272e+03

1384 1.09073e+03 1.88272e+03

1385 1.33312e+03 1.87682e+03

1386 1.34494e+03 1.87682e+03

1387 1.35677e+03 1.87682e+03

1388 1.36859e+03 1.87682e+03

1389 1.38041e+03 1.87682e+03

1390 1.37450e+03 1.87091e+03

1391 1.36268e+03 1.87091e+03

1392 1.35085e+03 1.87091e+03

1393 1.33903e+03 1.87091e+03

1394 1.32720e+03 1.87091e+03

1395 1.24444e+03 1.87091e+03

1396 1.23262e+03 1.87091e+03

1397 1.22079e+03 1.87091e+03

1398 1.20897e+03 1.87091e+03

1399 1.19715e+03 1.87091e+03

1400 1.18532e+03 1.87091e+03

1401 1.17350e+03 1.87091e+03

1402 1.16167e+03 1.87091e+03

1403 1.14985e+03 1.87091e+03

1404 1.13803e+03 1.87091e+03

1405 1.21488e+03 1.86501e+03

1406 1.22670e+03 1.86501e+03

1407 1.23853e+03 1.86501e+03

1408 1.25035e+03 1.86501e+03

1409 1.26218e+03 1.86501e+03

1410 1.27400e+03 1.86501e+03

1411 1.28582e+03 1.86501e+03

1412 1.29765e+03 1.86501e+03

1413 1.30947e+03 1.86501e+03

1414 1.66418e+03 1.74691e+03

1415 6.70992e+02 1.74691e+03

1416 6.76904e+02 1.74100e+03

1417 6.88728e+02 1.74100e+03

1418 7.00551e+02 1.74100e+03

1419 7.12375e+02 1.74100e+03

1420 7.24199e+02 1.74100e+03

1421 7.36022e+02 1.74100e+03

1422 1.67009e+03 1.74100e+03

1423 1.68192e+03 1.74100e+03

1424 1.69374e+03 1.74100e+03

1425 1.70556e+03 1.74100e+03

1426 1.71739e+03 1.74100e+03

1427 1.72921e+03 1.74100e+03

1428 1.86518e+03 1.72329e+03

1429 1.85336e+03 1.72329e+03

1430 8.71994e+02 1.72329e+03

1431 8.60171e+02 1.72329e+03

1432 7.77405e+02 1.52252e+03

1433 7.89229e+02 1.52252e+03

1434 8.01053e+02 1.52252e+03

1435 8.12876e+02 1.52252e+03

1436 8.24700e+02 1.52252e+03

1437 1.77059e+03 1.52252e+03

1438 1.78242e+03 1.52252e+03

1439 1.79424e+03 1.52252e+03

1440 1.80606e+03 1.52252e+03

1441 1.81789e+03 1.52252e+03

1442 1.24444e+03 1.51661e+03

1443 1.23262e+03 1.51661e+03

1444 1.22079e+03 1.51661e+03

1445 1.20897e+03 1.51661e+03

1446 1.19715e+03 1.51661e+03

1447 1.18532e+03 1.51661e+03

1448 1.17350e+03 1.51661e+03

1449 1.16167e+03 1.51661e+03

1450 1.14985e+03 1.51661e+03

1451 1.13803e+03 1.51661e+03

1452 1.12620e+03 1.51661e+03

1453 1.11438e+03 1.51661e+03

1454 1.10256e+03 1.51661e+03

1455 1.09073e+03 1.51661e+03

1456 1.07891e+03 1.51661e+03

1457 1.06708e+03 1.51661e+03

1458 1.05526e+03 1.51661e+03

1459 1.04344e+03 1.51661e+03

1460 1.03161e+03 1.51661e+03

1461 1.01979e+03 1.51661e+03

1462 1.00797e+03 1.51661e+03

1463 9.96143e+02 1.51661e+03

1464 9.84319e+02 1.51661e+03

1465 9.72496e+02 1.51661e+03

1466 9.60672e+02 1.51661e+03

1467 9.48848e+02 1.51661e+03

1468 9.37025e+02 1.51661e+03

1469 9.25201e+02 1.51661e+03

1470 9.13377e+02 1.51661e+03

1471 9.01554e+02 1.51661e+03

1472 8.89730e+02 1.51661e+03

1473 8.77906e+02 1.51661e+03

1474 8.66083e+02 1.51661e+03

1475 8.54259e+02 1.51661e+03

1476 8.42435e+02 1.51661e+03

1477 8.30612e+02 1.51661e+03

1478 8.18788e+02 1.51661e+03

1479 8.06964e+02 1.51661e+03

1480 7.95141e+02 1.51661e+03

1481 7.83317e+02 1.51661e+03

1482 7.71494e+02 1.51661e+03

1483 7.59670e+02 1.51661e+03

1484 7.47846e+02 1.51661e+03

1485 7.36022e+02 1.51661e+03

1486 7.24199e+02 1.51661e+03

1487 7.12375e+02 1.51661e+03

1488 7.00551e+02 1.51661e+03

1489 6.88728e+02 1.51661e+03

1490 6.76904e+02 1.51661e+03

1491 6.65081e+02 1.51661e+03

1492 6.53257e+02 1.51661e+03

1493 6.41433e+02 1.51661e+03

1494 6.29609e+02 1.51661e+03

1495 6.17786e+02 1.51661e+03

1496 6.05962e+02 1.51661e+03

1497 5.94138e+02 1.51661e+03

1498 5.82315e+02 1.51661e+03

1499 5.70491e+02 1.51661e+03

1500 5.58668e+02 1.51661e+03

1501 5.46844e+02 1.51661e+03

1502 5.35020e+02 1.51661e+03

1503 5.23196e+02 1.51661e+03

1504 5.11373e+02 1.51661e+03

1505 4.99549e+02 1.51661e+03

1506 4.87725e+02 1.51661e+03

1507 4.75902e+02 1.51661e+03

1508 4.64078e+02 1.51661e+03

1509 4.52255e+02 1.51661e+03

1510 4.40431e+02 1.51661e+03

1511 4.28607e+02 1.51661e+03

1512 4.16784e+02 1.51661e+03

1513 4.04960e+02 1.51661e+03

1514 3.93136e+02 1.51661e+03

1515 3.81313e+02 1.51661e+03

1516 3.69489e+02 1.51661e+03

1517 3.57665e+02 1.51661e+03

1518 3.45842e+02 1.51661e+03

1519 3.75401e+02 1.48708e+03

1520 3.87224e+02 1.48708e+03

1521 3.99048e+02 1.48708e+03

1522 4.10872e+02 1.48708e+03

1523 4.22696e+02 1.48708e+03

1524 4.34519e+02 1.48708e+03

1525 4.46343e+02 1.48708e+03

1526 4.58166e+02 1.48708e+03

1527 4.69990e+02 1.48708e+03

1528 4.81814e+02 1.48708e+03

1529 4.93637e+02 1.48708e+03

1530 5.05461e+02 1.48708e+03

1531 5.17285e+02 1.48708e+03

1532 5.29108e+02 1.48708e+03

1533 5.40932e+02 1.48708e+03

1534 5.52756e+02 1.48708e+03

1535 5.64579e+02 1.48708e+03

1536 5.76403e+02 1.48708e+03

1537 5.88227e+02 1.48708e+03

1538 6.00050e+02 1.48708e+03

1539 6.11874e+02 1.48708e+03

1540 6.23698e+02 1.48708e+03

1541 6.35521e+02 1.48708e+03

1542 6.47345e+02 1.48708e+03

1543 6.59169e+02 1.48708e+03

1544 6.70992e+02 1.48708e+03

1545 6.82816e+02 1.48708e+03

1546 6.94640e+02 1.48708e+03

1547 7.06463e+02 1.48708e+03

1548 7.18287e+02 1.48708e+03

1549 7.30111e+02 1.48708e+03

1550 7.41934e+02 1.48708e+03

1551 7.53758e+02 1.48708e+03

1552 7.65581e+02 1.48708e+03

1553 7.77405e+02 1.48708e+03

1554 7.89229e+02 1.48708e+03

1555 8.01053e+02 1.48708e+03

1556 8.12876e+02 1.48708e+03

1557 8.24700e+02 1.48708e+03

1558 8.36524e+02 1.48708e+03

1559 8.48347e+02 1.48708e+03

1560 8.60171e+02 1.48708e+03

1561 8.71994e+02 1.48708e+03

1562 8.83818e+02 1.48708e+03

1563 8.95642e+02 1.48708e+03

1564 9.07466e+02 1.48708e+03

1565 9.19289e+02 1.48708e+03

1566 9.31113e+02 1.48708e+03

1567 9.42937e+02 1.48708e+03

1568 9.54760e+02 1.48708e+03

1569 9.66584e+02 1.48708e+03

1570 9.78407e+02 1.48708e+03

1571 9.90231e+02 1.48708e+03

1572 1.00205e+03 1.48708e+03

1573 1.01388e+03 1.48708e+03

1574 1.02570e+03 1.48708e+03

1575 1.03753e+03 1.48708e+03

1576 1.04935e+03 1.48708e+03

1577 1.06117e+03 1.48708e+03

1578 1.07300e+03 1.48708e+03

1579 1.08482e+03 1.48708e+03

1580 1.09664e+03 1.48708e+03

1581 1.10847e+03 1.48708e+03

1582 1.12029e+03 1.48708e+03

1583 1.13211e+03 1.48708e+03

1584 1.14394e+03 1.48708e+03

1585 1.15576e+03 1.48708e+03

1586 1.16759e+03 1.48708e+03

1587 1.17941e+03 1.48708e+03

1588 1.19123e+03 1.48708e+03

1589 1.20306e+03 1.48708e+03

1590 1.21488e+03 1.48708e+03

1591 2.06618e+03 1.47528e+03

1592 2.05436e+03 1.47528e+03

1593 2.04254e+03 1.47528e+03

1594 2.03071e+03 1.47528e+03

1595 2.01889e+03 1.47528e+03

1596 2.00707e+03 1.47528e+03

1597 1.99524e+03 1.47528e+03

1598 1.98342e+03 1.47528e+03

1599 1.97159e+03 1.47528e+03

1600 1.95977e+03 1.47528e+03

1601 1.94795e+03 1.47528e+03

1602 1.93612e+03 1.47528e+03

1603 1.92430e+03 1.47528e+03

1604 1.91248e+03 1.47528e+03

1605 1.90065e+03 1.47528e+03

1606 1.88883e+03 1.47528e+03

1607 1.87701e+03 1.47528e+03

1608 1.86518e+03 1.47528e+03

1609 1.85336e+03 1.47528e+03

1610 1.84154e+03 1.47528e+03

1611 1.82971e+03 1.47528e+03

1612 1.81789e+03 1.47528e+03

1613 1.80606e+03 1.47528e+03

1614 1.79424e+03 1.47528e+03

1615 1.78242e+03 1.47528e+03

1616 1.77059e+03 1.47528e+03

1617 1.75877e+03 1.47528e+03

1618 1.74695e+03 1.47528e+03

1619 1.73512e+03 1.47528e+03

1620 1.72330e+03 1.47528e+03

1621 1.71147e+03 1.47528e+03

1622 1.69965e+03 1.47528e+03

1623 1.68783e+03 1.47528e+03

1624 1.67600e+03 1.47528e+03

1625 1.66418e+03 1.47528e+03

1626 1.65236e+03 1.47528e+03

1627 1.64053e+03 1.47528e+03

1628 1.62871e+03 1.47528e+03

1629 1.61689e+03 1.47528e+03

1630 1.60506e+03 1.47528e+03

1631 1.59324e+03 1.47528e+03

1632 1.58141e+03 1.47528e+03

1633 1.56959e+03 1.47528e+03

1634 1.55777e+03 1.47528e+03

1635 1.54594e+03 1.47528e+03

1636 1.53412e+03 1.47528e+03

1637 1.52230e+03 1.47528e+03

1638 1.51047e+03 1.47528e+03

1639 1.49865e+03 1.47528e+03

1640 1.48682e+03 1.47528e+03

1641 1.47500e+03 1.47528e+03

1642 1.46318e+03 1.47528e+03

1643 1.45135e+03 1.47528e+03

1644 1.43953e+03 1.47528e+03

1645 1.42771e+03 1.47528e+03

1646 1.41588e+03 1.47528e+03

1647 1.40406e+03 1.47528e+03

1648 1.39224e+03 1.47528e+03

1649 1.38041e+03 1.47528e+03

1650 1.36859e+03 1.47528e+03

1651 1.35677e+03 1.47528e+03

1652 1.34494e+03 1.47528e+03

1653 1.33312e+03 1.47528e+03

1654 1.32129e+03 1.47528e+03

1655 1.30947e+03 1.47528e+03

1656 1.29765e+03 1.47528e+03

1657 1.28582e+03 1.47528e+03

1658 1.27400e+03 1.47528e+03

1659 1.26218e+03 1.47528e+03

1660 1.25035e+03 1.47528e+03

1661 1.23853e+03 1.47528e+03

1662 1.22670e+03 1.47528e+03

1663 1.21488e+03 1.47528e+03

1664 1.25626e+03 1.44575e+03

1665 1.26809e+03 1.44575e+03

1666 1.27991e+03 1.44575e+03

1667 1.29173e+03 1.44575e+03

1668 1.30356e+03 1.44575e+03

1669 1.31538e+03 1.44575e+03

1670 1.32720e+03 1.44575e+03

1671 1.33903e+03 1.44575e+03

1672 1.35085e+03 1.44575e+03

1673 1.36268e+03 1.44575e+03

1674 1.37450e+03 1.44575e+03

1675 1.38632e+03 1.44575e+03

1676 1.39815e+03 1.44575e+03

1677 1.40997e+03 1.44575e+03

1678 1.42180e+03 1.44575e+03

1679 1.43362e+03 1.44575e+03

1680 1.44544e+03 1.44575e+03

1681 1.45727e+03 1.44575e+03

1682 1.46909e+03 1.44575e+03

1683 1.48091e+03 1.44575e+03

1684 1.49274e+03 1.44575e+03

1685 1.50456e+03 1.44575e+03

1686 1.51638e+03 1.44575e+03

1687 1.52821e+03 1.44575e+03

1688 1.54003e+03 1.44575e+03

1689 1.55185e+03 1.44575e+03

1690 1.56368e+03 1.44575e+03

1691 1.57550e+03 1.44575e+03

1692 1.58733e+03 1.44575e+03

1693 1.59915e+03 1.44575e+03

1694 1.61097e+03 1.44575e+03

1695 1.62280e+03 1.44575e+03

1696 1.63462e+03 1.44575e+03

1697 1.64644e+03 1.44575e+03

1698 1.65827e+03 1.44575e+03

1699 1.67009e+03 1.44575e+03

1700 1.68192e+03 1.44575e+03

1701 1.69374e+03 1.44575e+03

1702 1.70556e+03 1.44575e+03

1703 1.71739e+03 1.44575e+03

1704 1.72921e+03 1.44575e+03

1705 1.74103e+03 1.44575e+03

1706 1.75286e+03 1.44575e+03

1707 1.76468e+03 1.44575e+03

1708 1.77651e+03 1.44575e+03

1709 1.78242e+03 1.41622e+03

1710 1.77059e+03 1.41622e+03

1711 1.75877e+03 1.41622e+03

1712 1.74695e+03 1.41622e+03

1713 1.73512e+03 1.41622e+03

1714 1.72330e+03 1.41622e+03

1715 1.71147e+03 1.41622e+03

1716 1.69965e+03 1.41622e+03

1717 1.68783e+03 1.41622e+03

1718 1.67600e+03 1.41622e+03

1719 1.66418e+03 1.41622e+03

1720 1.65236e+03 1.41622e+03

1721 1.36859e+03 1.41622e+03

1722 1.35677e+03 1.41622e+03

1723 1.34494e+03 1.41622e+03

1724 1.33312e+03 1.41622e+03

1725 1.32129e+03 1.41622e+03

1726 1.30947e+03 1.41622e+03

1727 1.29765e+03 1.41622e+03

1728 1.37450e+03 1.41032e+03

1729 1.38632e+03 1.41032e+03

1730 1.39815e+03 1.41032e+03

1731 1.40997e+03 1.41032e+03

1732 1.42180e+03 1.41032e+03

1733 1.43362e+03 1.41032e+03

1734 1.44544e+03 1.41032e+03

1735 1.45727e+03 1.41032e+03

1736 1.46909e+03 1.41032e+03

1737 1.48091e+03 1.41032e+03

1738 1.49274e+03 1.41032e+03

1739 1.50456e+03 1.41032e+03

1740 1.51638e+03 1.41032e+03

1741 1.52821e+03 1.41032e+03

1742 1.54003e+03 1.41032e+03

1743 1.55185e+03 1.41032e+03

1744 1.56368e+03 1.41032e+03

1745 1.57550e+03 1.41032e+03

1746 1.58733e+03 1.41032e+03

1747 1.59915e+03 1.41032e+03

1748 1.61097e+03 1.41032e+03

1749 1.62280e+03 1.41032e+03

1750 1.63462e+03 1.41032e+03

1751 1.64644e+03 1.41032e+03

1752 1.65827e+03 1.41032e+03

1753 1.67009e+03 1.41032e+03

1754 1.68192e+03 1.41032e+03

1755 1.69374e+03 1.41032e+03

1756 1.70556e+03 1.41032e+03

1757 1.71739e+03 1.41032e+03

1758 1.72921e+03 1.41032e+03

1759 1.74103e+03 1.41032e+03

1760 1.75286e+03 1.41032e+03

1761 1.76468e+03 1.41032e+03

1762 1.77651e+03 1.41032e+03

1763 1.78833e+03 1.41032e+03

1764 1.80015e+03 1.41032e+03

1765 1.81198e+03 1.41032e+03

1766 1.82380e+03 1.41032e+03

1767 1.83562e+03 1.41032e+03

1768 1.84745e+03 1.41032e+03

1769 1.78833e+03 1.39851e+03

1770 1.77651e+03 1.39851e+03

1771 1.76468e+03 1.39851e+03

1772 1.75286e+03 1.39851e+03

1773 1.74103e+03 1.39851e+03

1774 1.72921e+03 1.39851e+03

1775 1.71739e+03 1.39851e+03

1776 1.70556e+03 1.39851e+03

1777 1.69374e+03 1.39851e+03

1778 1.68192e+03 1.39851e+03

1779 1.67009e+03 1.39851e+03

1780 1.65827e+03 1.39851e+03

1781 1.64644e+03 1.39851e+03

1782 1.78242e+03 1.39260e+03

1783 1.79424e+03 1.39260e+03

1784 1.80606e+03 1.39260e+03

1785 1.81789e+03 1.39260e+03

1786 1.81789e+03 1.27450e+03

1787 1.80606e+03 1.27450e+03

1788 1.79424e+03 1.27450e+03

1789 1.78242e+03 1.27450e+03

1790 1.77059e+03 1.27450e+03

1791 1.75877e+03 1.27450e+03

1792 1.74695e+03 1.27450e+03

1793 1.73512e+03 1.27450e+03

1794 1.72330e+03 1.27450e+03

1795 1.71147e+03 1.27450e+03

1796 1.69965e+03 1.27450e+03

1797 1.68783e+03 1.27450e+03

1798 1.67600e+03 1.27450e+03

1799 1.66418e+03 1.27450e+03

1800 1.65236e+03 1.27450e+03

1801 1.64053e+03 1.27450e+03

1802 1.62871e+03 1.27450e+03

1803 1.61689e+03 1.27450e+03

1804 1.60506e+03 1.27450e+03

1805 1.59324e+03 1.27450e+03

1806 1.58141e+03 1.27450e+03

1807 1.56959e+03 1.27450e+03

1808 1.55777e+03 1.27450e+03

1809 1.54594e+03 1.27450e+03

1810 1.53412e+03 1.27450e+03

1811 1.52230e+03 1.27450e+03

1812 1.51047e+03 1.27450e+03

1813 1.49865e+03 1.27450e+03

1814 1.48682e+03 1.27450e+03

1815 1.47500e+03 1.27450e+03

1816 1.46318e+03 1.27450e+03

1817 1.45135e+03 1.27450e+03

1818 1.43953e+03 1.27450e+03

1819 1.42771e+03 1.27450e+03

1820 1.41588e+03 1.27450e+03

1821 1.40406e+03 1.27450e+03

1822 1.39224e+03 1.27450e+03

1823 1.38041e+03 1.27450e+03

1824 1.36859e+03 1.27450e+03

1825 1.35677e+03 1.27450e+03

1826 1.34494e+03 1.27450e+03

1827 1.33312e+03 1.27450e+03

1828 1.32129e+03 1.27450e+03

1829 1.30947e+03 1.27450e+03

1830 1.29765e+03 1.27450e+03

1831 1.28582e+03 1.27450e+03

1832 1.27400e+03 1.27450e+03

1833 1.26218e+03 1.27450e+03

1834 1.25035e+03 1.27450e+03

1835 1.23853e+03 1.27450e+03

1836 1.12029e+03 1.25088e+03

1837 1.13211e+03 1.25088e+03

1838 1.14394e+03 1.25088e+03

1839 1.15576e+03 1.25088e+03

1840 1.16759e+03 1.25088e+03

1841 1.17941e+03 1.25088e+03

1842 1.19123e+03 1.25088e+03

1843 1.20306e+03 1.25088e+03

1844 1.21488e+03 1.25088e+03

1845 1.22670e+03 1.25088e+03

1846 1.23853e+03 1.25088e+03

1847 1.25035e+03 1.25088e+03

1848 1.26218e+03 1.25088e+03

1849 1.27400e+03 1.25088e+03

1850 1.28582e+03 1.25088e+03

1851 1.29765e+03 1.25088e+03

1852 1.30947e+03 1.25088e+03

1853 1.32129e+03 1.25088e+03

1854 1.33312e+03 1.25088e+03

1855 1.34494e+03 1.25088e+03

1856 1.35677e+03 1.25088e+03

1857 1.36859e+03 1.25088e+03

1858 1.38041e+03 1.25088e+03

1859 1.39224e+03 1.25088e+03

1860 1.40406e+03 1.25088e+03

1861 1.41588e+03 1.25088e+03

1862 1.42771e+03 1.25088e+03

1863 1.43953e+03 1.25088e+03

1864 1.45135e+03 1.25088e+03

1865 1.46318e+03 1.25088e+03

1866 1.47500e+03 1.25088e+03

1867 1.48682e+03 1.25088e+03

1868 1.49865e+03 1.25088e+03

1869 1.51047e+03 1.25088e+03

1870 1.52230e+03 1.25088e+03

1871 1.53412e+03 1.25088e+03

1872 1.54594e+03 1.25088e+03

1873 1.55777e+03 1.25088e+03

1874 1.56959e+03 1.25088e+03

1875 1.58141e+03 1.25088e+03

1876 1.59324e+03 1.25088e+03

1877 1.60506e+03 1.25088e+03

1878 1.61689e+03 1.25088e+03

1879 1.62871e+03 1.25088e+03

1880 1.64053e+03 1.25088e+03

1881 1.65236e+03 1.25088e+03

1882 1.66418e+03 1.25088e+03

1883 1.67600e+03 1.25088e+03

1884 1.68783e+03 1.25088e+03

1885 1.69965e+03 1.25088e+03

1886 1.71147e+03 1.25088e+03

1887 1.72330e+03 1.25088e+03

1888 1.73512e+03 1.25088e+03

1889 1.80015e+03 1.24498e+03

1890 1.78833e+03 1.24498e+03

1891 1.77651e+03 1.24498e+03

1892 1.76468e+03 1.24498e+03

1893 1.75286e+03 1.24498e+03

1894 1.74103e+03 1.24498e+03

1895 1.72921e+03 1.24498e+03

1896 1.71739e+03 1.24498e+03

1897 1.70556e+03 1.24498e+03

1898 1.69374e+03 1.24498e+03

1899 1.68192e+03 1.24498e+03

1900 1.67009e+03 1.24498e+03

1901 1.65827e+03 1.24498e+03

1902 1.64644e+03 1.24498e+03

1903 1.63462e+03 1.24498e+03

1904 1.62280e+03 1.24498e+03

1905 1.61097e+03 1.24498e+03

1906 1.59915e+03 1.24498e+03

1907 1.58733e+03 1.24498e+03

1908 1.57550e+03 1.24498e+03

1909 1.56368e+03 1.24498e+03

1910 1.55185e+03 1.24498e+03

1911 1.54003e+03 1.24498e+03

1912 1.52821e+03 1.24498e+03

1913 1.51638e+03 1.24498e+03

1914 1.50456e+03 1.24498e+03

1915 1.49274e+03 1.24498e+03

1916 1.48091e+03 1.24498e+03

1917 1.46909e+03 1.24498e+03

1918 1.45727e+03 1.24498e+03

1919 1.44544e+03 1.24498e+03

1920 1.43362e+03 1.24498e+03

1921 1.42180e+03 1.24498e+03

1922 1.40997e+03 1.24498e+03

1923 1.39815e+03 1.24498e+03

1924 1.38632e+03 1.24498e+03

1925 1.37450e+03 1.24498e+03

1926 1.36268e+03 1.24498e+03

1927 1.35085e+03 1.24498e+03

1928 1.33903e+03 1.24498e+03

1929 1.32720e+03 1.24498e+03

1930 1.31538e+03 1.24498e+03

1931 1.30356e+03 1.24498e+03

1932 1.29173e+03 1.24498e+03

1933 1.27991e+03 1.24498e+03

1934 1.26809e+03 1.24498e+03

1935 1.25626e+03 1.24498e+03

1936 1.24444e+03 1.24498e+03

1937 1.23853e+03 1.22726e+03

1938 1.25035e+03 1.22726e+03

1939 1.26218e+03 1.22726e+03

1940 1.27400e+03 1.22726e+03

1941 1.28582e+03 1.22726e+03

1942 1.29765e+03 1.22726e+03

1943 1.30947e+03 1.22726e+03

1944 1.32129e+03 1.22726e+03

1945 1.33312e+03 1.22726e+03

1946 1.34494e+03 1.22726e+03

1947 1.35677e+03 1.22726e+03

1948 1.36859e+03 1.22726e+03

1949 1.38041e+03 1.22726e+03

1950 1.39224e+03 1.22726e+03

1951 1.40406e+03 1.22726e+03

1952 1.41588e+03 1.22726e+03

1953 1.42771e+03 1.22726e+03

1954 1.43953e+03 1.22726e+03

1955 1.45135e+03 1.22726e+03

1956 1.46318e+03 1.22726e+03

1957 1.47500e+03 1.22726e+03

1958 1.48682e+03 1.22726e+03

1959 1.49865e+03 1.22726e+03

1960 1.51047e+03 1.22726e+03

1961 1.52230e+03 1.22726e+03

1962 1.53412e+03 1.22726e+03

1963 1.54594e+03 1.22726e+03

1964 1.55777e+03 1.22726e+03

1965 1.56959e+03 1.22726e+03

1966 1.58141e+03 1.22726e+03

1967 1.59324e+03 1.22726e+03

1968 1.60506e+03 1.22726e+03

1969 1.61689e+03 1.22726e+03

1970 1.62871e+03 1.22726e+03

1971 1.64053e+03 1.22726e+03

1972 1.65236e+03 1.22726e+03

1973 1.66418e+03 1.22726e+03

1974 1.67600e+03 1.22726e+03

1975 1.68783e+03 1.22726e+03

1976 1.69965e+03 1.22726e+03

1977 1.71147e+03 1.22726e+03

1978 1.72330e+03 1.22726e+03

1979 1.73512e+03 1.22726e+03

1980 1.74695e+03 1.22726e+03

1981 1.75877e+03 1.22726e+03

1982 1.77059e+03 1.22726e+03

1983 1.78242e+03 1.22726e+03

1984 1.85927e+03 1.22136e+03

1985 1.84745e+03 1.22136e+03

1986 1.83562e+03 1.22136e+03

1987 1.82380e+03 1.22136e+03

1988 1.81198e+03 1.22136e+03

1989 1.80015e+03 1.22136e+03

1990 1.78833e+03 1.22136e+03

1991 1.77651e+03 1.22136e+03

1992 1.76468e+03 1.22136e+03

1993 1.75286e+03 1.22136e+03

1994 1.74103e+03 1.22136e+03

1995 1.72921e+03 1.22136e+03

1996 1.71739e+03 1.22136e+03

1997 1.70556e+03 1.22136e+03

1998 1.69374e+03 1.22136e+03

1999 1.68192e+03 1.22136e+03

2000 1.67009e+03 1.22136e+03

2001 1.65827e+03 1.22136e+03

2002 1.64644e+03 1.22136e+03

2003 1.63462e+03 1.22136e+03

2004 1.62280e+03 1.22136e+03

2005 1.61097e+03 1.22136e+03

2006 1.59915e+03 1.22136e+03

2007 1.58733e+03 1.22136e+03

2008 1.57550e+03 1.22136e+03

2009 1.56368e+03 1.22136e+03

2010 1.55185e+03 1.22136e+03

2011 1.54003e+03 1.22136e+03

2012 1.52821e+03 1.22136e+03

2013 1.51638e+03 1.22136e+03

2014 1.50456e+03 1.22136e+03

2015 1.49274e+03 1.22136e+03

2016 1.48091e+03 1.22136e+03

2017 1.46909e+03 1.22136e+03

2018 1.45727e+03 1.22136e+03

2019 1.44544e+03 1.22136e+03

2020 1.43362e+03 1.22136e+03

2021 1.42180e+03 1.22136e+03

2022 1.40997e+03 1.22136e+03

2023 1.39815e+03 1.22136e+03

2024 1.38632e+03 1.22136e+03

2025 1.13211e+03 1.15640e+03

2026 1.14394e+03 1.15640e+03

2027 1.15576e+03 1.15640e+03

2028 1.16759e+03 1.15640e+03

2029 1.17941e+03 1.15640e+03

2030 1.19123e+03 1.15640e+03

2031 1.20306e+03 1.15640e+03

2032 1.21488e+03 1.15640e+03

2033 1.22670e+03 1.15640e+03

2034 1.23853e+03 1.15640e+03

2035 1.25035e+03 1.15640e+03

2036 1.26218e+03 1.15640e+03

2037 1.27400e+03 1.15640e+03

2038 1.28582e+03 1.15640e+03

2039 1.29765e+03 1.15640e+03

2040 1.30947e+03 1.15640e+03

2041 1.32129e+03 1.15640e+03

2042 1.33312e+03 1.15640e+03

2043 1.34494e+03 1.15640e+03

2044 1.35677e+03 1.15640e+03

2045 1.36859e+03 1.15640e+03

2046 1.38041e+03 1.15640e+03

2047 1.39224e+03 1.15640e+03

2048 1.40406e+03 1.15640e+03

2049 1.41588e+03 1.15640e+03

2050 1.42771e+03 1.15640e+03

2051 1.43953e+03 1.15640e+03

2052 1.45135e+03 1.15640e+03

2053 1.46318e+03 1.15640e+03

2054 1.47500e+03 1.15640e+03

2055 1.48682e+03 1.15640e+03

2056 1.49865e+03 1.15640e+03

2057 1.51047e+03 1.15640e+03

2058 1.52230e+03 1.15640e+03

2059 1.53412e+03 1.15640e+03

2060 1.54594e+03 1.15640e+03

2061 1.55777e+03 1.15640e+03

2062 1.56959e+03 1.15640e+03

2063 1.58141e+03 1.15640e+03

2064 1.59324e+03 1.15640e+03

2065 1.60506e+03 1.15640e+03

2066 1.61689e+03 1.15640e+03

2067 1.62871e+03 1.15640e+03

2068 1.64053e+03 1.15640e+03

2069 1.65236e+03 1.15640e+03

2070 1.66418e+03 1.15640e+03

2071 1.67600e+03 1.15640e+03

2072 1.68783e+03 1.15640e+03

2073 1.69965e+03 1.15640e+03

2074 1.71147e+03 1.15640e+03

2075 1.72330e+03 1.15640e+03

2076 1.73512e+03 1.15640e+03

2077 1.74695e+03 1.15640e+03

2078 1.23262e+03 1.15050e+03

2079 1.22079e+03 1.15050e+03

2080 1.20897e+03 1.15050e+03

2081 1.19715e+03 1.15050e+03

2082 1.18532e+03 1.15050e+03

2083 1.17350e+03 1.15050e+03

2084 1.16167e+03 1.15050e+03

2085 1.14985e+03 1.15050e+03

2086 1.13803e+03 1.15050e+03

2087 1.12620e+03 1.15050e+03

2088 1.11438e+03 1.15050e+03

2089 1.10256e+03 1.15050e+03

2090 1.09073e+03 1.15050e+03

2091 1.07891e+03 1.15050e+03

2092 1.06708e+03 1.15050e+03

2093 1.05526e+03 1.15050e+03

2094 1.04344e+03 1.15050e+03

2095 1.03161e+03 1.15050e+03

2096 1.01979e+03 1.15050e+03

2097 1.00797e+03 1.15050e+03

2098 9.96143e+02 1.15050e+03

2099 9.84319e+02 1.15050e+03

2100 9.72496e+02 1.15050e+03

2101 9.60672e+02 1.15050e+03

2102 9.48848e+02 1.15050e+03

2103 9.37025e+02 1.15050e+03

2104 9.25201e+02 1.15050e+03

2105 9.13377e+02 1.15050e+03

2106 9.01554e+02 1.15050e+03

2107 8.89730e+02 1.15050e+03

2108 8.77906e+02 1.15050e+03

2109 8.66083e+02 1.15050e+03

2110 8.54259e+02 1.15050e+03

2111 8.42435e+02 1.15050e+03

2112 8.30612e+02 1.15050e+03

2113 8.18788e+02 1.15050e+03

2114 8.06964e+02 1.15050e+03

2115 7.95141e+02 1.15050e+03

2116 7.83317e+02 1.15050e+03

2117 7.71494e+02 1.15050e+03

2118 7.59670e+02 1.15050e+03

2119 7.47846e+02 1.15050e+03

2120 7.36022e+02 1.15050e+03

2121 7.24199e+02 1.15050e+03

2122 7.12375e+02 1.15050e+03

2123 7.00551e+02 1.15050e+03

2124 6.88728e+02 1.15050e+03

2125 6.76904e+02 1.15050e+03

2126 6.65081e+02 1.15050e+03

2127 6.53257e+02 1.15050e+03

2128 6.41433e+02 1.15050e+03

2129 6.29609e+02 1.15050e+03

2130 6.17786e+02 1.15050e+03

2131 6.05962e+02 1.15050e+03

2132 5.94138e+02 1.15050e+03

2133 5.82315e+02 1.15050e+03

2134 5.70491e+02 1.15050e+03

2135 5.58668e+02 1.15050e+03

2136 5.46844e+02 1.15050e+03

2137 5.35020e+02 1.15050e+03

2138 5.23196e+02 1.15050e+03

2139 5.11373e+02 1.15050e+03

2140 4.99549e+02 1.15050e+03

2141 4.87725e+02 1.15050e+03

2142 4.75902e+02 1.15050e+03

2143 4.64078e+02 1.15050e+03

2144 4.52255e+02 1.15050e+03

2145 4.40431e+02 1.15050e+03

2146 4.28607e+02 1.15050e+03

2147 4.16784e+02 1.15050e+03

2148 4.04960e+02 1.15050e+03

2149 3.93136e+02 1.15050e+03

2150 3.81313e+02 1.15050e+03

2151 3.69489e+02 1.15050e+03

2152 3.57665e+02 1.15050e+03

2153 3.45842e+02 1.15050e+03

2154 3.34018e+02 1.15050e+03

2155 1.12029e+03 1.14459e+03

2156 1.13211e+03 1.14459e+03

2157 1.14394e+03 1.14459e+03

2158 1.15576e+03 1.14459e+03

2159 1.16759e+03 1.14459e+03

2160 1.17941e+03 1.14459e+03

2161 1.19123e+03 1.14459e+03

2162 1.20306e+03 1.14459e+03

2163 1.21488e+03 1.14459e+03

2164 1.22670e+03 1.14459e+03

2165 1.23853e+03 1.14459e+03

2166 1.25035e+03 1.14459e+03

2167 1.26218e+03 1.14459e+03

2168 1.27400e+03 1.14459e+03

2169 1.28582e+03 1.14459e+03

2170 1.29765e+03 1.14459e+03

2171 1.30947e+03 1.14459e+03

2172 1.32129e+03 1.14459e+03

2173 1.33312e+03 1.14459e+03

2174 1.34494e+03 1.14459e+03

2175 1.35677e+03 1.14459e+03

2176 1.36859e+03 1.14459e+03

2177 1.38041e+03 1.14459e+03

2178 1.39224e+03 1.14459e+03

2179 1.40406e+03 1.14459e+03

2180 1.41588e+03 1.14459e+03

2181 1.42771e+03 1.14459e+03

2182 1.43953e+03 1.14459e+03

2183 1.45135e+03 1.14459e+03

2184 1.46318e+03 1.14459e+03

2185 1.47500e+03 1.14459e+03

2186 1.48682e+03 1.14459e+03

2187 1.49865e+03 1.14459e+03

2188 1.51047e+03 1.14459e+03

2189 1.52230e+03 1.14459e+03

2190 1.53412e+03 1.14459e+03

2191 1.54594e+03 1.14459e+03

2192 1.55777e+03 1.14459e+03

2193 1.56959e+03 1.14459e+03

2194 1.58141e+03 1.14459e+03

2195 1.59324e+03 1.14459e+03

2196 1.60506e+03 1.14459e+03

2197 1.61689e+03 1.14459e+03

2198 1.62871e+03 1.14459e+03

2199 1.64053e+03 1.14459e+03

2200 1.65236e+03 1.14459e+03

2201 1.66418e+03 1.14459e+03

2202 1.67600e+03 1.14459e+03

2203 1.68783e+03 1.14459e+03

2204 1.69965e+03 1.14459e+03

2205 1.71147e+03 1.14459e+03

2206 1.72330e+03 1.14459e+03

2207 1.73512e+03 1.14459e+03

2208 1.22670e+03 1.00287e+03

2209 1.21488e+03 1.00287e+03

2210 1.20306e+03 1.00287e+03

2211 1.19123e+03 1.00287e+03

2212 1.17941e+03 1.00287e+03

2213 1.22079e+03 9.96967e+02

2214 1.23262e+03 9.96967e+02

2215 1.24444e+03 9.96967e+02

2216 1.41588e+03 8.02101e+02

2217 1.40406e+03 8.02101e+02

2218 1.39224e+03 8.02101e+02

2219 1.38041e+03 8.02101e+02

2220 1.36859e+03 8.02101e+02

2221 1.35677e+03 8.02101e+02

2222 1.34494e+03 8.02101e+02

2223 1.30947e+03 8.02101e+02

2224 1.29765e+03 8.02101e+02

2225 1.28582e+03 8.02101e+02

2226 1.27400e+03 8.02101e+02

2227 1.26218e+03 8.02101e+02

2228 1.25035e+03 8.02101e+02

2229 1.21488e+03 8.02101e+02

2230 1.20306e+03 8.02101e+02

2231 1.19123e+03 8.02101e+02

2232 1.17941e+03 8.02101e+02

2233 1.16759e+03 8.02101e+02

2234 1.13211e+03 8.02101e+02

2235 1.12029e+03 8.02101e+02

2236 1.10847e+03 8.02101e+02

2237 1.09664e+03 8.02101e+02

2238 1.08482e+03 8.02101e+02

2239 1.07300e+03 8.02101e+02

2240 1.09073e+03 7.96196e+02

2241 1.10256e+03 7.96196e+02

2242 1.11438e+03 7.96196e+02

2243 1.12620e+03 7.96196e+02

2244 1.13803e+03 7.96196e+02

2245 1.14985e+03 7.96196e+02

2246 1.16167e+03 7.96196e+02

2247 1.17350e+03 7.96196e+02

2248 1.18532e+03 7.96196e+02

2249 1.19715e+03 7.96196e+02

2250 1.22079e+03 7.96196e+02

2251 1.23262e+03 7.96196e+02

2252 1.24444e+03 7.96196e+02

2253 1.25626e+03 7.96196e+02

2254 1.26809e+03 7.96196e+02

2255 1.27991e+03 7.96196e+02

2256 1.33903e+03 7.96196e+02

2257 1.35085e+03 7.96196e+02

2258 1.36268e+03 7.96196e+02

2259 1.37450e+03 7.96196e+02

2260 1.38041e+03 7.90290e+02

2261 1.36859e+03 7.90290e+02

2262 1.35677e+03 7.90290e+02

2263 1.34494e+03 7.90290e+02

2264 1.33312e+03 7.90290e+02

2265 1.26218e+03 7.90290e+02

2266 1.25035e+03 7.90290e+02

2267 1.23853e+03 7.90290e+02

2268 1.22670e+03 7.90290e+02

2269 1.16759e+03 7.90290e+02

2270 1.15576e+03 7.90290e+02

2271 1.14394e+03 7.90290e+02

2272 1.13211e+03 7.90290e+02

2273 1.20897e+03 7.84386e+02

2274 1.22079e+03 7.84386e+02

2275 1.23262e+03 7.84386e+02

2276 1.24444e+03 7.84386e+02

2277 1.29173e+03 7.84386e+02

2278 1.30356e+03 7.84386e+02

2279 1.31538e+03 7.84386e+02

2280 1.32720e+03 7.84386e+02

2281 1.33903e+03 7.84386e+02

2282 1.35085e+03 7.84386e+02

2283 1.38041e+03 7.78481e+02

2284 1.36859e+03 7.78481e+02

2285 1.35677e+03 7.78481e+02

2286 1.26218e+03 7.78481e+02

2287 1.25035e+03 7.78481e+02

2288 1.23853e+03 7.78481e+02

2289 1.22670e+03 7.78481e+02

2290 1.17941e+03 7.78481e+02

2291 1.16759e+03 7.78481e+02

2292 1.15576e+03 7.78481e+02

2293 1.14394e+03 7.78481e+02

2294 1.13211e+03 7.78481e+02

2295 1.12029e+03 7.78481e+02

2296 1.10847e+03 7.78481e+02

2297 1.09664e+03 7.78481e+02

2298 1.08482e+03 7.78481e+02

2299 1.07300e+03 7.78481e+02

2300 1.06117e+03 7.78481e+02

2301 1.04935e+03 7.78481e+02

2302 1.03753e+03 7.78481e+02

2303 1.02570e+03 7.78481e+02

2304 1.01388e+03 7.78481e+02

2305 1.00205e+03 7.78481e+02

2306 9.90231e+02 7.78481e+02

2307 9.78407e+02 7.78481e+02

2308 9.66584e+02 7.78481e+02

2309 9.54760e+02 7.78481e+02

2310 9.42937e+02 7.78481e+02

2311 9.31113e+02 7.78481e+02

2312 9.19289e+02 7.78481e+02

2313 9.07466e+02 7.78481e+02

2314 8.95642e+02 7.78481e+02

2315 8.83818e+02 7.78481e+02

2316 8.71994e+02 7.78481e+02

2317 8.60171e+02 7.78481e+02

2318 8.48347e+02 7.78481e+02

2319 8.36524e+02 7.78481e+02

2320 8.24700e+02 7.78481e+02

2321 8.12876e+02 7.78481e+02

2322 8.01053e+02 7.78481e+02

2323 7.89229e+02 7.78481e+02

2324 7.77405e+02 7.78481e+02

2325 7.65581e+02 7.78481e+02

2326 7.53758e+02 7.78481e+02

2327 7.41934e+02 7.78481e+02

2328 1.17350e+03 7.72576e+02

2329 1.27991e+03 7.72576e+02

2330 1.29173e+03 7.72576e+02

2331 1.30356e+03 7.72576e+02

2332 1.31538e+03 7.72576e+02

2333 1.33903e+03 7.72576e+02

2334 1.35085e+03 7.72576e+02

2335 1.36268e+03 7.72576e+02

2336 1.37450e+03 7.72576e+02

2337 1.38632e+03 7.72576e+02

2338 1.39815e+03 7.72576e+02

2339 1.40997e+03 7.72576e+02

2340 1.32129e+03 7.66670e+02

2341 1.22670e+03 7.66670e+02

2342 1.21488e+03 7.66670e+02

2343 1.20306e+03 7.66670e+02

2344 1.09073e+03 7.60765e+02

2345 1.10256e+03 7.60765e+02

2346 1.11438e+03 7.60765e+02

2347 1.12620e+03 7.60765e+02

2348 1.13803e+03 7.60765e+02

2349 1.20897e+03 7.60765e+02

2350 1.22079e+03 7.60765e+02

2351 1.23262e+03 7.60765e+02

2352 1.25626e+03 7.60765e+02

2353 1.26809e+03 7.60765e+02

2354 1.27991e+03 7.60765e+02

2355 1.29173e+03 7.60765e+02

2356 1.35085e+03 7.60765e+02

2357 1.33312e+03 7.54861e+02

2358 1.32129e+03 7.54861e+02

2359 1.30947e+03 7.54861e+02

2360 1.21488e+03 7.54861e+02

2361 1.20306e+03 7.54861e+02

2362 1.19123e+03 7.54861e+02

2363 1.14394e+03 7.54861e+02

2364 1.13803e+03 7.48955e+02

2365 1.14985e+03 7.48955e+02

2366 1.23262e+03 7.48955e+02

2367 1.24444e+03 7.48955e+02

2368 1.36859e+03 7.43050e+02

2369 1.35677e+03 7.43050e+02

2370 1.27400e+03 7.43050e+02

2371 1.16759e+03 7.31240e+02

2372 1.15576e+03 7.31240e+02

2373 1.14394e+03 7.31240e+02

2374 1.13211e+03 7.31240e+02

2375 1.12029e+03 7.31240e+02

2376 1.10847e+03 7.31240e+02

2377 1.38632e+03 7.25335e+02

2378 1.39815e+03 7.25335e+02

2379 1.39224e+03 7.19430e+02

2380 1.38041e+03 7.19430e+02

2381 1.36859e+03 7.19430e+02

2382 7.95141e+02 5.48184e+02

2383 8.06964e+02 5.48184e+02

2384 8.18788e+02 5.48184e+02

2385 8.30612e+02 5.48184e+02

2386 8.42435e+02 5.48184e+02

2387 8.54259e+02 5.48184e+02

2388 8.66083e+02 5.48184e+02

2389 8.77906e+02 5.48184e+02

2390 8.89730e+02 5.48184e+02

2391 9.01554e+02 5.48184e+02

2392 9.13377e+02 5.48184e+02

2393 9.25201e+02 5.48184e+02

2394 9.37025e+02 5.48184e+02

2395 9.48848e+02 5.48184e+02

2396 9.60672e+02 5.48184e+02

2397 9.72496e+02 5.48184e+02

2398 9.84319e+02 5.48184e+02

2399 9.96143e+02 5.48184e+02

2400 1.00797e+03 5.48184e+02

2401 1.01979e+03 5.48184e+02

2402 1.03161e+03 5.48184e+02

2403 1.04344e+03 5.48184e+02

2404 1.05526e+03 5.48184e+02

2405 1.06708e+03 5.48184e+02

2406 1.07891e+03 5.48184e+02

2407 1.09073e+03 5.48184e+02

2408 1.10256e+03 5.48184e+02

2409 1.11438e+03 5.48184e+02

2410 1.12620e+03 5.48184e+02

2411 1.13803e+03 5.48184e+02

2412 1.14985e+03 5.48184e+02

2413 1.16167e+03 5.48184e+02

2414 1.17350e+03 5.48184e+02

2415 1.18532e+03 5.48184e+02

2416 1.19715e+03 5.48184e+02

2417 1.20897e+03 5.48184e+02

2418 1.22079e+03 5.48184e+02

2419 1.36859e+03 6.01329e+02

2420 1.38041e+03 6.01329e+02

2421 1.39224e+03 6.01329e+02

2422 1.40406e+03 6.01329e+02

2423 1.41588e+03 6.01329e+02

2424 1.42771e+03 6.01329e+02

2425 1.43953e+03 6.01329e+02

2426 1.45135e+03 6.01329e+02

2427 1.46318e+03 6.01329e+02

2428 1.47500e+03 6.01329e+02

2429 1.48682e+03 6.01329e+02

2430 1.49865e+03 6.01329e+02

2431 1.51047e+03 6.01329e+02

2432 1.52230e+03 6.01329e+02

2433 1.53412e+03 6.01329e+02

2434 1.54594e+03 6.01329e+02

2435 1.55777e+03 6.01329e+02

2436 1.56959e+03 6.01329e+02

2437 1.58141e+03 6.01329e+02

2438 1.59324e+03 6.01329e+02

2439 1.60506e+03 6.01329e+02

2440 1.61689e+03 6.01329e+02

2441 1.62871e+03 6.01329e+02

2442 1.64053e+03 6.01329e+02

2443 1.65236e+03 6.01329e+02

2444 1.66418e+03 6.01329e+02

2445 1.67600e+03 6.01329e+02

2446 1.68783e+03 6.01329e+02

2447 1.69965e+03 6.01329e+02

2448 1.71147e+03 6.01329e+02

2449 1.72330e+03 6.01329e+02

2450 1.73512e+03 6.01329e+02

2451 1.74695e+03 6.01329e+02

2452 1.75877e+03 6.01329e+02

2453 1.77059e+03 6.01329e+02

2454 1.78242e+03 6.01329e+02

2455 1.79424e+03 6.01329e+02

2456 1.80606e+03 6.01329e+02

2457 1.81789e+03 6.01329e+02

2458 1.82971e+03 6.01329e+02

2459 1.84154e+03 6.01329e+02

2460 1.85336e+03 6.01329e+02

2461 1.86518e+03 6.01329e+02

2462 1.87701e+03 6.01329e+02

2463 1.88883e+03 6.01329e+02

2464 1.90065e+03 6.01329e+02

2465 1.91248e+03 6.01329e+02

2466 1.92430e+03 6.01329e+02

2467 1.93612e+03 6.01329e+02

2468 1.94795e+03 6.01329e+02

2469 1.95977e+03 6.01329e+02

2470 1.97159e+03 6.01329e+02

2471 1.98342e+03 6.01329e+02

2472 1.99524e+03 6.01329e+02

2473 2.00707e+03 6.01329e+02

2474 2.01889e+03 6.01329e+02

2475 2.03071e+03 6.01329e+02

2476 2.04254e+03 6.01329e+02

2477 2.05436e+03 6.01329e+02

2478 2.06618e+03 6.01329e+02

2479 2.07801e+03 6.01329e+02

2480 2.08983e+03 6.01329e+02

2481 1.22079e+03 5.36374e+02

2482 1.20897e+03 5.36374e+02

2483 1.19715e+03 5.36374e+02

2484 1.18532e+03 5.36374e+02

2485 1.17054e+03 1.94473e+03

2486 1.30060e+03 1.93292e+03

2487 1.19419e+03 1.92111e+03

2488 1.41884e+03 1.92111e+03

2489 1.37154e+03 1.90930e+03

2490 1.25331e+03 1.90930e+03

2491 1.27695e+03 1.88568e+03

2492 1.32425e+03 1.88568e+03

2493 1.41884e+03 1.88568e+03

2494 1.32425e+03 1.87386e+03

2495 3.42886e+02 1.51956e+03

2496 1.41884e+03 7.75528e+02

2497 1.41884e+03 7.99148e+02

2498 2.09279e+03 5.98377e+02

2499 1.89178e+03 2.05102e+03

2500 1.87996e+03 2.05102e+03

2501 1.86814e+03 2.05102e+03

2502 1.85631e+03 2.05102e+03

2503 1.84449e+03 2.05102e+03

2504 1.83267e+03 2.05102e+03

2505 1.82084e+03 2.05102e+03

2506 1.80902e+03 2.05102e+03

2507 1.79719e+03 2.05102e+03

2508 1.78537e+03 2.05102e+03

2509 1.77355e+03 2.05102e+03

2510 1.76172e+03 2.05102e+03

2511 1.74990e+03 2.05102e+03

2512 9.10422e+02 2.05102e+03

2513 8.98598e+02 2.05102e+03

2514 8.86774e+02 2.05102e+03

2515 8.74950e+02 2.05102e+03

2516 8.63127e+02 2.05102e+03

2517 8.51303e+02 2.05102e+03

2518 8.39479e+02 2.05102e+03

2519 8.27656e+02 2.05102e+03

2520 8.15832e+02 2.05102e+03

2521 8.04009e+02 2.05102e+03

2522 7.92185e+02 2.05102e+03

2523 7.80361e+02 2.05102e+03

2524 7.68538e+02 2.05102e+03

2525 6.68037e+02 2.04511e+03

2526 7.74450e+02 2.04511e+03

2527 7.86273e+02 2.04511e+03

2528 7.98097e+02 2.04511e+03

2529 8.09920e+02 2.04511e+03

2530 8.21744e+02 2.04511e+03

2531 8.33568e+02 2.04511e+03

2532 8.45391e+02 2.04511e+03

2533 8.57215e+02 2.04511e+03

2534 8.69039e+02 2.04511e+03

2535 8.80862e+02 2.04511e+03

2536 8.92686e+02 2.04511e+03

2537 9.04510e+02 2.04511e+03

2538 1.64940e+03 2.04511e+03

2539 1.75581e+03 2.04511e+03

2540 1.76764e+03 2.04511e+03

2541 1.77946e+03 2.04511e+03

2542 1.79128e+03 2.04511e+03

2543 1.80311e+03 2.04511e+03

2544 1.81493e+03 2.04511e+03

2545 1.82675e+03 2.04511e+03

2546 1.83858e+03 2.04511e+03

2547 1.85040e+03 2.04511e+03

2548 1.86222e+03 2.04511e+03

2549 1.87405e+03 2.04511e+03

2550 1.88587e+03 2.04511e+03

2551 1.89178e+03 2.03921e+03

2552 1.87996e+03 2.03921e+03

2553 1.86814e+03 2.03921e+03

2554 1.85631e+03 2.03921e+03

2555 1.84449e+03 2.03921e+03

2556 1.83267e+03 2.03921e+03

2557 1.82084e+03 2.03921e+03

2558 1.80902e+03 2.03921e+03

2559 1.79719e+03 2.03921e+03

2560 1.78537e+03 2.03921e+03

2561 1.77355e+03 2.03921e+03

2562 1.76172e+03 2.03921e+03

2563 1.74990e+03 2.03921e+03

2564 1.70261e+03 2.03921e+03

2565 1.48978e+03 2.03921e+03

2566 9.10422e+02 2.03921e+03

2567 8.98598e+02 2.03921e+03

2568 8.86774e+02 2.03921e+03

2569 8.74950e+02 2.03921e+03

2570 8.63127e+02 2.03921e+03

2571 8.51303e+02 2.03921e+03

2572 8.39479e+02 2.03921e+03

2573 8.27656e+02 2.03921e+03

2574 8.15832e+02 2.03921e+03

2575 8.04009e+02 2.03921e+03

2576 7.92185e+02 2.03921e+03

2577 7.80361e+02 2.03921e+03

2578 7.68538e+02 2.03921e+03

2579 7.21243e+02 2.03921e+03

2580 5.08417e+02 2.03921e+03

2581 5.61624e+02 2.03330e+03

2582 7.74450e+02 2.03330e+03

2583 7.86273e+02 2.03330e+03

2584 7.98097e+02 2.03330e+03

2585 8.09920e+02 2.03330e+03

2586 8.21744e+02 2.03330e+03

2587 8.33568e+02 2.03330e+03

2588 8.45391e+02 2.03330e+03

2589 8.57215e+02 2.03330e+03

2590 8.69039e+02 2.03330e+03

2591 8.80862e+02 2.03330e+03

2592 8.92686e+02 2.03330e+03

2593 9.04510e+02 2.03330e+03

2594 1.54299e+03 2.03330e+03

2595 1.75581e+03 2.03330e+03

2596 1.76764e+03 2.03330e+03

2597 1.77946e+03 2.03330e+03

2598 1.79128e+03 2.03330e+03

2599 1.80311e+03 2.03330e+03

2600 1.81493e+03 2.03330e+03

2601 1.82675e+03 2.03330e+03

2602 1.83858e+03 2.03330e+03

2603 1.85040e+03 2.03330e+03

2604 1.86222e+03 2.03330e+03

2605 1.87405e+03 2.03330e+03

2606 1.88587e+03 2.03330e+03

2607 1.89178e+03 2.02740e+03

2608 1.87996e+03 2.02740e+03

2609 1.86814e+03 2.02740e+03

2610 1.85631e+03 2.02740e+03

2611 1.84449e+03 2.02740e+03

2612 1.83267e+03 2.02740e+03

2613 1.82084e+03 2.02740e+03

2614 1.80902e+03 2.02740e+03

2615 1.79719e+03 2.02740e+03

2616 1.78537e+03 2.02740e+03

2617 1.77355e+03 2.02740e+03

2618 1.76172e+03 2.02740e+03

2619 1.74990e+03 2.02740e+03

2620 1.59619e+03 2.02740e+03

2621 9.10422e+02 2.02740e+03

2622 8.98598e+02 2.02740e+03

2623 8.86774e+02 2.02740e+03

2624 8.74950e+02 2.02740e+03

2625 8.63127e+02 2.02740e+03

2626 8.51303e+02 2.02740e+03

2627 8.39479e+02 2.02740e+03

2628 8.27656e+02 2.02740e+03

2629 8.15832e+02 2.02740e+03

2630 8.04009e+02 2.02740e+03

2631 7.92185e+02 2.02740e+03

2632 7.80361e+02 2.02740e+03

2633 7.68538e+02 2.02740e+03

2634 6.14830e+02 2.02740e+03

2635 7.68538e+02 1.73215e+02

2636 7.80361e+02 1.73215e+02

2637 7.92185e+02 1.73215e+02

2638 8.04009e+02 1.73215e+02

2639 8.15832e+02 1.73215e+02

2640 8.27656e+02 1.73215e+02

2641 8.39479e+02 1.73215e+02

2642 8.51303e+02 1.73215e+02

2643 8.63127e+02 1.73215e+02

2644 8.74950e+02 1.73215e+02

2645 8.86774e+02 1.73215e+02

2646 8.98598e+02 1.73215e+02

2647 9.10422e+02 1.73215e+02

2648 1.74990e+03 1.73215e+02

2649 1.76172e+03 1.73215e+02

2650 1.77355e+03 1.73215e+02

2651 1.78537e+03 1.73215e+02

2652 1.79719e+03 1.73215e+02

2653 1.80902e+03 1.73215e+02

2654 1.82084e+03 1.73215e+02

2655 1.83267e+03 1.73215e+02

2656 1.84449e+03 1.73215e+02

2657 1.85631e+03 1.73215e+02

2658 1.86814e+03 1.73215e+02

2659 1.87996e+03 1.73215e+02

2660 1.89178e+03 1.73215e+02

2661 1.88587e+03 1.67310e+02

2662 1.87405e+03 1.67310e+02

2663 1.86222e+03 1.67310e+02

2664 1.85040e+03 1.67310e+02

2665 1.83858e+03 1.67310e+02

2666 1.82675e+03 1.67310e+02

2667 1.81493e+03 1.67310e+02

2668 1.80311e+03 1.67310e+02

2669 1.79128e+03 1.67310e+02

2670 1.77946e+03 1.67310e+02

2671 1.76764e+03 1.67310e+02

2672 1.75581e+03 1.67310e+02

2673 9.04510e+02 1.67310e+02

2674 8.92686e+02 1.67310e+02

2675 8.80862e+02 1.67310e+02

2676 8.69039e+02 1.67310e+02

2677 8.57215e+02 1.67310e+02

2678 8.45391e+02 1.67310e+02

2679 8.33568e+02 1.67310e+02

2680 8.21744e+02 1.67310e+02

2681 8.09920e+02 1.67310e+02

2682 7.98097e+02 1.67310e+02

2683 7.86273e+02 1.67310e+02

2684 7.74450e+02 1.67310e+02

2685 6.68037e+02 1.67309e+02

2686 1.64940e+03 1.67309e+02

2687 1.89178e+03 1.61405e+02

2688 1.87996e+03 1.61405e+02

2689 1.86814e+03 1.61405e+02

2690 1.85631e+03 1.61405e+02

2691 1.84449e+03 1.61405e+02

2692 1.83267e+03 1.61405e+02

2693 1.82084e+03 1.61405e+02

2694 1.80902e+03 1.61405e+02

2695 1.79719e+03 1.61405e+02

2696 1.78537e+03 1.61405e+02

2697 1.77355e+03 1.61405e+02

2698 1.76172e+03 1.61405e+02

2699 1.74990e+03 1.61405e+02

2700 9.10422e+02 1.61405e+02

2701 8.98598e+02 1.61405e+02

2702 8.86774e+02 1.61405e+02

2703 8.74950e+02 1.61405e+02

2704 8.63127e+02 1.61405e+02

2705 8.51303e+02 1.61405e+02

2706 8.39479e+02 1.61405e+02

2707 8.27656e+02 1.61405e+02

2708 8.15832e+02 1.61405e+02

2709 8.04009e+02 1.61405e+02

2710 7.92185e+02 1.61405e+02

2711 7.80361e+02 1.61405e+02

2712 7.68538e+02 1.61405e+02

2713 5.08417e+02 1.61404e+02

2714 7.21243e+02 1.61404e+02

2715 1.48978e+03 1.61404e+02

2716 1.70261e+03 1.61404e+02

2717 1.88587e+03 1.55500e+02

2718 1.87405e+03 1.55500e+02

2719 1.86222e+03 1.55500e+02

2720 1.85040e+03 1.55500e+02

2721 1.83858e+03 1.55500e+02

2722 1.82675e+03 1.55500e+02

2723 1.81493e+03 1.55500e+02

2724 1.80311e+03 1.55500e+02

2725 1.79128e+03 1.55500e+02

2726 1.77946e+03 1.55500e+02

2727 1.76764e+03 1.55500e+02

2728 1.75581e+03 1.55500e+02

2729 9.04510e+02 1.55500e+02

2730 8.92686e+02 1.55500e+02

2731 8.80862e+02 1.55500e+02

2732 8.69039e+02 1.55500e+02

2733 8.57215e+02 1.55500e+02

2734 8.45391e+02 1.55500e+02

2735 8.33568e+02 1.55500e+02

2736 8.21744e+02 1.55500e+02

2737 8.09920e+02 1.55500e+02

2738 7.98097e+02 1.55500e+02

2739 7.86273e+02 1.55500e+02

2740 7.74450e+02 1.55500e+02

2741 5.61624e+02 1.55499e+02

2742 1.54299e+03 1.55499e+02

2743 1.89178e+03 1.49595e+02

2744 1.87996e+03 1.49595e+02

2745 1.86814e+03 1.49595e+02

2746 1.85631e+03 1.49595e+02

2747 1.84449e+03 1.49595e+02

2748 1.83267e+03 1.49595e+02

2749 1.82084e+03 1.49595e+02

2750 1.80902e+03 1.49595e+02

2751 1.79719e+03 1.49595e+02

2752 1.78537e+03 1.49595e+02

2753 1.77355e+03 1.49595e+02

2754 1.76172e+03 1.49595e+02

2755 1.74990e+03 1.49595e+02

2756 9.10422e+02 1.49595e+02

2757 8.98598e+02 1.49595e+02

2758 8.86774e+02 1.49595e+02

2759 8.74950e+02 1.49595e+02

2760 8.63127e+02 1.49595e+02

2761 8.51303e+02 1.49595e+02

2762 8.39479e+02 1.49595e+02

2763 8.27656e+02 1.49595e+02

2764 8.15832e+02 1.49595e+02

2765 8.04009e+02 1.49595e+02

2766 7.92185e+02 1.49595e+02

2767 7.80361e+02 1.49595e+02

2768 7.68538e+02 1.49595e+02

2769 6.14830e+02 1.49594e+02

2770 1.59619e+03 1.49594e+02

2771 1.88292e+03 2.04806e+03

2772 1.87109e+03 2.04806e+03

2773 1.85927e+03 2.04806e+03

2774 1.84745e+03 2.04806e+03

2775 1.83562e+03 2.04806e+03

2776 1.82380e+03 2.04806e+03

2777 1.81197e+03 2.04806e+03

2778 1.80015e+03 2.04806e+03

2779 1.78833e+03 2.04806e+03

2780 1.77650e+03 2.04806e+03

2781 1.76468e+03 2.04806e+03

2782 1.75286e+03 2.04806e+03

2783 1.72921e+03 2.04806e+03

2784 1.71739e+03 2.04806e+03

2785 1.67009e+03 2.04806e+03

2786 1.65827e+03 2.04806e+03

2787 1.64644e+03 2.04806e+03

2788 1.63462e+03 2.04806e+03

2789 1.61097e+03 2.04806e+03

2790 1.59915e+03 2.04806e+03

2791 1.56368e+03 2.04806e+03

2792 1.55185e+03 2.04806e+03

2793 1.54003e+03 2.04806e+03

2794 1.52821e+03 2.04806e+03

2795 1.51638e+03 2.04806e+03

2796 1.50456e+03 2.04806e+03

2797 1.49274e+03 2.04806e+03

2798 9.01554e+02 2.04806e+03

2799 8.89730e+02 2.04806e+03

2800 8.77906e+02 2.04806e+03

2801 8.66083e+02 2.04806e+03

2802 8.54259e+02 2.04806e+03

2803 8.42435e+02 2.04806e+03

2804 8.30612e+02 2.04806e+03

2805 8.18788e+02 2.04806e+03

2806 8.06964e+02 2.04806e+03

2807 7.95141e+02 2.04806e+03

2808 7.83317e+02 2.04806e+03

2809 7.71494e+02 2.04806e+03

2810 7.47846e+02 2.04806e+03

2811 7.36022e+02 2.04806e+03

2812 6.88728e+02 2.04806e+03

2813 6.76904e+02 2.04806e+03

2814 6.65081e+02 2.04806e+03

2815 6.53257e+02 2.04806e+03

2816 6.29609e+02 2.04806e+03

2817 6.17786e+02 2.04806e+03

2818 5.82315e+02 2.04806e+03

2819 5.70491e+02 2.04806e+03

2820 5.58668e+02 2.04806e+03

2821 5.46844e+02 2.04806e+03

2822 5.35020e+02 2.04806e+03

2823 5.23196e+02 2.04806e+03

2824 5.11373e+02 2.04806e+03

2825 5.17285e+02 2.04216e+03

2826 5.29108e+02 2.04216e+03

2827 5.76403e+02 2.04216e+03

2828 5.88227e+02 2.04216e+03

2829 6.00050e+02 2.04216e+03

2830 6.23698e+02 2.04216e+03

2831 6.35521e+02 2.04216e+03

2832 6.47345e+02 2.04216e+03

2833 7.06463e+02 2.04216e+03

2834 7.18287e+02 2.04216e+03

2835 7.77405e+02 2.04216e+03

2836 7.89229e+02 2.04216e+03

2837 8.01053e+02 2.04216e+03

2838 8.12876e+02 2.04216e+03

2839 8.24700e+02 2.04216e+03

2840 8.36524e+02 2.04216e+03

2841 8.48347e+02 2.04216e+03

2842 8.60171e+02 2.04216e+03

2843 8.71994e+02 2.04216e+03

2844 8.83818e+02 2.04216e+03

2845 8.95642e+02 2.04216e+03

2846 9.07466e+02 2.04216e+03

2847 1.49865e+03 2.04216e+03

2848 1.51047e+03 2.04216e+03

2849 1.55777e+03 2.04216e+03

2850 1.56959e+03 2.04216e+03

2851 1.58141e+03 2.04216e+03

2852 1.60506e+03 2.04216e+03

2853 1.61689e+03 2.04216e+03

2854 1.62871e+03 2.04216e+03

2855 1.68783e+03 2.04216e+03

2856 1.69965e+03 2.04216e+03

2857 1.75877e+03 2.04216e+03

2858 1.77059e+03 2.04216e+03

2859 1.78242e+03 2.04216e+03

2860 1.79424e+03 2.04216e+03

2861 1.80606e+03 2.04216e+03

2862 1.81789e+03 2.04216e+03

2863 1.82971e+03 2.04216e+03

2864 1.84153e+03 2.04216e+03

2865 1.85336e+03 2.04216e+03

2866 1.86518e+03 2.04216e+03

2867 1.87701e+03 2.04216e+03

2868 1.88883e+03 2.04216e+03

2869 1.88292e+03 2.03625e+03

2870 1.87109e+03 2.03625e+03

2871 1.85927e+03 2.03625e+03

2872 1.84745e+03 2.03625e+03

2873 1.83562e+03 2.03625e+03

2874 1.82380e+03 2.03625e+03

2875 1.81197e+03 2.03625e+03

2876 1.80015e+03 2.03625e+03

2877 1.78833e+03 2.03625e+03

2878 1.77650e+03 2.03625e+03

2879 1.76468e+03 2.03625e+03

2880 1.75286e+03 2.03625e+03

2881 1.70556e+03 2.03625e+03

2882 1.69374e+03 2.03625e+03

2883 1.68192e+03 2.03625e+03

2884 1.65827e+03 2.03625e+03

2885 1.64644e+03 2.03625e+03

2886 1.63462e+03 2.03625e+03

2887 1.55185e+03 2.03625e+03

2888 1.54003e+03 2.03625e+03

2889 1.52821e+03 2.03625e+03

2890 1.50456e+03 2.03625e+03

2891 9.01554e+02 2.03625e+03

2892 8.89730e+02 2.03625e+03

2893 8.77906e+02 2.03625e+03

2894 8.66083e+02 2.03625e+03

2895 8.54259e+02 2.03625e+03

2896 8.42435e+02 2.03625e+03

2897 8.30612e+02 2.03625e+03

2898 8.18788e+02 2.03625e+03

2899 8.06964e+02 2.03625e+03

2900 7.95141e+02 2.03625e+03

2901 7.83317e+02 2.03625e+03

2902 7.71494e+02 2.03625e+03

2903 7.24199e+02 2.03625e+03

2904 7.12375e+02 2.03625e+03

2905 7.00551e+02 2.03625e+03

2906 6.76904e+02 2.03625e+03

2907 6.65081e+02 2.03625e+03

2908 6.53257e+02 2.03625e+03

2909 5.70491e+02 2.03625e+03

2910 5.58668e+02 2.03625e+03

2911 5.46844e+02 2.03625e+03

2912 5.23196e+02 2.03625e+03

2913 5.05461e+02 2.03035e+03

2914 5.17285e+02 2.03035e+03

2915 5.29108e+02 2.03035e+03

2916 5.40932e+02 2.03035e+03

2917 5.52756e+02 2.03035e+03

2918 5.76403e+02 2.03035e+03

2919 5.88227e+02 2.03035e+03

2920 6.00050e+02 2.03035e+03

2921 6.11874e+02 2.03035e+03

2922 6.23698e+02 2.03035e+03

2923 6.35521e+02 2.03035e+03

2924 6.47345e+02 2.03035e+03

2925 6.59169e+02 2.03035e+03

2926 6.94640e+02 2.03035e+03

2927 7.06463e+02 2.03035e+03

2928 7.18287e+02 2.03035e+03

2929 7.30111e+02 2.03035e+03

2930 7.41934e+02 2.03035e+03

2931 7.77405e+02 2.03035e+03

2932 7.89229e+02 2.03035e+03

2933 8.01053e+02 2.03035e+03

2934 8.12876e+02 2.03035e+03

2935 8.24700e+02 2.03035e+03

2936 8.36524e+02 2.03035e+03

2937 8.48347e+02 2.03035e+03

2938 8.60171e+02 2.03035e+03

2939 8.71994e+02 2.03035e+03

2940 8.83818e+02 2.03035e+03

2941 8.95642e+02 2.03035e+03

2942 9.07466e+02 2.03035e+03

2943 1.48682e+03 2.03035e+03

2944 1.49865e+03 2.03035e+03

2945 1.51047e+03 2.03035e+03

2946 1.52230e+03 2.03035e+03

2947 1.53412e+03 2.03035e+03

2948 1.55777e+03 2.03035e+03

2949 1.56959e+03 2.03035e+03

2950 1.58141e+03 2.03035e+03

2951 1.59324e+03 2.03035e+03

2952 1.60506e+03 2.03035e+03

2953 1.61689e+03 2.03035e+03

2954 1.62871e+03 2.03035e+03

2955 1.64053e+03 2.03035e+03

2956 1.67600e+03 2.03035e+03

2957 1.68783e+03 2.03035e+03

2958 1.69965e+03 2.03035e+03

2959 1.71147e+03 2.03035e+03

2960 1.72330e+03 2.03035e+03

2961 1.75877e+03 2.03035e+03

2962 1.77059e+03 2.03035e+03

2963 1.78242e+03 2.03035e+03

2964 1.79424e+03 2.03035e+03

2965 1.80606e+03 2.03035e+03

2966 1.81789e+03 2.03035e+03

2967 1.82971e+03 2.03035e+03

2968 1.84153e+03 2.03035e+03

2969 1.85336e+03 2.03035e+03

2970 1.86518e+03 2.03035e+03

2971 1.87701e+03 2.03035e+03

2972 1.88883e+03 2.03035e+03

2973 1.88292e+03 1.70262e+02

2974 1.87109e+03 1.70262e+02

2975 1.85927e+03 1.70262e+02

2976 1.84745e+03 1.70262e+02

2977 1.83562e+03 1.70262e+02

2978 1.82380e+03 1.70262e+02

2979 1.81197e+03 1.70262e+02

2980 1.80015e+03 1.70262e+02

2981 1.78833e+03 1.70262e+02

2982 1.77650e+03 1.70262e+02

2983 1.76468e+03 1.70262e+02

2984 1.75286e+03 1.70262e+02

2985 9.01554e+02 1.70262e+02

2986 8.89730e+02 1.70262e+02

2987 8.77906e+02 1.70262e+02

2988 8.66083e+02 1.70262e+02

2989 8.54259e+02 1.70262e+02

2990 8.42435e+02 1.70262e+02

2991 8.30612e+02 1.70262e+02

2992 8.18788e+02 1.70262e+02

2993 8.06964e+02 1.70262e+02

2994 7.95141e+02 1.70262e+02

2995 7.83317e+02 1.70262e+02

2996 7.71494e+02 1.70262e+02

2997 5.11373e+02 1.70261e+02

2998 5.23196e+02 1.70261e+02

2999 5.35020e+02 1.70261e+02

3000 5.46844e+02 1.70261e+02

3001 5.58668e+02 1.70261e+02

3002 5.70491e+02 1.70261e+02

3003 5.82315e+02 1.70261e+02

3004 6.17786e+02 1.70261e+02

3005 6.29609e+02 1.70261e+02

3006 6.53257e+02 1.70261e+02

3007 6.65081e+02 1.70261e+02

3008 6.76904e+02 1.70261e+02

3009 6.88728e+02 1.70261e+02

3010 7.36022e+02 1.70261e+02

3011 7.47846e+02 1.70261e+02

3012 1.49274e+03 1.70261e+02

3013 1.50456e+03 1.70261e+02

3014 1.51638e+03 1.70261e+02

3015 1.52821e+03 1.70261e+02

3016 1.54003e+03 1.70261e+02

3017 1.55185e+03 1.70261e+02

3018 1.56368e+03 1.70261e+02

3019 1.59915e+03 1.70261e+02

3020 1.61097e+03 1.70261e+02

3021 1.63462e+03 1.70261e+02

3022 1.64644e+03 1.70261e+02

3023 1.65827e+03 1.70261e+02

3024 1.67009e+03 1.70261e+02

3025 1.71739e+03 1.70261e+02

3026 1.72921e+03 1.70261e+02

3027 1.88883e+03 1.64357e+02

3028 1.87701e+03 1.64357e+02

3029 1.86518e+03 1.64357e+02

3030 1.85336e+03 1.64357e+02

3031 1.84153e+03 1.64357e+02

3032 1.82971e+03 1.64357e+02

3033 1.81789e+03 1.64357e+02

3034 1.80606e+03 1.64357e+02

3035 1.79424e+03 1.64357e+02

3036 1.78242e+03 1.64357e+02

3037 1.77059e+03 1.64357e+02

3038 1.75877e+03 1.64357e+02

3039 9.07466e+02 1.64357e+02

3040 8.95642e+02 1.64357e+02

3041 8.83818e+02 1.64357e+02

3042 8.71994e+02 1.64357e+02

3043 8.60171e+02 1.64357e+02

3044 8.48347e+02 1.64357e+02

3045 8.36524e+02 1.64357e+02

3046 8.24700e+02 1.64357e+02

3047 8.12876e+02 1.64357e+02

3048 8.01053e+02 1.64357e+02

3049 7.89229e+02 1.64357e+02

3050 7.77405e+02 1.64357e+02

3051 5.17285e+02 1.64357e+02

3052 5.29108e+02 1.64357e+02

3053 5.76403e+02 1.64357e+02

3054 5.88227e+02 1.64357e+02

3055 6.00050e+02 1.64357e+02

3056 6.23698e+02 1.64357e+02

3057 6.35521e+02 1.64357e+02

3058 6.47345e+02 1.64357e+02

3059 7.06463e+02 1.64357e+02

3060 7.18287e+02 1.64357e+02

3061 1.49865e+03 1.64357e+02

3062 1.51047e+03 1.64357e+02

3063 1.55777e+03 1.64357e+02

3064 1.56959e+03 1.64357e+02

3065 1.58141e+03 1.64357e+02

3066 1.60506e+03 1.64357e+02

3067 1.61689e+03 1.64357e+02

3068 1.62871e+03 1.64357e+02

3069 1.68783e+03 1.64357e+02

3070 1.69965e+03 1.64357e+02

3071 1.88292e+03 1.58452e+02

3072 1.87109e+03 1.58452e+02

3073 1.85927e+03 1.58452e+02

3074 1.84745e+03 1.58452e+02

3075 1.83562e+03 1.58452e+02

3076 1.82380e+03 1.58452e+02

3077 1.81197e+03 1.58452e+02

3078 1.80015e+03 1.58452e+02

3079 1.78833e+03 1.58452e+02

3080 1.77650e+03 1.58452e+02

3081 1.76468e+03 1.58452e+02

3082 1.75286e+03 1.58452e+02

3083 9.01554e+02 1.58452e+02

3084 8.89730e+02 1.58452e+02

3085 8.77906e+02 1.58452e+02

3086 8.66083e+02 1.58452e+02

3087 8.54259e+02 1.58452e+02

3088 8.42435e+02 1.58452e+02

3089 8.30612e+02 1.58452e+02

3090 8.18788e+02 1.58452e+02

3091 8.06964e+02 1.58452e+02

3092 7.95141e+02 1.58452e+02

3093 7.83317e+02 1.58452e+02

3094 7.71494e+02 1.58452e+02

3095 5.23196e+02 1.58451e+02

3096 5.46844e+02 1.58451e+02

3097 5.58668e+02 1.58451e+02

3098 5.70491e+02 1.58451e+02

3099 6.53257e+02 1.58451e+02

3100 6.65081e+02 1.58451e+02

3101 6.76904e+02 1.58451e+02

3102 7.00551e+02 1.58451e+02

3103 7.12375e+02 1.58451e+02

3104 7.24199e+02 1.58451e+02

3105 1.50456e+03 1.58451e+02

3106 1.52821e+03 1.58451e+02

3107 1.54003e+03 1.58451e+02

3108 1.55185e+03 1.58451e+02

3109 1.63462e+03 1.58451e+02

3110 1.64644e+03 1.58451e+02

3111 1.65827e+03 1.58451e+02

3112 1.68192e+03 1.58451e+02

3113 1.69374e+03 1.58451e+02

3114 1.70556e+03 1.58451e+02

3115 1.88883e+03 1.52547e+02

3116 1.87701e+03 1.52547e+02

3117 1.86518e+03 1.52547e+02

3118 1.85336e+03 1.52547e+02

3119 1.84153e+03 1.52547e+02

3120 1.82971e+03 1.52547e+02

3121 1.81789e+03 1.52547e+02

3122 1.80606e+03 1.52547e+02

3123 1.79424e+03 1.52547e+02

3124 1.78242e+03 1.52547e+02

3125 1.77059e+03 1.52547e+02

3126 1.75877e+03 1.52547e+02

3127 9.07466e+02 1.52547e+02

3128 8.95642e+02 1.52547e+02

3129 8.83818e+02 1.52547e+02

3130 8.71994e+02 1.52547e+02

3131 8.60171e+02 1.52547e+02

3132 8.48347e+02 1.52547e+02

3133 8.36524e+02 1.52547e+02

3134 8.24700e+02 1.52547e+02

3135 8.12876e+02 1.52547e+02

3136 8.01053e+02 1.52547e+02

3137 7.89229e+02 1.52547e+02

3138 7.77405e+02 1.52547e+02

3139 5.05461e+02 1.52546e+02

3140 5.17285e+02 1.52546e+02

3141 5.29108e+02 1.52546e+02

3142 5.40932e+02 1.52546e+02

3143 5.52756e+02 1.52546e+02

3144 5.76403e+02 1.52546e+02

3145 5.88227e+02 1.52546e+02

3146 6.00050e+02 1.52546e+02

3147 6.11874e+02 1.52546e+02

3148 6.23698e+02 1.52546e+02

3149 6.35521e+02 1.52546e+02

3150 6.47345e+02 1.52546e+02

3151 6.59169e+02 1.52546e+02

3152 6.94640e+02 1.52546e+02

3153 7.06463e+02 1.52546e+02

3154 7.18287e+02 1.52546e+02

3155 7.30111e+02 1.52546e+02

3156 7.41934e+02 1.52546e+02

3157 1.48682e+03 1.52546e+02

3158 1.49865e+03 1.52546e+02

3159 1.51047e+03 1.52546e+02

3160 1.52230e+03 1.52546e+02

3161 1.53412e+03 1.52546e+02

3162 1.55777e+03 1.52546e+02

3163 1.56959e+03 1.52546e+02

3164 1.58141e+03 1.52546e+02

3165 1.59324e+03 1.52546e+02

3166 1.60506e+03 1.52546e+02

3167 1.61689e+03 1.52546e+02

3168 1.62871e+03 1.52546e+02

3169 1.64053e+03 1.52546e+02

3170 1.67600e+03 1.52546e+02

3171 1.68783e+03 1.52546e+02

3172 1.69965e+03 1.52546e+02

3173 1.71147e+03 1.52546e+02

3174 1.72330e+03 1.52546e+02

3175 1.88883e+03 2.04806e+03

3176 1.87701e+03 2.04806e+03

3177 1.86518e+03 2.04806e+03

3178 1.85336e+03 2.04806e+03

3179 1.84153e+03 2.04806e+03

3180 1.82971e+03 2.04806e+03

3181 1.81789e+03 2.04806e+03

3182 1.80606e+03 2.04806e+03

3183 1.79424e+03 2.04806e+03

3184 1.78242e+03 2.04806e+03

3185 1.77059e+03 2.04806e+03

3186 1.75877e+03 2.04806e+03

3187 1.72330e+03 2.04806e+03

3188 1.71147e+03 2.04806e+03

3189 1.66418e+03 2.04806e+03

3190 1.64053e+03 2.04806e+03

3191 1.61689e+03 2.04806e+03

3192 1.60506e+03 2.04806e+03

3193 1.56959e+03 2.04806e+03

3194 1.55777e+03 2.04806e+03

3195 1.53412e+03 2.04806e+03

3196 1.52230e+03 2.04806e+03

3197 1.51047e+03 2.04806e+03

3198 1.49865e+03 2.04806e+03

3199 9.07466e+02 2.04806e+03

3200 8.95642e+02 2.04806e+03

3201 8.83818e+02 2.04806e+03

3202 8.71994e+02 2.04806e+03

3203 8.60171e+02 2.04806e+03

3204 8.48347e+02 2.04806e+03

3205 8.36524e+02 2.04806e+03

3206 8.24700e+02 2.04806e+03

3207 8.12876e+02 2.04806e+03

3208 8.01053e+02 2.04806e+03

3209 7.89229e+02 2.04806e+03

3210 7.77405e+02 2.04806e+03

3211 7.41934e+02 2.04806e+03

3212 7.30111e+02 2.04806e+03

3213 6.82816e+02 2.04806e+03

3214 6.59169e+02 2.04806e+03

3215 6.35521e+02 2.04806e+03

3216 6.23698e+02 2.04806e+03

3217 5.88227e+02 2.04806e+03

3218 5.76403e+02 2.04806e+03

3219 5.52756e+02 2.04806e+03

3220 5.40932e+02 2.04806e+03

3221 5.29108e+02 2.04806e+03

3222 5.17285e+02 2.04806e+03

3223 5.11373e+02 2.04216e+03

3224 5.23196e+02 2.04216e+03

3225 5.70491e+02 2.04216e+03

3226 5.82315e+02 2.04216e+03

3227 5.94138e+02 2.04216e+03

3228 6.29609e+02 2.04216e+03

3229 6.41433e+02 2.04216e+03

3230 7.00551e+02 2.04216e+03

3231 7.12375e+02 2.04216e+03

3232 7.71494e+02 2.04216e+03

3233 7.83317e+02 2.04216e+03

3234 7.95141e+02 2.04216e+03

3235 8.06964e+02 2.04216e+03

3236 8.18788e+02 2.04216e+03

3237 8.30612e+02 2.04216e+03

3238 8.42435e+02 2.04216e+03

3239 8.54259e+02 2.04216e+03

3240 8.66083e+02 2.04216e+03

3241 8.77906e+02 2.04216e+03

3242 8.89730e+02 2.04216e+03

3243 9.01554e+02 2.04216e+03

3244 1.49274e+03 2.04216e+03

3245 1.50456e+03 2.04216e+03

3246 1.55185e+03 2.04216e+03

3247 1.56368e+03 2.04216e+03

3248 1.57550e+03 2.04216e+03

3249 1.61097e+03 2.04216e+03

3250 1.62280e+03 2.04216e+03

3251 1.68192e+03 2.04216e+03

3252 1.69374e+03 2.04216e+03

3253 1.75286e+03 2.04216e+03

3254 1.76468e+03 2.04216e+03

3255 1.77650e+03 2.04216e+03

3256 1.78833e+03 2.04216e+03

3257 1.80015e+03 2.04216e+03

3258 1.81197e+03 2.04216e+03

3259 1.82380e+03 2.04216e+03

3260 1.83562e+03 2.04216e+03

3261 1.84745e+03 2.04216e+03

3262 1.85927e+03 2.04216e+03

3263 1.87109e+03 2.04216e+03

3264 1.88292e+03 2.04216e+03

3265 1.88883e+03 2.03625e+03

3266 1.87701e+03 2.03625e+03

3267 1.86518e+03 2.03625e+03

3268 1.85336e+03 2.03625e+03

3269 1.84153e+03 2.03625e+03

3270 1.82971e+03 2.03625e+03

3271 1.81789e+03 2.03625e+03

3272 1.80606e+03 2.03625e+03

3273 1.79424e+03 2.03625e+03

3274 1.78242e+03 2.03625e+03

3275 1.77059e+03 2.03625e+03

3276 1.75877e+03 2.03625e+03

3277 1.71147e+03 2.03625e+03

3278 1.69965e+03 2.03625e+03

3279 1.68783e+03 2.03625e+03

3280 1.65236e+03 2.03625e+03

3281 1.64053e+03 2.03625e+03

3282 1.55777e+03 2.03625e+03

3283 1.54594e+03 2.03625e+03

3284 1.53412e+03 2.03625e+03

3285 1.49865e+03 2.03625e+03

3286 9.07466e+02 2.03625e+03

3287 8.95642e+02 2.03625e+03

3288 8.83818e+02 2.03625e+03

3289 8.71994e+02 2.03625e+03

3290 8.60171e+02 2.03625e+03

3291 8.48347e+02 2.03625e+03

3292 8.36524e+02 2.03625e+03

3293 8.24700e+02 2.03625e+03

3294 8.12876e+02 2.03625e+03

3295 8.01053e+02 2.03625e+03

3296 7.89229e+02 2.03625e+03

3297 7.77405e+02 2.03625e+03

3298 7.30111e+02 2.03625e+03

3299 7.18287e+02 2.03625e+03

3300 7.06463e+02 2.03625e+03

3301 6.70992e+02 2.03625e+03

3302 6.59169e+02 2.03625e+03

3303 5.76403e+02 2.03625e+03

3304 5.64579e+02 2.03625e+03

3305 5.52756e+02 2.03625e+03

3306 5.17285e+02 2.03625e+03

3307 5.11373e+02 2.03035e+03

3308 5.23196e+02 2.03035e+03

3309 5.46844e+02 2.03035e+03

3310 5.58668e+02 2.03035e+03

3311 5.82315e+02 2.03035e+03

3312 6.05962e+02 2.03035e+03

3313 6.29609e+02 2.03035e+03

3314 6.53257e+02 2.03035e+03

3315 6.65081e+02 2.03035e+03

3316 6.88728e+02 2.03035e+03

3317 7.00551e+02 2.03035e+03

3318 7.12375e+02 2.03035e+03

3319 7.24199e+02 2.03035e+03

3320 7.36022e+02 2.03035e+03

3321 7.47846e+02 2.03035e+03

3322 7.71494e+02 2.03035e+03

3323 7.83317e+02 2.03035e+03

3324 7.95141e+02 2.03035e+03

3325 8.06964e+02 2.03035e+03

3326 8.18788e+02 2.03035e+03

3327 8.30612e+02 2.03035e+03

3328 8.42435e+02 2.03035e+03

3329 8.54259e+02 2.03035e+03

3330 8.66083e+02 2.03035e+03

3331 8.77906e+02 2.03035e+03

3332 8.89730e+02 2.03035e+03

3333 9.01554e+02 2.03035e+03

3334 1.49274e+03 2.03035e+03

3335 1.50456e+03 2.03035e+03

3336 1.52821e+03 2.03035e+03

3337 1.54003e+03 2.03035e+03

3338 1.56368e+03 2.03035e+03

3339 1.58733e+03 2.03035e+03

3340 1.61097e+03 2.03035e+03

3341 1.63462e+03 2.03035e+03

3342 1.64644e+03 2.03035e+03

3343 1.67009e+03 2.03035e+03

3344 1.68192e+03 2.03035e+03

3345 1.69374e+03 2.03035e+03

3346 1.70556e+03 2.03035e+03

3347 1.71739e+03 2.03035e+03

3348 1.72921e+03 2.03035e+03

3349 1.75286e+03 2.03035e+03

3350 1.76468e+03 2.03035e+03

3351 1.77650e+03 2.03035e+03

3352 1.78833e+03 2.03035e+03

3353 1.80015e+03 2.03035e+03

3354 1.81197e+03 2.03035e+03

3355 1.82380e+03 2.03035e+03

3356 1.83562e+03 2.03035e+03

3357 1.84745e+03 2.03035e+03

3358 1.85927e+03 2.03035e+03

3359 1.87109e+03 2.03035e+03

3360 1.88292e+03 2.03035e+03

3361 1.88883e+03 1.70262e+02

3362 1.87701e+03 1.70262e+02

3363 1.86518e+03 1.70262e+02

3364 1.85336e+03 1.70262e+02

3365 1.84153e+03 1.70262e+02

3366 1.82971e+03 1.70262e+02

3367 1.81789e+03 1.70262e+02

3368 1.80606e+03 1.70262e+02

3369 1.79424e+03 1.70262e+02

3370 1.78242e+03 1.70262e+02

3371 1.77059e+03 1.70262e+02

3372 1.75877e+03 1.70262e+02

3373 9.07466e+02 1.70262e+02

3374 8.95642e+02 1.70262e+02

3375 8.83818e+02 1.70262e+02

3376 8.71994e+02 1.70262e+02

3377 8.60171e+02 1.70262e+02

3378 8.48347e+02 1.70262e+02

3379 8.36524e+02 1.70262e+02

3380 8.24700e+02 1.70262e+02

3381 8.12876e+02 1.70262e+02

3382 8.01053e+02 1.70262e+02

3383 7.89229e+02 1.70262e+02

3384 7.77405e+02 1.70262e+02

3385 5.17285e+02 1.70261e+02

3386 5.29108e+02 1.70261e+02

3387 5.40932e+02 1.70261e+02

3388 5.52756e+02 1.70261e+02

3389 5.76403e+02 1.70261e+02

3390 5.88227e+02 1.70261e+02

3391 6.23698e+02 1.70261e+02

3392 6.35521e+02 1.70261e+02

3393 6.59169e+02 1.70261e+02

3394 6.82816e+02 1.70261e+02

3395 7.30111e+02 1.70261e+02

3396 7.41934e+02 1.70261e+02

3397 1.49865e+03 1.70261e+02

3398 1.51047e+03 1.70261e+02

3399 1.52230e+03 1.70261e+02

3400 1.53412e+03 1.70261e+02

3401 1.55777e+03 1.70261e+02

3402 1.56959e+03 1.70261e+02

3403 1.60506e+03 1.70261e+02

3404 1.61689e+03 1.70261e+02

3405 1.64053e+03 1.70261e+02

3406 1.66418e+03 1.70261e+02

3407 1.71147e+03 1.70261e+02

3408 1.72330e+03 1.70261e+02

3409 1.88292e+03 1.64357e+02

3410 1.87109e+03 1.64357e+02

3411 1.85927e+03 1.64357e+02

3412 1.84745e+03 1.64357e+02

3413 1.83562e+03 1.64357e+02

3414 1.82380e+03 1.64357e+02

3415 1.81197e+03 1.64357e+02

3416 1.80015e+03 1.64357e+02

3417 1.78833e+03 1.64357e+02

3418 1.77650e+03 1.64357e+02

3419 1.76468e+03 1.64357e+02

3420 1.75286e+03 1.64357e+02

3421 9.01554e+02 1.64357e+02

3422 8.89730e+02 1.64357e+02

3423 8.77906e+02 1.64357e+02

3424 8.66083e+02 1.64357e+02

3425 8.54259e+02 1.64357e+02

3426 8.42435e+02 1.64357e+02

3427 8.30612e+02 1.64357e+02

3428 8.18788e+02 1.64357e+02

3429 8.06964e+02 1.64357e+02

3430 7.95141e+02 1.64357e+02

3431 7.83317e+02 1.64357e+02

3432 7.71494e+02 1.64357e+02

3433 5.11373e+02 1.64357e+02

3434 5.23196e+02 1.64357e+02

3435 5.70491e+02 1.64357e+02

3436 5.82315e+02 1.64357e+02

3437 5.94138e+02 1.64357e+02

3438 6.29609e+02 1.64357e+02

3439 6.41433e+02 1.64357e+02

3440 7.00551e+02 1.64357e+02

3441 7.12375e+02 1.64357e+02

3442 1.49274e+03 1.64357e+02

3443 1.50456e+03 1.64357e+02

3444 1.55185e+03 1.64357e+02

3445 1.56368e+03 1.64357e+02

3446 1.57550e+03 1.64357e+02

3447 1.61097e+03 1.64357e+02

3448 1.62280e+03 1.64357e+02

3449 1.68192e+03 1.64357e+02

3450 1.69374e+03 1.64357e+02

3451 1.88883e+03 1.58452e+02

3452 1.87701e+03 1.58452e+02

3453 1.86518e+03 1.58452e+02

3454 1.85336e+03 1.58452e+02

3455 1.84153e+03 1.58452e+02

3456 1.82971e+03 1.58452e+02

3457 1.81789e+03 1.58452e+02

3458 1.80606e+03 1.58452e+02

3459 1.79424e+03 1.58452e+02

3460 1.78242e+03 1.58452e+02

3461 1.77059e+03 1.58452e+02

3462 1.75877e+03 1.58452e+02

3463 9.07466e+02 1.58452e+02

3464 8.95642e+02 1.58452e+02

3465 8.83818e+02 1.58452e+02

3466 8.71994e+02 1.58452e+02

3467 8.60171e+02 1.58452e+02

3468 8.48347e+02 1.58452e+02

3469 8.36524e+02 1.58452e+02

3470 8.24700e+02 1.58452e+02

3471 8.12876e+02 1.58452e+02

3472 8.01053e+02 1.58452e+02

3473 7.89229e+02 1.58452e+02

3474 7.77405e+02 1.58452e+02

3475 5.17285e+02 1.58451e+02

3476 5.52756e+02 1.58451e+02

3477 5.64579e+02 1.58451e+02

3478 5.76403e+02 1.58451e+02

3479 6.59169e+02 1.58451e+02

3480 6.70992e+02 1.58451e+02

3481 7.06463e+02 1.58451e+02

3482 7.18287e+02 1.58451e+02

3483 7.30111e+02 1.58451e+02

3484 1.49865e+03 1.58451e+02

3485 1.53412e+03 1.58451e+02

3486 1.54594e+03 1.58451e+02

3487 1.55777e+03 1.58451e+02

3488 1.64053e+03 1.58451e+02

3489 1.65236e+03 1.58451e+02

3490 1.68783e+03 1.58451e+02

3491 1.69965e+03 1.58451e+02

3492 1.71147e+03 1.58451e+02

3493 1.88292e+03 1.52547e+02

3494 1.87109e+03 1.52547e+02

3495 1.85927e+03 1.52547e+02

3496 1.84745e+03 1.52547e+02

3497 1.83562e+03 1.52547e+02

3498 1.82380e+03 1.52547e+02

3499 1.81197e+03 1.52547e+02

3500 1.80015e+03 1.52547e+02

3501 1.78833e+03 1.52547e+02

3502 1.77650e+03 1.52547e+02

3503 1.76468e+03 1.52547e+02

3504 1.75286e+03 1.52547e+02

3505 9.01554e+02 1.52547e+02

3506 8.89730e+02 1.52547e+02

3507 8.77906e+02 1.52547e+02

3508 8.66083e+02 1.52547e+02

3509 8.54259e+02 1.52547e+02

3510 8.42435e+02 1.52547e+02

3511 8.30612e+02 1.52547e+02

3512 8.18788e+02 1.52547e+02

3513 8.06964e+02 1.52547e+02

3514 7.95141e+02 1.52547e+02

3515 7.83317e+02 1.52547e+02

3516 7.71494e+02 1.52547e+02

3517 5.11373e+02 1.52546e+02

3518 5.23196e+02 1.52546e+02

3519 5.46844e+02 1.52546e+02

3520 5.58668e+02 1.52546e+02

3521 5.82315e+02 1.52546e+02

3522 6.05962e+02 1.52546e+02

3523 6.29609e+02 1.52546e+02

3524 6.53257e+02 1.52546e+02

3525 6.65081e+02 1.52546e+02

3526 6.88728e+02 1.52546e+02

3527 7.00551e+02 1.52546e+02

3528 7.12375e+02 1.52546e+02

3529 7.24199e+02 1.52546e+02

3530 7.36022e+02 1.52546e+02

3531 7.47846e+02 1.52546e+02

3532 1.49274e+03 1.52546e+02

3533 1.50456e+03 1.52546e+02

3534 1.52821e+03 1.52546e+02

3535 1.54003e+03 1.52546e+02

3536 1.56368e+03 1.52546e+02

3537 1.58733e+03 1.52546e+02

3538 1.61097e+03 1.52546e+02

3539 1.63462e+03 1.52546e+02

3540 1.64644e+03 1.52546e+02

3541 1.67009e+03 1.52546e+02

3542 1.68192e+03 1.52546e+02

3543 1.69374e+03 1.52546e+02

3544 1.70556e+03 1.52546e+02

3545 1.71739e+03 1.52546e+02

3546 1.72921e+03 1.52546e+02

3547 1.88587e+03 2.05102e+03

3548 1.87405e+03 2.05102e+03

3549 1.86222e+03 2.05102e+03

3550 1.85040e+03 2.05102e+03

3551 1.83858e+03 2.05102e+03

3552 1.82675e+03 2.05102e+03

3553 1.81493e+03 2.05102e+03

3554 1.80311e+03 2.05102e+03

3555 1.79128e+03 2.05102e+03

3556 1.77946e+03 2.05102e+03

3557 1.76764e+03 2.05102e+03

3558 1.75581e+03 2.05102e+03

3559 9.04510e+02 2.05102e+03

3560 8.92686e+02 2.05102e+03

3561 8.80862e+02 2.05102e+03

3562 8.69039e+02 2.05102e+03

3563 8.57215e+02 2.05102e+03

3564 8.45391e+02 2.05102e+03

3565 8.33568e+02 2.05102e+03

3566 8.21744e+02 2.05102e+03

3567 8.09920e+02 2.05102e+03

3568 7.98097e+02 2.05102e+03

3569 7.86273e+02 2.05102e+03

3570 7.74450e+02 2.05102e+03

3571 7.68538e+02 2.04511e+03

3572 7.80361e+02 2.04511e+03

3573 7.92185e+02 2.04511e+03

3574 8.04009e+02 2.04511e+03

3575 8.15832e+02 2.04511e+03

3576 8.27656e+02 2.04511e+03

3577 8.39479e+02 2.04511e+03

3578 8.51303e+02 2.04511e+03

3579 8.63127e+02 2.04511e+03

3580 8.74950e+02 2.04511e+03

3581 8.86774e+02 2.04511e+03

3582 8.98598e+02 2.04511e+03

3583 9.10422e+02 2.04511e+03

3584 1.74990e+03 2.04511e+03

3585 1.76172e+03 2.04511e+03

3586 1.77355e+03 2.04511e+03

3587 1.78537e+03 2.04511e+03

3588 1.79719e+03 2.04511e+03

3589 1.80902e+03 2.04511e+03

3590 1.82084e+03 2.04511e+03

3591 1.83267e+03 2.04511e+03

3592 1.84449e+03 2.04511e+03

3593 1.85631e+03 2.04511e+03

3594 1.86814e+03 2.04511e+03

3595 1.87996e+03 2.04511e+03

3596 1.89178e+03 2.04511e+03

3597 1.88587e+03 2.03921e+03

3598 1.87405e+03 2.03921e+03

3599 1.86222e+03 2.03921e+03

3600 1.85040e+03 2.03921e+03

3601 1.83858e+03 2.03921e+03

3602 1.82675e+03 2.03921e+03

3603 1.81493e+03 2.03921e+03

3604 1.80311e+03 2.03921e+03

3605 1.79128e+03 2.03921e+03

3606 1.77946e+03 2.03921e+03

3607 1.76764e+03 2.03921e+03

3608 1.75581e+03 2.03921e+03

3609 9.04510e+02 2.03921e+03

3610 8.92686e+02 2.03921e+03

3611 8.80862e+02 2.03921e+03

3612 8.69039e+02 2.03921e+03

3613 8.57215e+02 2.03921e+03

3614 8.45391e+02 2.03921e+03

3615 8.33568e+02 2.03921e+03

3616 8.21744e+02 2.03921e+03

3617 8.09920e+02 2.03921e+03

3618 7.98097e+02 2.03921e+03

3619 7.86273e+02 2.03921e+03

3620 7.74450e+02 2.03921e+03

3621 7.68538e+02 2.03330e+03

3622 7.80361e+02 2.03330e+03

3623 7.92185e+02 2.03330e+03

3624 8.04009e+02 2.03330e+03

3625 8.15832e+02 2.03330e+03

3626 8.27656e+02 2.03330e+03

3627 8.39479e+02 2.03330e+03

3628 8.51303e+02 2.03330e+03

3629 8.63127e+02 2.03330e+03

3630 8.74950e+02 2.03330e+03

3631 8.86774e+02 2.03330e+03

3632 8.98598e+02 2.03330e+03

3633 9.10422e+02 2.03330e+03

3634 1.74990e+03 2.03330e+03

3635 1.76172e+03 2.03330e+03

3636 1.77355e+03 2.03330e+03

3637 1.78537e+03 2.03330e+03

3638 1.79719e+03 2.03330e+03

3639 1.80902e+03 2.03330e+03

3640 1.82084e+03 2.03330e+03

3641 1.83267e+03 2.03330e+03

3642 1.84449e+03 2.03330e+03

3643 1.85631e+03 2.03330e+03

3644 1.86814e+03 2.03330e+03

3645 1.87996e+03 2.03330e+03

3646 1.89178e+03 2.03330e+03

3647 1.88587e+03 2.02740e+03

3648 1.87405e+03 2.02740e+03

3649 1.86222e+03 2.02740e+03

3650 1.85040e+03 2.02740e+03

3651 1.83858e+03 2.02740e+03

3652 1.82675e+03 2.02740e+03

3653 1.81493e+03 2.02740e+03

3654 1.80311e+03 2.02740e+03

3655 1.79128e+03 2.02740e+03

3656 1.77946e+03 2.02740e+03

3657 1.76764e+03 2.02740e+03

3658 1.75581e+03 2.02740e+03

3659 9.04510e+02 2.02740e+03

3660 8.92686e+02 2.02740e+03

3661 8.80862e+02 2.02740e+03

3662 8.69039e+02 2.02740e+03

3663 8.57215e+02 2.02740e+03

3664 8.45391e+02 2.02740e+03

3665 8.33568e+02 2.02740e+03

3666 8.21744e+02 2.02740e+03

3667 8.09920e+02 2.02740e+03

3668 7.98097e+02 2.02740e+03

3669 7.86273e+02 2.02740e+03

3670 7.74450e+02 2.02740e+03

3671 7.74450e+02 1.73215e+02

3672 7.86273e+02 1.73215e+02

3673 7.98097e+02 1.73215e+02

3674 8.09920e+02 1.73215e+02

3675 8.21744e+02 1.73215e+02

3676 8.33568e+02 1.73215e+02

3677 8.45391e+02 1.73215e+02

3678 8.57215e+02 1.73215e+02

3679 8.69039e+02 1.73215e+02

3680 8.80862e+02 1.73215e+02

3681 8.92686e+02 1.73215e+02

3682 9.04510e+02 1.73215e+02

3683 1.75581e+03 1.73215e+02

3684 1.76764e+03 1.73215e+02

3685 1.77946e+03 1.73215e+02

3686 1.79128e+03 1.73215e+02

3687 1.80311e+03 1.73215e+02

3688 1.81493e+03 1.73215e+02

3689 1.82675e+03 1.73215e+02

3690 1.83858e+03 1.73215e+02

3691 1.85040e+03 1.73215e+02

3692 1.86222e+03 1.73215e+02

3693 1.87405e+03 1.73215e+02

3694 1.88587e+03 1.73215e+02

3695 1.89178e+03 1.67310e+02

3696 1.87996e+03 1.67310e+02

3697 1.86814e+03 1.67310e+02

3698 1.85631e+03 1.67310e+02

3699 1.84449e+03 1.67310e+02

3700 1.83267e+03 1.67310e+02

3701 1.82084e+03 1.67310e+02

3702 1.80902e+03 1.67310e+02

3703 1.79719e+03 1.67310e+02

3704 1.78537e+03 1.67310e+02

3705 1.77355e+03 1.67310e+02

3706 1.76172e+03 1.67310e+02

3707 1.74990e+03 1.67310e+02

3708 9.10422e+02 1.67310e+02

3709 8.98598e+02 1.67310e+02

3710 8.86774e+02 1.67310e+02

3711 8.74950e+02 1.67310e+02

3712 8.63127e+02 1.67310e+02

3713 8.51303e+02 1.67310e+02

3714 8.39479e+02 1.67310e+02

3715 8.27656e+02 1.67310e+02

3716 8.15832e+02 1.67310e+02

3717 8.04009e+02 1.67310e+02

3718 7.92185e+02 1.67310e+02

3719 7.80361e+02 1.67310e+02

3720 7.68538e+02 1.67310e+02

3721 7.74450e+02 1.61405e+02

3722 7.86273e+02 1.61405e+02

3723 7.98097e+02 1.61405e+02

3724 8.09920e+02 1.61405e+02

3725 8.21744e+02 1.61405e+02

3726 8.33568e+02 1.61405e+02

3727 8.45391e+02 1.61405e+02

3728 8.57215e+02 1.61405e+02

3729 8.69039e+02 1.61405e+02

3730 8.80862e+02 1.61405e+02

3731 8.92686e+02 1.61405e+02

3732 9.04510e+02 1.61405e+02

3733 1.75581e+03 1.61405e+02

3734 1.76764e+03 1.61405e+02

3735 1.77946e+03 1.61405e+02

3736 1.79128e+03 1.61405e+02

3737 1.80311e+03 1.61405e+02

3738 1.81493e+03 1.61405e+02

3739 1.82675e+03 1.61405e+02

3740 1.83858e+03 1.61405e+02

3741 1.85040e+03 1.61405e+02

3742 1.86222e+03 1.61405e+02

3743 1.87405e+03 1.61405e+02

3744 1.88587e+03 1.61405e+02

3745 1.89178e+03 1.55500e+02

3746 1.87996e+03 1.55500e+02

3747 1.86814e+03 1.55500e+02

3748 1.85631e+03 1.55500e+02

3749 1.84449e+03 1.55500e+02

3750 1.83267e+03 1.55500e+02

3751 1.82084e+03 1.55500e+02

3752 1.80902e+03 1.55500e+02

3753 1.79719e+03 1.55500e+02

3754 1.78537e+03 1.55500e+02

3755 1.77355e+03 1.55500e+02

3756 1.76172e+03 1.55500e+02

3757 1.74990e+03 1.55500e+02

3758 9.10422e+02 1.55500e+02

3759 8.98598e+02 1.55500e+02

3760 8.86774e+02 1.55500e+02

3761 8.74950e+02 1.55500e+02

3762 8.63127e+02 1.55500e+02

3763 8.51303e+02 1.55500e+02

3764 8.39479e+02 1.55500e+02

3765 8.27656e+02 1.55500e+02

3766 8.15832e+02 1.55500e+02

3767 8.04009e+02 1.55500e+02

3768 7.92185e+02 1.55500e+02

3769 7.80361e+02 1.55500e+02

3770 7.68538e+02 1.55500e+02

3771 7.74450e+02 1.49595e+02

3772 7.86273e+02 1.49595e+02

3773 7.98097e+02 1.49595e+02

3774 8.09920e+02 1.49595e+02

3775 8.21744e+02 1.49595e+02

3776 8.33568e+02 1.49595e+02

3777 8.45391e+02 1.49595e+02

3778 8.57215e+02 1.49595e+02

3779 8.69039e+02 1.49595e+02

3780 8.80862e+02 1.49595e+02

3781 8.92686e+02 1.49595e+02

3782 9.04510e+02 1.49595e+02

3783 1.75581e+03 1.49595e+02

3784 1.76764e+03 1.49595e+02

3785 1.77946e+03 1.49595e+02

3786 1.79128e+03 1.49595e+02

3787 1.80311e+03 1.49595e+02

3788 1.81493e+03 1.49595e+02

3789 1.82675e+03 1.49595e+02

3790 1.83858e+03 1.49595e+02

3791 1.85040e+03 1.49595e+02

3792 1.86222e+03 1.49595e+02

3793 1.87405e+03 1.49595e+02

3794 1.88587e+03 1.49595e+02

3795 0.00000e+00 0.00000e+00

EOF
