# Supplementary material for: A Discrete Fruit Fly Optimization Algorithm for the Traveling Salesman Problem
Source: PLoS One. 2016 Nov 3;11(11):e0165804. doi: 10.1371/journal.pone.0165804 (PMC5094794; doi:10.1371/journal.pone.0165804)
Supplement: S1 File — (ZIP) [file pone.0165804.s001.zip › TSP instances/pcb1173.tsp]

NAME : pcb1173

COMMENT : Drilling problem (Juenger/Reinelt)

TYPE : TSP

DIMENSION : 1173

EDGE_WEIGHT_TYPE : EUC_2D

NODE_COORD_SECTION

1 2.01700e+03 6.63000e+02

2 2.01700e+03 7.03000e+02

3 2.01800e+03 7.41000e+02

4 2.01700e+03 7.79000e+02

5 2.01600e+03 8.17000e+02

6 2.01900e+03 8.56000e+02

7 2.01900e+03 8.96000e+02

8 2.01900e+03 9.35000e+02

9 2.03100e+03 9.66000e+02

10 1.96300e+03 8.77000e+02

11 1.96400e+03 9.01000e+02

12 1.94100e+03 9.34000e+02

13 1.86200e+03 6.66000e+02

14 1.86300e+03 7.05000e+02

15 1.86500e+03 7.42000e+02

16 1.86500e+03 7.80000e+02

17 1.86500e+03 8.20000e+02

18 1.86600e+03 8.59000e+02

19 1.86400e+03 8.95000e+02

20 1.86400e+03 9.38000e+02

21 1.97200e+03 1.05100e+03

22 1.97100e+03 1.09000e+03

23 1.97200e+03 1.12800e+03

24 1.97400e+03 1.16800e+03

25 1.97300e+03 1.20500e+03

26 1.97400e+03 1.24500e+03

27 1.97400e+03 1.28400e+03

28 1.94300e+03 1.11000e+03

29 1.91500e+03 1.15000e+03

30 1.85600e+03 1.05300e+03

31 1.85600e+03 1.09000e+03

32 1.85800e+03 1.13000e+03

33 1.85700e+03 1.16900e+03

34 1.85700e+03 1.20700e+03

35 1.85800e+03 1.24500e+03

36 1.85700e+03 1.28600e+03

37 1.82000e+03 1.24600e+03

38 2.03400e+03 1.36000e+03

39 1.86000e+03 1.39200e+03

40 1.78100e+03 1.39000e+03

41 1.97600e+03 1.45600e+03

42 1.97600e+03 1.49400e+03

43 1.97500e+03 1.53600e+03

44 1.97800e+03 1.57300e+03

45 1.97800e+03 1.61100e+03

46 1.97700e+03 1.65100e+03

47 1.97700e+03 1.68800e+03

48 1.97600e+03 1.72800e+03

49 1.97900e+03 1.76700e+03

50 1.97900e+03 1.80600e+03

51 1.97800e+03 1.85200e+03

52 2.02600e+03 1.57300e+03

53 2.02600e+03 1.64800e+03

54 2.02500e+03 1.72900e+03

55 2.03600e+03 1.85400e+03

56 1.93100e+03 1.77500e+03

57 1.90100e+03 1.88700e+03

58 1.86100e+03 1.45600e+03

59 1.85900e+03 1.49800e+03

60 1.86100e+03 1.53700e+03

61 1.85900e+03 1.57600e+03

62 1.86000e+03 1.61400e+03

63 1.86100e+03 1.65100e+03

64 1.85800e+03 1.69100e+03

65 1.86100e+03 1.73100e+03

66 1.86000e+03 1.76800e+03

67 1.86500e+03 2.28700e+03

68 1.86000e+03 1.85300e+03

69 1.97900e+03 1.97800e+03

70 1.97900e+03 2.01500e+03

71 1.97900e+03 2.05500e+03

72 1.97800e+03 2.09700e+03

73 1.98100e+03 2.13300e+03

74 1.98000e+03 2.09200e+03

75 1.98000e+03 2.21000e+03

76 1.98200e+03 2.24800e+03

77 1.98100e+03 2.28400e+03

78 1.98300e+03 2.32600e+03

79 1.98400e+03 2.37700e+03

80 2.03100e+03 2.37600e+03

81 1.95200e+03 2.05800e+03

82 1.92200e+03 2.09300e+03

83 1.93300e+03 2.20900e+03

84 1.92300e+03 2.25000e+03

85 1.86200e+03 1.93000e+03

86 1.86400e+03 1.97900e+03

87 1.86400e+03 2.01700e+03

88 1.86500e+03 2.05600e+03

89 1.86500e+03 2.09300e+03

90 1.86400e+03 2.13600e+03

91 1.86600e+03 2.17400e+03

92 1.86500e+03 2.21400e+03

93 1.86600e+03 2.25000e+03

94 1.86500e+03 2.29100e+03

95 1.86800e+03 2.32900e+03

96 1.98200e+03 2.45900e+03

97 1.98300e+03 2.57900e+03

98 1.98500e+03 2.54100e+03

99 1.98500e+03 2.57600e+03

100 1.98400e+03 2.61600e+03

101 1.98600e+03 2.65300e+03

102 1.98400e+03 2.67100e+03

103 1.98800e+03 2.73400e+03

104 1.93700e+03 2.69600e+03

105 1.90600e+03 2.61600e+03

106 1.86700e+03 2.41400e+03

107 1.86700e+03 2.46200e+03

108 1.86900e+03 2.50200e+03

109 1.86900e+03 2.54400e+03

110 1.87000e+03 2.57800e+03

111 1.86700e+03 2.61900e+03

112 1.86800e+03 2.65700e+03

113 1.87100e+03 2.69700e+03

114 1.87000e+03 2.73600e+03

115 1.95800e+03 2.83000e+03

116 2.03400e+03 2.85700e+03

117 2.03500e+03 2.90600e+03

118 2.03700e+03 3.21800e+03

119 2.03800e+03 3.36100e+03

120 1.98800e+03 2.98500e+03

121 1.98900e+03 3.02000e+03

122 1.98800e+03 3.06100e+03

123 1.99000e+03 3.09900e+03

124 1.98900e+03 3.13900e+03

125 1.98900e+03 3.17800e+03

126 1.99000e+03 3.21400e+03

127 1.99000e+03 3.25700e+03

128 1.99300e+03 3.36500e+03

129 1.92100e+03 2.98300e+03

130 1.90400e+03 3.10300e+03

131 1.87000e+03 2.85900e+03

132 1.87200e+03 2.93800e+03

133 1.87200e+03 2.98700e+03

134 1.87100e+03 3.02700e+03

135 1.87400e+03 3.06600e+03

136 1.87100e+03 3.10400e+03

137 1.87300e+03 3.13800e+03

138 1.87300e+03 3.18000e+03

139 1.87300e+03 3.21900e+03

140 1.87400e+03 3.25800e+03

141 1.75800e+03 5.40000e+02

142 1.70900e+03 5.59000e+02

143 5.67000e+02 5.35000e+02

144 5.70000e+02 5.78000e+02

145 5.11000e+02 5.58000e+02

146 4.62000e+02 5.58000e+02

147 2.48000e+02 5.61000e+02

148 1.56300e+03 7.07000e+02

149 1.52400e+03 7.07000e+02

150 1.48600e+03 7.09000e+02

151 1.44700e+03 7.10000e+02

152 1.40900e+03 7.08000e+02

153 1.37000e+03 7.09000e+02

154 1.33200e+03 7.09000e+02

155 1.29300e+03 7.09000e+02

156 1.25700e+03 7.07000e+02

157 1.21600e+03 7.09000e+02

158 1.18000e+03 7.10000e+02

159 1.13800e+03 7.09000e+02

160 1.10100e+03 7.12000e+02

161 1.06100e+03 7.10000e+02

162 1.02400e+03 7.10000e+02

163 9.85000e+02 7.11000e+02

164 9.46000e+02 7.10000e+02

165 9.08000e+02 7.09000e+02

166 8.74000e+02 1.11100e+03

167 8.32000e+02 1.11100e+03

168 9.47000e+02 7.13000e+02

169 9.08000e+02 7.11000e+02

170 8.72000e+02 1.11000e+03

171 7.89000e+02 6.27000e+02

172 7.53000e+02 7.12000e+02

173 7.16000e+02 7.13000e+02

174 6.77000e+02 7.12000e+02

175 6.38000e+02 7.10000e+02

176 1.56400e+03 7.45000e+02

177 1.52600e+03 7.46000e+02

178 1.48900e+03 7.45000e+02

179 1.44900e+03 7.45000e+02

180 1.40900e+03 7.46000e+02

181 1.37300e+03 7.45000e+02

182 1.33400e+03 7.46000e+02

183 1.29600e+03 7.45000e+02

184 1.25800e+03 7.47000e+02

185 1.21600e+03 7.48000e+02

186 1.17800e+03 7.44000e+02

187 1.13900e+03 7.48000e+02

188 1.09600e+03 7.51000e+02

189 1.06000e+03 7.47000e+02

190 1.02300e+03 7.48000e+02

191 9.86000e+02 7.48000e+02

192 9.47000e+02 7.51000e+02

193 9.10000e+02 7.47000e+02

194 8.75000e+02 1.14600e+03

195 8.33000e+02 1.14700e+03

196 7.92000e+02 1.14800e+03

197 7.51000e+02 7.52000e+02

198 7.14000e+02 7.50000e+02

199 6.78000e+02 7.50000e+02

200 6.38000e+02 7.51000e+02

201 1.72100e+03 7.82000e+02

202 1.68100e+03 7.82000e+02

203 1.64100e+03 7.84000e+02

204 1.60200e+03 7.84000e+02

205 1.56500e+03 7.85000e+02

206 1.52700e+03 7.84000e+02

207 1.48900e+03 7.86000e+02

208 1.45000e+03 7.84000e+02

209 1.02500e+03 8.03000e+02

210 9.83000e+02 8.07000e+02

211 1.02500e+03 8.45000e+02

212 6.38000e+02 7.88000e+02

213 5.98000e+02 7.92000e+02

214 5.61000e+02 7.90000e+02

215 5.21000e+02 7.90000e+02

216 1.62700e+03 1.32300e+03

217 1.62500e+03 1.28200e+03

218 1.62700e+03 1.24300e+03

219 1.62700e+03 1.20500e+03

220 1.62200e+03 6.85000e+02

221 1.62700e+03 1.12900e+03

222 1.62500e+03 1.08800e+03

223 1.62600e+03 1.05100e+03

224 1.62600e+03 9.84000e+02

225 1.60600e+03 9.35000e+02

226 1.64500e+03 9.34000e+02

227 1.68300e+03 9.33000e+02

228 1.70300e+03 9.85000e+02

229 1.72000e+03 9.34000e+02

230 1.73900e+03 8.91000e+02

231 1.75900e+03 9.34000e+02

232 1.74300e+03 1.05200e+03

233 1.74200e+03 1.09000e+03

234 1.74000e+03 1.12900e+03

235 1.74100e+03 1.16400e+03

236 1.74500e+03 1.20600e+03

237 1.74400e+03 1.24700e+03

238 1.74300e+03 1.28400e+03

239 1.74300e+03 1.32200e+03

240 1.51300e+03 1.37300e+03

241 1.58000e+03 1.37300e+03

242 1.58100e+03 1.32300e+03

243 1.54000e+03 1.28400e+03

244 1.51100e+03 1.28500e+03

245 1.51200e+03 1.24600e+03

246 1.51100e+03 1.20600e+03

247 1.55800e+03 1.20400e+03

248 1.51200e+03 1.16900e+03

249 1.51000e+03 1.12700e+03

250 1.51000e+03 1.09100e+03

251 1.50800e+03 1.05200e+03

252 1.47400e+03 1.04300e+03

253 1.47100e+03 9.83000e+02

254 1.45000e+03 9.35000e+02

255 1.43400e+03 9.06000e+02

256 1.49100e+03 9.36000e+02

257 1.52800e+03 9.35000e+02

258 1.56800e+03 9.33000e+02

259 1.39500e+03 9.87000e+02

260 1.39500e+03 1.05500e+03

261 1.39600e+03 1.09200e+03

262 1.39400e+03 1.12700e+03

263 1.39500e+03 1.16800e+03

264 1.39600e+03 1.20700e+03

265 1.42500e+03 1.22800e+03

266 1.39600e+03 1.24600e+03

267 1.39700e+03 1.28500e+03

268 1.39800e+03 1.33900e+03

269 1.39800e+03 1.45800e+03

270 1.34000e+03 1.29500e+03

271 1.32900e+03 1.16900e+03

272 1.28000e+03 1.37200e+03

273 1.28200e+03 1.32200e+03

274 1.28200e+03 1.28600e+03

275 1.27800e+03 1.24300e+03

276 1.28100e+03 1.20900e+03

277 1.28000e+03 1.17000e+03

278 1.28000e+03 1.13200e+03

279 1.28100e+03 1.09200e+03

280 1.28100e+03 1.05400e+03

281 1.25700e+03 9.58000e+02

282 1.24200e+03 9.84000e+02

283 1.16500e+03 9.88000e+02

284 1.16400e+03 1.05700e+03

285 1.16300e+03 1.09500e+03

286 1.16500e+03 1.13200e+03

287 1.16600e+03 1.17000e+03

288 1.16600e+03 1.20800e+03

289 1.16500e+03 1.24600e+03

290 1.16500e+03 1.28900e+03

291 1.16700e+03 1.32700e+03

292 1.08800e+03 1.04900e+03

293 1.10700e+03 1.15100e+03

294 1.10800e+03 1.28600e+03

295 1.08700e+03 1.32900e+03

296 1.04900e+03 1.05800e+03

297 1.04900e+03 1.09300e+03

298 1.04900e+03 1.13400e+03

299 1.05100e+03 1.17200e+03

300 1.04800e+03 1.20700e+03

301 1.05000e+03 1.24900e+03

302 1.05200e+03 1.28900e+03

303 1.05000e+03 1.32800e+03

304 1.05000e+03 1.37800e+03

305 1.01900e+03 1.32300e+03

306 1.02100e+03 1.26900e+03

307 1.01900e+03 1.22600e+03

308 1.01400e+03 9.88000e+02

309 9.74000e+02 1.17200e+03

310 9.34000e+02 9.89000e+02

311 9.35000e+02 1.05800e+03

312 9.36000e+02 1.09700e+03

313 9.35000e+02 1.13400e+03

314 9.36000e+02 1.17500e+03

315 9.36000e+02 1.21000e+03

316 9.36000e+02 1.25000e+03

317 9.36000e+02 1.28700e+03

318 9.35000e+02 1.32700e+03

319 8.96000e+02 1.46600e+03

320 8.98000e+02 1.04300e+03

321 8.99000e+02 1.28400e+03

322 9.00000e+02 1.32600e+03

323 8.60000e+02 1.32700e+03

324 8.59000e+02 1.37100e+03

325 8.61000e+02 1.53300e+03

326 8.60000e+02 1.68300e+03

327 8.59000e+02 1.32500e+03

328 8.83000e+02 1.87600e+03

329 8.17000e+02 1.45800e+03

330 8.16000e+02 1.49600e+03

331 8.17000e+02 1.53900e+03

332 8.19000e+02 1.56800e+03

333 8.16000e+02 1.11700e+03

334 8.15000e+02 1.64800e+03

335 8.16000e+02 1.68400e+03

336 8.17000e+02 1.80700e+03

337 7.88000e+02 1.35700e+03

338 7.68000e+02 1.19500e+03

339 7.77000e+02 9.90000e+02

340 7.30000e+02 1.13900e+03

341 6.95000e+02 9.13000e+02

342 7.02000e+02 9.91000e+02

343 7.03000e+02 1.05800e+03

344 6.99000e+02 1.09500e+03

345 7.00000e+02 1.13700e+03

346 7.01000e+02 1.17600e+03

347 6.99000e+02 1.21500e+03

348 7.01000e+02 1.25200e+03

349 7.02000e+02 1.29100e+03

350 7.02000e+02 1.32500e+03

351 6.42000e+02 9.43000e+02

352 6.02000e+02 9.45000e+02

353 5.64000e+02 9.45000e+02

354 5.25000e+02 9.43000e+02

355 5.42000e+02 9.93000e+02

356 6.40000e+02 1.05900e+03

357 5.83000e+02 1.05800e+03

358 5.85000e+02 1.09800e+03

359 5.85000e+02 1.13800e+03

360 6.41000e+02 1.13500e+03

361 5.85000e+02 1.17600e+03

362 5.84000e+02 1.21500e+03

363 5.86000e+02 1.25400e+03

364 6.45000e+02 1.25000e+03

365 6.23000e+02 1.29000e+03

366 5.86000e+02 1.28900e+03

367 5.85000e+02 1.34000e+03

368 5.40000e+02 1.37500e+03

369 4.73000e+02 1.34200e+03

370 4.06000e+02 1.25500e+03

371 4.14000e+02 1.07900e+03

372 3.54000e+02 1.05600e+03

373 3.54000e+02 1.10000e+03

374 3.54000e+02 1.14100e+03

375 3.54000e+02 1.17900e+03

376 3.53000e+02 1.21600e+03

377 3.54000e+02 1.26000e+03

378 3.54000e+02 1.29200e+03

379 3.54000e+02 1.34500e+03

380 3.58000e+02 1.38300e+03

381 3.26000e+02 7.92000e+02

382 3.26000e+02 1.31200e+03

383 3.26000e+02 8.70000e+02

384 3.27000e+02 9.09000e+02

385 3.15000e+02 9.47000e+02

386 2.74000e+02 9.46000e+02

387 3.13000e+02 9.95000e+02

388 3.16000e+02 1.05100e+03

389 2.95000e+02 1.27300e+03

390 2.96000e+02 1.38300e+03

391 2.34000e+02 9.94000e+02

392 2.37000e+02 1.06200e+03

393 2.38000e+02 1.10300e+03

394 2.38000e+02 1.14000e+03

395 2.35000e+02 1.17900e+03

396 2.37000e+02 1.21600e+03

397 2.38000e+02 1.25900e+03

398 2.39000e+02 1.29500e+03

399 2.41000e+02 1.34400e+03

400 1.98000e+02 1.20700e+03

401 2.01000e+02 1.14100e+03

402 2.00000e+02 1.02400e+03

403 1.70000e+02 9.96000e+02

404 1.66000e+02 9.05000e+02

405 1.67000e+02 8.63000e+02

406 1.66000e+02 8.26000e+02

407 1.66000e+02 7.90000e+02

408 1.81600e+03 1.65200e+03

409 1.80400e+03 1.72800e+03

410 1.80600e+03 1.80500e+03

411 1.74600e+03 1.45600e+03

412 1.74700e+03 1.49400e+03

413 1.74800e+03 1.53300e+03

414 1.74700e+03 1.57000e+03

415 1.74600e+03 1.61100e+03

416 1.74700e+03 1.65000e+03

417 1.74900e+03 1.69000e+03

418 1.74300e+03 1.72400e+03

419 1.75100e+03 1.76800e+03

420 1.74400e+03 1.80700e+03

421 1.74900e+03 1.85600e+03

422 1.74800e+03 1.90200e+03

423 1.62700e+03 1.40700e+03

424 1.63300e+03 1.46000e+03

425 1.63000e+03 1.49500e+03

426 1.62800e+03 1.53300e+03

427 1.63100e+03 1.57300e+03

428 1.63400e+03 1.61200e+03

429 1.63200e+03 1.65100e+03

430 1.63300e+03 1.69200e+03

431 1.63200e+03 1.73100e+03

432 1.62900e+03 1.76600e+03

433 1.63200e+03 1.80600e+03

434 1.63100e+03 1.85500e+03

435 1.65300e+03 1.88600e+03

436 1.63300e+03 1.93100e+03

437 1.58000e+03 1.45600e+03

438 1.59200e+03 1.53600e+03

439 1.51400e+03 1.45800e+03

440 1.51400e+03 1.49500e+03

441 1.51400e+03 1.53800e+03

442 1.50900e+03 1.57500e+03

443 1.51400e+03 1.61700e+03

444 1.51300e+03 1.65300e+03

445 1.51300e+03 1.69200e+03

446 1.51600e+03 1.73000e+03

447 1.51500e+03 1.77000e+03

448 1.51600e+03 1.80700e+03

449 1.51500e+03 1.85500e+03

450 1.52700e+03 1.88800e+03

451 1.47500e+03 1.74800e+03

452 1.43600e+03 1.53800e+03

453 1.40000e+03 1.41100e+03

454 1.39700e+03 1.45700e+03

455 1.39900e+03 1.49900e+03

456 1.39900e+03 1.53700e+03

457 1.39600e+03 1.57500e+03

458 1.39800e+03 1.61500e+03

459 1.40100e+03 1.65100e+03

460 1.39800e+03 1.69100e+03

461 1.39800e+03 1.72900e+03

462 1.39900e+03 1.76800e+03

463 1.40000e+03 1.80800e+03

464 1.40100e+03 1.85500e+03

465 1.40200e+03 1.80800e+03

466 1.40300e+03 1.93600e+03

467 1.36000e+03 1.89500e+03

468 1.36100e+03 1.82500e+03

469 1.34000e+03 1.76900e+03

470 1.35800e+03 1.57600e+03

471 1.35800e+03 1.45700e+03

472 1.33100e+03 1.45800e+03

473 1.28200e+03 1.45900e+03

474 1.28100e+03 1.49900e+03

475 1.28400e+03 1.53800e+03

476 1.28300e+03 1.57800e+03

477 1.28200e+03 1.61600e+03

478 1.28200e+03 1.65400e+03

479 1.28300e+03 1.69200e+03

480 1.28300e+03 1.73000e+03

481 1.28500e+03 1.77000e+03

482 1.28500e+03 1.80900e+03

483 1.28500e+03 1.86000e+03

484 1.25300e+03 1.69000e+03

485 1.21800e+03 1.48200e+03

486 1.21500e+03 1.54100e+03

487 1.16600e+03 1.41100e+03

488 1.16600e+03 1.54700e+03

489 1.16600e+03 1.50000e+03

490 1.16500e+03 1.53600e+03

491 1.16700e+03 1.57600e+03

492 1.16700e+03 1.61700e+03

493 1.16700e+03 1.65500e+03

494 1.16800e+03 1.69400e+03

495 1.16900e+03 1.73300e+03

496 1.16800e+03 1.76800e+03

497 1.17200e+03 1.81200e+03

498 1.16800e+03 1.86100e+03

499 1.12700e+03 1.59500e+03

500 1.13100e+03 1.81000e+03

501 1.09200e+03 1.79400e+03

502 1.05200e+03 1.45900e+03

503 1.05000e+03 1.49900e+03

504 1.04700e+03 1.53600e+03

505 1.04900e+03 1.57800e+03

506 1.05100e+03 1.61700e+03

507 1.05100e+03 1.65600e+03

508 1.05000e+03 1.69600e+03

509 1.05200e+03 1.73300e+03

510 1.05200e+03 1.77200e+03

511 1.05100e+03 1.81200e+03

512 1.05200e+03 1.86100e+03

513 9.95000e+02 1.63600e+03

514 9.67000e+02 1.65600e+03

515 9.33000e+02 1.41100e+03

516 9.35000e+02 1.46000e+03

517 9.34000e+02 1.49800e+03

518 9.34000e+02 1.53800e+03

519 9.35000e+02 1.58000e+03

520 9.35000e+02 1.61500e+03

521 9.36000e+02 1.65500e+03

522 9.35000e+02 1.69200e+03

523 9.36000e+02 1.73400e+03

524 9.37000e+02 1.77300e+03

525 9.39000e+02 1.81400e+03

526 8.80000e+02 1.46300e+03

527 8.15000e+02 1.46300e+03

528 8.13000e+02 1.41800e+03

529 8.18000e+02 1.93800e+03

530 8.16000e+02 1.57600e+03

531 8.17000e+02 1.61700e+03

532 8.19000e+02 2.13300e+03

533 8.22000e+02 2.09200e+03

534 8.49000e+02 1.72900e+03

535 8.23000e+02 1.86400e+03

536 7.71000e+02 1.67400e+03

537 7.39000e+02 1.52200e+03

538 7.03000e+02 1.41200e+03

539 7.03000e+02 1.46300e+03

540 7.03000e+02 1.50400e+03

541 7.02000e+02 1.54200e+03

542 7.01000e+02 1.57900e+03

543 7.02000e+02 1.61900e+03

544 7.02000e+02 1.65800e+03

545 7.05000e+02 1.69800e+03

546 7.04000e+02 1.86400e+03

547 6.74000e+02 1.59900e+03

548 6.43000e+02 1.40700e+03

549 6.26000e+02 1.48300e+03

550 6.46000e+02 1.77500e+03

551 5.88000e+02 1.46600e+03

552 5.86000e+02 1.50400e+03

553 5.86000e+02 1.54200e+03

554 5.88000e+02 1.58300e+03

555 5.88000e+02 1.62100e+03

556 5.87000e+02 1.65900e+03

557 5.89000e+02 1.69600e+03

558 6.10000e+02 1.91200e+03

559 5.91000e+02 1.86100e+03

560 5.47000e+02 1.75700e+03

561 5.48000e+02 1.52000e+03

562 5.10000e+02 1.71400e+03

563 4.73000e+02 1.41500e+03

564 4.71000e+02 1.46900e+03

565 4.73000e+02 1.50600e+03

566 4.72000e+02 1.54600e+03

567 4.69000e+02 1.58300e+03

568 4.70000e+02 1.13700e+03

569 4.73000e+02 1.66100e+03

570 4.73000e+02 1.69900e+03

571 4.75000e+02 1.75900e+03

572 4.43000e+02 1.64200e+03

573 3.83000e+02 1.60100e+03

574 3.26000e+02 1.44900e+03

575 3.56000e+02 1.46400e+03

576 3.55000e+02 1.50600e+03

577 3.56000e+02 1.54500e+03

578 3.52000e+02 1.59100e+03

579 3.56000e+02 1.62400e+03

580 3.57000e+02 1.66000e+03

581 3.57000e+02 1.70000e+03

582 2.37000e+02 1.41700e+03

583 2.40000e+02 1.46700e+03

584 2.40000e+02 1.50600e+03

585 2.37000e+02 1.54400e+03

586 2.41000e+02 1.58500e+03

587 2.41000e+02 1.62200e+03

588 2.40000e+02 1.66200e+03

589 2.41000e+02 1.70000e+03

590 4.72000e+02 1.86200e+03

591 4.78000e+02 1.93900e+03

592 4.27000e+02 1.91000e+03

593 3.97000e+02 1.89200e+03

594 3.54000e+02 1.86000e+03

595 3.26000e+02 1.81200e+03

596 2.87000e+02 1.79200e+03

597 2.38000e+02 1.75600e+03

598 2.38000e+02 1.80400e+03

599 2.40000e+02 1.86100e+03

600 2.40000e+02 1.94200e+03

601 1.79000e+03 1.99600e+03

602 1.79200e+03 2.05800e+03

603 1.79000e+03 2.09600e+03

604 1.79000e+03 2.23300e+03

605 1.74800e+03 1.97500e+03

606 1.75000e+03 2.01600e+03

607 1.75100e+03 2.05700e+03

608 1.74900e+03 2.09600e+03

609 1.75200e+03 2.13400e+03

610 1.75300e+03 2.17400e+03

611 1.75100e+03 2.21300e+03

612 1.75200e+03 2.24900e+03

613 1.75000e+03 2.28900e+03

614 1.75200e+03 2.32900e+03

615 1.75200e+03 2.37600e+03

616 1.63200e+03 1.98000e+03

617 1.63400e+03 2.02000e+03

618 1.63400e+03 2.05500e+03

619 1.63500e+03 2.09600e+03

620 1.63300e+03 2.13300e+03

621 1.63700e+03 2.17400e+03

622 1.63600e+03 2.21200e+03

623 1.63400e+03 2.25100e+03

624 1.63600e+03 2.29000e+03

625 1.63500e+03 2.32700e+03

626 1.63500e+03 2.41600e+03

627 1.58800e+03 2.24700e+03

628 1.85100e+03 2.77100e+03

629 1.83200e+03 2.82900e+03

630 1.79300e+03 2.79100e+03

631 1.79300e+03 2.57900e+03

632 1.75200e+03 2.45900e+03

633 1.75300e+03 2.49800e+03

634 1.75100e+03 2.53900e+03

635 1.75300e+03 2.58000e+03

636 1.75400e+03 2.61500e+03

637 1.75400e+03 2.65500e+03

638 1.75700e+03 2.69500e+03

639 1.75600e+03 2.73300e+03

640 1.75700e+03 2.77100e+03

641 1.75600e+03 2.81300e+03

642 1.75600e+03 2.85800e+03

643 1.72700e+03 2.82500e+03

644 1.70600e+03 2.75500e+03

645 1.70200e+03 2.71300e+03

646 1.72300e+03 2.50300e+03

647 1.63800e+03 2.46100e+03

648 1.63700e+03 2.50000e+03

649 1.63600e+03 2.54200e+03

650 1.63600e+03 2.57800e+03

651 1.63800e+03 2.61500e+03

652 1.63700e+03 2.65500e+03

653 1.63900e+03 2.69900e+03

654 1.63900e+03 2.73300e+03

655 1.63800e+03 2.77600e+03

656 1.63900e+03 2.81100e+03

657 1.64000e+03 2.85900e+03

658 1.61900e+03 2.89200e+03

659 1.65200e+03 2.91100e+03

660 1.64000e+03 2.94100e+03

661 1.83300e+03 2.99700e+03

662 1.81200e+03 3.11500e+03

663 1.82600e+03 3.17600e+03

664 1.82500e+03 3.21200e+03

665 1.79500e+03 3.25300e+03

666 1.81600e+03 3.29500e+03

667 1.77700e+03 3.29300e+03

668 1.75700e+03 3.25100e+03

669 1.75800e+03 3.21400e+03

670 1.75500e+03 3.17600e+03

671 1.75500e+03 3.13600e+03

672 1.75400e+03 3.09500e+03

673 1.75700e+03 3.06200e+03

674 1.75200e+03 3.02200e+03

675 1.75500e+03 2.98400e+03

676 1.72600e+03 3.00200e+03

677 1.70900e+03 3.15700e+03

678 1.68700e+03 3.01300e+03

679 1.60800e+03 3.00200e+03

680 1.63800e+03 2.98500e+03

681 1.64000e+03 3.02400e+03

682 1.64000e+03 3.06300e+03

683 1.63900e+03 3.10100e+03

684 1.64300e+03 3.14100e+03

685 1.64200e+03 3.18000e+03

686 1.64100e+03 3.21700e+03

687 1.64100e+03 3.25400e+03

688 1.73000e+03 3.33300e+03

689 1.73000e+03 3.44100e+03

690 1.68100e+03 3.35800e+03

691 1.61300e+03 3.36000e+03

692 1.58500e+03 3.33100e+03

693 1.58700e+03 3.44100e+03

694 1.51700e+03 3.33300e+03

695 1.51700e+03 1.97900e+03

696 1.51400e+03 2.01700e+03

697 1.51600e+03 2.05700e+03

698 1.51600e+03 2.09300e+03

699 1.51700e+03 2.13300e+03

700 1.51500e+03 2.17200e+03

701 1.51600e+03 2.21300e+03

702 1.52000e+03 2.25100e+03

703 1.51800e+03 2.29000e+03

704 1.51900e+03 2.33000e+03

705 1.52000e+03 2.37800e+03

706 1.48900e+03 2.05800e+03

707 1.45900e+03 2.13500e+03

708 1.46000e+03 2.17200e+03

709 1.44000e+03 2.21100e+03

710 1.43200e+03 2.02100e+03

711 1.40000e+03 1.98000e+03

712 1.39900e+03 2.01700e+03

713 1.40100e+03 2.05800e+03

714 1.40300e+03 2.09400e+03

715 1.40300e+03 2.13500e+03

716 1.40400e+03 2.17700e+03

717 1.40300e+03 2.21600e+03

718 1.40300e+03 2.25100e+03

719 1.40300e+03 2.29100e+03

720 1.40400e+03 2.32800e+03

721 1.51700e+03 2.46200e+03

722 1.51800e+03 2.50500e+03

723 1.51900e+03 2.54200e+03

724 1.51900e+03 2.58100e+03

725 1.51800e+03 2.62100e+03

726 1.51900e+03 2.65900e+03

727 1.51900e+03 2.69500e+03

728 1.52000e+03 2.73300e+03

729 1.52100e+03 2.77500e+03

730 1.52300e+03 2.81000e+03

731 1.52100e+03 2.86100e+03

732 1.49200e+03 2.73600e+03

733 1.47300e+03 2.67700e+03

734 1.45100e+03 2.53200e+03

735 1.45400e+03 2.50000e+03

736 1.40300e+03 2.41700e+03

737 1.40200e+03 2.46600e+03

738 1.40500e+03 2.50300e+03

739 1.40300e+03 2.54400e+03

740 1.40300e+03 2.58300e+03

741 1.40400e+03 2.62000e+03

742 1.40300e+03 2.65800e+03

743 1.40500e+03 2.69900e+03

744 1.40500e+03 2.73800e+03

745 1.40600e+03 2.77700e+03

746 1.40500e+03 2.81300e+03

747 1.59100e+03 3.12100e+03

748 1.59300e+03 3.21900e+03

749 1.41900e+03 3.03400e+03

750 1.55400e+03 2.93900e+03

751 1.51400e+03 2.93800e+03

752 1.47700e+03 2.94100e+03

753 1.43400e+03 2.94000e+03

754 1.40200e+03 2.93800e+03

755 1.55200e+03 3.09200e+03

756 1.51500e+03 3.09300e+03

757 1.47600e+03 3.09400e+03

758 1.43900e+03 3.09700e+03

759 1.39800e+03 3.09200e+03

760 1.55600e+03 3.16000e+03

761 1.51500e+03 3.16000e+03

762 1.47600e+03 3.16400e+03

763 1.44000e+03 3.16000e+03

764 1.39600e+03 3.16100e+03

765 1.55500e+03 3.20000e+03

766 1.51400e+03 3.19700e+03

767 1.47600e+03 3.19800e+03

768 1.43500e+03 3.19800e+03

769 1.39900e+03 3.20000e+03

770 1.35200e+03 1.98800e+03

771 1.36400e+03 2.09700e+03

772 1.36500e+03 2.15500e+03

773 1.36400e+03 2.29000e+03

774 1.34500e+03 2.33100e+03

775 1.34600e+03 2.24900e+03

776 1.28600e+03 2.38000e+03

777 1.32300e+03 2.13300e+03

778 1.28400e+03 1.98000e+03

779 1.28400e+03 2.01500e+03

780 1.28600e+03 2.05600e+03

781 1.28600e+03 2.09600e+03

782 1.28400e+03 2.13500e+03

783 1.28600e+03 2.17300e+03

784 1.29000e+03 2.21700e+03

785 1.25900e+03 2.07600e+03

786 1.36900e+03 2.55900e+03

787 1.32700e+03 2.59800e+03

788 1.36800e+03 2.73600e+03

789 1.35100e+03 2.77300e+03

790 1.23200e+03 2.46300e+03

791 1.25900e+03 2.48100e+03

792 1.29100e+03 2.46400e+03

793 1.28800e+03 2.50000e+03

794 1.28900e+03 2.54000e+03

795 1.28700e+03 2.58100e+03

796 1.29000e+03 2.61900e+03

797 1.28900e+03 2.65900e+03

798 1.29000e+03 2.69900e+03

799 1.29100e+03 2.73700e+03

800 1.32100e+03 2.86300e+03

801 1.23500e+03 2.89100e+03

802 1.27200e+03 2.90900e+03

803 1.32000e+03 2.94000e+03

804 1.29300e+03 2.98500e+03

805 1.29500e+03 3.02800e+03

806 1.29200e+03 3.06600e+03

807 1.29600e+03 3.10600e+03

808 1.26600e+03 3.12400e+03

809 1.29500e+03 3.14200e+03

810 1.33100e+03 3.14000e+03

811 1.36200e+03 3.08400e+03

812 1.29300e+03 3.17900e+03

813 1.29500e+03 3.21900e+03

814 1.29400e+03 3.25500e+03

815 1.34500e+03 3.33700e+03

816 1.29700e+03 3.33500e+03

817 1.24800e+03 3.39600e+03

818 1.21000e+03 2.06200e+03

819 1.16700e+03 1.93900e+03

820 1.16900e+03 1.98400e+03

821 1.17100e+03 2.02200e+03

822 1.17100e+03 2.06000e+03

823 1.17100e+03 2.09800e+03

824 1.17200e+03 2.13800e+03

825 1.17000e+03 2.17600e+03

826 1.17200e+03 2.21700e+03

827 1.17400e+03 2.33900e+03

828 1.13200e+03 1.99100e+03

829 1.10400e+03 1.99400e+03

830 1.15000e+03 2.29100e+03

831 1.11600e+03 2.31300e+03

832 1.11800e+03 2.34500e+03

833 1.10500e+03 2.27400e+03

834 1.10400e+03 2.23500e+03

835 1.06400e+03 1.93800e+03

836 1.02500e+03 1.93500e+03

837 9.86000e+02 1.93400e+03

838 9.47000e+02 1.93400e+03

839 9.11000e+02 1.93600e+03

840 1.00500e+03 1.97500e+03

841 1.06200e+03 2.08900e+03

842 1.02600e+03 2.08900e+03

843 9.88000e+02 2.09000e+03

844 9.48000e+02 2.08900e+03

845 9.13000e+02 2.08500e+03

846 1.06300e+03 2.23600e+03

847 1.02800e+03 2.23600e+03

848 9.92000e+02 2.23800e+03

849 9.47000e+02 2.23700e+03

850 9.11000e+02 2.23200e+03

851 1.06500e+03 2.27200e+03

852 1.02900e+03 2.27400e+03

853 9.92000e+02 2.27500e+03

854 9.52000e+02 2.27900e+03

855 9.18000e+02 2.27600e+03

856 1.04500e+03 2.38000e+03

857 9.41000e+02 2.34300e+03

858 8.20000e+02 1.84600e+03

859 8.19000e+02 1.98500e+03

860 8.19000e+02 2.02100e+03

861 8.20000e+02 2.05800e+03

862 8.20000e+02 2.09500e+03

863 8.21000e+02 2.13400e+03

864 8.23000e+02 2.17900e+03

865 8.22000e+02 2.21400e+03

866 7.81000e+02 2.19700e+03

867 7.33000e+02 2.01700e+03

868 7.05000e+02 1.93300e+03

869 7.06000e+02 1.98500e+03

870 7.03000e+02 2.02000e+03

871 7.05000e+02 2.06000e+03

872 7.05000e+02 2.09700e+03

873 7.08000e+02 2.22400e+03

874 7.08000e+02 2.18200e+03

875 7.08000e+02 2.21700e+03

876 5.93000e+02 1.98700e+03

877 5.92000e+02 2.01900e+03

878 5.89000e+02 2.05800e+03

879 5.91000e+02 2.09900e+03

880 5.91000e+02 2.14200e+03

881 5.91000e+02 2.17700e+03

882 5.93000e+02 2.21700e+03

883 5.16000e+02 2.04500e+03

884 5.04000e+02 2.10300e+03

885 4.75000e+02 1.98400e+03

886 4.73000e+02 2.02600e+03

887 4.73000e+02 2.06300e+03

888 4.75000e+02 2.10300e+03

889 4.74000e+02 2.14100e+03

890 4.75000e+02 2.17900e+03

891 4.75000e+02 2.21900e+03

892 4.46000e+02 2.06600e+03

893 4.16000e+02 2.18100e+03

894 3.57000e+02 1.98500e+03

895 3.57000e+02 2.02500e+03

896 3.60000e+02 2.06600e+03

897 3.59000e+02 2.10400e+03

898 3.60000e+02 2.14100e+03

899 3.58000e+02 2.18000e+03

900 3.59000e+02 2.22200e+03

901 2.42000e+02 1.98700e+03

902 2.42000e+02 2.02800e+03

903 2.41000e+02 2.06400e+03

904 2.45000e+02 2.10500e+03

905 2.44000e+02 2.14600e+03

906 2.41000e+02 2.18200e+03

907 2.43000e+02 2.22000e+03

908 1.17100e+03 2.41800e+03

909 1.17000e+03 2.46600e+03

910 1.17200e+03 2.50500e+03

911 1.17100e+03 2.54400e+03

912 1.17300e+03 2.58300e+03

913 1.17100e+03 2.62000e+03

914 1.17200e+03 2.66100e+03

915 1.17600e+03 2.71900e+03

916 1.17200e+03 2.73800e+03

917 1.17500e+03 2.78700e+03

918 1.17300e+03 2.86200e+03

919 1.17700e+03 2.94300e+03

920 1.17700e+03 2.99000e+03

921 1.17700e+03 3.02500e+03

922 1.17800e+03 3.06800e+03

923 1.17800e+03 3.10500e+03

924 1.17700e+03 3.14300e+03

925 1.17900e+03 3.18600e+03

926 1.17800e+03 3.22300e+03

927 1.17800e+03 3.26400e+03

928 1.14500e+03 2.67900e+03

929 1.11300e+03 2.46700e+03

930 1.11400e+03 2.50300e+03

931 1.11300e+03 2.53900e+03

932 1.11400e+03 2.60000e+03

933 1.11600e+03 2.64000e+03

934 1.11400e+03 2.68000e+03

935 1.11700e+03 2.73000e+03

936 1.11200e+03 2.76600e+03

937 1.11800e+03 2.80600e+03

938 1.11700e+03 2.86300e+03

939 1.08700e+03 2.69800e+03

940 1.09900e+03 3.02700e+03

941 1.10100e+03 3.06400e+03

942 1.10200e+03 3.10400e+03

943 1.05700e+03 2.46600e+03

944 1.05700e+03 2.50500e+03

945 1.05700e+03 2.54500e+03

946 1.05700e+03 2.58300e+03

947 1.05600e+03 2.62600e+03

948 1.05900e+03 2.66000e+03

949 1.05900e+03 2.69700e+03

950 1.06100e+03 2.73700e+03

951 1.06000e+03 2.86500e+03

952 1.05900e+03 2.98800e+03

953 1.06200e+03 3.03200e+03

954 1.06100e+03 3.06800e+03

955 1.06200e+03 3.10700e+03

956 1.06200e+03 3.14400e+03

957 1.06300e+03 3.18200e+03

958 1.06200e+03 3.22500e+03

959 1.06600e+03 3.26100e+03

960 1.06400e+03 3.33900e+03

961 1.01900e+03 2.44800e+03

962 9.82000e+02 2.52800e+03

963 9.72000e+02 2.70000e+03

964 1.00200e+03 2.78600e+03

965 9.74000e+02 3.05100e+03

966 1.00500e+03 3.13000e+03

967 9.41000e+02 2.41800e+03

968 9.39000e+02 2.46400e+03

969 9.42000e+02 2.50500e+03

970 9.42000e+02 2.54600e+03

971 9.43000e+02 2.58600e+03

972 9.43000e+02 2.62100e+03

973 9.42000e+02 2.66200e+03

974 9.42000e+02 2.70100e+03

975 9.43000e+02 2.74100e+03

976 9.45000e+02 2.86000e+03

977 9.46000e+02 2.94000e+03

978 9.46000e+02 2.98900e+03

979 9.45000e+02 3.03000e+03

980 9.48000e+02 3.06800e+03

981 9.47000e+02 3.10800e+03

982 9.48000e+02 3.14800e+03

983 9.48000e+02 3.18200e+03

984 9.48000e+02 3.22200e+03

985 9.50000e+02 3.26100e+03

986 9.14000e+02 2.76800e+03

987 9.38000e+02 2.91000e+03

988 9.31000e+02 3.29900e+03

989 9.10000e+02 3.33400e+03

990 9.12000e+02 3.44100e+03

991 8.80000e+02 2.90300e+03

992 8.91000e+02 3.06600e+03

993 8.69000e+02 3.00900e+03

994 8.42000e+02 2.80800e+03

995 8.21000e+02 2.34100e+03

996 6.18000e+02 2.29500e+03

997 6.28000e+02 2.38100e+03

998 8.21000e+02 2.41500e+03

999 7.83000e+02 2.41700e+03

1000 7.43000e+02 2.42000e+03

1001 7.08000e+02 2.42200e+03

1002 6.68000e+02 2.42100e+03

1003 8.23000e+02 2.57100e+03

1004 7.84000e+02 2.57300e+03

1005 7.47000e+02 2.57400e+03

1006 7.07000e+02 2.57800e+03

1007 6.69000e+02 2.57500e+03

1008 6.30000e+02 2.62600e+03

1009 8.24000e+02 2.64100e+03

1010 7.83000e+02 2.64200e+03

1011 7.47000e+02 2.64400e+03

1012 7.07000e+02 2.64400e+03

1013 6.70000e+02 2.64600e+03

1014 8.23000e+02 2.68200e+03

1015 7.86000e+02 2.68100e+03

1016 7.48000e+02 2.68000e+03

1017 7.07000e+02 2.68100e+03

1018 6.71000e+02 2.68300e+03

1019 7.27000e+02 2.71200e+03

1020 7.55000e+02 2.71100e+03

1021 7.88000e+02 2.72800e+03

1022 7.66000e+02 2.75900e+03

1023 5.91000e+02 2.34700e+03

1024 5.92000e+02 2.42300e+03

1025 5.92000e+02 2.47300e+03

1026 5.93000e+02 2.50900e+03

1027 5.93000e+02 2.54900e+03

1028 5.94000e+02 2.58800e+03

1029 5.96000e+02 2.62400e+03

1030 5.95000e+02 2.66700e+03

1031 5.98000e+02 2.70500e+03

1032 5.54000e+02 2.58500e+03

1033 5.37000e+02 2.74300e+03

1034 4.77000e+02 2.34600e+03

1035 4.78000e+02 2.42300e+03

1036 4.78000e+02 2.47500e+03

1037 4.79000e+02 2.51200e+03

1038 4.78000e+02 2.55000e+03

1039 4.80000e+02 2.59000e+03

1040 4.81000e+02 2.62800e+03

1041 4.80000e+02 2.67000e+03

1042 4.81000e+02 2.71000e+03

1043 4.40000e+02 2.47200e+03

1044 4.40000e+02 2.63000e+03

1045 4.41000e+02 2.70600e+03

1046 3.99000e+02 2.47100e+03

1047 4.00000e+02 2.62800e+03

1048 4.04000e+02 2.71200e+03

1049 3.99000e+02 2.31900e+03

1050 3.58000e+02 2.34600e+03

1051 3.63000e+02 2.47100e+03

1052 3.62000e+02 2.51200e+03

1053 3.62000e+02 2.55000e+03

1054 3.61000e+02 2.58900e+03

1055 3.64000e+02 2.62900e+03

1056 3.63000e+02 2.66800e+03

1057 3.63000e+02 2.70600e+03

1058 2.73000e+02 2.59000e+03

1059 3.07000e+02 2.63100e+03

1060 2.79000e+02 2.76800e+03

1061 2.45000e+02 2.34800e+03

1062 2.46000e+02 2.42500e+03

1063 2.46000e+02 2.47300e+03

1064 2.45000e+02 2.51800e+03

1065 2.46000e+02 2.55200e+03

1066 2.47000e+02 2.67500e+03

1067 2.47000e+02 2.62700e+03

1068 2.48000e+02 2.66800e+03

1069 2.47000e+02 2.70500e+03

1070 2.47000e+02 2.73800e+03

1071 2.77000e+02 2.76100e+03

1072 2.30000e+02 2.79500e+03

1073 8.05000e+02 2.82300e+03

1074 7.48000e+02 2.83600e+03

1075 7.09000e+02 2.86300e+03

1076 8.26000e+02 2.98500e+03

1077 8.27000e+02 3.02500e+03

1078 8.26000e+02 3.15100e+03

1079 8.28000e+02 3.10400e+03

1080 8.29000e+02 3.14300e+03

1081 8.29000e+02 2.70000e+03

1082 8.29000e+02 3.21700e+03

1083 7.11000e+02 2.94200e+03

1084 7.12000e+02 2.98700e+03

1085 7.15000e+02 3.03100e+03

1086 7.10000e+02 3.06900e+03

1087 7.12000e+02 3.10600e+03

1088 7.13000e+02 3.14800e+03

1089 7.15000e+02 3.18500e+03

1090 7.14000e+02 3.21800e+03

1091 7.14000e+02 3.25700e+03

1092 6.72000e+02 2.99300e+03

1093 6.47000e+02 3.01500e+03

1094 6.85000e+02 3.05200e+03

1095 2.73000e+02 3.14900e+03

1096 7.71000e+02 3.27700e+03

1097 8.31000e+02 3.41400e+03

1098 7.60000e+02 3.37600e+03

1099 6.63000e+02 3.34300e+03

1100 6.64000e+02 3.45200e+03

1101 5.96000e+02 2.86500e+03

1102 6.27000e+02 3.08800e+03

1103 6.29000e+02 3.24200e+03

1104 5.94000e+02 2.99000e+03

1105 5.97000e+02 3.02800e+03

1106 5.95000e+02 3.06900e+03

1107 5.99000e+02 3.10600e+03

1108 5.98000e+02 3.14700e+03

1109 5.98000e+02 3.18500e+03

1110 5.98000e+02 3.22500e+03

1111 5.99000e+02 3.34000e+03

1112 5.09000e+02 3.03400e+03

1113 5.61000e+02 3.07000e+03

1114 5.61000e+02 3.16600e+03

1115 5.41000e+02 3.19400e+03

1116 5.21000e+02 3.24500e+03

1117 5.71000e+02 3.29600e+03

1118 5.99000e+02 3.34100e+03

1119 5.58000e+02 3.37900e+03

1120 5.32000e+02 3.36900e+03

1121 4.85000e+02 3.41800e+03

1122 5.22000e+02 3.44500e+03

1123 3.45000e+02 2.91700e+03

1124 4.03000e+02 2.86500e+03

1125 4.43000e+02 2.89800e+03

1126 4.60000e+02 2.83700e+03

1127 4.89000e+02 2.86700e+03

1128 4.93000e+02 2.94600e+03

1129 4.40000e+02 2.94400e+03

1130 4.79000e+02 2.99200e+03

1131 4.81000e+02 3.03100e+03

1132 4.81000e+02 3.07200e+03

1133 4.83000e+02 3.10900e+03

1134 4.79000e+02 3.15100e+03

1135 4.81000e+02 3.18500e+03

1136 4.84000e+02 3.22300e+03

1137 4.85000e+02 3.25900e+03

1138 4.70000e+02 3.34400e+03

1139 4.43000e+02 3.05000e+03

1140 4.43000e+02 3.09100e+03

1141 4.54000e+02 3.17400e+03

1142 4.45000e+02 3.24700e+03

1143 4.02000e+02 3.02100e+03

1144 4.02000e+02 3.07100e+03

1145 4.02000e+02 3.15300e+03

1146 4.03000e+02 3.22600e+03

1147 3.42000e+02 2.91100e+03

1148 3.65000e+02 2.99200e+03

1149 3.64000e+02 3.03300e+03

1150 3.65000e+02 3.07000e+03

1151 3.65000e+02 3.11100e+03

1152 3.65000e+02 3.00000e+03

1153 3.66000e+02 3.18700e+03

1154 3.65000e+02 3.22900e+03

1155 3.67000e+02 3.26500e+03

1156 3.67000e+02 3.34200e+03

1157 3.68000e+02 3.38100e+03

1158 3.11000e+02 3.18500e+03

1159 2.46000e+02 2.86900e+03

1160 2.48000e+02 2.94400e+03

1161 2.47000e+02 2.99400e+03

1162 2.47000e+02 3.04100e+03

1163 2.50000e+02 3.07400e+03

1164 2.52000e+02 3.10900e+03

1165 2.53000e+02 3.15300e+03

1166 2.51000e+02 3.19100e+03

1167 2.50000e+02 3.22900e+03

1168 2.53000e+02 3.27000e+03

1169 2.13000e+02 3.27300e+03

1170 2.21000e+02 3.31300e+03

1171 2.63000e+02 3.34600e+03

1172 2.53000e+02 3.38600e+03

1173 2.15000e+02 3.38500e+03

EOF
