# Supplementary material for: A Discrete Fruit Fly Optimization Algorithm for the Traveling Salesman Problem
Source: PLoS One. 2016 Nov 3;11(11):e0165804. doi: 10.1371/journal.pone.0165804 (PMC5094794; doi:10.1371/journal.pone.0165804)
Supplement: S1 File — (ZIP) [file pone.0165804.s001.zip › TSP instances/pcb442.tsp]

NAME : pcb442

COMMENT : Drilling problem (Groetschel/Juenger/Reinelt)

TYPE : TSP

DIMENSION : 442

EDGE_WEIGHT_TYPE : EUC_2D

NODE_COORD_SECTION

1 2.00000e+02 4.00000e+02

2 2.00000e+02 5.00000e+02

3 2.00000e+02 6.00000e+02

4 2.00000e+02 7.00000e+02

5 2.00000e+02 8.00000e+02

6 2.00000e+02 9.00000e+02

7 2.00000e+02 1.00000e+03

8 2.00000e+02 1.10000e+03

9 2.00000e+02 1.20000e+03

10 2.00000e+02 1.30000e+03

11 2.00000e+02 1.40000e+03

12 2.00000e+02 1.50000e+03

13 2.00000e+02 1.60000e+03

14 2.00000e+02 1.70000e+03

15 2.00000e+02 1.80000e+03

16 2.00000e+02 1.90000e+03

17 2.00000e+02 2.00000e+03

18 2.00000e+02 2.10000e+03

19 2.00000e+02 2.20000e+03

20 2.00000e+02 2.30000e+03

21 2.00000e+02 2.40000e+03

22 2.00000e+02 2.50000e+03

23 2.00000e+02 2.60000e+03

24 2.00000e+02 2.70000e+03

25 2.00000e+02 2.80000e+03

26 2.00000e+02 2.90000e+03

27 2.00000e+02 3.00000e+03

28 2.00000e+02 3.10000e+03

29 2.00000e+02 3.20000e+03

30 2.00000e+02 3.30000e+03

31 2.00000e+02 3.40000e+03

32 2.00000e+02 3.50000e+03

33 2.00000e+02 3.60000e+03

34 3.00000e+02 4.00000e+02

35 3.00000e+02 5.00000e+02

36 3.00000e+02 6.00000e+02

37 3.00000e+02 7.00000e+02

38 3.00000e+02 8.00000e+02

39 3.00000e+02 9.00000e+02

40 3.00000e+02 1.00000e+03

41 3.00000e+02 1.10000e+03

42 3.00000e+02 1.20000e+03

43 3.00000e+02 1.30000e+03

44 3.00000e+02 1.40000e+03

45 3.00000e+02 1.50000e+03

46 3.00000e+02 1.60000e+03

47 3.00000e+02 1.70000e+03

48 3.00000e+02 1.80000e+03

49 3.00000e+02 1.90000e+03

50 3.00000e+02 2.00000e+03

51 3.00000e+02 2.10000e+03

52 3.00000e+02 2.20000e+03

53 3.00000e+02 2.30000e+03

54 3.00000e+02 2.40000e+03

55 3.00000e+02 2.50000e+03

56 3.00000e+02 2.60000e+03

57 3.00000e+02 2.70000e+03

58 3.00000e+02 2.80000e+03

59 3.00000e+02 2.90000e+03

60 3.00000e+02 3.00000e+03

61 3.00000e+02 3.10000e+03

62 3.00000e+02 3.20000e+03

63 3.00000e+02 3.30000e+03

64 3.00000e+02 3.40000e+03

65 3.00000e+02 3.50000e+03

66 4.00000e+02 4.00000e+02

67 4.00000e+02 5.00000e+02

68 4.00000e+02 6.00000e+02

69 4.00000e+02 7.00000e+02

70 4.00000e+02 8.00000e+02

71 4.00000e+02 9.00000e+02

72 4.00000e+02 1.00000e+03

73 4.00000e+02 1.10000e+03

74 4.00000e+02 1.20000e+03

75 4.00000e+02 1.30000e+03

76 4.00000e+02 1.40000e+03

77 4.00000e+02 1.50000e+03

78 4.00000e+02 1.60000e+03

79 4.00000e+02 1.70000e+03

80 4.00000e+02 1.80000e+03

81 4.00000e+02 1.90000e+03

82 4.00000e+02 2.00000e+03

83 4.00000e+02 2.10000e+03

84 4.00000e+02 2.20000e+03

85 4.00000e+02 2.30000e+03

86 4.00000e+02 2.40000e+03

87 4.00000e+02 2.50000e+03

88 4.00000e+02 2.60000e+03

89 4.00000e+02 2.70000e+03

90 4.00000e+02 2.80000e+03

91 4.00000e+02 2.90000e+03

92 4.00000e+02 3.00000e+03

93 4.00000e+02 3.10000e+03

94 4.00000e+02 3.20000e+03

95 4.00000e+02 3.30000e+03

96 4.00000e+02 3.40000e+03

97 4.00000e+02 3.50000e+03

98 4.00000e+02 3.60000e+03

99 5.00000e+02 1.50000e+03

100 5.00000e+02 1.82900e+03

101 5.00000e+02 3.10000e+03

102 6.00000e+02 4.00000e+02

103 7.00000e+02 3.00000e+02

104 7.00000e+02 6.00000e+02

105 7.00000e+02 1.50000e+03

106 7.00000e+02 1.60000e+03

107 7.00000e+02 1.80000e+03

108 7.00000e+02 2.10000e+03

109 7.00000e+02 2.40000e+03

110 7.00000e+02 2.70000e+03

111 7.00000e+02 3.00000e+03

112 7.00000e+02 3.30000e+03

113 7.00000e+02 3.60000e+03

114 8.00000e+02 3.00000e+02

115 8.00000e+02 6.00000e+02

116 8.00000e+02 1.03000e+03

117 8.00000e+02 1.50000e+03

118 8.00000e+02 1.80000e+03

119 8.00000e+02 2.10000e+03

120 8.00000e+02 2.40000e+03

121 8.00000e+02 2.60000e+03

122 8.00000e+02 2.70000e+03

123 8.00000e+02 3.00000e+03

124 8.00000e+02 3.30000e+03

125 8.00000e+02 3.60000e+03

126 9.00000e+02 3.00000e+02

127 9.00000e+02 6.00000e+02

128 9.00000e+02 1.50000e+03

129 9.00000e+02 1.80000e+03

130 9.00000e+02 2.10000e+03

131 9.00000e+02 2.40000e+03

132 9.00000e+02 2.70000e+03

133 9.00000e+02 3.00000e+03

134 9.00000e+02 3.30000e+03

135 9.00000e+02 3.60000e+03

136 1.00000e+03 3.00000e+02

137 1.00000e+03 6.00000e+02

138 1.00000e+03 1.10000e+03

139 1.00000e+03 1.50000e+03

140 1.00000e+03 1.62900e+03

141 1.00000e+03 1.80000e+03

142 1.00000e+03 2.10000e+03

143 1.00000e+03 2.40000e+03

144 1.00000e+03 2.60000e+03

145 1.00000e+03 2.70000e+03

146 1.00000e+03 3.00000e+03

147 1.00000e+03 3.30000e+03

148 1.00000e+03 3.60000e+03

149 1.10000e+03 3.00000e+02

150 1.10000e+03 6.00000e+02

151 1.10000e+03 7.00000e+02

152 1.10000e+03 9.00000e+02

153 1.10000e+03 1.50000e+03

154 1.10000e+03 1.80000e+03

155 1.10000e+03 2.10000e+03

156 1.10000e+03 2.40000e+03

157 1.10000e+03 2.70000e+03

158 1.10000e+03 3.00000e+03

159 1.10000e+03 3.30000e+03

160 1.10000e+03 3.60000e+03

161 1.20000e+03 3.00000e+02

162 1.20000e+03 6.00000e+02

163 1.20000e+03 1.50000e+03

164 1.20000e+03 1.70000e+03

165 1.20000e+03 1.80000e+03

166 1.20000e+03 2.10000e+03

167 1.20000e+03 2.40000e+03

168 1.20000e+03 2.70000e+03

169 1.20000e+03 3.00000e+03

170 1.20000e+03 3.30000e+03

171 1.20000e+03 3.60000e+03

172 1.30000e+03 3.00000e+02

173 1.30000e+03 6.00000e+02

174 1.30000e+03 7.00000e+02

175 1.30000e+03 1.13000e+03

176 1.30000e+03 1.50000e+03

177 1.30000e+03 1.80000e+03

178 1.30000e+03 2.10000e+03

179 1.30000e+03 2.20000e+03

180 1.30000e+03 2.40000e+03

181 1.30000e+03 2.70000e+03

182 1.30000e+03 3.00000e+03

183 1.30000e+03 3.30000e+03

184 1.30000e+03 3.60000e+03

185 1.40000e+03 3.00000e+02

186 1.40000e+03 6.00000e+02

187 1.40000e+03 9.30000e+02

188 1.40000e+03 1.50000e+03

189 1.40000e+03 1.80000e+03

190 1.40000e+03 2.00000e+03

191 1.40000e+03 2.10000e+03

192 1.40000e+03 2.40000e+03

193 1.40000e+03 2.50000e+03

194 1.40000e+03 2.70000e+03

195 1.40000e+03 2.82000e+03

196 1.40000e+03 2.90000e+03

197 1.40000e+03 3.00000e+03

198 1.40000e+03 3.30000e+03

199 1.40000e+03 3.60000e+03

200 1.50000e+03 1.50000e+03

201 1.50000e+03 1.80000e+03

202 1.50000e+03 1.90000e+03

203 1.50000e+03 2.10000e+03

204 1.50000e+03 2.40000e+03

205 1.50000e+03 2.70000e+03

206 1.50000e+03 2.80000e+03

207 1.50000e+03 2.86000e+03

208 1.50000e+03 3.00000e+03

209 1.50000e+03 3.30000e+03

210 1.50000e+03 3.60000e+03

211 1.60000e+03 1.10000e+03

212 1.60000e+03 1.30000e+03

213 1.60000e+03 1.50000e+03

214 1.60000e+03 1.80000e+03

215 1.60000e+03 2.10000e+03

216 1.60000e+03 2.40000e+03

217 1.60000e+03 2.70000e+03

218 1.60000e+03 3.00000e+03

219 1.60000e+03 3.30000e+03

220 1.60000e+03 3.60000e+03

221 1.70000e+03 1.20000e+03

222 1.70000e+03 1.50000e+03

223 1.70000e+03 1.80000e+03

224 1.70000e+03 2.10000e+03

225 1.70000e+03 2.40000e+03

226 1.70000e+03 3.60000e+03

227 1.80000e+03 3.00000e+02

228 1.80000e+03 6.00000e+02

229 1.80000e+03 1.23000e+03

230 1.80000e+03 1.50000e+03

231 1.80000e+03 1.80000e+03

232 1.80000e+03 2.10000e+03

233 1.80000e+03 2.40000e+03

234 1.90000e+03 3.00000e+02

235 1.90000e+03 6.00000e+02

236 1.90000e+03 3.00000e+03

237 1.90000e+03 3.52000e+03

238 2.00000e+03 3.00000e+02

239 2.00000e+03 3.70000e+02

240 2.00000e+03 6.00000e+02

241 2.00000e+03 8.00000e+02

242 2.00000e+03 9.00000e+02

243 2.00000e+03 1.00000e+03

244 2.00000e+03 1.10000e+03

245 2.00000e+03 1.20000e+03

246 2.00000e+03 1.30000e+03

247 2.00000e+03 1.40000e+03

248 2.00000e+03 1.50000e+03

249 2.00000e+03 1.60000e+03

250 2.00000e+03 1.70000e+03

251 2.00000e+03 1.80000e+03

252 2.00000e+03 1.90000e+03

253 2.00000e+03 2.00000e+03

254 2.00000e+03 2.10000e+03

255 2.00000e+03 2.20000e+03

256 2.00000e+03 2.30000e+03

257 2.00000e+03 2.40000e+03

258 2.00000e+03 2.50000e+03

259 2.00000e+03 2.60000e+03

260 2.00000e+03 2.70000e+03

261 2.00000e+03 2.80000e+03

262 2.00000e+03 2.90000e+03

263 2.00000e+03 3.00000e+03

264 2.00000e+03 3.10000e+03

265 2.00000e+03 3.50000e+03

266 2.10000e+03 3.00000e+02

267 2.10000e+03 6.00000e+02

268 2.10000e+03 3.20000e+03

269 2.20000e+03 3.00000e+02

270 2.20000e+03 4.69000e+02

271 2.20000e+03 6.00000e+02

272 2.20000e+03 3.20000e+03

273 2.30000e+03 3.00000e+02

274 2.30000e+03 6.00000e+02

275 2.30000e+03 3.40000e+03

276 2.40000e+03 3.00000e+02

277 2.40000e+03 6.00000e+02

278 2.40000e+03 2.10000e+03

279 2.50000e+03 3.00000e+02

280 2.50000e+03 8.00000e+02

281 2.60000e+03 4.00000e+02

282 2.60000e+03 5.00000e+02

283 2.60000e+03 8.00000e+02

284 2.60000e+03 9.00000e+02

285 2.60000e+03 1.00000e+03

286 2.60000e+03 1.10000e+03

287 2.60000e+03 1.20000e+03

288 2.60000e+03 1.30000e+03

289 2.60000e+03 1.40000e+03

290 2.60000e+03 1.50000e+03

291 2.60000e+03 1.60000e+03

292 2.60000e+03 1.70000e+03

293 2.60000e+03 1.80000e+03

294 2.60000e+03 1.90000e+03

295 2.60000e+03 2.00000e+03

296 2.60000e+03 2.10000e+03

297 2.60000e+03 2.20000e+03

298 2.60000e+03 2.30000e+03

299 2.60000e+03 2.40000e+03

300 2.60000e+03 2.50000e+03

301 2.60000e+03 2.60000e+03

302 2.60000e+03 2.70000e+03

303 2.60000e+03 2.80000e+03

304 2.60000e+03 2.90000e+03

305 2.60000e+03 3.00000e+03

306 2.60000e+03 3.10000e+03

307 2.60000e+03 3.40000e+03

308 2.70000e+03 7.00000e+02

309 2.70000e+03 8.00000e+02

310 2.70000e+03 9.00000e+02

311 2.70000e+03 1.00000e+03

312 2.70000e+03 1.10000e+03

313 2.70000e+03 1.20000e+03

314 2.70000e+03 1.30000e+03

315 2.70000e+03 1.40000e+03

316 2.70000e+03 1.50000e+03

317 2.70000e+03 1.60000e+03

318 2.70000e+03 1.70000e+03

319 2.70000e+03 1.80000e+03

320 2.70000e+03 1.90000e+03

321 2.70000e+03 2.00000e+03

322 2.70000e+03 2.10000e+03

323 2.70000e+03 2.20000e+03

324 2.70000e+03 2.30000e+03

325 2.70000e+03 2.50000e+03

326 2.70000e+03 2.60000e+03

327 2.70000e+03 2.70000e+03

328 2.70000e+03 2.80000e+03

329 2.70000e+03 2.90000e+03

330 2.70000e+03 3.00000e+03

331 2.70000e+03 3.10000e+03

332 2.70000e+03 3.20000e+03

333 2.70000e+03 3.30000e+03

334 2.70000e+03 3.40000e+03

335 2.70000e+03 3.50000e+03

336 2.70000e+03 3.60000e+03

337 2.70000e+03 3.70000e+03

338 2.70000e+03 3.80000e+03

339 2.80000e+03 9.00000e+02

340 2.80000e+03 1.13000e+03

341 2.90000e+03 4.00000e+02

342 2.90000e+03 5.00000e+02

343 2.90000e+03 1.40000e+03

344 2.90000e+03 2.40000e+03

345 2.90000e+03 3.00000e+03

346 3.00000e+03 7.00000e+02

347 3.00000e+03 8.00000e+02

348 3.00000e+03 9.00000e+02

349 3.00000e+03 1.00000e+03

350 3.00000e+03 1.10000e+03

351 3.00000e+03 1.20000e+03

352 3.00000e+03 1.30000e+03

353 3.00000e+03 1.50000e+03

354 3.00000e+03 1.60000e+03

355 3.00000e+03 1.70000e+03

356 3.00000e+03 1.80000e+03

357 3.00000e+03 1.90000e+03

358 3.00000e+03 2.00000e+03

359 3.00000e+03 2.10000e+03

360 3.00000e+03 2.20000e+03

361 3.00000e+03 2.30000e+03

362 3.00000e+03 2.50000e+03

363 3.00000e+03 2.60000e+03

364 3.00000e+03 2.70000e+03

365 3.00000e+03 2.80000e+03

366 3.00000e+03 2.90000e+03

367 3.00000e+03 3.00000e+03

368 3.00000e+03 3.10000e+03

369 3.00000e+03 3.20000e+03

370 3.00000e+03 3.30000e+03

371 3.00000e+03 3.40000e+03

372 3.00000e+03 3.50000e+03

373 3.00000e+03 3.60000e+03

374 3.00000e+03 3.70000e+03

375 3.00000e+03 3.80000e+03

376 1.50000e+02 3.50000e+03

377 1.50000e+02 3.55000e+03

378 4.69000e+02 2.55000e+03

379 4.69000e+02 3.35000e+03

380 4.69000e+02 3.45000e+03

381 5.40000e+02 2.33000e+03

382 5.40000e+02 2.43000e+03

383 6.20000e+02 3.65000e+03

384 6.20000e+02 3.70900e+03

385 7.50000e+02 2.55000e+03

386 8.50000e+02 5.20000e+02

387 8.50000e+02 7.00000e+02

388 8.50000e+02 2.28000e+03

389 9.39000e+02 7.40000e+02

390 9.50000e+02 2.22000e+03

391 9.10000e+02 2.60000e+03

392 1.05000e+03 1.05000e+03

393 1.15000e+03 1.35000e+03

394 1.17000e+03 2.28000e+03

395 1.22000e+03 2.21000e+03

396 1.35000e+03 7.50000e+02

397 1.35000e+03 1.70000e+03

398 1.35000e+03 2.14000e+03

399 1.45000e+03 7.70000e+02

400 1.55000e+03 3.00000e+02

401 1.55000e+03 5.00000e+02

402 1.55000e+03 1.85000e+03

403 1.65000e+03 1.05000e+03

404 1.69000e+03 2.68000e+03

405 1.71000e+03 3.10000e+02

406 1.71000e+03 5.10000e+02

407 1.75000e+03 7.50000e+02

408 1.79000e+03 2.58000e+03

409 1.72000e+03 2.61000e+03

410 1.79000e+03 3.33000e+03

411 1.72000e+03 3.40900e+03

412 1.82900e+03 2.70000e+03

413 1.82900e+03 2.80000e+03

414 1.82900e+03 3.45000e+03

415 2.06000e+03 1.65000e+03

416 2.05000e+03 3.15000e+03

417 2.17000e+03 1.90000e+03

418 2.11000e+03 2.00000e+03

419 2.12000e+03 2.75000e+03

420 2.15000e+03 3.25000e+03

421 2.29000e+03 1.40000e+03

422 2.22000e+03 2.82000e+03

423 2.28000e+03 3.25000e+03

424 2.39000e+03 1.30000e+03

425 2.32000e+03 1.50000e+03

426 2.45000e+03 7.10000e+02

427 2.62000e+03 3.65000e+03

428 2.75000e+03 5.20000e+02

429 2.76000e+03 2.36000e+03

430 2.85000e+03 2.20000e+03

431 2.85000e+03 2.70000e+03

432 2.85000e+03 3.35000e+03

433 2.93000e+03 9.50000e+02

434 2.95000e+03 1.75000e+03

435 2.95000e+03 2.05000e+03

436 5.20000e+02 3.20000e+03

437 2.30000e+03 3.50000e+03

438 2.32000e+03 3.15000e+03

439 5.30000e+02 2.10000e+03

440 2.55000e+03 7.10000e+02

441 7.50000e+02 4.90000e+02

442 0.00000e+00 0.00000e+00

EOF
