# Supplementary material for: A Discrete Fruit Fly Optimization Algorithm for the Traveling Salesman Problem
Source: PLoS One. 2016 Nov 3;11(11):e0165804. doi: 10.1371/journal.pone.0165804 (PMC5094794; doi:10.1371/journal.pone.0165804)
Supplement: S1 File — (ZIP) [file pone.0165804.s001.zip › TSP instances/pr1002.tsp]

NAME : pr1002

COMMENT : 1002-city problem (Padberg/Rinaldi)

TYPE : TSP

DIMENSION : 1002

EDGE_WEIGHT_TYPE : EUC_2D

NODE_COORD_SECTION

1 1150 4000

2 1050 2750

3 1150 2250

4 1250 2050

5 1350 2350

6 1050 1550

7 3350 1700

8 3450 1450

9 3550 1600

10 3950 1700

11 4050 2000

12 4050 2150

13 4250 1650

14 4150 1500

15 4450 1450

16 4400 1700

17 4600 1850

18 4900 1550

19 5100 1550

20 5350 1450

21 4950 1700

22 4850 1900

23 4900 2050

24 5000 2150

25 5100 2050

26 5400 2050

27 5750 2000

28 5900 2050

29 5600 2250

30 5400 2300

31 5250 2250

32 5000 2350

33 5000 2550

34 5050 2800

35 5250 2750

36 5450 2750

37 5400 2950

38 5200 3150

39 5050 3100

40 4950 3300

41 5100 3600

42 5200 3650

43 5350 3750

44 5450 3750

45 5600 3750

46 5600 4250

47 5450 4250

48 5350 4150

49 5050 3800

50 4950 3500

51 4700 3500

52 4400 3700

53 4450 3500

54 4100 3500

55 4150 3300

56 4100 3150

57 4300 3300

58 4500 3150

59 4500 2950

60 4700 3000

61 4700 2800

62 4700 2500

63 4600 2350

64 4550 2500

65 4550 2800

66 4300 2800

67 4100 2950

68 3700 2800

69 3550 2800

70 3400 2700

71 3400 3200

72 3700 3100

73 3550 3300

74 3350 4250

75 3350 4650

76 3250 5200

77 4000 5050

78 4100 4750

79 3950 4650

80 3950 4250

81 4200 4150

82 4200 4550

83 4500 4400

84 4700 4350

85 4700 4750

86 4500 4800

87 4500 4950

88 4350 4750

89 4350 4900

90 4247 5150

91 4354 5256

92 4247 5256

93 4100 5250

94 4100 5350

95 4000 5550

96 4199 5554

97 4305 5554

98 4304 5447

99 4500 5450

100 4500 6050

101 4650 6000

102 4800 6100

103 5050 6050

104 5150 6150

105 5300 6050

106 5400 6050

107 5150 5500

108 5250 5350

109 5300 5150

110 5650 5350

111 5800 5350

112 5650 5500

113 5800 5500

114 5750 5700

115 5750 5850

116 5700 6000

117 5700 6150

118 5550 6000

119 5550 6150

120 6000 6600

121 6000 7000

122 5550 6650

123 5400 6550

124 5300 6450

125 5150 6550

126 5150 7000

127 5050 6550

128 4800 6500

129 4650 6400

130 4500 6550

131 4250 6700

132 4250 6350

133 4250 5950

134 4100 5850

135 3950 5950

136 3800 5950

137 3950 6350

138 3800 6350

139 3250 7000

140 3300 7450

141 3300 7550

142 3900 7850

143 4250 7800

144 4400 7750

145 4250 7300

146 4450 7450

147 4650 7450

148 4550 7650

149 4550 7900

150 4650 8150

151 4400 8250

152 4250 8250

153 4550 8750

154 4550 8950

155 4250 9250

156 4300 9450

157 4500 9750

158 4300 9950

159 4300 10150

160 4100 10150

161 3900 10150

162 4200 9850

163 4050 9700

164 4200 9450

165 4050 9200

166 3900 9250

167 3750 9500

168 3450 9450

169 3300 9350

170 3300 10650

171 3450 10450

172 3750 10500

173 3600 11100

174 3750 11200

175 3750 11400

176 3600 11600

177 3900 11550

178 3900 11400

179 3900 11150

180 4100 11150

181 4300 11150

182 4600 11100

183 4600 10850

184 4550 10550

185 4500 10250

186 5600 9750

187 5600 10250

188 5950 10250

189 6100 10250

190 6250 10200

191 6400 10300

192 6200 10300

193 6150 10400

194 5950 10550

195 5650 10550

196 5600 10850

197 5950 10850

198 6050 11050

199 6150 11050

200 6200 11150

201 5950 11150

202 5600 11100

203 5950 11650

204 6050 11550

205 6450 11550

206 6350 11350

207 6550 11350

208 6500 11150

209 6650 11050

210 6950 11250

211 6950 10650

212 7000 10500

213 7200 10500

214 7200 10200

215 7100 10250

216 7050 10400

217 6900 10450

218 6700 10300

219 6850 10200

220 7000 10050

221 6800 9950

222 7000 9800

223 7100 9750

224 7300 9650

225 7300 9350

226 7300 9150

227 7300 9000

228 7000 9000

229 6900 9000

230 6950 9250

231 6700 9150

232 6800 9350

233 6700 9650

234 6700 9800

235 6600 9800

236 6500 10050

237 6400 10050

238 6200 9950

239 6100 10050

240 6100 9800

241 5950 9750

242 6000 9600

243 6150 9200

244 6250 8950

245 6250 8850

246 6350 8850

247 6150 8600

248 6150 8500

249 6000 8450

250 6000 8600

251 5550 8950

252 5550 8750

253 5650 8150

254 5550 7900

255 5550 7650

256 5650 7450

257 5900 7350

258 5950 7650

259 6000 7850

260 6400 8350

261 6450 8600

262 6500 8700

263 6500 9000

264 6600 9000

265 6699 8856

266 6699 8750

267 6805 8749

268 6750 8600

269 6750 8500

270 6600 8000

271 6900 8350

272 7200 8000

273 7350 7650

274 7000 7350

275 7100 6750

276 7100 6600

277 6800 6000

278 6603 6057

279 6498 6057

280 6604 5950

281 6700 5800

282 6600 5700

283 6550 5500

284 6800 5500

285 7100 5500

286 7100 5100

287 7350 4900

288 7350 4750

289 7350 4150

290 7350 4050

291 7350 3900

292 7350 3800

293 6950 3900

294 6850 3800

295 6850 4050

296 6950 4150

297 6650 4900

298 6700 5050

299 6700 5300

300 6600 5200

301 6250 5500

302 6106 5606

303 5999 5607

304 5998 5500

305 6250 5000

306 6100 4800

307 6000 4450

308 6100 4400

309 6100 4150

310 6000 3950

311 6000 3800

312 5850 3750

313 5750 3450

314 5850 3050

315 6000 3200

316 6000 3300

317 6100 3650

318 6148 3556

319 6148 3450

320 6254 3557

321 6450 3750

322 6450 3650

323 6450 3450

324 6254 3206

325 6148 3206

326 6148 3099

327 6450 2950

328 6450 2800

329 6300 2800

330 6150 2800

331 6000 2800

332 6150 2300

333 6300 2300

334 6450 2300

335 8100 1700

336 8200 1450

337 8300 1600

338 8700 1700

339 8800 2000

340 8800 2150

341 9000 1650

342 8900 1500

343 9200 1450

344 9150 1700

345 9350 1850

346 9650 1550

347 9850 1550

348 10100 1450

349 9700 1700

350 9600 1900

351 9650 2050

352 9750 2150

353 9850 2050

354 10150 2050

355 10500 2000

356 10650 2050

357 10350 2250

358 10150 2300

359 10000 2250

360 9750 2350

361 9750 2550

362 9800 2800

363 10000 2750

364 10200 2750

365 10150 2950

366 9950 3150

367 9800 3100

368 9700 3300

369 9850 3600

370 9950 3650

371 10100 3750

372 10200 3750

373 10350 3750

374 10350 4250

375 10200 4250

376 10100 4150

377 9800 3800

378 9700 3500

379 9450 3500

380 9150 3700

381 9200 3500

382 8850 3500

383 8900 3300

384 8850 3150

385 9050 3300

386 9250 3150

387 9250 2950

388 9450 3000

389 9450 2800

390 9450 2500

391 9350 2350

392 9300 2500

393 9300 2800

394 9050 2800

395 8850 2950

396 8450 2800

397 8300 2800

398 8150 2700

399 8150 3200

400 8450 3100

401 8300 3300

402 8100 4250

403 8100 4650

404 8000 5200

405 8750 5050

406 8850 4750

407 8700 4650

408 8700 4250

409 8950 4150

410 8950 4550

411 9250 4400

412 9450 4350

413 9450 4750

414 9250 4800

415 9250 4950

416 9100 4750

417 9100 4900

418 8997 5150

419 9104 5256

420 8997 5256

421 8850 5250

422 8850 5350

423 8750 5550

424 8949 5554

425 9055 5554

426 9054 5447

427 9250 5450

428 9250 6050

429 9400 6000

430 9550 6100

431 9800 6050

432 9900 6150

433 10050 6050

434 10150 6050

435 9900 5500

436 10000 5350

437 10050 5150

438 10400 5350

439 10550 5350

440 10400 5500

441 10550 5500

442 10500 5700

443 10500 5850

444 10450 6000

445 10450 6150

446 10300 6000

447 10300 6150

448 10750 6600

449 10750 7000

450 10300 6650

451 10150 6550

452 10050 6450

453 9900 6550

454 9900 7000

455 9800 6550

456 9550 6500

457 9400 6400

458 9250 6550

459 9000 6700

460 9000 6350

461 9000 5950

462 8850 5850

463 8700 5950

464 8550 5950

465 8700 6350

466 8550 6350

467 8000 7000

468 8050 7450

469 8050 7550

470 8650 7850

471 9000 7800

472 9150 7750

473 9000 7300

474 9200 7450

475 9400 7450

476 9300 7650

477 9300 7900

478 9400 8150

479 9150 8250

480 9000 8250

481 9300 8750

482 9300 8950

483 9000 9250

484 9050 9450

485 9250 9750

486 9050 9950

487 9050 10150

488 8850 10150

489 8650 10150

490 8950 9850

491 8800 9700

492 8950 9450

493 8800 9200

494 8650 9250

495 8500 9500

496 8200 9450

497 8050 9350

498 8050 10650

499 8200 10450

500 8500 10500

501 8350 11100

502 8500 11200

503 8500 11400

504 8350 11600

505 8650 11550

506 8650 11400

507 8650 11150

508 8850 11150

509 9050 11150

510 9350 11100

511 9350 10850

512 9300 10550

513 9250 10250

514 10350 9750

515 10350 10250

516 10700 10250

517 10850 10250

518 11000 10200

519 11150 10300

520 10950 10300

521 10900 10400

522 10700 10550

523 10400 10550

524 10350 10850

525 10700 10850

526 10800 11050

527 10900 11050

528 10950 11150

529 10700 11150

530 10350 11100

531 10700 11650

532 10800 11550

533 11200 11550

534 11100 11350

535 11300 11350

536 11250 11150

537 11400 11050

538 11700 11250

539 11700 10650

540 11750 10500

541 11950 10500

542 11950 10200

543 11850 10250

544 11800 10400

545 11650 10450

546 11450 10300

547 11600 10200

548 11750 10050

549 11550 9950

550 11750 9800

551 11850 9750

552 12050 9650

553 12050 9350

554 12050 9150

555 12050 9000

556 11750 9000

557 11650 9000

558 11700 9250

559 11450 9150

560 11550 9350

561 11450 9650

562 11450 9800

563 11350 9800

564 11250 10050

565 11150 10050

566 10950 9950

567 10850 10050

568 10850 9800

569 10700 9750

570 10750 9600

571 10900 9200

572 11000 8950

573 11000 8850

574 11100 8850

575 10900 8600

576 10900 8500

577 10750 8450

578 10750 8600

579 10300 8950

580 10300 8750

581 10400 8150

582 10300 7900

583 10300 7650

584 10400 7450

585 10650 7350

586 10700 7650

587 10750 7850

588 11150 8350

589 11200 8600

590 11250 8700

591 11250 9000

592 11350 9000

593 11449 8856

594 11449 8750

595 11555 8749

596 11500 8600

597 11500 8500

598 11350 8000

599 11650 8350

600 11950 8000

601 12100 7650

602 11750 7350

603 11850 6750

604 11850 6600

605 11550 6000

606 11353 6057

607 11248 6057

608 11354 5950

609 11450 5800

610 11350 5700

611 11300 5500

612 11550 5500

613 11850 5500

614 11850 5100

615 12100 4900

616 12100 4750

617 12100 4150

618 12100 4050

619 12100 3900

620 12100 3800

621 11700 3900

622 11600 3800

623 11600 4050

624 11700 4150

625 11400 4900

626 11450 5050

627 11450 5300

628 11350 5200

629 11000 5500

630 10856 5606

631 10749 5607

632 10748 5500

633 11000 5000

634 10850 4800

635 10750 4450

636 10850 4400

637 10850 4150

638 10750 3950

639 10750 3800

640 10600 3750

641 10500 3450

642 10600 3050

643 10750 3200

644 10750 3300

645 10850 3650

646 10898 3556

647 10898 3450

648 11004 3557

649 11200 3750

650 11200 3650

651 11200 3450

652 11004 3206

653 10898 3206

654 10898 3099

655 11200 2950

656 11200 2800

657 11050 2800

658 10900 2800

659 10750 2800

660 10900 2300

661 11050 2300

662 11200 2300

663 12850 1700

664 12950 1450

665 13050 1600

666 13450 1700

667 13550 2000

668 13550 2150

669 13750 1650

670 13650 1500

671 13950 1450

672 13900 1700

673 14100 1850

674 14400 1550

675 14600 1550

676 14850 1450

677 14450 1700

678 14350 1900

679 14400 2050

680 14500 2150

681 14600 2050

682 14900 2050

683 15250 2000

684 15400 2050

685 15100 2250

686 14900 2300

687 14750 2250

688 14500 2350

689 14500 2550

690 14550 2800

691 14750 2750

692 14950 2750

693 14900 2950

694 14700 3150

695 14550 3100

696 14450 3300

697 14600 3600

698 14700 3650

699 14850 3750

700 14950 3750

701 15100 3750

702 15100 4250

703 14950 4250

704 14850 4150

705 14550 3800

706 14450 3500

707 14200 3500

708 13900 3700

709 13950 3500

710 13600 3500

711 13650 3300

712 13600 3150

713 13800 3300

714 14000 3150

715 14000 2950

716 14200 3000

717 14200 2800

718 14200 2500

719 14100 2350

720 14050 2500

721 14050 2800

722 13800 2800

723 13600 2950

724 13200 2800

725 13050 2800

726 12900 2700

727 12900 3200

728 13200 3100

729 13050 3300

730 12850 4250

731 12850 4650

732 12750 5200

733 13500 5050

734 13600 4750

735 13450 4650

736 13450 4250

737 13700 4150

738 13700 4550

739 14000 4400

740 14200 4350

741 14200 4750

742 14000 4800

743 14000 4950

744 13850 4750

745 13850 4900

746 13747 5150

747 13854 5256

748 13747 5256

749 13600 5250

750 13600 5350

751 13500 5550

752 13699 5554

753 13805 5554

754 13804 5447

755 14000 5450

756 14000 6050

757 14150 6000

758 14300 6100

759 14550 6050

760 14650 6150

761 14800 6050

762 14900 6050

763 14650 5500

764 14750 5350

765 14800 5150

766 15150 5350

767 15300 5350

768 15150 5500

769 15300 5500

770 15250 5700

771 15250 5850

772 15200 6000

773 15200 6150

774 15050 6000

775 15050 6150

776 15500 6600

777 15500 7000

778 15050 6650

779 14900 6550

780 14800 6450

781 14650 6550

782 14650 7000

783 14550 6550

784 14300 6500

785 14150 6400

786 14000 6550

787 13750 6700

788 13750 6350

789 13750 5950

790 13600 5850

791 13450 5950

792 13300 5950

793 13450 6350

794 13300 6350

795 12750 7000

796 12800 7450

797 12800 7550

798 13400 7850

799 13750 7800

800 13900 7750

801 13750 7300

802 13950 7450

803 14150 7450

804 14050 7650

805 14050 7900

806 14150 8150

807 13900 8250

808 13750 8250

809 14050 8750

810 14050 8950

811 13750 9250

812 13800 9450

813 14000 9750

814 13800 9950

815 13800 10150

816 13600 10150

817 13400 10150

818 13700 9850

819 13550 9700

820 13700 9450

821 13550 9200

822 13400 9250

823 13250 9500

824 12950 9450

825 12800 9350

826 12800 10650

827 12950 10450

828 13250 10500

829 13100 11100

830 13250 11200

831 13250 11400

832 13100 11600

833 13400 11550

834 13400 11400

835 13400 11150

836 13600 11150

837 13800 11150

838 14100 11100

839 14100 10850

840 14050 10550

841 14000 10250

842 15100 9750

843 15100 10250

844 15450 10250

845 15600 10250

846 15750 10200

847 15900 10300

848 15700 10300

849 15650 10400

850 15450 10550

851 15150 10550

852 15100 10850

853 15450 10850

854 15550 11050

855 15650 11050

856 15700 11150

857 15450 11150

858 15100 11100

859 15450 11650

860 15550 11550

861 15950 11550

862 15850 11350

863 16050 11350

864 16000 11150

865 16150 11050

866 16450 11250

867 16450 10650

868 16500 10500

869 16700 10500

870 16700 10200

871 16600 10250

872 16550 10400

873 16400 10450

874 16200 10300

875 16350 10200

876 16500 10050

877 16300 9950

878 16500 9800

879 16600 9750

880 16800 9650

881 16800 9350

882 16800 9150

883 16800 9000

884 16500 9000

885 16400 9000

886 16450 9250

887 16200 9150

888 16300 9350

889 16200 9650

890 16200 9800

891 16100 9800

892 16000 10050

893 15900 10050

894 15700 9950

895 15600 10050

896 15600 9800

897 15450 9750

898 15500 9600

899 15650 9200

900 15750 8950

901 15750 8850

902 15850 8850

903 15650 8600

904 15650 8500

905 15500 8450

906 15500 8600

907 15050 8950

908 15050 8750

909 15150 8150

910 15050 7900

911 15050 7650

912 15150 7450

913 15400 7350

914 15450 7650

915 15500 7850

916 15900 8350

917 15950 8600

918 16000 8700

919 16000 9000

920 16100 9000

921 16199 8856

922 16199 8750

923 16305 8749

924 16250 8600

925 16250 8500

926 16100 8000

927 16400 8350

928 16700 8000

929 16850 7650

930 16500 7350

931 16600 6750

932 16600 6600

933 16300 6000

934 16103 6057

935 15998 6057

936 16104 5950

937 16200 5800

938 16100 5700

939 16050 5500

940 16300 5500

941 16600 5500

942 16600 5100

943 16850 4900

944 16850 4750

945 16850 4150

946 16850 4050

947 16850 3900

948 16850 3800

949 16450 3900

950 16350 3800

951 16350 4050

952 16450 4150

953 16150 4900

954 16200 5050

955 16200 5300

956 16100 5200

957 15750 5500

958 15606 5606

959 15499 5607

960 15498 5500

961 15750 5000

962 15600 4800

963 15500 4450

964 15600 4400

965 15600 4150

966 15500 3950

967 15500 3800

968 15350 3750

969 15250 3450

970 15350 3050

971 15500 3200

972 15500 3300

973 15600 3650

974 15648 3556

975 15648 3450

976 15754 3557

977 15950 3750

978 15950 3650

979 15950 3450

980 15754 3206

981 15648 3206

982 15648 3099

983 15950 2950

984 15950 2800

985 15800 2800

986 15650 2800

987 15500 2800

988 15650 2300

989 15800 2300

990 15950 2300

991 6450 4950

992 11200 4950

993 15950 4950

994 5050 5750

995 5050 8450

996 5050 11650

997 9800 5750

998 9800 8450

999 9800 11650

1000 14550 5750

1001 14550 8450

1002 14550 11650
