# Supplementary material for: A Discrete Fruit Fly Optimization Algorithm for the Traveling Salesman Problem
Source: PLoS One. 2016 Nov 3;11(11):e0165804. doi: 10.1371/journal.pone.0165804 (PMC5094794; doi:10.1371/journal.pone.0165804)
Supplement: S1 File — (ZIP) [file pone.0165804.s001.zip › TSP instances/rat575.tsp]

NAME : rat575

COMMENT : Rattled grid (Pulleyblank)

TYPE : TSP

DIMENSION : 575

EDGE_WEIGHT_TYPE : EUC_2D

NODE_COORD_SECTION

 1 6 18

 2 11 0

 3 24 6

 4 36 13

 5 41 19

 6 51 5

 7 64 9

 8 71 15

 9 86 1

 10 95 1

 11 104 18

 12 119 14

 13 120 17

 14 132 8

 15 148 13

 16 158 20

 17 163 5

 18 178 11

 19 185 20

 20 196 19

 21 207 19

 22 217 9

 23 229 11

 24 5 32

 25 12 23

 26 28 27

 27 31 26

 28 45 34

 29 55 37

 30 67 23

 31 75 34

 32 85 35

 33 99 28

 34 108 21

 35 113 27

 36 122 40

 37 131 39

 38 141 40

 39 151 28

 40 166 27

 41 177 23

 42 182 22

 43 191 25

 44 203 32

 45 211 28

 46 224 24

 47 1 55

 48 18 42

 49 26 50

 50 38 49

 51 42 60

 52 57 42

 53 69 41

 54 79 55

 55 85 52

 56 95 48

 57 102 43

 58 114 42

 59 121 45

 60 135 55

 61 146 51

 62 159 47

 63 161 49

 64 171 48

 65 181 52

 66 194 52

 67 208 50

 68 214 52

 69 223 46

 70 1 71

 71 14 73

 72 25 61

 73 35 63

 74 42 65

 75 54 79

 76 65 69

 77 73 69

 78 81 70

 79 98 66

 80 105 60

 81 115 77

 82 125 65

 83 135 71

 84 143 77

 85 151 77

 86 162 65

 87 175 64

 88 187 74

 89 197 67

 90 202 68

 91 215 78

 92 225 62

 93 8 83

 94 16 89

 95 20 99

 96 34 85

 97 47 86

 98 56 86

 99 67 92

 100 78 84

 101 84 95

 102 99 93

 103 101 97

 104 115 92

 105 127 97

 106 132 87

 107 149 95

 108 156 100

 109 164 95

 110 171 81

 111 189 100

 112 198 89

 113 208 81

 114 216 92

 115 229 86

 116 1 100

 117 12 102

 118 22 113

 119 37 103

 120 48 104

 121 56 113

 122 68 119

 123 72 100

 124 81 110

 125 98 107

 126 103 103

 127 112 120

 128 130 120

 129 136 104

 130 142 120

 131 157 106

 132 164 112

 133 174 119

 134 184 101

 135 198 115

 136 202 115

 137 212 118

 138 229 101

 139 6 127

 140 12 140

 141 22 121

 142 31 132

 143 41 132

 144 53 124

 145 62 136

 146 80 126

 147 84 123

 148 98 126

 149 108 130

 150 115 134

 151 128 125

 152 136 133

 153 145 134

 154 152 131

 155 167 127

 156 171 135

 157 184 139

 158 199 124

 159 202 127

 160 217 128

 161 225 121

 162 8 148

 163 16 148

 164 27 149

 165 37 155

 166 42 150

 167 54 144

 168 65 145

 169 75 142

 170 82 144

 171 91 151

 172 101 143

 173 115 142

 174 127 157

 175 139 157

 176 147 159

 177 155 159

 178 163 142

 179 177 154

 180 183 149

 181 199 157

 182 201 145

 183 218 144

 184 228 158

 185 3 166

 186 18 178

 187 29 172

 188 33 171

 189 43 173

 190 52 168

 191 68 175

 192 73 164

 193 82 173

 194 93 165

 195 101 173

 196 117 172

 197 124 177

 198 139 175

 199 145 177

 200 151 177

 201 166 165

 202 178 169

 203 181 161

 204 199 166

 205 208 173

 206 219 172

 207 223 171

 208 8 190

 209 15 183

 210 24 194

 211 34 196

 212 42 185

 213 51 198

 214 65 199

 215 72 195

 216 83 191

 217 96 183

 218 107 195

 219 117 191

 220 123 194

 221 132 184

 222 148 188

 223 158 199

 224 165 184

 225 174 193

 226 184 186

 227 190 195

 228 209 194

 229 219 180

 230 226 192

 231 1 210

 232 17 207

 233 22 201

 234 34 213

 235 44 213

 236 56 202

 237 62 209

 238 74 213

 239 89 209

 240 95 212

 241 108 205

 242 119 218

 243 124 203

 244 133 208

 245 141 207

 246 157 211

 247 167 213

 248 176 210

 249 182 201

 250 196 218

 251 205 219

 252 219 218

 253 228 208

 254 6 222

 255 11 234

 256 21 222

 257 38 239

 258 48 227

 259 50 231

 260 63 232

 261 73 240

 262 87 234

 263 96 237

 264 102 228

 265 118 224

 266 128 229

 267 137 221

 268 147 227

 269 151 224

 270 169 233

 271 177 225

 272 185 220

 273 193 238

 274 207 229

 275 214 230

 276 224 234

 277 6 240

 278 14 257

 279 23 253

 280 36 247

 281 49 254

 282 51 242

 283 64 251

 284 71 258

 285 81 260

 286 92 242

 287 102 254

 288 118 253

 289 123 244

 290 133 241

 291 148 254

 292 155 240

 293 161 250

 294 173 257

 295 181 254

 296 192 256

 297 205 251

 298 218 254

 299 229 241

 300 2 277

 301 15 275

 302 22 267

 303 32 274

 304 44 269

 305 57 278

 306 64 261

 307 71 273

 308 81 278

 309 96 272

 310 102 272

 311 115 271

 312 120 280

 313 135 278

 314 149 261

 315 158 263

 316 163 270

 317 175 273

 318 185 265

 319 200 276

 320 204 273

 321 215 263

 322 227 265

 323 4 300

 324 13 293

 325 22 287

 326 38 297

 327 41 296

 328 54 286

 329 68 296

 330 71 281

 331 86 288

 332 96 285

 333 101 296

 334 119 292

 335 122 292

 336 140 293

 337 147 300

 338 158 290

 339 163 286

 340 174 294

 341 187 298

 342 199 290

 343 203 280

 344 216 281

 345 226 288

 346 9 310

 347 17 308

 348 24 308

 349 31 305

 350 41 305

 351 52 313

 352 65 315

 353 72 311

 354 87 313

 355 93 303

 356 104 307

 357 112 305

 358 122 307

 359 135 317

 360 147 313

 361 157 314

 362 163 306

 363 177 316

 364 188 306

 365 195 302

 366 208 301

 367 215 313

 368 221 308

 369 1 338

 370 18 331

 371 27 324

 372 37 338

 373 46 332

 374 54 327

 375 62 337

 376 71 328

 377 81 338

 378 98 325

 379 108 322

 380 112 327

 381 124 329

 382 138 338

 383 145 322

 384 151 337

 385 162 324

 386 179 320

 387 182 340

 388 196 335

 389 209 340

 390 212 324

 391 229 333

 392 9 352

 393 17 341

 394 24 344

 395 37 340

 396 46 357

 397 57 348

 398 68 351

 399 77 352

 400 85 349

 401 96 349

 402 109 358

 403 112 343

 404 122 345

 405 131 350

 406 143 357

 407 151 356

 408 163 354

 409 176 344

 410 185 340

 411 199 341

 412 203 343

 413 213 340

 414 225 357

 415 7 376

 416 17 371

 417 22 376

 418 34 362

 419 41 364

 420 56 374

 421 62 365

 422 74 362

 423 82 379

 424 96 379

 425 106 370

 426 119 370

 427 127 376

 428 136 372

 429 143 368

 430 156 375

 431 168 365

 432 178 370

 433 189 366

 434 191 368

 435 204 376

 436 213 369

 437 229 367

 438 4 396

 439 17 392

 440 29 394

 441 39 380

 442 45 391

 443 56 398

 444 66 390

 445 75 394

 446 88 400

 447 96 392

 448 102 393

 449 119 382

 450 126 393

 451 135 391

 452 143 397

 453 156 397

 454 167 396

 455 171 389

 456 186 387

 457 193 397

 458 208 399

 459 212 399

 460 226 385

 461 9 419

 462 18 409

 463 25 407

 464 39 407

 465 41 406

 466 59 414

 467 61 401

 468 78 406

 469 89 418

 470 94 418

 471 108 401

 472 117 404

 473 128 403

 474 136 412

 475 147 410

 476 158 404

 477 167 405

 478 175 419

 479 189 403

 480 193 419

 481 202 418

 482 215 407

 483 224 416

 484 2 421

 485 11 430

 486 29 421

 487 33 439

 488 46 432

 489 54 438

 490 67 426

 491 79 423

 492 84 433

 493 96 435

 494 104 427

 495 114 432

 496 125 435

 497 135 422

 498 142 431

 499 150 430

 500 166 430

 501 178 437

 502 181 439

 503 191 436

 504 204 438

 505 211 425

 506 227 439

 507 1 451

 508 16 459

 509 27 449

 510 33 451

 511 43 445

 512 57 443

 513 67 458

 514 77 441

 515 84 454

 516 92 440

 517 102 460

 518 116 451

 519 126 444

 520 134 449

 521 147 447

 522 154 446

 523 167 444

 524 177 449

 525 189 451

 526 198 446

 527 203 455

 528 213 449

 529 221 450

 530 7 475

 531 19 480

 532 23 477

 533 33 480

 534 43 474

 535 54 474

 536 68 472

 537 74 464

 538 85 466

 539 94 475

 540 108 470

 541 113 461

 542 129 470

 543 136 473

 544 143 461

 545 153 478

 546 160 470

 547 172 479

 548 181 469

 549 198 460

 550 206 464

 551 217 478

 552 228 473

 553 9 498

 554 16 494

 555 24 496

 556 33 490

 557 46 481

 558 51 499

 559 69 491

 560 71 484

 561 85 485

 562 93 481

 563 106 485

 564 117 482

 565 121 482

 566 136 497

 567 143 489

 568 156 480

 569 165 492

 570 176 488

 571 183 499

 572 192 493

 573 201 494

 574 212 491

 575 226 482

EOF
