# Supplementary material for: A Discrete Fruit Fly Optimization Algorithm for the Traveling Salesman Problem
Source: PLoS One. 2016 Nov 3;11(11):e0165804. doi: 10.1371/journal.pone.0165804 (PMC5094794; doi:10.1371/journal.pone.0165804)
Supplement: S1 File — (ZIP) [file pone.0165804.s001.zip › TSP instances/rl11849.tsp]

NAME : rl11849

COMMENT : 11849-city TSP (Reinelt)

TYPE : TSP

DIMENSION : 11849

EDGE_WEIGHT_TYPE : EUC_2D

NODE_COORD_SECTION

1 7.84000e+03 4.70800e+03

2 1.54080e+04 7.87600e+03

3 1.19150e+04 4.77400e+03

4 3.28000e+03 1.28260e+04

5 9.55200e+03 9.61400e+03

6 1.48000e+04 7.87600e+03

7 1.10560e+04 9.06400e+03

8 7.21100e+03 1.19020e+04

9 1.53280e+04 7.87600e+03

10 1.05760e+04 5.21400e+03

11 1.25600e+04 2.42000e+03

12 1.63680e+04 4.31200e+03

13 1.17920e+04 1.22320e+04

14 1.06400e+04 9.61400e+03

15 1.58880e+04 5.95100e+03

16 1.95600e+03 6.79800e+03

17 1.15040e+04 1.13740e+04

18 1.35840e+04 3.19000e+03

19 9.72800e+03 1.24960e+04

20 8.24000e+03 1.08790e+04

21 1.23360e+04 8.36000e+03

22 4.94400e+03 9.70200e+03

23 8.46400e+03 1.10000e+04

24 1.26240e+04 5.47800e+03

25 1.79040e+04 1.20890e+04

26 1.33760e+04 1.03840e+04

27 9.70700e+03 3.89400e+03

28 1.63680e+04 1.07690e+04

29 1.36000e+03 4.20200e+03

30 1.00000e+04 9.72400e+03

31 7.93600e+03 2.97000e+03

32 1.04800e+04 4.33400e+03

33 1.44800e+04 1.07690e+04

34 4.56400e+03 4.00400e+03

35 9.29600e+03 1.06480e+04

36 1.11840e+04 7.82100e+03

37 1.23040e+04 9.61400e+03

38 1.06080e+04 9.61400e+03

39 1.23840e+04 1.20120e+04

40 5.71200e+03 9.39400e+03

41 4.12800e+03 1.19460e+04

42 4.56000e+03 6.16000e+03

43 9.48800e+03 5.96200e+03

44 4.59200e+03 1.31175e+04

45 1.52800e+04 1.19020e+04

46 9.84000e+03 7.48550e+03

47 1.23950e+04 4.88400e+03

48 1.08320e+04 2.75000e+03

49 1.15680e+04 2.58500e+03

50 6.44800e+03 1.23860e+04

51 9.26400e+03 7.23800e+03

52 1.65600e+04 7.01800e+03

53 8.84800e+03 4.89500e+03

54 7.39200e+03 3.52000e+03

55 7.69600e+03 4.33400e+03

56 1.67880e+04 3.91600e+03

57 1.04800e+04 4.79600e+03

58 1.22720e+04 1.12640e+04

59 1.00110e+04 9.94400e+03

60 1.04160e+04 7.48550e+03

61 1.62830e+04 9.61400e+03

62 9.07200e+03 3.76200e+03

63 7.95200e+03 1.00540e+04

64 1.39520e+04 3.63000e+03

65 1.32320e+04 1.22320e+04

66 6.89600e+03 5.61000e+03

67 6.46400e+03 4.11400e+03

68 1.19840e+04 1.23860e+04

69 4.94400e+03 1.23860e+04

70 4.52800e+03 4.82900e+03

71 3.58400e+03 1.28260e+04

72 8.61200e+03 5.12600e+03

73 5.80800e+03 1.22760e+04

74 6.99200e+03 1.22760e+04

75 8.52800e+03 8.62400e+03

76 7.20000e+03 1.30900e+04

77 6.54400e+03 1.09120e+04

78 1.26720e+04 2.09000e+03

79 1.11840e+04 2.97000e+03

80 1.54400e+04 1.24960e+04

81 3.15200e+03 4.90600e+03

82 9.87200e+03 8.09600e+03

83 1.05440e+04 7.23800e+03

84 1.70080e+04 8.48100e+03

85 5.07200e+03 1.31175e+04

86 1.08000e+04 1.17480e+04

87 8.97600e+03 2.47500e+03

88 8.33600e+03 9.39400e+03

89 1.22080e+04 5.96200e+03

90 1.40640e+04 6.78150e+03

91 2.00000e+03 4.20200e+03

92 1.62400e+04 4.66400e+03

93 6.83200e+03 1.00870e+04

94 1.31040e+04 7.23250e+03

95 1.40320e+04 9.99900e+03

96 1.37600e+04 6.20400e+03

97 4.86400e+03 1.15500e+04

98 4.84800e+03 7.63400e+03

99 1.82560e+04 2.09000e+03

100 1.41320e+04 6.79800e+03

101 4.81600e+03 1.12200e+04

102 1.38720e+04 2.80500e+03

103 1.44480e+04 8.63500e+03

104 1.55680e+04 4.33400e+03

105 1.37760e+04 4.81800e+03

106 1.09280e+04 5.79700e+03

107 1.23840e+04 1.06480e+04

108 7.18400e+03 4.44400e+03

109 1.13760e+04 5.19200e+03

110 1.73280e+04 1.12310e+04

111 9.07200e+03 2.31000e+03

112 1.71040e+04 1.10440e+04

113 5.44000e+03 7.52400e+03

114 1.17280e+04 2.09000e+03

115 2.73600e+03 1.11100e+04

116 1.74760e+04 1.17920e+04

117 1.14240e+04 2.86000e+03

118 9.52000e+03 9.06400e+03

119 9.29600e+03 8.78900e+03

120 7.72800e+03 1.12420e+04

121 1.32640e+04 7.65600e+03

122 9.71200e+03 5.96200e+03

123 1.09120e+04 1.20120e+04

124 7.88800e+03 8.91000e+03

125 1.29760e+04 1.04060e+04

126 5.65200e+03 1.05380e+04

127 6.68800e+03 2.20000e+03

128 1.70400e+04 6.93550e+03

129 1.81920e+04 1.30295e+04

130 7.47200e+03 6.88050e+03

131 1.81870e+04 3.96000e+03

132 1.10880e+04 5.50000e+03

133 5.45600e+03 8.45900e+03

134 1.32640e+04 1.30845e+04

135 1.66240e+04 4.97750e+03

136 1.24640e+04 1.10660e+04

137 1.18560e+04 9.61400e+03

138 1.24000e+04 1.31120e+04

139 7.66400e+03 1.27930e+04

140 3.43500e+03 4.46600e+03

141 1.49160e+04 4.33400e+03

142 1.13440e+04 1.00540e+04

143 1.09960e+04 5.08200e+03

144 6.41600e+03 1.09120e+04

145 5.20000e+03 1.10990e+04

146 1.08590e+04 6.31400e+03

147 6.09600e+03 1.02740e+04

148 1.28480e+04 3.96000e+03

149 1.07360e+04 4.33400e+03

150 7.15200e+03 5.85200e+03

151 4.65600e+03 1.15500e+04

152 1.27520e+04 1.16930e+04

153 1.38720e+04 5.96200e+03

154 1.73280e+04 6.13250e+03

155 1.70720e+04 3.06350e+03

156 1.02560e+04 6.20400e+03

157 1.20000e+03 7.23800e+03

158 1.09600e+04 2.20000e+03

159 8.01600e+03 4.97200e+03

160 8.84800e+03 8.40400e+03

161 9.32800e+03 2.53000e+03

162 1.10560e+04 3.08000e+03

163 9.87200e+03 2.53000e+03

164 9.04000e+03 7.52400e+03

165 6.76800e+03 5.61000e+03

166 1.10880e+04 1.10660e+04

167 1.80800e+03 1.05930e+04

168 5.10400e+03 1.05710e+04

169 1.13440e+04 1.19020e+04

170 1.19840e+04 3.30000e+03

171 6.54400e+03 2.97000e+03

172 1.83500e+03 5.72000e+03

173 1.25600e+04 8.54700e+03

174 1.62720e+04 7.01800e+03

175 6.28800e+03 4.22400e+03

176 8.84800e+03 6.77600e+03

177 4.20800e+03 3.42100e+03

178 7.12000e+03 3.87200e+03

179 8.30400e+03 1.16765e+04

180 8.11200e+03 1.11100e+04

181 1.35520e+04 6.53400e+03

182 7.18400e+03 4.22400e+03

183 1.36000e+03 4.46600e+03

184 1.44800e+04 6.36900e+03

185 3.08800e+03 4.57600e+03

186 1.35840e+04 1.10110e+04

187 6.25600e+03 1.31175e+04

188 1.36320e+04 7.65600e+03

189 1.02240e+04 1.00540e+04

190 1.34560e+04 3.79500e+03

191 1.39520e+04 1.30900e+04

192 1.26560e+04 1.19020e+04

193 1.16320e+04 7.01800e+03

194 2.83200e+03 5.23600e+03

195 9.58400e+03 7.65600e+03

196 1.31080e+04 7.65600e+03

197 6.11200e+03 1.23860e+04

198 1.46720e+04 6.19850e+03

199 1.03840e+04 3.96000e+03

200 1.81280e+04 5.75850e+03

201 5.55200e+03 5.36800e+03

202 1.26240e+04 1.10660e+04

203 9.76000e+02 1.14620e+04

204 1.35840e+04 4.11400e+03

205 1.00640e+04 4.33400e+03

206 4.72000e+03 5.23600e+03

207 9.16800e+03 1.14070e+04

208 6.40000e+02 1.14620e+04

209 5.32800e+03 3.74000e+03

210 8.46400e+03 8.62400e+03

211 8.43200e+03 8.62400e+03

212 1.09280e+04 9.28400e+03

213 7.31200e+03 4.33400e+03

214 7.82800e+03 4.81800e+03

215 1.72320e+04 1.12310e+04

216 1.77760e+04 7.48550e+03

217 4.74000e+03 2.20000e+03

218 1.54720e+04 5.14800e+03

219 1.79040e+04 4.55400e+03

220 1.06720e+04 8.25000e+03

221 4.86400e+03 4.11400e+03

222 9.36000e+03 4.68600e+03

223 1.62400e+04 7.01800e+03

224 1.14400e+04 9.99900e+03

225 1.44800e+04 1.18030e+04

226 1.26240e+04 5.29100e+03

227 1.53280e+04 7.98600e+03

228 1.22080e+04 2.31000e+03

229 1.81920e+04 1.14620e+04

230 1.22760e+04 5.50000e+03

231 5.23200e+03 1.26060e+04

232 1.39520e+04 4.44400e+03

233 1.69440e+04 7.87600e+03

234 1.59520e+04 7.65600e+03

235 1.64640e+04 6.72100e+03

236 6.22400e+03 1.27765e+04

237 1.62080e+04 7.87600e+03

238 1.55680e+04 5.14800e+03

239 6.86400e+03 1.12200e+04

240 1.13600e+03 5.94000e+03

241 1.45440e+04 1.23090e+04

242 7.69600e+03 1.20120e+04

243 1.21760e+04 7.23250e+03

244 7.31200e+03 1.17480e+04

245 1.78720e+04 4.55400e+03

246 1.43520e+04 1.31395e+04

247 1.62880e+04 9.72400e+03

248 8.17600e+03 1.22760e+04

249 5.16800e+03 8.45900e+03

250 1.64320e+04 7.23250e+03

251 1.37120e+04 4.55400e+03

252 6.57600e+03 2.42000e+03

253 6.41600e+03 3.52000e+03

254 1.86670e+04 1.14620e+04

255 8.84800e+03 1.28260e+04

256 8.91200e+03 4.11400e+03

257 1.79680e+04 3.63550e+03

258 5.93600e+03 5.12600e+03

259 1.12800e+04 7.82100e+03

260 2.54400e+03 6.01700e+03

261 7.37600e+03 1.12420e+04

262 8.40000e+03 2.75000e+03

263 1.49120e+04 8.09600e+03

264 1.87200e+03 1.05380e+04

265 5.13600e+03 3.74000e+03

266 7.53600e+03 1.27160e+04

267 1.10560e+04 2.86000e+03

268 4.08000e+03 8.52500e+03

269 8.43200e+03 9.83400e+03

270 9.84000e+03 3.52000e+03

271 1.09600e+04 5.79700e+03

272 1.03840e+04 2.09000e+03

273 1.80320e+04 3.40450e+03

274 1.60480e+04 4.92800e+03

275 4.04800e+03 2.44200e+03

276 3.08800e+03 1.23860e+04

277 1.56000e+04 9.46000e+03

278 4.84800e+03 7.52400e+03

279 3.50400e+03 1.17260e+04

280 7.24800e+03 2.31000e+03

281 1.30080e+04 1.06480e+04

282 1.44000e+04 8.09600e+03

283 1.44000e+04 9.61400e+03

284 1.00320e+04 2.53000e+03

285 1.59200e+04 1.07690e+04

286 1.70400e+04 1.23310e+04

287 1.28800e+04 5.83000e+03

288 7.98400e+03 2.97000e+03

289 1.16910e+04 3.63000e+03

290 6.60800e+03 4.55400e+03

291 8.84800e+03 8.91000e+03

292 1.79360e+04 5.90700e+03

293 9.23200e+03 8.25000e+03

294 1.02880e+04 9.83400e+03

295 6.56000e+02 7.01800e+03

296 1.31040e+04 1.01640e+04

297 4.72000e+03 4.53200e+03

298 8.17600e+03 5.47800e+03

299 8.43200e+03 1.22760e+04

300 5.39200e+03 9.39400e+03

301 1.93600e+03 3.20100e+03

302 9.06700e+03 4.81800e+03

303 1.26240e+04 9.28400e+03

304 9.68000e+03 8.40400e+03

305 1.78080e+04 1.17370e+04

306 1.74880e+04 4.70800e+03

307 3.88800e+03 1.10000e+04

308 1.70080e+04 9.54800e+03

309 1.53280e+04 4.44400e+03

310 1.10400e+03 1.12915e+04

311 1.70280e+04 1.14180e+04

312 1.11200e+04 3.08000e+03

313 1.56000e+04 7.65600e+03

314 9.87200e+03 6.09400e+03

315 7.08800e+03 1.27710e+04

316 1.59840e+04 3.80600e+03

317 1.47360e+04 7.87600e+03

318 1.56640e+04 2.90400e+03

319 1.03520e+04 1.15940e+04

320 1.78560e+04 1.10440e+04

321 1.14400e+04 9.61400e+03

322 8.98000e+03 3.63000e+03

323 7.37600e+03 3.63000e+03

324 1.48110e+04 9.61400e+03

325 1.61760e+04 1.07690e+04

326 1.37440e+04 1.21220e+04

327 1.58560e+04 8.63500e+03

328 6.60800e+03 8.40400e+03

329 1.51200e+04 6.42400e+03

330 1.32960e+04 8.52500e+03

331 3.05100e+03 4.90600e+03

332 5.76000e+02 1.08900e+04

333 1.74560e+04 1.09890e+04

334 7.18400e+03 9.79000e+03

335 1.26880e+04 7.87600e+03

336 5.23200e+03 1.10275e+04

337 5.52000e+03 2.86000e+03

338 6.16000e+03 3.24500e+03

339 5.84000e+03 1.15610e+04

340 1.31360e+04 2.42000e+03

341 1.30080e+04 4.44400e+03

342 5.80800e+03 1.21660e+04

343 5.48800e+03 4.64200e+03

344 7.05600e+03 3.87200e+03

345 1.75040e+04 9.96600e+03

346 9.44000e+02 3.14600e+03

347 1.87040e+04 3.43750e+03

348 1.71360e+04 1.12310e+04

349 7.60000e+03 9.39400e+03

350 1.55520e+04 1.20120e+04

351 1.15040e+04 3.46500e+03

352 4.75200e+03 7.08400e+03

353 6.16000e+03 8.38200e+03

354 1.11840e+04 3.46500e+03

355 1.13760e+04 7.23250e+03

356 5.04000e+03 1.07580e+04

357 5.93600e+03 1.15610e+04

358 9.52000e+03 6.77600e+03

359 4.78400e+03 1.23860e+04

360 1.26720e+04 1.07580e+04

361 1.59840e+04 4.66400e+03

362 1.84800e+04 2.92600e+03

363 1.11840e+04 4.92800e+03

364 1.36000e+03 7.23800e+03

365 1.59840e+04 7.28200e+03

366 1.04160e+04 4.55400e+03

367 1.48000e+04 6.12700e+03

368 1.43520e+04 2.35400e+03

369 1.14080e+04 5.19200e+03

370 1.06080e+04 9.94400e+03

371 1.88320e+04 1.27325e+04

372 1.16000e+04 9.61400e+03

373 9.50400e+03 3.19000e+03

374 1.08640e+04 7.48550e+03

375 1.28800e+04 5.15900e+03

376 1.34880e+04 1.30845e+04

377 1.07680e+04 1.28260e+04

378 9.55200e+03 4.55400e+03

379 1.03840e+04 2.20000e+03

380 8.14400e+03 3.76200e+03

381 1.53760e+04 9.83400e+03

382 1.44750e+04 3.63000e+03

383 1.90400e+03 6.36900e+03

384 1.72000e+04 1.20120e+04

385 9.21600e+03 3.89400e+03

386 6.28800e+03 4.55400e+03

387 7.79200e+03 9.39400e+03

388 1.70880e+04 1.29690e+04

389 8.36800e+03 1.30900e+04

390 9.93600e+03 9.72400e+03

391 1.51840e+04 4.55400e+03

392 1.61280e+04 1.15720e+04

393 1.22400e+04 1.29525e+04

394 6.92800e+03 4.66400e+03

395 8.43200e+03 9.39400e+03

396 3.16800e+03 1.28260e+04

397 3.15200e+03 4.79600e+03

398 1.31360e+04 2.09000e+03

399 6.96000e+03 5.80250e+03

400 2.92800e+03 3.17350e+03

401 9.25200e+03 4.66400e+03

402 9.04000e+03 8.62400e+03

403 1.13120e+04 3.46500e+03

404 1.84160e+04 4.29000e+03

405 1.87680e+04 7.11700e+03

406 7.28000e+03 2.09000e+03

407 1.61440e+04 6.72100e+03

408 7.76000e+03 1.01640e+04

409 1.08320e+04 1.06480e+04

410 1.08000e+04 1.01640e+04

411 1.50560e+04 5.89600e+03

412 1.53920e+04 1.19020e+04

413 1.54400e+04 8.63500e+03

414 9.20000e+03 8.25000e+03

415 1.01920e+04 6.09400e+03

416 3.21600e+03 6.01150e+03

417 1.16960e+04 1.13740e+04

418 1.56320e+04 4.92800e+03

419 1.78120e+04 3.27800e+03

420 2.64000e+03 2.04600e+03

421 1.04800e+04 8.09600e+03

422 7.76000e+03 6.31400e+03

423 5.90400e+03 9.39400e+03

424 2.16000e+03 1.15720e+04

425 4.94400e+03 9.17400e+03

426 1.11840e+04 1.10660e+04

427 1.78030e+04 3.12400e+03

428 1.67520e+04 1.16820e+04

429 4.56000e+03 4.82900e+03

430 4.24000e+03 7.13900e+03

431 1.56960e+04 2.29350e+03

432 5.55200e+03 2.20000e+03

433 1.37120e+04 4.44400e+03

434 1.10560e+04 9.39400e+03

435 4.46400e+03 1.10000e+04

436 1.36800e+04 1.23145e+04

437 5.42400e+03 4.53200e+03

438 8.49600e+03 1.00540e+04

439 1.25280e+04 1.14840e+04

440 1.22400e+04 5.83000e+03

441 1.44480e+04 9.17400e+03

442 1.23600e+03 5.78600e+03

443 5.16800e+03 2.42000e+03

444 1.24960e+04 7.98600e+03

445 8.62400e+03 3.89400e+03

446 1.22400e+04 5.42850e+03

447 1.05480e+04 5.61000e+03

448 6.88000e+02 1.23310e+04

449 1.08320e+04 5.08200e+03

450 7.92000e+03 9.77900e+03

451 4.64000e+03 7.52400e+03

452 1.48800e+03 6.45150e+03

453 1.96800e+03 1.28260e+04

454 1.10400e+03 4.68600e+03

455 1.48960e+04 7.12800e+03

456 1.24320e+04 3.96000e+03

457 1.60800e+04 5.95100e+03

458 1.22880e+04 5.72000e+03

459 1.65920e+04 8.09600e+03

460 3.53100e+03 5.34600e+03

461 1.05440e+04 1.10660e+04

462 1.59200e+04 1.23090e+04

463 9.88800e+03 9.94400e+03

464 4.38800e+03 1.29360e+04

465 1.86080e+04 7.28200e+03

466 1.11840e+04 7.23250e+03

467 1.36800e+04 1.13740e+04

468 7.85600e+03 9.61400e+03

469 7.08300e+03 5.19200e+03

470 1.42720e+04 1.14840e+04

471 1.22400e+04 2.58500e+03

472 5.13600e+03 7.32050e+03

473 1.00320e+04 1.23860e+04

474 1.34240e+04 7.28750e+03

475 9.37100e+03 5.12600e+03

476 8.20800e+03 7.52400e+03

477 9.07200e+03 8.82750e+03

478 5.00000e+02 7.23800e+03

479 5.68000e+03 4.88400e+03

480 1.83520e+04 2.92600e+03

481 1.10400e+03 7.01800e+03

482 1.65280e+04 4.81800e+03

483 1.59840e+04 5.14800e+03

484 1.49920e+04 5.14800e+03

485 1.33280e+04 1.13740e+04

486 1.53120e+04 1.23090e+04

487 8.27200e+03 2.64000e+03

488 5.16800e+03 2.86000e+03

489 1.66600e+04 4.70800e+03

490 1.24000e+04 8.17300e+03

491 1.23520e+04 5.61000e+03

492 1.29070e+04 6.53400e+03

493 1.98400e+03 1.09560e+04

494 1.07040e+04 2.97000e+03

495 1.48320e+04 6.66600e+03

496 1.25600e+04 7.65600e+03

497 1.47080e+04 5.52200e+03

498 1.89320e+04 3.03600e+03

499 3.84000e+03 2.31000e+03

500 1.23360e+04 5.06000e+03

501 6.57600e+03 8.18950e+03

502 1.65920e+04 1.20120e+04

503 1.71040e+04 1.02300e+04

504 1.24960e+04 7.65600e+03

505 1.32320e+04 1.10110e+04

506 7.18400e+03 1.01640e+04

507 1.11200e+04 3.19000e+03

508 1.19200e+04 2.31000e+03

509 1.10560e+04 3.74000e+03

510 1.16320e+04 3.46500e+03

511 5.96800e+03 7.52950e+03

512 1.29760e+04 6.20400e+03

513 1.10560e+04 9.28400e+03

514 8.80000e+02 1.14620e+04

515 1.35360e+04 5.83000e+03

516 1.51360e+04 3.41000e+03

517 1.66560e+04 4.59800e+03

518 1.38400e+04 6.36900e+03

519 8.62400e+03 9.94400e+03

520 7.40800e+03 9.83400e+03

521 1.08000e+04 7.28750e+03

522 8.43200e+03 9.94400e+03

523 1.00160e+04 1.04280e+04

524 2.70400e+03 1.08020e+04

525 4.33600e+03 6.10500e+03

526 1.70720e+04 4.44400e+03

527 5.52000e+03 3.52000e+03

528 4.65600e+03 8.68450e+03

529 3.37600e+03 7.12250e+03

530 8.72000e+03 4.97200e+03

531 7.04000e+03 1.12200e+04

532 1.14080e+04 6.09400e+03

533 5.55200e+03 2.09000e+03

534 9.23200e+03 1.08845e+04

535 2.32000e+03 5.01600e+03

536 7.63200e+03 5.47800e+03

537 8.16000e+02 5.50550e+03

538 5.61600e+03 3.30000e+03

539 1.42560e+04 6.72100e+03

540 7.63200e+03 9.77900e+03

541 7.36000e+03 3.74000e+03

542 7.02400e+03 2.75000e+03

543 1.29120e+04 2.09000e+03

544 1.12480e+04 4.33400e+03

545 1.45120e+04 1.19515e+04

546 8.80000e+02 1.23310e+04

547 1.80960e+04 9.24000e+03

548 1.67200e+04 4.98300e+03

549 1.45760e+04 3.30000e+03

550 1.64640e+04 4.10300e+03

551 1.48000e+04 7.98600e+03

552 1.31200e+04 7.87600e+03

553 1.67840e+04 9.29500e+03

554 1.21120e+04 9.99900e+03

555 1.21760e+04 5.61000e+03

556 5.23200e+03 1.05710e+04

557 1.22720e+04 1.06480e+04

558 2.99200e+03 8.92650e+03

559 8.00000e+02 7.01800e+03

560 1.15680e+04 5.00500e+03

561 1.36480e+04 6.36900e+03

562 1.54720e+04 5.47800e+03

563 1.77440e+04 5.96750e+03

564 4.65600e+03 4.53200e+03

565 6.76800e+03 1.16930e+04

566 4.33600e+03 1.30900e+04

567 8.09600e+03 1.30900e+04

568 1.47040e+04 1.27600e+04

569 2.00000e+03 4.35600e+03

570 8.65600e+03 1.18030e+04

571 7.50400e+03 1.17480e+04

572 9.45600e+03 1.06480e+04

573 5.84000e+03 5.31850e+03

574 2.99200e+03 1.17260e+04

575 8.59200e+03 7.96400e+03

576 1.66880e+04 4.10300e+03

577 1.77600e+03 1.28260e+04

578 1.40320e+04 2.31550e+03

579 8.99200e+03 1.05380e+04

580 8.33600e+03 1.08240e+04

581 1.83680e+04 4.07000e+03

582 1.69120e+04 7.65600e+03

583 1.20160e+04 7.82100e+03

584 1.31680e+04 8.93200e+03

585 8.09600e+03 4.81800e+03

586 8.80000e+02 2.09000e+03

587 9.71200e+03 2.97000e+03

588 6.09600e+03 9.39400e+03

589 2.56000e+02 4.57600e+03

590 1.30080e+04 4.66400e+03

591 4.30400e+03 1.00870e+04

592 3.55200e+03 5.45600e+03

593 1.19840e+04 3.08000e+03

594 1.60160e+04 7.01800e+03

595 1.06720e+04 7.82100e+03

596 1.39840e+04 4.81800e+03

597 8.72000e+03 1.22760e+04

598 6.67200e+03 7.85400e+03

599 6.11200e+03 2.20000e+03

600 1.71840e+04 7.65600e+03

601 1.53440e+04 5.95100e+03

602 1.03840e+04 8.62400e+03

603 1.11840e+04 6.72100e+03

604 8.11200e+03 4.97200e+03

605 7.24800e+03 1.25510e+04

606 1.03200e+04 6.77600e+03

607 8.81600e+03 4.55400e+03

608 1.01390e+04 1.05380e+04

609 1.62400e+04 1.00540e+04

610 5.52000e+03 2.14500e+03

611 1.04800e+04 4.22400e+03

612 9.74400e+03 2.97000e+03

613 1.03040e+04 1.06480e+04

614 1.33600e+04 3.96000e+03

615 1.56110e+04 6.90800e+03

616 8.22400e+03 4.44400e+03

617 1.24960e+04 5.61000e+03

618 1.04480e+04 4.73550e+03

619 1.09280e+04 3.98200e+03

620 1.44480e+04 1.24960e+04

621 8.88000e+03 2.75000e+03

622 1.54080e+04 9.83400e+03

623 1.47040e+04 2.90400e+03

624 1.41280e+04 1.09560e+04

625 9.20000e+03 6.77600e+03

626 1.17280e+04 1.04060e+04

627 6.68800e+03 2.31000e+03

628 5.13600e+03 1.21660e+04

629 1.04800e+04 1.27160e+04

630 7.12000e+03 3.24500e+03

631 1.81600e+04 9.17950e+03

632 1.02880e+04 9.61400e+03

633 1.82560e+04 7.11700e+03

634 6.41600e+03 1.13300e+04

635 1.41920e+04 2.64000e+03

636 3.36000e+03 1.06480e+04

637 1.66240e+04 1.13080e+04

638 1.69760e+04 7.87600e+03

639 1.25280e+04 9.39400e+03

640 1.48320e+04 4.22400e+03

641 1.23680e+04 7.82100e+03

642 5.89200e+03 4.70800e+03

643 1.54720e+04 5.36800e+03

644 1.86080e+04 1.27050e+04

645 6.09600e+03 1.09120e+04

646 1.57600e+04 2.37050e+03

647 5.90400e+03 3.19000e+03

648 9.64800e+03 1.13740e+04

649 1.00640e+04 3.63000e+03

650 1.17600e+04 8.84400e+03

651 1.72320e+04 2.89300e+03

652 5.16800e+03 1.30900e+04

653 9.61600e+03 3.89400e+03

654 1.35200e+04 4.09750e+03

655 9.39200e+03 6.09400e+03

656 7.66400e+03 1.21440e+04

657 1.40800e+04 9.72400e+03

658 3.63200e+03 1.30900e+04

659 6.00000e+03 9.39400e+03

660 1.34880e+04 3.30000e+03

661 4.12800e+03 1.23860e+04

662 1.02510e+04 4.44400e+03

663 1.46400e+04 9.66900e+03

664 1.71680e+04 1.02300e+04

665 1.12160e+04 7.98600e+03

666 1.28480e+04 2.09000e+03

667 1.55200e+04 1.21220e+04

668 1.54600e+04 1.12640e+04

669 8.33600e+03 4.75750e+03

670 1.67150e+04 4.44400e+03

671 1.09120e+04 1.15940e+04

672 1.73920e+04 3.93800e+03

673 5.93600e+03 1.07580e+04

674 1.66880e+04 1.01090e+04

675 1.33920e+04 1.21220e+04

676 4.64000e+02 4.46600e+03

677 4.33600e+03 8.55250e+03

678 9.39200e+03 3.89400e+03

679 9.26400e+03 5.23600e+03

680 8.94400e+03 3.70700e+03

681 1.46400e+04 1.23090e+04

682 1.43840e+04 1.29800e+04

683 1.59520e+04 2.69500e+03

684 8.56000e+03 8.40400e+03

685 1.24000e+04 5.50000e+03

686 5.36000e+03 3.87200e+03

687 1.54720e+04 6.42400e+03

688 1.96800e+03 1.30900e+04

689 1.86560e+04 1.20890e+04

690 7.08800e+03 3.87200e+03

691 1.20960e+04 1.21220e+04

692 1.17600e+04 1.06480e+04

693 1.17600e+04 1.12640e+04

694 7.44000e+03 4.57600e+03

695 1.59200e+04 1.00540e+04

696 2.12800e+03 6.79800e+03

697 6.92800e+03 2.42000e+03

698 1.62080e+04 4.18000e+03

699 1.11200e+04 5.34600e+03

700 7.88800e+03 5.15900e+03

701 1.22720e+04 1.03510e+04

702 9.29600e+03 1.23090e+04

703 1.43840e+04 1.12640e+04

704 8.88000e+03 1.23255e+04

705 5.77600e+03 3.52000e+03

706 9.74400e+03 5.83000e+03

707 4.09600e+03 1.13300e+04

708 1.11360e+04 2.09000e+03

709 5.42400e+03 1.07580e+04

710 7.53600e+03 5.50000e+03

711 1.20590e+04 4.22400e+03

712 1.31040e+04 5.95650e+03

713 9.26400e+03 8.09600e+03

714 9.61600e+03 1.09395e+04

715 1.24640e+04 5.96200e+03

716 1.04000e+03 5.83000e+03

717 1.53120e+04 1.16930e+04

718 1.15360e+04 3.19000e+03

719 1.71560e+04 4.07000e+03

720 1.28160e+04 5.65950e+03

721 8.43200e+03 6.09400e+03

722 1.79360e+04 2.97000e+03

723 7.02400e+03 2.31000e+03

724 1.19040e+04 7.98600e+03

725 1.49600e+04 7.87600e+03

726 1.33120e+04 5.56600e+03

727 3.56800e+03 1.21660e+04

728 1.54400e+04 1.26830e+04

729 1.18560e+04 7.82100e+03

730 1.02240e+04 1.04280e+04

731 1.22080e+04 5.06000e+03

732 5.45600e+03 1.16105e+04

733 1.14240e+04 2.09000e+03

734 4.91200e+03 8.51950e+03

735 5.04000e+03 7.63400e+03

736 5.16800e+03 4.75200e+03

737 1.12000e+04 1.15940e+04

738 1.32800e+03 4.68600e+03

739 1.00320e+04 3.57500e+03

740 6.11200e+03 4.00400e+03

741 7.76000e+03 1.12200e+04

742 1.35520e+04 8.63500e+03

743 1.47040e+04 2.29900e+03

744 1.57920e+04 1.10440e+04

745 6.54400e+03 1.05380e+04

746 9.12000e+02 1.30900e+04

747 3.24800e+03 1.08020e+04

748 1.67470e+04 3.80600e+03

749 1.68430e+04 4.40000e+03

750 1.54720e+04 9.83400e+03

751 1.04960e+04 1.12640e+04

752 6.84800e+03 8.91000e+03

753 1.37120e+04 4.33400e+03

754 1.48640e+04 1.01090e+04

755 1.76000e+03 1.12200e+04

756 1.00160e+04 1.06480e+04

757 6.83200e+03 1.29360e+04

758 1.08640e+04 4.44400e+03

759 1.36800e+04 8.63500e+03

760 2.85200e+03 1.12200e+04

761 1.01600e+04 2.09000e+03

762 1.23520e+04 3.96000e+03

763 4.81600e+03 4.82350e+03

764 3.60000e+03 4.57600e+03

765 1.56040e+04 3.80600e+03

766 5.10400e+03 3.30000e+03

767 4.04800e+03 6.10500e+03

768 1.00640e+04 8.25000e+03

769 5.39200e+03 2.86000e+03

770 6.73600e+03 8.12900e+03

771 9.56300e+03 5.23600e+03

772 4.68800e+03 1.20560e+04

773 1.67200e+04 1.01090e+04

774 7.31200e+03 8.40400e+03

775 8.91200e+03 4.68600e+03

776 8.09600e+03 3.30000e+03

777 1.57280e+04 5.47800e+03

778 5.06000e+03 3.30000e+03

779 1.24110e+04 3.41000e+03

780 7.98400e+03 2.42000e+03

781 7.26800e+03 2.97000e+03

782 7.60000e+03 1.27160e+04

783 8.81600e+03 4.44400e+03

784 1.72590e+04 3.80600e+03

785 1.60160e+04 4.66400e+03

786 4.88000e+03 3.74000e+03

787 2.40000e+03 6.90800e+03

788 1.26240e+04 3.41000e+03

789 7.34400e+03 4.81800e+03

790 1.35520e+04 9.55900e+03

791 1.51200e+04 9.17400e+03

792 3.88800e+03 1.26060e+04

793 1.23680e+04 7.65600e+03

794 1.41920e+04 6.36900e+03

795 4.01600e+03 2.09000e+03

796 7.20000e+02 4.68600e+03

797 1.54400e+04 4.79600e+03

798 1.17160e+04 2.20000e+03

799 9.93600e+03 3.81700e+03

800 7.60000e+03 1.28260e+04

801 1.09920e+04 7.23250e+03

802 9.07200e+03 5.12600e+03

803 1.01600e+04 3.63000e+03

804 8.17600e+03 6.96300e+03

805 6.22400e+03 1.00540e+04

806 1.57280e+04 4.79600e+03

807 8.17600e+03 1.14840e+04

808 1.37280e+04 4.97200e+03

809 1.84800e+04 4.07000e+03

810 1.10560e+04 4.33400e+03

811 1.39840e+04 6.64400e+03

812 3.37600e+03 6.12700e+03

813 1.71200e+03 3.04150e+03

814 7.24800e+03 3.01950e+03

815 1.25280e+04 1.17480e+04

816 1.08320e+04 7.48550e+03

817 1.56320e+04 5.47800e+03

818 1.33600e+04 1.05710e+04

819 7.88800e+03 1.27160e+04

820 1.31040e+04 2.42000e+03

821 1.53760e+04 1.07690e+04

822 6.99200e+03 1.02740e+04

823 6.41600e+03 8.91000e+03

824 1.90400e+03 1.13960e+04

825 1.08960e+04 7.28750e+03

826 5.16800e+03 7.52400e+03

827 8.27200e+03 1.20120e+04

828 1.07520e+04 2.97000e+03

829 9.29600e+03 1.08185e+04

830 8.17600e+03 4.75750e+03

831 1.35360e+04 5.67600e+03

832 1.65920e+04 1.23310e+04

833 9.77100e+03 4.66400e+03

834 1.98400e+03 1.12200e+04

835 8.62400e+03 1.18030e+04

836 4.46400e+03 1.13300e+04

837 1.53440e+04 1.12640e+04

838 1.09600e+04 7.82100e+03

839 1.77760e+04 7.28200e+03

840 6.19200e+03 9.79000e+03

841 1.66720e+04 1.04940e+04

842 5.39200e+03 4.93900e+03

843 9.48800e+03 5.00500e+03

844 3.50400e+03 1.13300e+04

845 1.08640e+04 9.88900e+03

846 9.23200e+03 1.11100e+04

847 1.12800e+04 6.72100e+03

848 1.24160e+04 1.04280e+04

849 1.10560e+04 3.30000e+03

850 1.50880e+04 7.23800e+03

851 3.02400e+03 1.09560e+04

852 1.08040e+04 3.19000e+03

853 1.64640e+04 2.84350e+03

854 1.31680e+04 9.83400e+03

855 1.13120e+04 1.24960e+04

856 8.46400e+03 5.50000e+03

857 1.35360e+04 3.52000e+03

858 1.23360e+04 3.70700e+03

859 1.03200e+04 1.26060e+04

860 8.36800e+03 5.47800e+03

861 1.18560e+04 2.09000e+03

862 1.48640e+04 9.39400e+03

863 6.79500e+03 7.52400e+03

864 5.80800e+03 1.24960e+04

865 1.58240e+04 3.80600e+03

866 1.58400e+03 8.92650e+03

867 9.50400e+03 5.23600e+03

868 1.14240e+04 3.74000e+03

869 1.89280e+04 1.26170e+04

870 8.80000e+02 4.57600e+03

871 1.09280e+04 8.09600e+03

872 1.76480e+04 2.19450e+03

873 7.52000e+02 1.30900e+04

874 1.44800e+04 5.96200e+03

875 1.13440e+04 8.62400e+03

876 1.29120e+04 4.66400e+03

877 1.79360e+04 7.48550e+03

878 5.52000e+03 1.00540e+04

879 5.13600e+03 3.30000e+03

880 1.68000e+03 1.14015e+04

881 1.56960e+04 4.01500e+03

882 1.38990e+04 5.23600e+03

883 3.76000e+03 4.57600e+03

884 1.36000e+03 5.18100e+03

885 1.27840e+04 2.42000e+03

886 4.01600e+03 1.06480e+04

887 1.51840e+04 5.36800e+03

888 7.98400e+03 3.30000e+03

889 1.49920e+04 1.16930e+04

890 1.58880e+04 1.28700e+04

891 8.88000e+03 7.96400e+03

892 2.28800e+03 1.12200e+04

893 2.03200e+03 6.25350e+03

894 1.67200e+04 4.46050e+03

895 5.45600e+03 9.39400e+03

896 8.99200e+03 1.01640e+04

897 1.09280e+04 8.73400e+03

898 8.49600e+03 6.09400e+03

899 6.99200e+03 1.06480e+04

900 6.24000e+02 9.15750e+03

901 9.96300e+03 4.00400e+03

902 1.64320e+04 8.09600e+03

903 1.67200e+04 7.23250e+03

904 1.47360e+04 1.07690e+04

905 1.59520e+04 1.23090e+04

906 8.43200e+03 4.97200e+03

907 1.81440e+04 3.14600e+03

908 5.12000e+03 4.53200e+03

909 1.20800e+04 3.43200e+03

910 7.28000e+03 4.81800e+03

911 5.60000e+02 1.22705e+04

912 1.79150e+04 3.96000e+03

913 2.00000e+03 5.31300e+03

914 1.77120e+04 1.21715e+04

915 1.23360e+04 7.98600e+03

916 6.86400e+03 7.58450e+03

917 1.58880e+04 8.09600e+03

918 8.25600e+03 6.09400e+03

919 1.00000e+04 9.61400e+03

920 6.78400e+03 8.91000e+03

921 1.76800e+04 3.82800e+03

922 1.37960e+04 7.12800e+03

923 6.84800e+03 1.23860e+04

924 1.56640e+04 7.65600e+03

925 1.03840e+04 8.95400e+03

926 7.50400e+03 3.52000e+03

927 1.34560e+04 5.96200e+03

928 1.54080e+04 7.61200e+03

929 1.52800e+04 8.63500e+03

930 1.62080e+04 7.65600e+03

931 1.38080e+04 1.12640e+04

932 1.21760e+04 1.05380e+04

933 1.73280e+04 9.41600e+03

934 1.12160e+04 9.94400e+03

935 1.78080e+04 2.73900e+03

936 3.53600e+03 1.09340e+04

937 3.21100e+03 7.12800e+03

938 1.67840e+04 2.78850e+03

939 8.43200e+03 4.44400e+03

940 1.68800e+04 1.13080e+04

941 6.67200e+03 1.14840e+04

942 1.05760e+04 9.06400e+03

943 2.22400e+03 1.06920e+04

944 1.79680e+04 4.55400e+03

945 3.63200e+03 7.32050e+03

946 1.25280e+04 1.26060e+04

947 1.00160e+04 1.01640e+04

948 6.92800e+03 1.19020e+04

949 8.48000e+02 6.50100e+03

950 1.42720e+04 1.12640e+04

951 1.05760e+04 7.48550e+03

952 1.54400e+04 3.81700e+03

953 1.24640e+04 3.19000e+03

954 1.54080e+04 9.72400e+03

955 3.05600e+03 5.01050e+03

956 1.03840e+04 1.12640e+04

957 1.08960e+04 1.06480e+04

958 1.81920e+04 7.11700e+03

959 1.27630e+04 9.06400e+03

960 9.23200e+03 7.74950e+03

961 1.28160e+04 1.23860e+04

962 1.77480e+04 3.12400e+03

963 1.27840e+04 2.25500e+03

964 1.08640e+04 3.74000e+03

965 1.24000e+04 1.29580e+04

966 8.72000e+03 5.12600e+03

967 8.33600e+03 6.61100e+03

968 1.05800e+04 3.41000e+03

969 1.18080e+04 1.14840e+04

970 1.24320e+04 4.33400e+03

971 5.87200e+03 7.74400e+03

972 1.04960e+04 2.97000e+03

973 1.74400e+04 1.02300e+04

974 1.72000e+04 1.12310e+04

975 1.41920e+04 6.96300e+03

976 1.16960e+04 8.09600e+03

977 1.01920e+04 7.23800e+03

978 1.65600e+04 2.78850e+03

979 4.49600e+03 2.36500e+03

980 9.79200e+03 2.31000e+03

981 8.01600e+03 1.17480e+04

982 3.53600e+03 1.26060e+04

983 5.58400e+03 7.52400e+03

984 9.48800e+03 4.33400e+03

985 1.27840e+04 8.95400e+03

986 1.46720e+04 6.66600e+03

987 1.44640e+04 2.50800e+03

988 9.45600e+03 3.70700e+03

989 1.65920e+04 3.69600e+03

990 9.55200e+03 4.44400e+03

991 1.12640e+04 1.04280e+04

992 3.66400e+03 6.27000e+03

993 1.24800e+03 4.68600e+03

994 4.25600e+03 1.03840e+04

995 1.85600e+04 3.96000e+03

996 1.64640e+04 1.21220e+04

997 3.50400e+03 8.92650e+03

998 1.03520e+04 8.25000e+03

999 1.15310e+04 2.20000e+03

1000 1.06560e+04 1.04280e+04

1001 1.33120e+04 2.42000e+03

1002 1.64960e+04 7.23250e+03

1003 1.39840e+04 5.67600e+03

1004 7.76000e+03 9.61400e+03

1005 1.44750e+04 3.41000e+03

1006 1.64960e+04 1.23310e+04

1007 1.05760e+04 8.62400e+03

1008 3.76000e+03 2.57400e+03

1009 3.92000e+03 1.17260e+04

1010 1.28000e+03 1.15720e+04

1011 2.40000e+03 6.79800e+03

1012 5.87200e+03 9.79000e+03

1013 1.03840e+04 9.83400e+03

1014 1.39520e+04 3.96000e+03

1015 1.01440e+04 1.04280e+04

1016 6.02000e+03 5.34600e+03

1017 4.59200e+03 1.18030e+04

1018 5.87200e+03 8.91000e+03

1019 5.55200e+03 8.45900e+03

1020 1.40800e+04 1.03840e+04

1021 1.61280e+04 1.04940e+04

1022 1.31040e+04 5.83000e+03

1023 1.53600e+03 1.11100e+04

1024 6.12800e+03 7.85400e+03

1025 1.75520e+04 3.15700e+03

1026 1.42240e+04 1.03840e+04

1027 8.35200e+03 2.75000e+03

1028 2.88000e+03 4.57600e+03

1029 1.49280e+04 6.12700e+03

1030 1.45440e+04 6.72100e+03

1031 9.61600e+03 6.77600e+03

1032 1.73000e+04 2.61800e+03

1033 8.35200e+03 3.89400e+03

1034 8.46400e+03 5.61000e+03

1035 1.02240e+04 2.09000e+03

1036 6.19200e+03 5.47800e+03

1037 6.40000e+03 1.28260e+04

1038 1.73920e+04 1.27050e+04

1039 1.54400e+04 1.14840e+04

1040 4.46400e+03 2.42000e+03

1041 3.08800e+03 6.96300e+03

1042 1.64320e+04 2.84350e+03

1043 8.62400e+03 2.75000e+03

1044 8.84800e+03 7.52400e+03

1045 3.25200e+03 5.34600e+03

1046 7.56800e+03 3.74000e+03

1047 8.57600e+03 6.31400e+03

1048 8.24000e+03 2.97000e+03

1049 1.08000e+04 9.17400e+03

1050 5.16800e+03 2.25500e+03

1051 8.20800e+03 1.17480e+04

1052 1.76160e+04 9.47650e+03

1053 1.28160e+04 7.98600e+03

1054 1.48800e+03 8.92650e+03

1055 1.19840e+04 7.23250e+03

1056 1.03840e+04 6.77600e+03

1057 9.87200e+03 8.40400e+03

1058 1.80800e+04 7.65600e+03

1059 1.16800e+03 1.21990e+04

1060 9.71200e+03 3.76750e+03

1061 1.35360e+04 4.44400e+03

1062 1.61120e+04 5.14800e+03

1063 1.67200e+04 1.10440e+04

1064 1.04160e+04 1.23860e+04

1065 2.32000e+03 7.01800e+03

1066 2.44800e+03 5.23600e+03

1067 1.05120e+04 8.09600e+03

1068 1.65920e+04 4.18000e+03

1069 1.38080e+04 1.14840e+04

1070 7.85600e+03 2.97000e+03

1071 1.08640e+04 1.10660e+04

1072 6.32000e+03 2.20000e+03

1073 1.90400e+03 1.30900e+04

1074 8.04800e+03 4.97200e+03

1075 7.12000e+03 9.17400e+03

1076 1.59520e+04 1.12530e+04

1077 1.77100e+03 4.57600e+03

1078 1.38670e+04 7.87600e+03

1079 1.26880e+04 9.17400e+03

1080 1.87040e+04 1.27050e+04

1081 1.71200e+03 1.14015e+04

1082 8.91200e+03 2.48050e+03

1083 3.58400e+03 1.30900e+04

1084 1.35360e+04 6.09400e+03

1085 7.00800e+03 9.61400e+03

1086 1.14240e+04 3.30000e+03

1087 1.05760e+04 9.28400e+03

1088 3.63200e+03 1.13300e+04

1089 1.83840e+04 1.10440e+04

1090 1.52800e+04 9.77900e+03

1091 7.88800e+03 1.19020e+04

1092 1.68800e+04 9.29500e+03

1093 1.17600e+04 1.13740e+04

1094 1.77760e+04 1.12530e+04

1095 1.16960e+04 1.08680e+04

1096 5.66400e+03 1.00540e+04

1097 1.66560e+04 6.72100e+03

1098 1.58560e+04 1.19020e+04

1099 1.70720e+04 6.50100e+03

1100 4.39500e+03 2.57400e+03

1101 1.22880e+04 3.56400e+03

1102 1.59840e+04 5.47800e+03

1103 1.88640e+04 3.71250e+03

1104 1.74240e+04 2.56300e+03

1105 4.24000e+03 2.44200e+03

1106 1.12480e+04 1.30625e+04

1107 1.25160e+04 7.87600e+03

1108 3.28000e+03 4.90600e+03

1109 1.46400e+04 6.90800e+03

1110 5.55200e+03 4.88400e+03

1111 1.57120e+04 1.12640e+04

1112 7.18400e+03 7.52400e+03

1113 9.80800e+03 4.77950e+03

1114 8.97600e+03 1.27160e+04

1115 6.38400e+03 4.44400e+03

1116 1.75840e+04 3.82250e+03

1117 1.34880e+04 9.33900e+03

1118 1.08640e+04 3.08000e+03

1119 1.04160e+04 6.31400e+03

1120 5.45600e+03 2.14500e+03

1121 1.38880e+04 6.20400e+03

1122 5.00800e+03 5.23600e+03

1123 1.10880e+04 8.25000e+03

1124 1.68000e+03 4.20200e+03

1125 1.38720e+04 8.09600e+03

1126 1.43520e+04 2.50800e+03

1127 1.39200e+03 1.17590e+04

1128 7.71200e+03 5.61000e+03

1129 7.34400e+03 1.17480e+04

1130 7.69600e+03 9.77900e+03

1131 1.69440e+04 2.98650e+03

1132 7.60000e+03 1.13300e+04

1133 5.26400e+03 8.45900e+03

1134 1.00320e+04 1.24960e+04

1135 1.64320e+04 8.48100e+03

1136 5.29600e+03 1.05710e+04

1137 1.86080e+04 2.40350e+03

1138 4.25600e+03 1.06480e+04

1139 8.99200e+03 9.61400e+03

1140 1.06400e+04 3.41000e+03

1141 5.28000e+03 4.53200e+03

1142 5.74400e+03 5.30750e+03

1143 9.69600e+03 4.11400e+03

1144 4.49600e+03 4.40000e+03

1145 6.20800e+03 3.19000e+03

1146 1.74560e+04 1.06590e+04

1147 6.88000e+02 1.10550e+04

1148 1.39360e+04 1.31340e+04

1149 1.24320e+04 4.11400e+03

1150 1.37760e+04 2.80500e+03

1151 8.16000e+02 2.09000e+03

1152 9.44000e+02 4.46600e+03

1153 2.06400e+03 1.28260e+04

1154 4.80000e+02 1.13520e+04

1155 7.95200e+03 1.08900e+04

1156 1.51200e+04 8.09600e+03

1157 1.64960e+04 6.72100e+03

1158 1.77120e+04 7.28200e+03

1159 1.07360e+04 7.48550e+03

1160 4.65600e+03 1.22760e+04

1161 9.28000e+03 4.11400e+03

1162 1.76000e+03 1.06480e+04

1163 5.10400e+03 2.20000e+03

1164 1.65550e+04 4.29000e+03

1165 4.00000e+02 7.10600e+03

1166 1.10560e+04 8.40400e+03

1167 7.56800e+03 3.24500e+03

1168 1.88320e+04 2.40350e+03

1169 1.09160e+04 1.21220e+04

1170 7.66400e+03 9.94400e+03

1171 5.80800e+03 2.31000e+03

1172 1.69440e+04 1.26500e+04

1173 1.53120e+04 1.13135e+04

1174 9.20000e+03 4.74100e+03

1175 6.38400e+03 4.55400e+03

1176 1.56960e+04 5.47800e+03

1177 1.48320e+04 1.30845e+04

1178 7.12400e+03 6.09400e+03

1179 8.35200e+03 4.00400e+03

1180 1.07040e+04 8.51400e+03

1181 1.38080e+04 1.07580e+04

1182 2.00000e+03 2.04600e+03

1183 1.47840e+04 1.28700e+04

1184 4.14400e+03 8.55250e+03

1185 1.53120e+04 5.42300e+03

1186 1.02560e+04 1.27160e+04

1187 1.19200e+04 1.10660e+04

1188 8.24000e+03 1.18195e+04

1189 1.20480e+04 8.09600e+03

1190 1.35200e+04 1.13740e+04

1191 1.27200e+04 8.65700e+03

1192 1.24000e+04 3.08000e+03

1193 6.09600e+03 9.17400e+03

1194 7.15200e+03 1.16380e+04

1195 1.21760e+04 3.43200e+03

1196 1.33120e+04 4.07000e+03

1197 6.03200e+03 1.17920e+04

1198 1.76480e+04 4.11950e+03

1199 2.12800e+03 1.23860e+04

1200 1.11200e+04 7.23250e+03

1201 1.32320e+04 7.28200e+03

1202 8.68800e+03 8.51400e+03

1203 7.76400e+03 4.55400e+03

1204 1.22880e+04 3.19000e+03

1205 1.78400e+04 1.17315e+04

1206 1.16000e+04 5.78050e+03

1207 1.54080e+04 7.01800e+03

1208 4.36800e+03 1.00870e+04

1209 2.08000e+02 1.21605e+04

1210 1.10560e+04 9.94400e+03

1211 1.13390e+04 5.19200e+03

1212 1.11200e+04 5.06000e+03

1213 3.98400e+03 7.19400e+03

1214 1.00000e+04 9.83400e+03

1215 7.95200e+03 9.39400e+03

1216 1.55200e+03 5.89600e+03

1217 1.72000e+04 3.87750e+03

1218 9.04000e+03 1.23090e+04

1219 1.80160e+04 8.55800e+03

1220 1.93600e+03 1.07470e+04

1221 3.02400e+03 1.17260e+04

1222 9.68000e+03 1.05380e+04

1223 1.12750e+04 4.92800e+03

1224 1.28800e+04 2.09000e+03

1225 1.20800e+04 6.31400e+03

1226 1.14920e+04 1.05380e+04

1227 3.63200e+03 1.26060e+04

1228 1.62080e+04 5.31300e+03

1229 1.56000e+04 8.09600e+03

1230 5.32800e+03 1.03840e+04

1231 2.11200e+03 1.05380e+04

1232 1.50510e+04 7.76600e+03

1233 4.75200e+03 9.98250e+03

1234 1.36320e+04 1.13740e+04

1235 1.01280e+04 4.44400e+03

1236 6.22400e+03 7.85400e+03

1237 4.78400e+03 1.20560e+04

1238 1.83200e+04 3.44300e+03

1239 9.50400e+03 9.94400e+03

1240 5.63200e+03 1.23860e+04

1241 1.44000e+04 7.76600e+03

1242 1.11520e+04 6.72100e+03

1243 4.17600e+03 1.19460e+04

1244 6.25600e+03 4.55400e+03

1245 1.20480e+04 6.79800e+03

1246 1.03520e+04 7.87600e+03

1247 1.83630e+04 4.40000e+03

1248 1.51200e+04 5.36800e+03

1249 1.90240e+04 1.24410e+04

1250 6.12800e+03 5.34600e+03

1251 1.58240e+04 3.55300e+03

1252 8.97600e+03 9.17400e+03

1253 8.84800e+03 3.30000e+03

1254 6.94400e+03 1.10000e+04

1255 8.20000e+02 5.98400e+03

1256 5.90400e+03 4.11400e+03

1257 1.61390e+04 4.92800e+03

1258 4.64000e+03 1.10000e+04

1259 1.02880e+04 8.84400e+03

1260 1.07040e+04 5.08200e+03

1261 7.71200e+03 6.31400e+03

1262 1.80960e+04 5.75850e+03

1263 1.40960e+04 7.76600e+03

1264 1.19840e+04 6.20400e+03

1265 6.89600e+03 9.79000e+03

1266 1.07040e+04 8.95400e+03

1267 5.36000e+03 8.45900e+03

1268 1.23040e+04 2.09000e+03

1269 1.13760e+04 2.58500e+03

1270 1.36480e+04 4.11400e+03

1271 5.07200e+03 1.27655e+04

1272 9.76000e+02 4.46600e+03

1273 1.61600e+03 5.34600e+03

1274 4.25600e+03 1.10000e+04

1275 1.55040e+04 4.55400e+03

1276 6.09600e+03 8.38200e+03

1277 6.03200e+03 4.33400e+03

1278 8.81600e+03 6.77600e+03

1279 3.20000e+02 1.30900e+04

1280 1.50400e+04 5.14800e+03

1281 1.20480e+04 3.96000e+03

1282 8.46400e+03 7.52400e+03

1283 1.80320e+04 9.63050e+03

1284 8.16000e+02 4.20200e+03

1285 1.05440e+04 9.17400e+03

1286 1.47040e+04 1.04940e+04

1287 7.53600e+03 1.22760e+04

1288 1.25600e+04 2.09000e+03

1289 1.21760e+04 9.06400e+03

1290 9.12000e+02 1.08020e+04

1291 5.00800e+03 2.42000e+03

1292 3.31000e+02 4.57600e+03

1293 9.58400e+03 8.40400e+03

1294 9.71200e+03 2.31000e+03

1295 7.08800e+03 2.31000e+03

1296 1.53760e+04 8.63500e+03

1297 1.63360e+04 8.48100e+03

1298 3.05600e+03 6.96300e+03

1299 1.02400e+04 4.55400e+03

1300 1.67840e+04 5.72550e+03

1301 2.38400e+03 1.30900e+04

1302 1.52800e+04 5.14800e+03

1303 9.10400e+03 1.26060e+04

1304 9.93600e+03 8.09600e+03

1305 1.48000e+04 7.01800e+03

1306 2.22400e+03 6.01700e+03

1307 1.47840e+04 2.50800e+03

1308 1.78080e+04 7.28200e+03

1309 1.66560e+04 3.69600e+03

1310 1.42560e+04 4.49350e+03

1311 1.65280e+04 6.42400e+03

1312 6.03200e+03 5.12600e+03

1313 8.97600e+03 4.97200e+03

1314 1.65920e+04 9.29500e+03

1315 1.33120e+04 1.28700e+04

1316 1.10560e+04 3.96000e+03

1317 8.43200e+03 4.00400e+03

1318 3.31200e+03 1.27160e+04

1319 1.29120e+04 1.16380e+04

1320 8.52800e+03 1.18030e+04

1321 1.08320e+04 5.55500e+03

1322 7.02400e+03 4.81800e+03

1323 4.89600e+03 2.68400e+03

1324 8.01600e+03 3.76200e+03

1325 1.89280e+04 1.22650e+04

1326 1.31360e+04 4.81800e+03

1327 1.58880e+04 4.79600e+03

1328 1.22080e+04 3.30000e+03

1329 6.86400e+03 3.74000e+03

1330 8.35200e+03 2.20000e+03

1331 1.41440e+04 1.14840e+04

1332 9.28000e+02 7.01800e+03

1333 1.57920e+04 9.17400e+03

1334 8.40000e+03 3.70700e+03

1335 1.02560e+04 3.52000e+03

1336 5.07200e+03 2.20000e+03

1337 1.34880e+04 3.52000e+03

1338 7.98400e+03 1.17480e+04

1339 1.73230e+04 4.44400e+03

1340 9.84000e+03 4.11400e+03

1341 1.63360e+04 1.13135e+04

1342 9.39200e+03 5.50000e+03

1343 1.66560e+04 4.44400e+03

1344 1.20480e+04 9.28400e+03

1345 1.52160e+04 6.42400e+03

1346 1.75560e+04 4.29000e+03

1347 1.50560e+04 4.87300e+03

1348 4.65600e+03 4.82350e+03

1349 1.20480e+04 1.29525e+04

1350 1.64960e+04 1.31120e+04

1351 1.40960e+04 3.96000e+03

1352 1.08480e+04 1.07580e+04

1353 4.36800e+03 4.26800e+03

1354 1.61600e+03 5.89600e+03

1355 2.41600e+03 7.23800e+03

1356 3.88800e+03 1.22760e+04

1357 5.84000e+03 3.87200e+03

1358 2.03200e+03 3.20100e+03

1359 8.62400e+03 4.55400e+03

1360 6.89600e+03 7.85400e+03

1361 1.17920e+04 1.13740e+04

1362 1.16640e+04 1.13740e+04

1363 1.79680e+04 1.15720e+04

1364 3.92000e+03 1.13300e+04

1365 1.59520e+04 1.16820e+04

1366 1.67520e+04 9.72400e+03

1367 4.91200e+03 9.79000e+03

1368 1.64000e+04 5.25800e+03

1369 1.62880e+04 9.83400e+03

1370 1.08320e+04 7.28750e+03

1371 4.84800e+03 1.02740e+04

1372 1.26560e+04 1.22320e+04

1373 1.00000e+04 1.15940e+04

1374 1.71680e+04 4.38350e+03

1375 9.68000e+03 3.63000e+03

1376 4.36800e+03 8.55250e+03

1377 5.91500e+03 5.39000e+03

1378 3.58400e+03 1.26060e+04

1379 1.77440e+04 9.43250e+03

1380 7.08800e+03 4.55400e+03

1381 1.30880e+04 1.28700e+04

1382 1.25600e+04 4.22400e+03

1383 5.36000e+03 4.75200e+03

1384 2.24000e+03 4.46600e+03

1385 1.84800e+04 3.96000e+03

1386 7.76000e+03 5.47800e+03

1387 7.88800e+03 6.61100e+03

1388 4.46400e+03 7.52400e+03

1389 6.09600e+03 1.03840e+04

1390 1.43200e+04 1.03840e+04

1391 1.16000e+04 1.04060e+04

1392 3.10400e+03 1.12200e+04

1393 6.96000e+03 8.65700e+03

1394 5.41200e+03 4.37800e+03

1395 6.03200e+03 1.21660e+04

1396 1.61280e+04 7.87600e+03

1397 1.19840e+04 1.24960e+04

1398 1.08960e+04 1.25510e+04

1399 1.48800e+03 4.33400e+03

1400 1.64800e+03 3.04150e+03

1401 1.71040e+04 8.86600e+03

1402 6.90000e+03 5.19200e+03

1403 4.52300e+03 2.42000e+03

1404 8.30400e+03 3.24500e+03

1405 9.04000e+03 2.64000e+03

1406 1.45120e+04 1.14840e+04

1407 3.47200e+03 1.30900e+04

1408 1.14880e+04 8.51400e+03

1409 1.25600e+04 4.55400e+03

1410 7.50400e+03 8.62400e+03

1411 1.11840e+04 5.05450e+03

1412 3.63200e+03 3.51450e+03

1413 1.05120e+04 9.39400e+03

1414 1.32640e+04 7.23800e+03

1415 1.57280e+04 7.01800e+03

1416 1.71360e+04 1.23310e+04

1417 1.49920e+04 1.30845e+04

1418 1.49600e+04 3.81150e+03

1419 1.61280e+04 9.83400e+03

1420 5.68000e+03 5.50000e+03

1421 1.61280e+04 8.09600e+03

1422 7.02400e+03 3.52000e+03

1423 5.52000e+03 1.08350e+04

1424 1.01600e+04 7.87600e+03

1425 7.18400e+03 8.91000e+03

1426 1.73600e+04 2.09000e+03

1427 1.27360e+04 2.09000e+03

1428 4.79500e+03 4.15800e+03

1429 1.44160e+04 3.96000e+03

1430 1.11200e+04 9.39400e+03

1431 7.76000e+03 8.62400e+03

1432 1.27200e+04 1.30845e+04

1433 1.27520e+04 8.95400e+03

1434 5.87200e+03 6.47350e+03

1435 1.60800e+04 7.23250e+03

1436 3.92000e+03 5.12600e+03

1437 1.18240e+04 1.29525e+04

1438 1.26560e+04 8.65700e+03

1439 9.61600e+03 1.11100e+04

1440 7.50400e+03 7.52400e+03

1441 9.28000e+03 4.00400e+03

1442 1.29330e+04 1.07580e+04

1443 7.79200e+03 9.61400e+03

1444 1.23360e+04 8.73400e+03

1445 1.31200e+04 9.17400e+03

1446 1.49280e+04 5.33500e+03

1447 5.96800e+03 1.24960e+04

1448 6.55500e+03 1.03840e+04

1449 1.49920e+04 3.81700e+03

1450 6.16000e+03 7.85400e+03

1451 3.98400e+03 1.08240e+04

1452 1.71040e+04 1.16820e+04

1453 1.02240e+04 1.03180e+04

1454 1.72800e+03 4.31200e+03

1455 9.32800e+03 3.70700e+03

1456 1.58720e+04 3.30000e+03

1457 1.54720e+04 7.87600e+03

1458 1.20640e+04 4.55400e+03

1459 4.43200e+03 7.48000e+03

1460 1.32000e+04 9.33900e+03

1461 1.06400e+04 3.19000e+03

1462 8.14400e+03 2.97000e+03

1463 1.72960e+04 1.29690e+04

1464 1.18280e+04 4.77400e+03

1465 1.16640e+04 1.08680e+04

1466 1.59150e+04 4.55400e+03

1467 6.92800e+03 2.20000e+03

1468 1.55680e+04 5.47800e+03

1469 1.59840e+04 7.01800e+03

1470 8.49600e+03 3.70700e+03

1471 1.56320e+04 2.29900e+03

1472 4.64000e+03 1.06480e+04

1473 1.57120e+04 1.21220e+04

1474 2.57600e+03 7.23800e+03

1475 2.96000e+03 1.11100e+04

1476 1.51360e+04 1.03840e+04

1477 4.78400e+03 7.74400e+03

1478 1.82240e+04 1.12530e+04

1479 1.84000e+03 1.15720e+04

1480 8.01600e+03 7.12800e+03

1481 4.20800e+03 1.12200e+04

1482 1.46000e+03 6.90800e+03

1483 1.44480e+04 1.07690e+04

1484 6.22400e+03 1.15610e+04

1485 1.55000e+02 1.29690e+04

1486 1.54400e+04 2.09000e+03

1487 1.23360e+04 2.69500e+03

1488 5.16800e+03 5.48350e+03

1489 8.84800e+03 3.52000e+03

1490 1.13760e+04 6.72100e+03

1491 1.86080e+04 1.18030e+04

1492 1.35840e+04 1.21220e+04

1493 8.03200e+03 2.31000e+03

1494 3.31200e+03 4.46600e+03

1495 1.26560e+04 1.08680e+04

1496 1.26560e+04 1.04060e+04

1497 1.74400e+03 1.30900e+04

1498 1.75520e+04 1.06590e+04

1499 8.27200e+03 1.26060e+04

1500 1.76800e+04 1.27050e+04

1501 9.71200e+03 5.19200e+03

1502 4.84800e+03 2.20000e+03

1503 1.07360e+04 1.23860e+04

1504 1.22880e+04 4.66400e+03

1505 1.59200e+04 2.09000e+03

1506 1.24800e+03 4.57600e+03

1507 3.31200e+03 1.06480e+04

1508 1.13440e+04 2.20000e+03

1509 4.84800e+03 1.00540e+04

1510 1.17120e+04 1.17480e+04

1511 6.12800e+03 9.79000e+03

1512 1.76160e+04 7.28200e+03

1513 7.44000e+03 5.85200e+03

1514 7.00800e+03 7.52400e+03

1515 3.71200e+03 1.30900e+04

1516 1.53120e+04 1.30845e+04

1517 1.45120e+04 1.11540e+04

1518 7.85600e+03 7.52400e+03

1519 1.62400e+04 1.12530e+04

1520 8.72000e+03 7.23800e+03

1521 1.72640e+04 8.26100e+03

1522 1.14400e+04 7.82100e+03

1523 3.08800e+03 6.01700e+03

1524 1.24640e+04 1.19020e+04

1525 6.09600e+03 9.70200e+03

1526 1.79040e+04 5.96750e+03

1527 4.62400e+03 4.88400e+03

1528 8.46400e+03 9.17400e+03

1529 1.88640e+04 5.70350e+03

1530 1.64640e+04 1.12530e+04

1531 1.42560e+04 2.35950e+03

1532 3.63200e+03 1.12200e+04

1533 2.44800e+03 5.06550e+03

1534 1.82720e+04 1.16820e+04

1535 1.02560e+04 5.50000e+03

1536 1.62080e+04 4.31200e+03

1537 1.10880e+04 5.61000e+03

1538 1.64640e+04 5.25800e+03

1539 9.10400e+03 2.09000e+03

1540 8.16000e+02 4.57600e+03

1541 7.85600e+03 2.42000e+03

1542 6.19200e+03 1.21660e+04

1543 5.80800e+03 1.09340e+04

1544 2.46400e+03 1.11100e+04

1545 1.17280e+04 1.30350e+04

1546 1.22400e+04 1.03510e+04

1547 1.34560e+04 1.03840e+04

1548 4.82000e+03 4.64200e+03

1549 1.48160e+04 1.11540e+04

1550 1.26240e+04 8.17300e+03

1551 6.20800e+03 3.30000e+03

1552 1.45760e+04 2.50800e+03

1553 1.45440e+04 2.29900e+03

1554 1.49920e+04 6.42400e+03

1555 6.46400e+03 4.00400e+03

1556 1.03840e+04 9.39400e+03

1557 1.49920e+04 2.90400e+03

1558 8.01100e+03 4.86200e+03

1559 8.09600e+03 3.19000e+03

1560 1.02560e+04 4.33400e+03

1561 1.39630e+04 7.01800e+03

1562 1.15360e+04 1.08680e+04

1563 7.82800e+03 7.01800e+03

1564 1.53440e+04 1.16930e+04

1565 1.52800e+04 9.17400e+03

1566 1.13440e+04 4.79600e+03

1567 5.58400e+03 3.74000e+03

1568 7.24800e+03 1.27710e+04

1569 6.03600e+03 2.64000e+03

1570 6.60800e+03 1.28810e+04

1571 1.27720e+04 7.23800e+03

1572 1.08960e+04 9.61400e+03

1573 1.84160e+04 2.50800e+03

1574 1.63680e+04 2.88750e+03

1575 6.92800e+03 9.17400e+03

1576 5.68000e+03 3.52000e+03

1577 1.57120e+04 1.10440e+04

1578 6.92800e+03 4.44400e+03

1579 1.22720e+04 1.23090e+04

1580 1.84160e+04 3.96000e+03

1581 1.07040e+04 3.08000e+03

1582 7.82400e+03 1.02740e+04

1583 1.49760e+04 1.03840e+04

1584 1.77440e+04 1.17370e+04

1585 1.77760e+04 1.27050e+04

1586 1.71040e+04 1.14180e+04

1587 6.57600e+03 5.47800e+03

1588 1.63360e+04 4.66400e+03

1589 1.62400e+04 9.24000e+03

1590 1.72640e+04 1.17920e+04

1591 8.78400e+03 4.84000e+03

1592 1.68480e+04 2.09000e+03

1593 1.04160e+04 8.25000e+03

1594 1.63040e+04 7.01800e+03

1595 1.43880e+04 7.01800e+03

1596 8.49600e+03 2.31000e+03

1597 1.06030e+04 4.77400e+03

1598 8.01600e+03 7.23800e+03

1599 1.66560e+04 7.23250e+03

1600 7.72800e+03 2.97000e+03

1601 1.07040e+04 6.72100e+03

1602 1.21120e+04 3.70700e+03

1603 4.84800e+03 7.74400e+03

1604 1.79040e+04 7.65600e+03

1605 7.18400e+03 5.85200e+03

1606 1.01280e+04 4.22400e+03

1607 1.52800e+04 5.36800e+03

1608 6.03200e+03 1.29360e+04

1609 7.64800e+03 3.30000e+03

1610 9.10400e+03 7.52400e+03

1611 1.00000e+04 3.86650e+03

1612 1.78720e+04 1.27050e+04

1613 1.21440e+04 2.09000e+03

1614 9.71200e+03 7.87600e+03

1615 1.84160e+04 3.44300e+03

1616 4.04800e+03 1.22760e+04

1617 1.56800e+03 4.57600e+03

1618 9.93600e+03 1.20120e+04

1619 1.18240e+04 1.13740e+04

1620 6.16000e+03 9.17400e+03

1621 7.98400e+03 2.09000e+03

1622 1.17280e+04 5.00500e+03

1623 1.14080e+04 7.23250e+03

1624 9.39200e+03 4.68600e+03

1625 1.43680e+04 6.90800e+03

1626 1.58240e+04 1.26830e+04

1627 1.47360e+04 3.30000e+03

1628 1.07200e+03 7.23800e+03

1629 1.17600e+04 1.01640e+04

1630 1.38080e+04 3.79500e+03

1631 4.27600e+03 7.19400e+03

1632 1.19200e+04 3.57500e+03

1633 2.38400e+03 3.04150e+03

1634 1.21760e+04 8.09600e+03

1635 1.31360e+04 5.96200e+03

1636 2.80000e+03 4.46600e+03

1637 7.69600e+03 1.24960e+04

1638 2.44800e+03 4.57600e+03

1639 1.68800e+04 8.48100e+03

1640 9.14000e+03 5.23600e+03

1641 1.53920e+04 1.21220e+04

1642 1.09600e+04 4.92800e+03

1643 1.21920e+04 1.15940e+04

1644 1.45600e+03 2.04600e+03

1645 1.28000e+04 9.39400e+03

1646 1.20000e+03 5.67600e+03

1647 1.37120e+04 5.83000e+03

1648 6.68800e+03 4.44400e+03

1649 1.31040e+04 3.79500e+03

1650 1.22880e+04 4.22400e+03

1651 4.46400e+03 1.29360e+04

1652 2.22400e+03 1.05380e+04

1653 1.34240e+04 8.76700e+03

1654 1.19840e+04 1.04060e+04

1655 8.84800e+03 1.12200e+04

1656 1.17320e+04 4.22400e+03

1657 1.22720e+04 2.09000e+03

1658 1.69710e+04 4.02600e+03

1659 1.48320e+04 2.29900e+03

1660 9.10400e+03 1.12200e+04

1661 8.81600e+03 7.96400e+03

1662 1.75520e+04 7.22150e+03

1663 4.65600e+03 4.00400e+03

1664 1.28960e+04 7.12800e+03

1665 1.10400e+04 1.17480e+04

1666 6.03200e+03 3.52000e+03

1667 1.12160e+04 8.95400e+03

1668 8.11200e+03 9.50400e+03

1669 1.24960e+04 1.10660e+04

1670 1.10400e+03 1.30900e+04

1671 1.09280e+04 5.34600e+03

1672 7.88800e+03 1.13300e+04

1673 1.98400e+03 1.11100e+04

1674 8.36800e+03 4.97200e+03

1675 2.96000e+03 3.17350e+03

1676 9.07200e+03 4.74650e+03

1677 6.11200e+03 1.22760e+04

1678 1.09600e+04 4.33400e+03

1679 5.80800e+03 1.04060e+04

1680 1.69160e+04 3.80600e+03

1681 1.15360e+04 1.10660e+04

1682 6.60800e+03 8.65700e+03

1683 1.77120e+04 5.96750e+03

1684 2.41100e+03 5.01600e+03

1685 7.69600e+03 1.13300e+04

1686 8.01600e+03 8.91000e+03

1687 1.60160e+04 1.00540e+04

1688 1.02240e+04 6.77600e+03

1689 2.09600e+03 1.30900e+04

1690 1.33920e+04 4.18000e+03

1691 1.37760e+04 5.64300e+03

1692 1.00590e+04 4.66400e+03

1693 8.49600e+03 7.52400e+03

1694 1.43200e+04 8.63500e+03

1695 1.67840e+04 1.13080e+04

1696 1.23040e+04 2.31000e+03

1697 1.75200e+04 3.88850e+03

1698 1.48800e+04 4.44400e+03

1699 9.26400e+03 5.50000e+03

1700 7.36000e+02 1.10000e+04

1701 1.75840e+04 3.69600e+03

1702 1.47680e+04 1.01090e+04

1703 7.02400e+03 1.30900e+04

1704 3.02400e+03 4.46600e+03

1705 2.80000e+03 5.07100e+03

1706 1.67520e+04 9.83400e+03

1707 1.14240e+04 1.06480e+04

1708 1.20800e+04 2.58500e+03

1709 8.17600e+03 1.05380e+04

1710 2.11200e+03 1.09560e+04

1711 1.00000e+04 3.30000e+03

1712 5.07200e+03 1.05710e+04

1713 6.83200e+03 1.09340e+04

1714 4.81600e+03 1.31175e+04

1715 1.40960e+04 4.11400e+03

1716 3.72800e+03 6.10500e+03

1717 7.24800e+03 8.40400e+03

1718 8.91200e+03 4.81800e+03

1719 8.22400e+03 4.00400e+03

1720 1.00320e+04 8.25000e+03

1721 1.21440e+04 5.96200e+03

1722 8.25600e+03 5.61000e+03

1723 9.13600e+03 1.08790e+04

1724 1.53440e+04 2.29900e+03

1725 6.92800e+03 1.13300e+04

1726 9.26400e+03 4.92800e+03

1727 1.08960e+04 7.48550e+03

1728 1.32320e+04 1.07030e+04

1729 4.72000e+03 9.61400e+03

1730 1.48000e+04 1.13740e+04

1731 8.75200e+03 8.51400e+03

1732 1.06720e+04 9.61400e+03

1733 1.23040e+04 7.65600e+03

1734 1.30880e+04 1.22320e+04

1735 1.28480e+04 8.36000e+03

1736 4.68800e+03 8.62400e+03

1737 9.20400e+03 3.63000e+03

1738 1.41280e+04 1.23090e+04

1739 1.48960e+04 1.16930e+04

1740 3.05600e+03 1.17260e+04

1741 1.80320e+04 1.27050e+04

1742 4.40000e+03 1.22760e+04

1743 1.80000e+04 3.46500e+03

1744 1.18240e+04 6.83100e+03

1745 7.53600e+03 1.20120e+04

1746 5.77600e+03 8.38200e+03

1747 1.25600e+04 7.23250e+03

1748 1.62400e+04 8.48100e+03

1749 8.46400e+03 3.70700e+03

1750 7.69600e+03 1.26060e+04

1751 1.67200e+04 8.48100e+03

1752 1.10560e+04 7.23250e+03

1753 1.65440e+04 1.03840e+04

1754 1.04960e+04 2.75000e+03

1755 4.84800e+03 1.10000e+04

1756 8.17600e+03 6.31400e+03

1757 1.63040e+04 1.15720e+04

1758 8.27200e+03 1.24960e+04

1759 1.84270e+04 1.19020e+04

1760 1.48640e+04 1.30845e+04

1761 6.03200e+03 4.11400e+03

1762 5.48800e+03 4.11400e+03

1763 1.44960e+04 5.14800e+03

1764 1.35200e+04 9.17400e+03

1765 8.17600e+03 2.31000e+03

1766 1.47040e+04 1.28700e+04

1767 7.24800e+03 9.39400e+03

1768 1.10240e+04 7.82100e+03

1769 9.40800e+03 5.23600e+03

1770 1.80000e+04 4.61450e+03

1771 1.63680e+04 1.00540e+04

1772 1.17600e+04 1.00540e+04

1773 1.40960e+04 9.39400e+03

1774 1.29120e+04 1.08240e+04

1775 1.40960e+04 4.66400e+03

1776 8.17600e+03 1.30900e+04

1777 1.53600e+03 1.14620e+04

1778 1.14880e+04 1.00540e+04

1779 5.96800e+03 4.22400e+03

1780 1.17920e+04 7.23250e+03

1781 7.85600e+03 2.64000e+03

1782 8.72000e+03 6.09400e+03

1783 8.43000e+02 4.90600e+03

1784 1.32000e+04 4.81800e+03

1785 4.30400e+03 3.42100e+03

1786 1.10880e+04 9.83400e+03

1787 1.02760e+04 2.20000e+03

1788 8.81600e+03 1.03565e+04

1789 8.11200e+03 7.23800e+03

1790 1.28800e+04 1.12640e+04

1791 1.17600e+04 8.51400e+03

1792 1.74080e+04 1.10440e+04

1793 1.07360e+04 4.22400e+03

1794 9.90400e+03 7.87600e+03

1795 1.73920e+04 9.96600e+03

1796 1.58240e+04 1.21220e+04

1797 8.78400e+03 2.97000e+03

1798 1.01280e+04 7.48550e+03

1799 1.00000e+04 5.08200e+03

1800 1.03790e+04 4.66400e+03

1801 4.94400e+03 4.88400e+03

1802 6.09600e+03 1.12200e+04

1803 1.56640e+04 9.17400e+03

1804 9.45600e+03 1.07580e+04

1805 3.40800e+03 8.89900e+03

1806 1.30080e+04 1.28700e+04

1807 1.71040e+04 7.93650e+03

1808 9.92000e+03 2.97000e+03

1809 1.81920e+04 1.10440e+04

1810 6.25600e+03 1.28810e+04

1811 1.29440e+04 1.22320e+04

1812 4.94400e+03 1.14400e+04

1813 1.70720e+04 5.68150e+03

1814 1.26720e+04 6.20400e+03

1815 1.08640e+04 1.05380e+04

1816 7.61600e+03 4.11400e+03

1817 1.10560e+04 8.95400e+03

1818 9.44000e+02 4.33400e+03

1819 1.28480e+04 4.97200e+03

1820 2.46400e+03 1.19460e+04

1821 1.61120e+04 5.95100e+03

1822 1.64000e+04 9.83400e+03

1823 7.31200e+03 5.08200e+03

1824 1.58240e+04 5.95100e+03

1825 8.46400e+03 5.34600e+03

1826 1.30080e+04 4.55400e+03

1827 1.17920e+04 6.83100e+03

1828 6.57600e+03 2.53000e+03

1829 2.59200e+03 5.23600e+03

1830 4.94400e+03 1.03290e+04

1831 5.29600e+03 9.79000e+03

1832 1.47360e+04 1.04390e+04

1833 1.27520e+04 3.19000e+03

1834 3.50400e+03 1.20560e+04

1835 1.45760e+04 3.19000e+03

1836 1.48960e+04 1.30845e+04

1837 1.20800e+04 6.20400e+03

1838 9.68000e+03 3.19000e+03

1839 9.13600e+03 1.23090e+04

1840 1.76160e+04 8.86600e+03

1841 1.67840e+04 1.21220e+04

1842 1.41280e+04 6.36900e+03

1843 1.06080e+04 2.53000e+03

1844 4.96000e+03 1.20560e+04

1845 1.22400e+04 5.96200e+03

1846 1.79040e+04 1.12530e+04

1847 1.79680e+04 7.28200e+03

1848 1.66240e+04 7.23250e+03

1849 1.80800e+03 6.36900e+03

1850 6.80000e+03 1.09340e+04

1851 9.10400e+03 1.30900e+04

1852 4.68800e+03 1.06480e+04

1853 1.55680e+04 1.00540e+04

1854 6.92800e+03 1.27710e+04

1855 6.28800e+03 8.38200e+03

1856 1.66560e+04 1.28150e+04

1857 1.24000e+04 6.31400e+03

1858 4.62400e+03 1.26060e+04

1859 1.72000e+04 1.29690e+04

1860 5.64800e+03 1.27105e+04

1861 1.11360e+04 1.27160e+04

1862 1.30400e+04 7.60650e+03

1863 1.19200e+04 5.83000e+03

1864 9.68000e+03 8.51400e+03

1865 1.15680e+04 1.12640e+04

1866 1.16000e+04 1.23860e+04

1867 9.20000e+03 1.08790e+04

1868 1.01480e+04 1.03180e+04

1869 1.26880e+04 7.23250e+03

1870 1.39200e+03 7.12800e+03

1871 3.66400e+03 8.92650e+03

1872 8.17600e+03 1.04280e+04

1873 1.02880e+04 2.09000e+03

1874 9.64800e+03 1.11100e+04

1875 1.31840e+04 1.13740e+04

1876 1.26560e+04 1.28700e+04

1877 1.29120e+04 4.33400e+03

1878 9.93600e+03 6.77600e+03

1879 2.08000e+02 3.33300e+03

1880 8.04800e+03 7.23800e+03

1881 1.20800e+04 9.61400e+03

1882 1.62720e+04 4.44400e+03

1883 1.06400e+04 3.96000e+03

1884 1.66560e+04 5.84100e+03

1885 3.47200e+03 4.68600e+03

1886 1.79630e+04 3.27800e+03

1887 5.00800e+03 1.23860e+04

1888 1.76800e+04 7.48550e+03

1889 1.80960e+04 3.49250e+03

1890 1.36160e+04 3.19000e+03

1891 1.93600e+03 4.57600e+03

1892 1.84000e+03 1.18910e+04

1893 5.93600e+03 4.91700e+03

1894 5.90400e+03 3.30000e+03

1895 1.01280e+04 4.11400e+03

1896 1.65010e+04 3.69600e+03

1897 1.43520e+04 2.84900e+03

1898 4.62400e+03 5.18100e+03

1899 1.43680e+04 6.20400e+03

1900 4.52800e+03 8.65700e+03

1901 1.06720e+04 2.75000e+03

1902 1.88270e+04 4.07000e+03

1903 8.27200e+03 1.08845e+04

1904 9.23200e+03 7.48000e+03

1905 1.04480e+04 7.48550e+03

1906 1.07040e+04 1.23860e+04

1907 1.44160e+04 6.36900e+03

1908 9.32800e+03 7.23800e+03

1909 1.90400e+03 1.17645e+04

1910 5.04000e+03 9.79000e+03

1911 1.42280e+04 6.90800e+03

1912 1.51200e+04 7.87600e+03

1913 1.52800e+04 3.92700e+03

1914 1.22080e+04 3.19000e+03

1915 1.67200e+04 7.87600e+03

1916 4.72000e+03 1.14400e+04

1917 1.08640e+04 1.27160e+04

1918 1.79360e+04 4.29000e+03

1919 8.40000e+03 8.40400e+03

1920 1.34880e+04 3.96000e+03

1921 1.17280e+04 8.51400e+03

1922 1.58240e+04 1.28700e+04

1923 1.88590e+04 3.03600e+03

1924 6.12800e+03 5.50000e+03

1925 1.53760e+04 1.01090e+04

1926 1.00640e+04 6.77600e+03

1927 1.12160e+04 1.22320e+04

1928 1.14880e+04 9.17400e+03

1929 1.36000e+03 3.04150e+03

1930 1.00960e+04 1.01090e+04

1931 4.11600e+03 4.26800e+03

1932 1.63360e+04 4.44400e+03

1933 1.33600e+04 1.19570e+04

1934 3.88800e+03 1.06480e+04

1935 1.06560e+04 1.22320e+04

1936 8.36800e+03 1.21220e+04

1937 6.99200e+03 3.74000e+03

1938 1.44480e+04 5.14800e+03

1939 4.39500e+03 4.79600e+03

1940 8.43200e+03 5.47800e+03

1941 1.67040e+04 1.03840e+04

1942 1.21600e+04 7.01800e+03

1943 1.40320e+04 1.10165e+04

1944 1.62080e+04 3.80600e+03

1945 7.76000e+03 9.17400e+03

1946 1.42240e+04 1.31395e+04

1947 8.84800e+03 1.27160e+04

1948 5.20000e+03 4.00400e+03

1949 1.40960e+04 7.23800e+03

1950 5.74400e+03 2.86000e+03

1951 1.03520e+04 5.21400e+03

1952 3.71200e+03 1.28260e+04

1953 1.07040e+04 9.17400e+03

1954 1.48640e+04 9.55900e+03

1955 1.60160e+04 5.95100e+03

1956 1.11200e+04 8.95400e+03

1957 1.69440e+04 9.72400e+03

1958 6.86400e+03 8.65700e+03

1959 8.11200e+03 9.94400e+03

1960 7.36000e+03 4.11400e+03

1961 1.64590e+04 5.47800e+03

1962 1.48960e+04 7.23800e+03

1963 9.07200e+03 5.34600e+03

1964 1.12480e+04 5.98400e+03

1965 8.40000e+03 6.31400e+03

1966 8.22400e+03 4.33400e+03

1967 1.30400e+04 1.30845e+04

1968 4.33600e+03 4.52650e+03

1969 1.26880e+04 1.10660e+04

1970 1.38880e+04 6.79800e+03

1971 4.32000e+02 1.22210e+04

1972 1.93600e+03 5.63750e+03

1973 1.35520e+04 2.25500e+03

1974 7.60000e+03 9.61400e+03

1975 1.58560e+04 1.07690e+04

1976 2.89600e+03 4.68050e+03

1977 2.62400e+03 1.13300e+04

1978 5.90400e+03 7.47450e+03

1979 5.61600e+03 3.74000e+03

1980 1.38400e+04 3.63000e+03

1981 1.26560e+04 1.20120e+04

1982 7.04000e+03 1.13300e+04

1983 8.04800e+03 4.27900e+03

1984 1.25600e+04 3.08000e+03

1985 4.84000e+02 4.57600e+03

1986 1.03500e+03 6.09400e+03

1987 1.17280e+04 3.74000e+03

1988 3.01900e+03 1.28260e+04

1989 1.62080e+04 4.90600e+03

1990 1.76800e+04 4.81800e+03

1991 1.53440e+04 7.01800e+03

1992 1.62880e+04 1.03840e+04

1993 7.50400e+03 7.85400e+03

1994 1.88800e+03 4.20200e+03

1995 1.43200e+04 4.49900e+03

1996 1.67840e+04 3.86650e+03

1997 1.28160e+04 1.24960e+04

1998 1.53120e+04 1.26830e+04

1999 1.02560e+04 9.17400e+03

2000 1.20800e+04 6.42400e+03

2001 5.28000e+02 4.57600e+03

2002 1.00000e+04 5.74200e+03

2003 4.62400e+03 1.23860e+04

2004 1.26240e+04 3.30000e+03

2005 1.37760e+04 5.96200e+03

2006 1.64640e+04 1.26005e+04

2007 8.04800e+03 3.52000e+03

2008 6.19200e+03 8.91000e+03

2009 1.14080e+04 9.61400e+03

2010 1.29120e+04 1.10055e+04

2011 5.52000e+03 4.88400e+03

2012 8.19200e+03 3.52000e+03

2013 1.24000e+04 3.30000e+03

2014 9.42400e+03 6.31400e+03

2015 6.38400e+03 6.52850e+03

2016 5.45600e+03 1.22760e+04

2017 1.10240e+04 9.88900e+03

2018 5.00800e+03 1.27160e+04

2019 1.90240e+04 1.22650e+04

2020 1.65920e+04 7.87600e+03

2021 8.17600e+03 7.96400e+03

2022 5.90400e+03 4.00400e+03

2023 5.74400e+03 3.87200e+03

2024 1.29600e+03 4.33400e+03

2025 5.92000e+02 3.14600e+03

2026 1.38080e+04 2.14500e+03

2027 9.52000e+03 1.09340e+04

2028 3.76000e+03 1.26060e+04

2029 1.66400e+03 4.57600e+03

2030 3.34400e+03 3.17350e+03

2031 6.70400e+03 5.47800e+03

2032 1.02880e+04 9.06400e+03

2033 5.48800e+03 2.09000e+03

2034 6.44800e+03 2.31000e+03

2035 1.20480e+04 9.83400e+03

2036 9.69600e+03 4.33400e+03

2037 8.09600e+03 1.24960e+04

2038 1.77760e+04 1.17370e+04

2039 1.07630e+04 6.31400e+03

2040 1.05070e+04 4.55400e+03

2041 1.65920e+04 1.10440e+04

2042 2.80000e+03 7.28750e+03

2043 1.13920e+04 1.27160e+04

2044 1.60840e+04 4.77400e+03

2045 1.09280e+04 7.65600e+03

2046 4.01600e+03 1.26060e+04

2047 1.60480e+04 3.80600e+03

2048 1.57920e+04 9.72400e+03

2049 1.15360e+04 5.00500e+03

2050 8.04800e+03 1.11100e+04

2051 1.35520e+04 3.79500e+03

2052 1.56000e+04 7.01800e+03

2053 1.05760e+04 2.97000e+03

2054 6.56000e+02 9.15750e+03

2055 8.68800e+03 5.12600e+03

2056 2.00400e+03 2.09000e+03

2057 1.29280e+04 5.83000e+03

2058 8.08400e+03 4.66400e+03

2059 8.62400e+03 8.91000e+03

2060 8.09100e+03 7.12800e+03

2061 1.57120e+04 1.24960e+04

2062 9.07200e+03 3.24500e+03

2063 1.88320e+04 3.25600e+03

2064 1.69760e+04 2.13950e+03

2065 3.80800e+03 1.10000e+04

2066 1.82560e+04 1.10440e+04

2067 1.15200e+04 1.24960e+04

2068 4.94400e+03 7.26550e+03

2069 5.23200e+03 3.52000e+03

2070 5.63200e+03 1.20560e+04

2071 1.27200e+04 9.72400e+03

2072 1.48320e+04 1.23090e+04

2073 1.12160e+04 9.83400e+03

2074 1.64000e+04 1.26005e+04

2075 1.07360e+04 1.20120e+04

2076 1.25600e+04 8.36000e+03

2077 8.56000e+03 1.03510e+04

2078 1.42240e+04 9.61400e+03

2079 4.64000e+03 1.03840e+04

2080 1.29760e+04 1.19570e+04

2081 1.30720e+04 7.23250e+03

2082 7.82400e+03 1.00540e+04

2083 6.86400e+03 3.52000e+03

2084 1.08640e+04 7.65600e+03

2085 1.12800e+04 9.17400e+03

2086 1.61440e+04 5.95100e+03

2087 1.60160e+04 5.14800e+03

2088 1.77800e+04 3.80600e+03

2089 5.16800e+03 1.05710e+04

2090 4.78400e+03 4.00400e+03

2091 3.53600e+03 2.04600e+03

2092 1.26240e+04 9.72400e+03

2093 1.57920e+04 1.21220e+04

2094 9.55200e+03 9.94400e+03

2095 1.30080e+04 5.83000e+03

2096 1.29440e+04 1.12640e+04

2097 8.40000e+03 3.89400e+03

2098 1.31360e+04 1.10110e+04

2099 1.26240e+04 3.62450e+03

2100 1.76160e+04 5.96750e+03

2101 1.65280e+04 7.82650e+03

2102 6.12800e+03 9.61400e+03

2103 1.19040e+04 8.51400e+03

2104 4.62400e+03 1.21660e+04

2105 5.60000e+02 1.11100e+04

2106 6.51200e+03 1.19020e+04

2107 1.65280e+04 5.14800e+03

2108 1.44000e+04 9.72400e+03

2109 5.61600e+03 7.52400e+03

2110 1.61760e+04 2.94800e+03

2111 9.74400e+03 5.96200e+03

2112 1.40320e+04 5.13700e+03

2113 1.58400e+04 9.17400e+03

2114 1.12840e+04 5.72000e+03

2115 6.49600e+03 8.91000e+03

2116 1.08320e+04 1.25510e+04

2117 1.32320e+04 1.16380e+04

2118 6.92800e+03 9.39400e+03

2119 7.28000e+03 5.08200e+03

2120 8.43200e+03 1.27160e+04

2121 1.67200e+04 1.26500e+04

2122 2.70400e+03 1.11430e+04

2123 4.46400e+03 8.65700e+03

2124 2.28800e+03 6.01700e+03

2125 9.80800e+03 7.23800e+03

2126 5.55200e+03 3.74000e+03

2127 3.58400e+03 5.12600e+03

2128 1.18880e+04 6.84750e+03

2129 9.84000e+03 9.06400e+03

2130 5.98400e+03 7.74400e+03

2131 1.13280e+04 1.27160e+04

2132 6.35200e+03 9.39400e+03

2133 9.80800e+03 6.09400e+03

2134 1.52000e+03 1.08845e+04

2135 8.91200e+03 3.52000e+03

2136 6.92800e+03 1.14840e+04

2137 6.92800e+03 4.22400e+03

2138 8.04800e+03 5.85200e+03

2139 1.04800e+04 3.96000e+03

2140 7.63200e+03 9.94400e+03

2141 1.73600e+04 6.13250e+03

2142 4.52800e+03 2.31000e+03

2143 1.29440e+04 5.51650e+03

2144 1.02560e+04 3.08000e+03

2145 1.18240e+04 3.57500e+03

2146 1.25600e+04 3.96000e+03

2147 2.09600e+03 1.23860e+04

2148 4.36800e+03 9.79000e+03

2149 1.54400e+04 1.28700e+04

2150 6.36800e+03 2.31000e+03

2151 1.42880e+04 5.45600e+03

2152 1.66880e+04 1.17920e+04

2153 2.83200e+03 7.28750e+03

2154 1.47680e+04 3.81150e+03

2155 1.74720e+04 2.50800e+03

2156 1.62720e+04 1.30845e+04

2157 3.44000e+03 5.23600e+03

2158 9.04000e+03 2.09000e+03

2159 8.09600e+03 2.42000e+03

2160 4.12800e+03 1.18360e+04

2161 1.40320e+04 5.96200e+03

2162 6.11200e+03 4.11400e+03

2163 5.76000e+02 4.46600e+03

2164 2.73600e+03 1.17260e+04

2165 1.70720e+04 2.04600e+03

2166 1.79360e+04 3.75650e+03

2167 5.74400e+03 4.64200e+03

2168 1.61120e+04 6.72100e+03

2169 2.92800e+03 1.23860e+04

2170 4.72000e+03 1.31175e+04

2171 1.44640e+04 9.72400e+03

2172 1.77600e+04 1.08240e+04

2173 8.24000e+03 1.30900e+04

2174 8.37200e+03 4.66400e+03

2175 7.98400e+03 1.28260e+04

2176 7.85600e+03 9.77900e+03

2177 1.45120e+04 9.39400e+03

2178 1.42720e+04 3.63000e+03

2179 1.33280e+04 4.44400e+03

2180 8.84800e+03 5.12600e+03

2181 4.88000e+03 6.21500e+03

2182 6.57600e+03 1.20890e+04

2183 1.03360e+04 6.09400e+03

2184 1.40680e+04 1.11540e+04

2185 4.43200e+03 1.28260e+04

2186 1.58240e+04 1.23090e+04

2187 1.06400e+04 3.74000e+03

2188 4.84800e+03 1.03840e+04

2189 6.60800e+03 1.05380e+04

2190 1.40960e+04 3.63000e+03

2191 1.21440e+04 1.10660e+04

2192 1.67200e+04 9.29500e+03

2193 7.12000e+03 6.17100e+03

2194 1.00320e+04 1.26060e+04

2195 3.24800e+03 5.23600e+03

2196 1.81280e+04 1.27050e+04

2197 3.02400e+03 1.19460e+04

2198 5.26400e+03 2.86000e+03

2199 4.65600e+03 1.12145e+04

2200 6.56000e+03 1.01640e+04

2201 1.10400e+04 1.23860e+04

2202 8.09600e+03 4.11400e+03

2203 1.16320e+04 6.42400e+03

2204 5.66400e+03 9.79000e+03

2205 8.43200e+03 4.22400e+03

2206 1.57120e+04 1.19020e+04

2207 1.06400e+04 2.97000e+03

2208 1.77280e+04 1.24410e+04

2209 8.43200e+03 1.01640e+04

2210 1.46400e+04 7.23800e+03

2211 9.84000e+03 3.19000e+03

2212 1.33120e+04 7.01800e+03

2213 1.06400e+04 8.62400e+03

2214 8.11200e+03 7.01800e+03

2215 4.56000e+03 1.03840e+04

2216 4.94400e+03 2.42000e+03

2217 1.26880e+04 1.00540e+04

2218 1.12160e+04 1.12640e+04

2219 1.07360e+04 3.85000e+03

2220 9.92000e+03 2.31000e+03

2221 9.77600e+03 2.53000e+03

2222 1.17120e+04 1.22320e+04

2223 5.48800e+03 1.10220e+04

2224 8.46400e+03 9.94400e+03

2225 4.91200e+03 1.31175e+04

2226 9.61600e+03 7.48550e+03

2227 1.53440e+04 1.26830e+04

2228 9.50400e+03 2.75000e+03

2229 6.11200e+03 3.30000e+03

2230 2.73600e+03 1.06480e+04

2231 7.20000e+03 4.81800e+03

2232 3.65900e+03 4.68600e+03

2233 8.84800e+03 1.26060e+04

2234 1.02240e+04 8.51400e+03

2235 6.32000e+03 2.64000e+03

2236 5.04000e+03 7.52400e+03

2237 2.41600e+03 1.07525e+04

2238 1.23680e+04 9.33900e+03

2239 5.23200e+03 2.86000e+03

2240 1.08000e+04 1.06480e+04

2241 1.68480e+04 4.59800e+03

2242 9.55200e+03 4.77400e+03

2243 1.36160e+04 6.36900e+03

2244 1.24000e+04 3.19000e+03

2245 1.69440e+04 1.07140e+04

2246 1.58030e+04 9.46000e+03

2247 1.87470e+04 3.96000e+03

2248 9.32800e+03 8.78900e+03

2249 9.50400e+03 6.09400e+03

2250 1.39520e+04 2.09000e+03

2251 1.22880e+04 4.33400e+03

2252 1.56480e+04 9.83400e+03

2253 1.64640e+04 1.28700e+04

2254 8.04800e+03 9.17400e+03

2255 1.45120e+04 6.72100e+03

2256 1.16000e+04 9.06400e+03

2257 1.05760e+04 8.09600e+03

2258 7.19500e+03 1.17920e+04

2259 1.01760e+04 1.06480e+04

2260 1.33120e+04 3.96000e+03

2261 5.07200e+03 4.18550e+03

2262 1.20640e+04 2.86000e+03

2263 1.06560e+04 1.08680e+04

2264 8.00000e+02 7.23800e+03

2265 6.67200e+03 1.05380e+04

2266 8.62400e+03 3.52000e+03

2267 7.98400e+03 2.20000e+03

2268 1.15360e+04 7.23250e+03

2269 8.94400e+03 4.68600e+03

2270 1.72000e+04 2.09000e+03

2271 1.02560e+04 7.48550e+03

2272 4.62400e+03 1.29360e+04

2273 9.84000e+03 2.75000e+03

2274 1.17600e+04 3.52000e+03

2275 1.72640e+04 2.89300e+03

2276 5.93600e+03 9.39400e+03

2277 1.90240e+04 3.83350e+03

2278 1.09920e+04 6.61100e+03

2279 1.66560e+04 8.09600e+03

2280 1.59200e+04 3.80600e+03

2281 1.51360e+04 1.04940e+04

2282 1.07040e+04 9.61400e+03

2283 1.37000e+04 7.23800e+03

2284 1.26560e+04 1.23860e+04

2285 8.91200e+03 4.22400e+03

2286 5.63200e+03 1.21660e+04

2287 1.49280e+04 6.61100e+03

2288 1.21760e+04 9.83400e+03

2289 8.56000e+03 2.75000e+03

2290 1.36960e+04 1.29800e+04

2291 1.20000e+03 9.15750e+03

2292 1.26400e+03 1.07635e+04

2293 4.81600e+03 7.52400e+03

2294 8.88000e+03 2.97000e+03

2295 1.48640e+04 1.23090e+04

2296 1.23840e+04 1.13740e+04

2297 7.18400e+03 3.30000e+03

2298 1.32800e+03 7.23800e+03

2299 1.77280e+04 1.29690e+04

2300 7.56800e+03 1.27160e+04

2301 9.58400e+03 6.09400e+03

2302 1.49920e+04 1.07690e+04

2303 6.06400e+03 1.24960e+04

2304 9.72800e+03 1.23860e+04

2305 8.43200e+03 1.30900e+04

2306 1.85440e+04 2.44750e+03

2307 1.81280e+04 3.55300e+03

2308 2.46400e+03 1.13300e+04

2309 1.12640e+04 5.50000e+03

2310 1.20160e+04 2.58500e+03

2311 1.31680e+04 2.42000e+03

2312 1.29120e+04 1.06480e+04

2313 3.12000e+03 4.62550e+03

2314 5.32800e+03 9.39400e+03

2315 1.03840e+04 1.07580e+04

2316 1.19840e+04 2.31000e+03

2317 1.27200e+04 1.08680e+04

2318 5.90400e+03 2.31000e+03

2319 1.78080e+04 1.27050e+04

2320 1.57600e+04 1.24960e+04

2321 1.62880e+04 1.02740e+04

2322 2.86400e+03 5.23600e+03

2323 8.44800e+03 1.14840e+04

2324 8.52800e+03 4.97200e+03

2325 5.04000e+03 7.13900e+03

2326 1.40960e+04 6.20400e+03

2327 8.01600e+03 8.40400e+03

2328 5.84000e+03 3.24500e+03

2329 1.88300e+03 1.18360e+04

2330 5.58400e+03 1.30900e+04

2331 2.35200e+03 6.79800e+03

2332 8.80000e+02 3.14600e+03

2333 7.12000e+03 3.52000e+03

2334 1.01600e+04 1.01640e+04

2335 1.05480e+04 7.12800e+03

2336 1.90510e+04 3.36600e+03

2337 1.75040e+04 1.03840e+04

2338 1.23360e+04 8.51400e+03

2339 1.07040e+04 8.73400e+03

2340 1.66240e+04 1.28150e+04

2341 1.43200e+04 6.36900e+03

2342 1.65920e+04 8.48100e+03

2343 1.78400e+04 4.55400e+03

2344 1.05120e+04 8.95400e+03

2345 9.70000e+03 4.66400e+03

2346 8.24000e+03 7.96400e+03

2347 1.26240e+04 7.23250e+03

2348 2.28800e+03 1.05380e+04

2349 9.26400e+03 2.97000e+03

2350 1.13440e+04 7.98600e+03

2351 1.69120e+04 1.19020e+04

2352 1.70720e+04 8.09600e+03

2353 8.36800e+03 1.26060e+04

2354 6.67200e+03 8.40400e+03

2355 1.11520e+04 8.25000e+03

2356 5.09900e+03 4.37800e+03

2357 1.21120e+04 1.29525e+04

2358 1.02880e+04 5.74200e+03

2359 1.72320e+04 4.46050e+03

2360 7.82400e+03 1.14840e+04

2361 8.94400e+03 8.51400e+03

2362 8.22400e+03 2.31000e+03

2363 4.12800e+03 5.12600e+03

2364 9.82400e+03 9.39400e+03

2365 1.53120e+04 5.95100e+03

2366 6.88000e+02 1.30900e+04

2367 5.23200e+03 2.42000e+03

2368 4.12800e+03 1.30900e+04

2369 1.29760e+04 1.10110e+04

2370 1.15360e+04 5.79700e+03

2371 1.32320e+04 9.33900e+03

2372 4.76800e+03 1.10000e+04

2373 1.17600e+04 8.09600e+03

2374 5.88800e+03 9.90000e+03

2375 1.87840e+04 1.22650e+04

2376 5.05600e+03 3.74000e+03

2377 1.01120e+04 3.74000e+03

2378 8.91200e+03 4.00400e+03

2379 1.00000e+04 8.09600e+03

2380 1.09230e+04 7.12800e+03

2381 7.61600e+03 4.22400e+03

2382 3.95200e+03 1.17260e+04

2383 1.08520e+04 2.86000e+03

2384 1.21120e+04 9.61400e+03

2385 1.18400e+04 7.01800e+03

2386 1.47040e+04 7.01800e+03

2387 1.37120e+04 5.23600e+03

2388 4.91200e+03 4.88400e+03

2389 1.58560e+04 1.21220e+04

2390 1.36160e+04 9.50400e+03

2391 1.18880e+04 1.13740e+04

2392 6.44800e+03 1.22760e+04

2393 1.40960e+04 4.55400e+03

2394 1.64640e+04 5.89050e+03

2395 1.13440e+04 8.51400e+03

2396 1.44480e+04 1.21220e+04

2397 1.14080e+04 7.82100e+03

2398 1.61160e+04 3.91600e+03

2399 1.62720e+04 2.09000e+03

2400 3.50400e+03 1.28260e+04

2401 1.60160e+04 6.72100e+03

2402 1.20160e+04 9.61400e+03

2403 4.81600e+03 1.02740e+04

2404 3.24800e+03 4.46600e+03

2405 7.37600e+03 9.83400e+03

2406 6.81600e+03 2.53000e+03

2407 1.46720e+04 2.90400e+03

2408 1.28800e+04 1.17920e+04

2409 1.32000e+04 4.08650e+03

2410 1.15040e+04 6.03900e+03

2411 5.96800e+03 1.23860e+04

2412 1.19680e+04 1.08680e+04

2413 1.56000e+04 2.29900e+03

2414 5.74400e+03 8.38200e+03

2415 1.06560e+04 1.15940e+04

2416 1.18560e+04 6.64400e+03

2417 4.25600e+03 9.79000e+03

2418 7.79200e+03 1.08900e+04

2419 1.56640e+04 2.29900e+03

2420 4.84800e+03 3.08000e+03

2421 6.09600e+03 1.06480e+04

2422 1.68160e+04 2.83250e+03

2423 1.72640e+04 6.13250e+03

2424 1.06400e+04 8.09600e+03

2425 6.88000e+03 2.31000e+03

2426 9.26400e+03 6.09400e+03

2427 6.19200e+03 1.01640e+04

2428 1.39680e+04 4.55400e+03

2429 1.66560e+04 7.65600e+03

2430 1.54080e+04 7.98600e+03

2431 8.97600e+03 3.52000e+03

2432 1.32800e+03 5.78600e+03

2433 1.09280e+04 1.12640e+04

2434 1.78350e+04 3.80600e+03

2435 1.09280e+04 1.06480e+04

2436 1.28960e+04 6.42400e+03

2437 9.53600e+03 3.63000e+03

2438 1.28480e+04 5.83000e+03

2439 1.23680e+04 5.83000e+03

2440 4.52800e+03 1.13355e+04

2441 1.30400e+04 1.19570e+04

2442 1.28480e+04 1.16380e+04

2443 5.45600e+03 1.17920e+04

2444 1.24640e+04 4.82350e+03

2445 8.30400e+03 1.30900e+04

2446 6.96000e+03 1.16930e+04

2447 7.88800e+03 1.02740e+04

2448 8.56000e+03 4.00400e+03

2449 6.24000e+03 5.34600e+03

2450 9.55200e+03 9.50400e+03

2451 6.57100e+03 4.66400e+03

2452 1.35360e+04 4.97200e+03

2453 1.36000e+03 4.33400e+03

2454 1.06400e+04 7.65600e+03

2455 8.78400e+03 1.18030e+04

2456 1.56800e+03 4.68600e+03

2457 1.28480e+04 5.12600e+03

2458 6.67200e+03 9.17400e+03

2459 1.45120e+04 1.12640e+04

2460 1.12480e+04 3.96000e+03

2461 1.64960e+04 4.30650e+03

2462 7.71200e+03 5.50000e+03

2463 8.01600e+03 6.90800e+03

2464 1.13760e+04 6.09400e+03

2465 1.53760e+04 3.81700e+03

2466 1.08640e+04 4.11400e+03

2467 6.80000e+03 1.05380e+04

2468 3.95200e+03 1.05380e+04

2469 1.84000e+03 2.20000e+03

2470 1.21120e+04 9.33900e+03

2471 1.38080e+04 3.57500e+03

2472 6.46400e+03 4.55400e+03

2473 9.10400e+03 1.17480e+04

2474 1.42400e+03 4.46600e+03

2475 1.56320e+04 4.66400e+03

2476 1.07040e+04 1.20120e+04

2477 1.05760e+04 1.06480e+04

2478 1.82880e+04 2.09000e+03

2479 1.88000e+04 2.92600e+03

2480 2.35200e+03 1.06920e+04

2481 3.84000e+02 4.46600e+03

2482 4.08000e+03 1.30900e+04

2483 1.34880e+04 9.17400e+03

2484 9.55200e+03 1.06480e+04

2485 1.52800e+04 1.24960e+04

2486 1.13760e+04 7.82100e+03

2487 3.50400e+03 1.19460e+04

2488 4.43200e+03 1.05380e+04

2489 6.38400e+03 3.30000e+03

2490 1.39840e+04 6.53400e+03

2491 6.89600e+03 1.09340e+04

2492 9.71200e+03 1.09340e+04

2493 8.09600e+03 4.00400e+03

2494 4.01600e+03 1.08240e+04

2495 7.40800e+03 5.85200e+03

2496 1.69440e+04 2.15600e+03

2497 1.37120e+04 6.20400e+03

2498 1.71680e+04 1.14180e+04

2499 1.60160e+04 9.24000e+03

2500 1.36160e+04 5.96200e+03

2501 9.13600e+03 5.12600e+03

2502 1.67520e+04 3.69600e+03

2503 5.26400e+03 1.05710e+04

2504 1.58240e+04 3.30000e+03

2505 1.51200e+04 3.63000e+03

2506 8.04800e+03 3.76200e+03

2507 1.14720e+04 7.01800e+03

2508 1.70720e+04 7.87600e+03

2509 1.14510e+04 5.03800e+03

2510 3.02400e+03 5.23600e+03

2511 1.80000e+04 7.11700e+03

2512 6.19200e+03 1.05380e+04

2513 7.61600e+03 2.09000e+03

2514 7.60000e+03 4.57050e+03

2515 4.20800e+03 1.00870e+04

2516 1.46720e+04 1.16930e+04

2517 1.77760e+04 3.27800e+03

2518 1.14400e+04 8.51400e+03

2519 7.37600e+03 1.01640e+04

2520 1.44800e+04 4.98300e+03

2521 9.50400e+03 3.52000e+03

2522 1.45120e+04 3.30000e+03

2523 1.25440e+04 8.95400e+03

2524 1.24320e+04 8.51400e+03

2525 1.64960e+04 4.02600e+03

2526 1.42880e+04 6.53400e+03

2527 5.00800e+03 2.20000e+03

2528 1.00160e+04 1.19020e+04

2529 1.10560e+04 9.17400e+03

2530 1.07040e+04 1.15940e+04

2531 1.18560e+04 5.96200e+03

2532 1.28160e+04 8.36000e+03

2533 4.79500e+03 1.22760e+04

2534 8.33600e+03 1.10000e+04

2535 5.45600e+03 3.52000e+03

2536 1.71680e+04 1.03840e+04

2537 6.03200e+03 1.19020e+04

2538 3.24800e+03 8.92650e+03

2539 1.56300e+03 5.78600e+03

2540 1.63880e+04 4.97200e+03

2541 5.20400e+03 2.20000e+03

2542 1.16960e+04 5.00500e+03

2543 7.21600e+03 1.20120e+04

2544 1.82190e+04 3.03600e+03

2545 1.79400e+04 3.96000e+03

2546 1.58880e+04 1.03840e+04

2547 1.64960e+04 1.21220e+04

2548 4.81600e+03 4.14150e+03

2549 2.67200e+03 1.05380e+04

2550 1.80320e+04 2.19450e+03

2551 1.48000e+04 8.09600e+03

2552 6.12800e+03 8.91000e+03

2553 1.29600e+03 2.09000e+03

2554 9.26400e+03 1.08240e+04

2555 1.10670e+04 1.03180e+04

2556 3.50400e+03 1.30900e+04

2557 3.05600e+03 6.01700e+03

2558 1.02560e+04 8.09600e+03

2559 1.08000e+04 8.95400e+03

2560 9.93600e+03 1.11100e+04

2561 1.50880e+04 7.01800e+03

2562 5.12000e+03 1.13300e+04

2563 1.58400e+03 6.40200e+03

2564 1.74880e+04 2.04600e+03

2565 1.24320e+04 1.30845e+04

2566 8.14400e+03 1.21440e+04

2567 1.18510e+04 3.74000e+03

2568 5.32800e+03 6.47350e+03

2569 5.21600e+03 5.23600e+03

2570 2.89600e+03 5.07100e+03

2571 6.19200e+03 1.12200e+04

2572 1.58560e+04 9.39400e+03

2573 1.35200e+04 9.50400e+03

2574 7.18400e+03 4.00400e+03

2575 2.32000e+03 7.23800e+03

2576 1.13760e+04 5.98400e+03

2577 1.67200e+04 1.17920e+04

2578 6.06400e+03 8.38200e+03

2579 9.55200e+03 1.05380e+04

2580 1.66400e+04 1.17920e+04

2581 1.14240e+04 3.08000e+03

2582 9.32800e+03 8.25000e+03

2583 6.57600e+03 1.16930e+04

2584 8.33600e+03 9.72400e+03

2585 4.30400e+03 1.08240e+04

2586 9.56800e+03 5.61000e+03

2587 1.71360e+04 8.26100e+03

2588 1.02880e+04 9.39400e+03

2589 1.00640e+04 3.30000e+03

2590 3.18400e+03 7.28750e+03

2591 1.40960e+04 5.83000e+03

2592 1.06720e+04 2.47500e+03

2593 4.94400e+03 1.15500e+04

2594 3.40800e+03 1.24465e+04

2595 1.35520e+04 5.23600e+03

2596 1.03360e+04 9.17400e+03

2597 1.09280e+04 8.84400e+03

2598 1.64320e+04 3.97650e+03

2599 1.76800e+04 4.70800e+03

2600 1.31680e+04 8.69000e+03

2601 9.55200e+03 1.00540e+04

2602 1.55680e+04 7.23250e+03

2603 2.70400e+03 6.79800e+03

2604 1.42240e+04 9.39400e+03

2605 1.12480e+04 7.48550e+03

2606 9.62000e+03 3.78400e+03

2607 1.02880e+04 6.77600e+03

2608 2.25600e+03 6.01700e+03

2609 1.27520e+04 5.12600e+03

2610 5.58400e+03 3.52000e+03

2611 1.48800e+04 6.42400e+03

2612 1.43200e+04 4.98300e+03

2613 1.63040e+04 1.26005e+04

2614 1.80000e+04 2.19450e+03

2615 4.97600e+03 1.23860e+04

2616 1.52800e+04 1.23090e+04

2617 1.02560e+04 3.63000e+03

2618 9.26400e+03 3.19000e+03

2619 1.52800e+04 1.07690e+04

2620 4.30400e+03 4.53200e+03

2621 6.92800e+03 8.40400e+03

2622 1.88000e+04 3.03600e+03

2623 1.25920e+04 3.63000e+03

2624 1.10830e+04 5.08200e+03

2625 1.61440e+04 1.21220e+04

2626 9.13600e+03 6.77600e+03

2627 1.73280e+04 1.07140e+04

2628 8.91200e+03 7.96400e+03

2629 6.92800e+03 2.64000e+03

2630 9.68000e+03 8.73400e+03

2631 1.58240e+04 5.31300e+03

2632 5.55200e+03 4.22400e+03

2633 8.17600e+03 1.06480e+04

2634 1.58240e+04 2.09000e+03

2635 1.38080e+04 1.18030e+04

2636 1.00160e+04 1.13740e+04

2637 4.49600e+03 2.09000e+03

2638 2.28800e+03 1.15720e+04

2639 1.64320e+04 1.15720e+04

2640 1.68480e+04 4.81800e+03

2641 1.13120e+04 5.85200e+03

2642 1.18240e+04 9.33900e+03

2643 1.15200e+04 1.20120e+04

2644 5.90400e+03 5.23600e+03

2645 7.08800e+03 7.68900e+03

2646 2.70400e+03 7.12800e+03

2647 1.21440e+04 9.61400e+03

2648 8.68800e+03 5.94000e+03

2649 1.59720e+04 8.86600e+03

2650 1.56320e+04 1.30845e+04

2651 1.47360e+04 3.69050e+03

2652 8.43200e+03 2.53000e+03

2653 1.54400e+04 7.01800e+03

2654 8.62400e+03 5.94000e+03

2655 9.93600e+03 1.15610e+04

2656 1.31040e+04 3.19000e+03

2657 8.43200e+03 1.28260e+04

2658 1.04160e+04 7.23800e+03

2659 7.74400e+03 1.06480e+04

2660 1.69760e+04 2.39800e+03

2661 6.49600e+03 1.09120e+04

2662 1.18240e+04 7.65600e+03

2663 1.54600e+04 1.02740e+04

2664 2.06400e+03 1.30900e+04

2665 1.74720e+04 1.24410e+04

2666 1.61710e+04 3.91600e+03

2667 1.26880e+04 7.98600e+03

2668 6.25600e+03 8.91000e+03

2669 1.09920e+04 1.31450e+04

2670 7.36000e+03 4.22400e+03

2671 1.09600e+04 3.85000e+03

2672 1.41600e+04 1.12090e+04

2673 8.14400e+03 4.80150e+03

2674 1.51840e+04 4.33400e+03

2675 5.10400e+03 2.86000e+03

2676 1.31680e+04 3.19000e+03

2677 3.63200e+03 1.09395e+04

2678 1.32960e+04 1.19570e+04

2679 6.57600e+03 4.81800e+03

2680 5.36000e+03 2.09000e+03

2681 1.24640e+04 1.00540e+04

2682 1.23360e+04 8.95400e+03

2683 1.08000e+04 7.98600e+03

2684 1.68160e+04 1.15720e+04

2685 1.03520e+04 4.92800e+03

2686 9.04000e+03 2.31000e+03

2687 1.41440e+04 1.03840e+04

2688 1.45760e+04 1.29800e+04

2689 5.77600e+03 3.24500e+03

2690 1.61390e+04 4.77400e+03

2691 1.19200e+04 5.61000e+03

2692 9.12000e+02 9.07500e+03

2693 6.60800e+03 1.19020e+04

2694 1.86880e+04 2.92600e+03

2695 5.00800e+03 9.39400e+03

2696 7.24800e+03 1.17535e+04

2697 8.14400e+03 1.13300e+04

2698 1.54400e+04 2.29900e+03

2699 7.56800e+03 8.12900e+03

2700 6.22400e+03 8.91000e+03

2701 1.34560e+04 6.79800e+03

2702 1.63680e+04 8.48100e+03

2703 1.12480e+04 7.82100e+03

2704 9.58400e+03 8.73400e+03

2705 1.33280e+04 5.12600e+03

2706 1.06400e+04 8.73400e+03

2707 1.69440e+04 4.44400e+03

2708 1.49600e+04 5.33500e+03

2709 9.04000e+03 8.51400e+03

2710 1.74560e+04 8.86600e+03

2711 1.01600e+04 3.74000e+03

2712 3.47200e+03 1.26060e+04

2713 8.22400e+03 4.11400e+03

2714 4.50000e+03 7.23800e+03

2715 1.43200e+04 4.66400e+03

2716 4.62400e+03 7.28200e+03

2717 1.88640e+04 1.31340e+04

2718 1.08640e+04 8.09600e+03

2719 1.64800e+03 1.30900e+04

2720 1.19040e+04 8.25000e+03

2721 1.74720e+04 1.19020e+04

2722 9.79200e+03 2.75000e+03

2723 5.39200e+03 1.09670e+04

2724 1.08000e+04 9.39400e+03

2725 1.47040e+04 1.24960e+04

2726 1.77760e+04 2.73900e+03

2727 4.96000e+02 1.30900e+04

2728 1.03200e+04 7.65600e+03

2729 1.80640e+04 7.28200e+03

2730 1.64590e+04 4.97200e+03

2731 7.05600e+03 8.65700e+03

2732 1.72960e+04 9.41600e+03

2733 5.48800e+03 1.15555e+04

2734 8.04800e+03 9.61400e+03

2735 1.65440e+04 1.10440e+04

2736 1.24320e+04 9.06400e+03

2737 1.19520e+04 7.65600e+03

2738 5.92000e+02 7.23800e+03

2739 1.20160e+04 2.31000e+03

2740 1.61280e+04 1.14620e+04

2741 6.54400e+03 1.20890e+04

2742 4.94400e+03 2.09000e+03

2743 5.20000e+03 1.26665e+04

2744 1.63040e+04 6.42400e+03

2745 6.54400e+03 3.87200e+03

2746 1.71080e+04 3.96000e+03

2747 4.51200e+03 1.15500e+04

2748 7.40800e+03 5.15900e+03

2749 1.36400e+03 6.00600e+03

2750 7.18400e+03 4.33400e+03

2751 7.72800e+03 7.96400e+03

2752 1.50560e+04 3.86650e+03

2753 1.07680e+04 8.04100e+03

2754 1.03840e+04 5.74200e+03

2755 1.52000e+03 3.14600e+03

2756 1.72640e+04 4.31200e+03

2757 1.26830e+04 3.85000e+03

2758 1.66080e+04 4.81800e+03

2759 3.68400e+03 1.20120e+04

2760 9.26400e+03 8.40400e+03

2761 1.64960e+04 4.18000e+03

2762 1.07360e+04 6.72100e+03

2763 1.09920e+04 7.48550e+03

2764 9.45600e+03 1.30900e+04

2765 1.48000e+04 7.65600e+03

2766 9.55200e+03 9.72400e+03

2767 1.32960e+04 1.16380e+04

2768 1.51200e+04 5.14800e+03

2769 1.50560e+04 4.68600e+03

2770 1.41600e+04 8.63500e+03

2771 1.53280e+04 4.33400e+03

2772 1.11520e+04 1.30625e+04

2773 1.24640e+04 5.23600e+03

2774 1.33120e+04 5.83000e+03

2775 1.00320e+04 1.28260e+04

2776 9.13600e+03 8.84400e+03

2777 4.81600e+03 4.00400e+03

2778 1.73920e+04 4.44400e+03

2779 1.03840e+04 1.13740e+04

2780 1.01600e+04 3.97650e+03

2781 1.17920e+04 7.82100e+03

2782 1.93600e+03 4.33950e+03

2783 1.75840e+04 1.21715e+04

2784 1.57280e+04 2.90400e+03

2785 1.73600e+04 3.15700e+03

2786 1.06400e+04 7.23800e+03

2787 2.97100e+03 6.90800e+03

2788 6.09600e+03 1.11100e+04

2789 1.00520e+04 3.89400e+03

2790 1.33920e+04 2.25500e+03

2791 1.03520e+04 1.17480e+04

2792 5.55200e+03 1.13300e+04

2793 5.80800e+03 1.30900e+04

2794 1.53440e+04 6.42400e+03

2795 1.31040e+04 2.80500e+03

2796 1.73920e+04 8.86600e+03

2797 1.09600e+04 3.08000e+03

2798 1.23360e+04 1.00540e+04

2799 1.00680e+04 3.08000e+03

2800 1.56320e+04 1.00540e+04

2801 5.28000e+02 4.20200e+03

2802 1.00320e+04 1.30900e+04

2803 1.53120e+04 2.29900e+03

2804 7.44000e+03 3.74000e+03

2805 1.06080e+04 8.09600e+03

2806 1.01920e+04 1.13740e+04

2807 1.25600e+04 4.33400e+03

2808 1.10880e+04 1.30625e+04

2809 1.11200e+04 1.04280e+04

2810 1.34560e+04 1.04940e+04

2811 1.31630e+04 4.11400e+03

2812 1.57600e+04 1.02740e+04

2813 6.19200e+03 5.12600e+03

2814 1.16960e+04 9.06400e+03

2815 1.34560e+04 1.21220e+04

2816 1.01600e+04 2.75000e+03

2817 1.03200e+04 7.87600e+03

2818 1.24320e+04 8.73400e+03

2819 8.14400e+03 1.08790e+04

2820 1.03200e+04 1.23860e+04

2821 1.25280e+04 7.65600e+03

2822 7.82400e+03 8.91000e+03

2823 1.26240e+04 4.95000e+03

2824 1.28480e+04 9.17400e+03

2825 9.44000e+03 1.00540e+04

2826 9.10400e+03 1.21220e+04

2827 1.20000e+03 3.14600e+03

2828 1.82240e+04 7.28200e+03

2829 1.24430e+04 3.56400e+03

2830 2.24000e+03 1.28260e+04

2831 7.12000e+03 5.47800e+03

2832 1.88320e+04 4.29000e+03

2833 2.96000e+03 1.08075e+04

2834 9.04000e+03 4.68600e+03

2835 1.36320e+04 8.09600e+03

2836 1.02240e+04 9.17400e+03

2837 1.06560e+04 1.27160e+04

2838 1.37120e+04 9.94400e+03

2839 6.70400e+03 4.94450e+03

2840 1.14990e+04 2.97000e+03

2841 9.16800e+03 4.22400e+03

2842 1.20480e+04 3.85000e+03

2843 1.75040e+04 7.65600e+03

2844 5.45600e+03 3.30000e+03

2845 6.77900e+03 1.01640e+04

2846 9.13100e+03 4.33400e+03

2847 1.02880e+04 7.65600e+03

2848 5.13600e+03 1.29360e+04

2849 1.87040e+04 1.31340e+04

2850 1.69440e+04 1.13080e+04

2851 1.79680e+04 1.14620e+04

2852 1.63630e+04 2.09000e+03

2853 1.36320e+04 1.02740e+04

2854 1.52480e+04 5.14800e+03

2855 1.58240e+04 9.37750e+03

2856 1.35520e+04 7.01800e+03

2857 1.06400e+04 3.30000e+03

2858 2.80000e+03 8.92650e+03

2859 1.27520e+04 4.44400e+03

2860 1.27150e+04 3.08000e+03

2861 1.08640e+04 5.98400e+03

2862 3.66400e+03 1.17260e+04

2863 1.43200e+04 2.84900e+03

2864 4.62400e+03 1.22760e+04

2865 4.81600e+03 5.23600e+03

2866 1.17070e+04 1.27160e+04

2867 1.24640e+04 3.08000e+03

2868 1.08300e+03 4.79600e+03

2869 1.14400e+04 1.23860e+04

2870 1.58880e+04 1.04940e+04

2871 1.57920e+04 6.72100e+03

2872 1.13120e+04 9.99900e+03

2873 2.93200e+03 4.79600e+03

2874 1.56960e+04 6.72100e+03

2875 1.14880e+04 9.06400e+03

2876 1.58400e+03 1.28260e+04

2877 1.08320e+04 2.20000e+03

2878 1.42880e+04 6.90800e+03

2879 1.72000e+04 1.07140e+04

2880 1.00800e+03 9.15750e+03

2881 1.66880e+04 1.21220e+04

2882 1.16430e+04 6.53400e+03

2883 1.65920e+04 5.14800e+03

2884 1.60480e+04 1.00540e+04

2885 1.28480e+04 1.17920e+04

2886 7.33200e+03 4.70800e+03

2887 1.36960e+04 7.65600e+03

2888 7.92000e+03 5.15900e+03

2889 1.74560e+04 1.14180e+04

2890 1.39040e+04 5.01050e+03

2891 9.93600e+03 2.53000e+03

2892 4.20800e+03 7.19400e+03

2893 1.65280e+04 7.01800e+03

2894 1.19200e+04 1.08680e+04

2895 1.77440e+04 3.82800e+03

2896 1.10560e+04 4.79050e+03

2897 1.28480e+04 4.33400e+03

2898 1.43520e+04 4.33400e+03

2899 9.72800e+03 1.27160e+04

2900 8.86400e+03 6.31400e+03

2901 2.73600e+03 1.30900e+04

2902 9.07200e+03 2.97000e+03

2903 9.82400e+03 9.61400e+03

2904 1.16320e+04 3.19000e+03

2905 2.89600e+03 6.01700e+03

2906 1.27360e+04 1.28700e+04

2907 1.67200e+04 6.42400e+03

2908 8.04800e+03 6.61100e+03

2909 1.12160e+04 1.20120e+04

2910 1.77120e+04 1.27050e+04

2911 6.68800e+03 4.55400e+03

2912 1.59200e+04 5.95100e+03

2913 1.68750e+04 2.09000e+03

2914 4.33600e+03 7.32050e+03

2915 1.02240e+04 8.95400e+03

2916 1.37920e+04 7.23800e+03

2917 5.96800e+03 1.17920e+04

2918 9.12000e+02 1.10000e+04

2919 1.76800e+04 4.40000e+03

2920 1.41600e+04 8.04100e+03

2921 3.12000e+03 1.08020e+04

2922 3.28000e+03 8.92650e+03

2923 1.71520e+04 4.18000e+03

2924 1.19500e+03 5.94000e+03

2925 1.52000e+03 7.23800e+03

2926 1.38760e+04 4.81800e+03

2927 6.35200e+03 1.19020e+04

2928 7.95200e+03 3.76200e+03

2929 4.24000e+03 6.10500e+03

2930 1.44520e+04 4.55400e+03

2931 6.80000e+03 4.77400e+03

2932 4.68800e+03 1.12255e+04

2933 6.92800e+03 4.33400e+03

2934 1.78720e+04 7.48550e+03

2935 1.43200e+04 5.14800e+03

2936 1.56960e+04 7.23250e+03

2937 1.56640e+04 1.12640e+04

2938 5.20000e+03 8.45900e+03

2939 1.33600e+04 2.80500e+03

2940 1.25920e+04 1.10660e+04

2941 9.87200e+03 3.81700e+03

2942 1.38720e+04 9.50400e+03

2943 1.53230e+04 3.63000e+03

2944 1.64640e+04 1.30845e+04

2945 1.07040e+04 8.09600e+03

2946 5.45600e+03 2.86000e+03

2947 7.88800e+03 1.28260e+04

2948 1.90400e+03 8.92650e+03

2949 1.96800e+03 1.17590e+04

2950 5.68000e+03 4.00400e+03

2951 1.25600e+04 3.41000e+03

2952 6.28800e+03 6.52850e+03

2953 1.28160e+04 3.68500e+03

2954 9.60000e+03 2.75000e+03

2955 1.44800e+04 1.14840e+04

2956 1.33120e+04 3.19000e+03

2957 1.15040e+04 5.00500e+03

2958 7.69600e+03 4.22400e+03

2959 5.29600e+03 1.26610e+04

2960 3.88800e+03 1.28260e+04

2961 1.13120e+04 7.82100e+03

2962 1.47360e+04 1.23090e+04

2963 1.87200e+03 1.09560e+04

2964 3.50400e+03 1.12200e+04

2965 3.21600e+03 3.17350e+03

2966 1.25760e+04 7.01800e+03

2967 9.12000e+02 1.11100e+04

2968 4.40000e+03 1.23860e+04

2969 1.18880e+04 1.15940e+04

2970 6.28800e+03 7.58450e+03

2971 1.37600e+04 1.02740e+04

2972 1.87040e+04 7.28200e+03

2973 1.56000e+04 1.12640e+04

2974 9.42400e+03 2.53000e+03

2975 9.71200e+03 7.48550e+03

2976 7.60000e+03 1.26060e+04

2977 6.68800e+03 3.74000e+03

2978 1.37120e+04 5.67600e+03

2979 7.76000e+03 4.84000e+03

2980 1.02560e+04 7.23800e+03

2981 1.32000e+04 2.42000e+03

2982 1.33280e+04 5.23600e+03

2983 7.36000e+03 4.44400e+03

2984 1.14880e+04 8.73400e+03

2985 4.84800e+03 9.61400e+03

2986 1.87040e+04 1.15720e+04

2987 1.88800e+03 2.20000e+03

2988 5.32800e+03 4.31750e+03

2989 1.67520e+04 4.98300e+03

2990 1.16960e+04 8.84400e+03

2991 6.54400e+03 1.07580e+04

2992 7.98400e+03 9.77900e+03

2993 6.44800e+03 2.42000e+03

2994 1.08160e+04 1.08680e+04

2995 1.49920e+04 1.13190e+04

2996 1.21440e+04 1.23860e+04

2997 2.35200e+03 1.23860e+04

2998 7.40800e+03 3.87200e+03

2999 1.26400e+04 9.06400e+03

3000 8.04800e+03 3.24500e+03

3001 3.57900e+03 5.23600e+03

3002 2.70400e+03 5.23600e+03

3003 1.03200e+04 5.74200e+03

3004 9.10400e+03 1.08845e+04

3005 6.56000e+03 9.79000e+03

3006 8.68800e+03 7.23800e+03

3007 6.41600e+03 1.12200e+04

3008 1.69760e+04 1.23310e+04

3009 1.65760e+04 4.44400e+03

3010 8.20800e+03 1.13300e+04

3011 4.20800e+03 5.12600e+03

3012 1.00000e+04 9.39400e+03

3013 1.25280e+04 7.23250e+03

3014 1.34560e+04 1.13740e+04

3015 8.11200e+03 5.61000e+03

3016 1.25280e+04 4.77400e+03

3017 9.77600e+03 7.23800e+03

3018 1.83150e+04 4.18000e+03

3019 1.63400e+04 4.07000e+03

3020 1.40960e+04 5.56600e+03

3021 1.45920e+04 4.55400e+03

3022 1.72360e+04 4.44400e+03

3023 1.69440e+04 1.00540e+04

3024 1.19040e+04 8.09600e+03

3025 7.95200e+03 9.61400e+03

3026 1.56000e+04 9.17400e+03

3027 1.20800e+04 5.61000e+03

3028 1.31840e+04 1.17920e+04

3029 1.97200e+03 4.79600e+03

3030 1.37070e+04 4.22400e+03

3031 4.75200e+03 2.96450e+03

3032 1.45920e+04 4.44400e+03

3033 1.16800e+03 5.94000e+03

3034 1.04000e+03 3.14600e+03

3035 1.66240e+04 4.31200e+03

3036 4.97600e+03 9.39400e+03

3037 6.68800e+03 2.42000e+03

3038 1.55360e+04 9.46000e+03

3039 1.34560e+04 7.28750e+03

3040 1.22400e+04 1.15940e+04

3041 8.68800e+03 8.91000e+03

3042 7.40800e+03 3.41000e+03

3043 1.40960e+04 4.81800e+03

3044 1.31680e+04 9.33900e+03

3045 1.88000e+04 5.70350e+03

3046 2.70400e+03 4.90600e+03

3047 5.96800e+03 1.26060e+04

3048 8.27200e+03 7.23800e+03

3049 1.07360e+04 1.10660e+04

3050 5.48800e+03 5.36250e+03

3051 5.96800e+03 1.29360e+04

3052 1.66560e+04 3.80600e+03

3053 1.09280e+04 4.92800e+03

3054 1.71200e+03 1.28260e+04

3055 3.18800e+03 1.13300e+04

3056 1.05120e+04 1.30900e+04

3057 3.53600e+03 1.28260e+04

3058 8.43200e+03 3.30000e+03

3059 8.56000e+03 7.52400e+03

3060 4.65600e+03 4.15800e+03

3061 1.49870e+04 5.83000e+03

3062 1.26560e+04 1.26060e+04

3063 1.48800e+04 9.83400e+03

3064 1.78080e+04 1.12530e+04

3065 9.45600e+03 1.05380e+04

3066 1.73920e+04 3.15700e+03

3067 1.49600e+04 2.09000e+03

3068 1.50560e+04 4.38900e+03

3069 1.79680e+04 7.65600e+03

3070 1.40320e+04 3.52000e+03

3071 1.67630e+04 1.17920e+04

3072 1.10560e+04 4.11400e+03

3073 1.73230e+04 4.59800e+03

3074 3.18400e+03 5.07100e+03

3075 9.10400e+03 1.15940e+04

3076 8.94400e+03 3.41000e+03

3077 1.73920e+04 1.31340e+04

3078 9.26400e+03 5.34600e+03

3079 1.12640e+04 4.77400e+03

3080 6.54400e+03 7.85400e+03

3081 1.52800e+04 4.92800e+03

3082 1.14720e+04 1.10660e+04

3083 4.04300e+03 4.57600e+03

3084 9.87200e+03 7.23800e+03

3085 1.04800e+04 1.22320e+04

3086 7.69600e+03 1.22760e+04

3087 1.17920e+04 3.08000e+03

3088 1.23680e+04 5.05450e+03

3089 7.12000e+03 3.74000e+03

3090 1.80000e+04 8.16750e+03

3091 1.41600e+04 7.65600e+03

3092 1.32000e+04 8.93200e+03

3093 1.81920e+04 1.22980e+04

3094 1.62400e+04 5.47800e+03

3095 1.62080e+04 1.00540e+04

3096 1.35360e+04 3.96000e+03

3097 1.70400e+04 1.29690e+04

3098 1.64320e+04 1.23310e+04

3099 1.09920e+04 8.25000e+03

3100 3.31200e+03 1.05380e+04

3101 8.49600e+03 5.78050e+03

3102 1.73920e+04 1.19020e+04

3103 5.23200e+03 1.07580e+04

3104 2.48000e+03 6.01700e+03

3105 1.62080e+04 1.21220e+04

3106 1.96800e+03 2.04050e+03

3107 1.13440e+04 1.15940e+04

3108 1.54400e+04 4.92800e+03

3109 1.61440e+04 1.26830e+04

3110 1.23630e+04 4.66400e+03

3111 7.15200e+03 6.77050e+03

3112 1.02880e+04 8.51400e+03

3113 4.81600e+03 1.05710e+04

3114 7.05600e+03 2.97000e+03

3115 1.09920e+04 4.85650e+03

3116 1.46080e+04 1.00540e+04

3117 1.24640e+04 3.30000e+03

3118 3.63200e+03 1.14400e+04

3119 1.70720e+04 8.86600e+03

3120 1.58880e+04 7.87600e+03

3121 6.92800e+03 4.55400e+03

3122 1.09280e+04 1.23860e+04

3123 1.28480e+04 1.10660e+04

3124 8.09600e+03 2.97000e+03

3125 1.07680e+04 1.27160e+04

3126 1.11680e+04 9.17400e+03

3127 1.28480e+04 3.41000e+03

3128 2.99200e+03 1.23915e+04

3129 1.39680e+04 1.24960e+04

3130 1.52800e+04 3.46500e+03

3131 1.31680e+04 2.25500e+03

3132 7.12000e+03 1.22760e+04

3133 8.84800e+03 9.94400e+03

3134 1.22080e+04 7.82100e+03

3135 1.63360e+04 1.30845e+04

3136 3.28000e+03 1.19460e+04

3137 4.81600e+03 1.07580e+04

3138 1.21120e+04 8.84400e+03

3139 1.24000e+04 1.03565e+04

3140 2.22400e+03 1.15720e+04

3141 1.02560e+04 6.09400e+03

3142 1.10240e+04 1.28260e+04

3143 2.74700e+03 1.12200e+04

3144 1.49920e+04 1.28700e+04

3145 1.36480e+04 2.42000e+03

3146 1.37120e+04 6.64400e+03

3147 1.18880e+04 6.59450e+03

3148 4.84800e+03 4.88400e+03

3149 1.19200e+04 1.20120e+04

3150 6.51200e+03 3.52000e+03

3151 9.10400e+03 3.89400e+03

3152 1.68800e+04 2.90950e+03

3153 7.88800e+03 3.81150e+03

3154 1.06400e+04 7.12800e+03

3155 1.32800e+03 1.15720e+04

3156 5.74400e+03 9.39400e+03

3157 1.49120e+04 7.65600e+03

3158 7.32800e+03 1.02740e+04

3159 1.19360e+04 1.07580e+04

3160 1.88680e+04 3.36600e+03

3161 1.82560e+04 1.19020e+04

3162 1.02880e+04 8.09600e+03

3163 7.69600e+03 2.09000e+03

3164 4.40000e+03 5.18100e+03

3165 8.14400e+03 1.30900e+04

3166 2.19200e+03 1.11100e+04

3167 1.25920e+04 2.75000e+03

3168 4.94400e+03 1.17920e+04

3169 3.34800e+03 5.45600e+03

3170 1.10560e+04 4.66400e+03

3171 1.77760e+04 7.11700e+03

3172 6.49600e+03 5.61000e+03

3173 1.07360e+04 5.79700e+03

3174 9.74400e+03 2.09000e+03

3175 3.31200e+03 1.11100e+04

3176 1.90880e+04 3.05800e+03

3177 6.03200e+03 4.44400e+03

3178 1.05440e+04 5.98400e+03

3179 1.56640e+04 1.23090e+04

3180 1.04000e+03 4.20200e+03

3181 1.42720e+04 1.27600e+04

3182 1.91220e+04 1.13850e+04

3183 1.20160e+04 6.61100e+03

3184 1.22880e+04 3.30000e+03

3185 4.27200e+03 1.15500e+04

3186 1.40000e+04 3.96000e+03

3187 7.53600e+03 9.39400e+03

3188 1.39200e+04 1.04940e+04

3189 1.29280e+04 6.79800e+03

3190 3.63200e+03 6.27000e+03

3191 1.40320e+04 7.12800e+03

3192 8.09600e+03 4.44400e+03

3193 3.63200e+03 7.08400e+03

3194 6.56000e+02 1.23310e+04

3195 1.02880e+04 8.40400e+03

3196 7.76000e+03 8.91000e+03

3197 3.72300e+03 2.42000e+03

3198 9.32800e+03 8.09600e+03

3199 1.32640e+04 8.93200e+03

3200 1.01280e+04 4.33400e+03

3201 5.04000e+03 9.17400e+03

3202 8.78400e+03 9.34450e+03

3203 8.01600e+03 9.77900e+03

3204 2.59200e+03 4.46600e+03

3205 1.02560e+04 1.20120e+04

3206 5.61600e+03 9.39400e+03

3207 1.04480e+04 2.53000e+03

3208 7.05600e+03 5.01050e+03

3209 1.53920e+04 1.14840e+04

3210 1.06080e+04 7.82100e+03

3211 7.40800e+03 4.57600e+03

3212 6.11600e+03 1.00540e+04

3213 7.02400e+03 1.29360e+04

3214 1.19520e+04 1.29525e+04

3215 1.37760e+04 6.36900e+03

3216 5.49900e+03 4.37800e+03

3217 4.75200e+03 9.61400e+03

3218 7.88800e+03 9.17400e+03

3219 8.33600e+03 8.40400e+03

3220 1.22720e+04 1.14840e+04

3221 1.63360e+04 5.95100e+03

3222 4.01600e+03 1.30900e+04

3223 1.17280e+04 9.61400e+03

3224 8.94400e+03 6.31400e+03

3225 1.62080e+04 4.66400e+03

3226 7.08800e+03 9.61400e+03

3227 1.09280e+04 7.06200e+03

3228 3.20000e+03 1.11100e+04

3229 1.05120e+04 8.62400e+03

3230 1.24320e+04 8.84400e+03

3231 1.01280e+04 7.87600e+03

3232 1.57280e+04 7.28200e+03

3233 1.40320e+04 6.79800e+03

3234 1.75520e+04 4.81800e+03

3235 7.44000e+03 6.88050e+03

3236 1.46400e+04 3.30000e+03

3237 1.48430e+04 4.33400e+03

3238 7.90400e+03 1.21220e+04

3239 1.63360e+04 7.87600e+03

3240 4.43200e+03 1.11100e+04

3241 1.34880e+04 8.23900e+03

3242 6.99200e+03 1.05380e+04

3243 1.33920e+04 1.26060e+04

3244 1.10880e+04 9.61400e+03

3245 1.66240e+04 6.72100e+03

3246 1.12480e+04 2.09000e+03

3247 4.14400e+03 1.00870e+04

3248 1.25440e+04 9.06400e+03

3249 1.34560e+04 2.25500e+03

3250 1.41600e+04 1.07580e+04

3251 1.19040e+04 9.83400e+03

3252 1.15360e+04 2.31000e+03

3253 1.00960e+04 8.09600e+03

3254 9.33200e+03 4.81800e+03

3255 9.80800e+03 3.57500e+03

3256 9.16800e+03 8.84400e+03

3257 7.69600e+03 1.28260e+04

3258 1.40320e+04 4.22400e+03

3259 9.66400e+03 1.12640e+04

3260 1.09600e+04 3.52000e+03

3261 1.14080e+04 9.17400e+03

3262 7.05600e+03 9.17400e+03

3263 9.71200e+03 3.30000e+03

3264 7.63200e+03 4.70800e+03

3265 1.79630e+04 3.43200e+03

3266 1.42240e+04 9.17400e+03

3267 1.13600e+04 5.61000e+03

3268 1.08320e+04 5.79700e+03

3269 1.10560e+04 3.52000e+03

3270 1.23840e+04 1.07580e+04

3271 6.16000e+03 4.55400e+03

3272 3.72800e+03 8.92650e+03

3273 1.69760e+04 9.35550e+03

3274 1.23840e+04 8.84400e+03

3275 1.21760e+04 2.58500e+03

3276 1.69120e+04 6.78150e+03

3277 1.74080e+04 2.35400e+03

3278 1.75840e+04 4.49900e+03

3279 1.45600e+03 6.51750e+03

3280 7.50400e+03 9.17400e+03

3281 1.49280e+04 1.03840e+04

3282 6.03200e+03 3.30000e+03

3283 1.11840e+04 7.65600e+03

3284 1.43200e+04 6.90800e+03

3285 1.65440e+04 8.09600e+03

3286 7.61600e+03 2.20000e+03

3287 7.18400e+03 2.64000e+03

3288 1.39840e+04 5.56600e+03

3289 6.32000e+03 3.19000e+03

3290 8.20800e+03 9.39400e+03

3291 1.56640e+04 7.87600e+03

3292 5.62700e+03 4.33400e+03

3293 5.45600e+03 3.87200e+03

3294 1.82560e+04 4.40000e+03

3295 2.99200e+03 1.19460e+04

3296 7.37600e+03 1.17480e+04

3297 1.29120e+04 3.41000e+03

3298 5.80800e+03 9.39400e+03

3299 5.42400e+03 1.27160e+04

3300 6.41600e+03 1.07580e+04

3301 9.36000e+03 8.25000e+03

3302 4.46400e+03 1.28260e+04

3303 1.88640e+04 1.24410e+04

3304 6.06400e+03 4.84000e+03

3305 1.26560e+04 4.87850e+03

3306 1.21760e+04 7.98600e+03

3307 5.45600e+03 3.74000e+03

3308 1.47360e+04 9.72400e+03

3309 7.88800e+03 1.30900e+04

3310 4.94400e+03 9.39400e+03

3311 5.36000e+03 6.47350e+03

3312 1.15200e+04 1.23860e+04

3313 1.20480e+04 9.06400e+03

3314 1.53280e+04 9.83400e+03

3315 1.19840e+04 3.96000e+03

3316 1.36480e+04 3.19000e+03

3317 1.56640e+04 1.26830e+04

3318 1.58400e+03 1.05930e+04

3319 7.18400e+03 2.75000e+03

3320 1.22720e+04 7.82100e+03

3321 1.17280e+04 3.85000e+03

3322 1.12640e+04 1.06480e+04

3323 9.68000e+03 1.01640e+04

3324 1.02560e+04 4.11400e+03

3325 1.66560e+04 1.13080e+04

3326 1.44640e+04 3.19000e+03

3327 1.63360e+04 7.23250e+03

3328 8.84800e+03 3.19000e+03

3329 8.84800e+03 7.23800e+03

3330 8.35200e+03 4.22400e+03

3331 8.33600e+03 9.83400e+03

3332 8.08000e+03 7.23800e+03

3333 1.69760e+04 5.62100e+03

3334 9.87200e+03 8.84400e+03

3335 1.71680e+04 6.13250e+03

3336 1.12640e+04 1.13740e+04

3337 4.81600e+03 1.17315e+04

3338 1.66880e+04 8.48100e+03

3339 8.78400e+03 9.17400e+03

3340 1.47680e+04 7.87600e+03

3341 1.01920e+04 7.65600e+03

3342 7.44000e+03 1.17480e+04

3343 1.70080e+04 4.44400e+03

3344 1.53760e+04 1.12145e+04

3345 1.25280e+04 1.13740e+04

3346 1.44160e+04 1.23090e+04

3347 1.07040e+04 7.98600e+03

3348 7.92000e+03 4.33400e+03

3349 6.81600e+03 4.11400e+03

3350 8.17600e+03 4.97200e+03

3351 1.38720e+04 6.36900e+03

3352 2.96000e+03 1.19460e+04

3353 1.10280e+04 6.42400e+03

3354 1.02560e+04 7.87600e+03

3355 2.86400e+03 7.12800e+03

3356 1.68160e+04 7.23250e+03

3357 1.09280e+04 2.20000e+03

3358 8.11200e+03 5.34600e+03

3359 1.42240e+04 7.65600e+03

3360 4.94400e+03 3.07450e+03

3361 1.30720e+04 7.87600e+03

3362 1.20640e+04 2.09000e+03

3363 1.38400e+04 3.96000e+03

3364 6.56000e+03 1.02740e+04

3365 7.08800e+03 9.17400e+03

3366 7.00800e+03 9.17400e+03

3367 9.55200e+03 4.11400e+03

3368 1.61280e+04 9.61400e+03

3369 1.10400e+04 1.06480e+04

3370 1.93600e+03 6.37450e+03

3371 1.71310e+04 4.29000e+03

3372 1.20640e+04 4.33400e+03

3373 1.34560e+04 1.02740e+04

3374 1.80300e+03 4.79600e+03

3375 1.12000e+02 1.19790e+04

3376 6.03200e+03 4.55400e+03

3377 8.62400e+03 2.31000e+03

3378 7.95200e+03 1.02740e+04

3379 1.23680e+04 9.61400e+03

3380 9.04000e+03 4.11400e+03

3381 1.36800e+04 9.50400e+03

3382 6.16000e+03 1.27710e+04

3383 1.79680e+04 1.08240e+04

3384 4.12800e+03 1.20560e+04

3385 7.93600e+03 6.31400e+03

3386 1.12800e+04 3.46500e+03

3387 9.37600e+03 2.97000e+03

3388 6.76800e+03 5.50000e+03

3389 1.83200e+04 2.50800e+03

3390 1.57600e+04 1.23090e+04

3391 1.24640e+04 8.84400e+03

3392 8.75200e+03 4.74650e+03

3393 8.27200e+03 1.22760e+04

3394 6.89600e+03 9.17400e+03

3395 1.64000e+04 7.23250e+03

3396 7.66400e+03 3.74000e+03

3397 1.35520e+04 7.12800e+03

3398 9.00800e+03 4.44400e+03

3399 4.12800e+03 7.08400e+03

3400 5.71000e+02 4.57600e+03

3401 5.42400e+03 2.86000e+03

3402 1.17960e+04 3.41000e+03

3403 1.03360e+04 8.09600e+03

3404 1.49920e+04 2.29900e+03

3405 1.60160e+04 7.18850e+03

3406 1.70880e+04 1.23310e+04

3407 8.17600e+03 1.24960e+04

3408 1.87200e+03 7.23800e+03

3409 1.55200e+04 1.28700e+04

3410 8.56000e+03 4.75750e+03

3411 8.72000e+03 1.21220e+04

3412 6.89600e+03 1.13300e+04

3413 1.58400e+03 1.11650e+04

3414 1.17120e+04 3.19000e+03

3415 1.03840e+04 5.21400e+03

3416 1.20800e+04 1.26060e+04

3417 1.55040e+04 6.90800e+03

3418 1.11200e+04 5.79700e+03

3419 1.05870e+04 9.72400e+03

3420 1.11560e+04 2.31000e+03

3421 6.51200e+03 1.16985e+04

3422 1.42240e+04 3.79500e+03

3423 3.85600e+03 1.06480e+04

3424 1.15680e+04 6.42400e+03

3425 1.54080e+04 2.50800e+03

3426 7.60000e+03 9.83950e+03

3427 6.81600e+03 4.00400e+03

3428 1.19200e+04 2.58500e+03

3429 5.84000e+03 2.86000e+03

3430 1.62830e+04 1.16820e+04

3431 1.38510e+04 2.20000e+03

3432 1.17920e+04 1.17480e+04

3433 1.53280e+04 1.10440e+04

3434 1.87200e+03 1.12200e+04

3435 1.09280e+04 9.17400e+03

3436 3.92000e+03 3.57500e+03

3437 1.47840e+04 3.30000e+03

3438 1.35840e+04 2.09000e+03

3439 1.69120e+04 1.03840e+04

3440 1.13440e+04 9.94400e+03

3441 7.69600e+03 7.96400e+03

3442 1.62080e+04 1.07690e+04

3443 6.84800e+03 1.22760e+04

3444 1.28800e+04 1.30845e+04

3445 1.37710e+04 7.12800e+03

3446 8.17600e+03 2.20000e+03

3447 5.26400e+03 4.17450e+03

3448 1.12480e+04 3.85000e+03

3449 2.03200e+03 2.20000e+03

3450 9.82400e+03 5.50000e+03

3451 1.72000e+04 2.38150e+03

3452 1.64360e+04 4.02600e+03

3453 1.73920e+04 2.33750e+03

3454 1.43840e+04 1.21220e+04

3455 1.46080e+04 7.01800e+03

3456 1.88300e+03 4.31200e+03

3457 3.34400e+03 5.23600e+03

3458 1.31840e+04 3.96000e+03

3459 6.99200e+03 5.74200e+03

3460 1.81600e+04 3.55300e+03

3461 8.68800e+03 4.55400e+03

3462 5.61600e+03 4.22400e+03

3463 5.68000e+03 3.74000e+03

3464 1.89920e+04 7.28200e+03

3465 3.20000e+03 1.06480e+04

3466 1.47040e+04 7.23800e+03

3467 8.01600e+03 7.52400e+03

3468 1.30880e+04 1.26060e+04

3469 5.16800e+03 1.26610e+04

3470 1.09280e+04 3.02500e+03

3471 9.00800e+03 7.52400e+03

3472 1.40960e+04 4.22400e+03

3473 1.47680e+04 9.83400e+03

3474 1.28160e+04 7.01800e+03

3475 1.37440e+04 5.09850e+03

3476 6.06400e+03 1.15995e+04

3477 7.76000e+03 4.44400e+03

3478 5.72800e+03 7.52400e+03

3479 8.48000e+02 1.13520e+04

3480 1.45120e+04 1.03840e+04

3481 6.11200e+03 1.29360e+04

3482 1.42400e+03 1.15170e+04

3483 1.09600e+04 2.86000e+03

3484 8.22400e+03 4.55400e+03

3485 1.00960e+04 4.33400e+03

3486 1.28000e+04 1.01640e+04

3487 1.58880e+04 1.24960e+04

3488 5.04000e+03 7.74400e+03

3489 2.00000e+03 1.17590e+04

3490 1.28160e+04 6.20400e+03

3491 4.14400e+03 4.79600e+03

3492 1.35360e+04 5.45600e+03

3493 7.69600e+03 3.74000e+03

3494 1.69120e+04 8.09600e+03

3495 1.14720e+04 1.30075e+04

3496 1.23680e+04 9.99900e+03

3497 1.54720e+04 1.14840e+04

3498 1.36160e+04 5.10950e+03

3499 1.54080e+04 4.92800e+03

3500 1.42400e+03 1.10550e+04

3501 3.26800e+03 5.01600e+03

3502 1.68480e+04 1.07140e+04

3503 1.84000e+03 2.04050e+03

3504 3.21600e+03 7.22700e+03

3505 1.14720e+04 1.27160e+04

3506 8.51200e+03 7.23800e+03

3507 4.97600e+03 1.31175e+04

3508 1.67520e+04 1.03840e+04

3509 1.38720e+04 2.24950e+03

3510 8.04800e+03 1.01640e+04

3511 5.96800e+03 4.85650e+03

3512 9.07200e+03 6.31400e+03

3513 1.24320e+04 4.22400e+03

3514 1.27520e+04 1.30845e+04

3515 1.20000e+03 6.41850e+03

3516 1.32640e+04 1.05765e+04

3517 3.34400e+03 1.08020e+04

3518 1.56320e+04 6.42400e+03

3519 1.61760e+04 5.14800e+03

3520 1.76800e+04 4.29000e+03

3521 6.67200e+03 1.29360e+04

3522 7.63200e+03 4.57050e+03

3523 2.96000e+03 1.14400e+04

3524 1.80960e+04 1.27050e+04

3525 1.61760e+04 9.24000e+03

3526 1.24640e+04 2.09000e+03

3527 1.14080e+04 7.48550e+03

3528 1.02560e+04 1.22320e+04

3529 4.75200e+03 4.82900e+03

3530 7.47200e+03 9.39400e+03

3531 1.52800e+04 9.46000e+03

3532 2.19200e+03 1.15720e+04

3533 1.12480e+04 3.19000e+03

3534 1.66400e+03 4.79600e+03

3535 5.68000e+03 2.31000e+03

3536 1.07360e+04 3.96000e+03

3537 3.05600e+03 4.46600e+03

3538 7.24800e+03 2.92050e+03

3539 1.25920e+04 2.25500e+03

3540 1.13120e+04 1.23860e+04

3541 1.65600e+04 4.81800e+03

3542 1.07680e+04 9.88900e+03

3543 1.52000e+03 1.23860e+04

3544 1.55040e+04 8.63500e+03

3545 1.46400e+04 1.11540e+04

3546 1.80640e+04 2.81600e+03

3547 8.20800e+03 1.08790e+04

3548 3.89900e+03 1.21660e+04

3549 5.68000e+03 1.15610e+04

3550 3.01900e+03 4.57600e+03

3551 1.29120e+04 3.96000e+03

3552 4.12800e+03 1.22760e+04

3553 1.02560e+04 1.26060e+04

3554 6.20800e+03 1.29360e+04

3555 1.14880e+04 9.39400e+03

3556 1.39200e+03 6.00600e+03

3557 6.86400e+03 1.19020e+04

3558 2.97600e+03 5.23600e+03

3559 8.33600e+03 9.17400e+03

3560 5.07200e+03 8.45900e+03

3561 1.15680e+04 1.27160e+04

3562 1.04480e+04 6.77600e+03

3563 1.75520e+04 1.13135e+04

3564 1.72800e+04 1.14180e+04

3565 9.78700e+03 5.83000e+03

3566 1.12480e+04 9.61400e+03

3567 1.20800e+04 1.10660e+04

3568 9.71200e+03 2.75000e+03

3569 1.45120e+04 1.31395e+04

3570 5.39200e+03 1.27160e+04

3571 1.54080e+04 9.17400e+03

3572 5.16800e+03 3.30000e+03

3573 2.89600e+03 7.28750e+03

3574 6.68800e+03 4.22400e+03

3575 1.57120e+04 1.04940e+04

3576 1.32800e+03 8.98150e+03

3577 7.05600e+03 1.01640e+04

3578 5.04400e+03 4.75200e+03

3579 1.47840e+04 2.09000e+03

3580 3.15200e+03 5.23600e+03

3581 6.57600e+03 2.31000e+03

3582 1.62720e+04 6.72100e+03

3583 1.08000e+04 1.23860e+04

3584 1.42560e+04 5.64300e+03

3585 8.75200e+03 9.94400e+03

3586 2.81600e+03 1.13300e+04

3587 1.26560e+04 1.14840e+04

3588 1.16000e+04 9.99900e+03

3589 1.25920e+04 5.61000e+03

3590 5.28000e+02 1.14620e+04

3591 1.15680e+04 1.08680e+04

3592 1.32960e+04 8.93200e+03

3593 1.28400e+03 1.06480e+04

3594 1.16000e+04 1.13190e+04

3595 1.00000e+04 2.75000e+03

3596 8.89600e+03 1.06480e+04

3597 3.04000e+02 6.06650e+03

3598 9.30000e+03 4.33400e+03

3599 1.66880e+04 7.87600e+03

3600 1.53120e+04 6.61100e+03

3601 7.08800e+03 8.91000e+03

3602 6.19200e+03 1.00540e+04

3603 6.70400e+03 6.52850e+03

3604 7.98400e+03 4.22400e+03

3605 1.34880e+04 2.09000e+03

3606 8.48000e+02 5.38450e+03

3607 9.07200e+03 2.09000e+03

3608 7.84000e+03 4.22400e+03

3609 4.24000e+03 1.12695e+04

3610 1.12480e+04 6.42400e+03

3611 1.50240e+04 5.91250e+03

3612 2.83200e+03 4.73550e+03

3613 7.21600e+03 6.40200e+03

3614 3.84000e+03 5.12600e+03

3615 1.59840e+04 9.61400e+03

3616 1.48960e+04 3.81700e+03

3617 1.32640e+04 2.25500e+03

3618 1.78990e+04 4.18000e+03

3619 8.65600e+03 6.77600e+03

3620 6.35200e+03 3.87200e+03

3621 5.55200e+03 4.64200e+03

3622 9.44000e+03 9.06400e+03

3623 1.63680e+04 7.23250e+03

3624 1.84160e+04 2.92600e+03

3625 1.57280e+04 4.01500e+03

3626 6.00000e+03 1.29360e+04

3627 8.78400e+03 1.15940e+04

3628 1.15680e+04 3.46500e+03

3629 1.69120e+04 5.62100e+03

3630 1.23840e+04 1.19020e+04

3631 7.64800e+03 2.97000e+03

3632 1.15680e+04 5.79700e+03

3633 1.40320e+04 2.09000e+03

3634 7.53600e+03 8.12900e+03

3635 2.28800e+03 1.08460e+04

3636 6.86400e+03 1.05380e+04

3637 1.04480e+04 3.96000e+03

3638 1.35840e+04 8.63500e+03

3639 8.30400e+03 2.31000e+03

3640 1.80800e+03 5.77500e+03

3641 1.72960e+04 2.09000e+03

3642 1.43200e+04 9.72400e+03

3643 3.40800e+03 1.09560e+04

3644 4.52800e+03 1.29360e+04

3645 4.72000e+03 3.74000e+03

3646 8.46400e+03 7.96400e+03

3647 1.64640e+04 9.29500e+03

3648 9.50400e+03 3.30000e+03

3649 1.61280e+04 7.65600e+03

3650 4.88000e+03 1.23860e+04

3651 1.21760e+04 5.96200e+03

3652 1.71040e+04 1.31340e+04

3653 5.90400e+03 2.20000e+03

3654 9.42800e+03 8.84400e+03

3655 3.44000e+03 5.34600e+03

3656 6.35200e+03 3.24500e+03

3657 5.77600e+03 5.31300e+03

3658 1.21920e+04 1.14840e+04

3659 1.36960e+04 1.26060e+04

3660 1.05440e+04 6.31400e+03

3661 1.20480e+04 1.10660e+04

3662 7.47200e+03 2.09000e+03

3663 1.02240e+04 1.08680e+04

3664 1.30880e+04 1.23860e+04

3665 4.40000e+03 2.55750e+03

3666 4.08000e+03 1.28260e+04

3667 1.69120e+04 7.09500e+03

3668 7.50400e+03 8.40400e+03

3669 1.08960e+04 8.25000e+03

3670 2.22400e+03 1.09560e+04

3671 5.41200e+03 4.22400e+03

3672 6.19200e+03 1.13300e+04

3673 6.73600e+03 7.68900e+03

3674 1.24960e+04 5.96200e+03

3675 1.30720e+04 1.04665e+04

3676 7.66400e+03 7.52400e+03

3677 1.06400e+04 4.11400e+03

3678 2.11200e+03 1.15720e+04

3679 3.44000e+03 3.14600e+03

3680 1.24320e+04 3.19000e+03

3681 6.38400e+03 4.33400e+03

3682 1.10240e+04 1.27160e+04

3683 1.30400e+04 1.10110e+04

3684 5.29600e+03 3.52000e+03

3685 4.49600e+03 7.52400e+03

3686 1.29120e+04 1.19570e+04

3687 4.49600e+03 1.11100e+04

3688 3.40800e+03 1.26555e+04

3689 1.68480e+04 1.10440e+04

3690 1.31680e+04 8.36000e+03

3691 6.60800e+03 6.52850e+03

3692 1.23200e+03 1.30900e+04

3693 6.96000e+03 7.68900e+03

3694 1.10400e+04 1.20120e+04

3695 1.31360e+04 1.16380e+04

3696 5.61600e+03 3.52000e+03

3697 1.69120e+04 9.72400e+03

3698 1.19520e+04 9.33900e+03

3699 1.16000e+04 8.25000e+03

3700 1.57120e+04 9.72400e+03

3701 8.67600e+03 4.81800e+03

3702 1.38080e+04 6.79800e+03

3703 1.28270e+04 1.19020e+04

3704 6.76800e+03 3.87200e+03

3705 1.31680e+04 9.17400e+03

3706 1.00960e+04 6.20400e+03

3707 5.60000e+02 1.13520e+04

3708 7.88800e+03 1.05380e+04

3709 6.41600e+03 3.74000e+03

3710 1.61760e+04 4.44400e+03

3711 6.19200e+03 1.17920e+04

3712 7.98400e+03 5.47800e+03

3713 5.87200e+03 4.63650e+03

3714 1.03200e+04 1.27160e+04

3715 1.45440e+04 2.84900e+03

3716 1.45760e+04 6.90800e+03

3717 2.96000e+03 4.46600e+03

3718 4.75200e+03 1.31175e+04

3719 4.64000e+03 1.07580e+04

3720 8.84800e+03 2.75000e+03

3721 1.68480e+04 1.20120e+04

3722 1.58240e+04 1.30845e+04

3723 1.08800e+04 4.66400e+03

3724 2.54400e+03 1.07470e+04

3725 1.26240e+04 2.09000e+03

3726 1.39200e+03 5.78600e+03

3727 6.24000e+03 5.50000e+03

3728 4.43200e+03 4.26800e+03

3729 6.67200e+03 1.01640e+04

3730 1.16270e+04 6.09400e+03

3731 3.10400e+03 1.06480e+04

3732 1.17280e+04 9.99900e+03

3733 1.18880e+04 3.19000e+03

3734 4.12800e+03 1.28260e+04

3735 7.24800e+03 1.09340e+04

3736 1.56800e+03 4.79600e+03

3737 1.18240e+04 9.99900e+03

3738 1.53280e+04 1.03840e+04

3739 1.28160e+04 5.83000e+03

3740 1.52800e+04 2.09000e+03

3741 2.76800e+03 7.28750e+03

3742 1.81600e+04 7.28200e+03

3743 1.08320e+04 6.14900e+03

3744 1.71950e+04 2.55200e+03

3745 1.33760e+04 3.19000e+03

3746 4.75200e+03 7.26550e+03

3747 9.10400e+03 5.12600e+03

3748 1.13440e+04 5.36250e+03

3749 1.08000e+04 1.20120e+04

3750 7.98400e+03 2.31000e+03

3751 9.26400e+03 1.23090e+04

3752 1.48960e+04 2.90400e+03

3753 4.43200e+03 3.34400e+03

3754 7.34400e+03 1.27710e+04

3755 1.88320e+04 2.98100e+03

3756 1.40960e+04 5.67600e+03

3757 9.68000e+03 1.06480e+04

3758 8.43200e+03 1.20120e+04

3759 1.05760e+04 8.51400e+03

3760 1.52000e+03 4.33400e+03

3761 1.05230e+04 9.50400e+03

3762 1.10240e+04 5.79700e+03

3763 1.71360e+04 2.55200e+03

3764 5.90400e+03 2.53000e+03

3765 6.60800e+03 2.97000e+03

3766 7.66400e+03 3.87200e+03

3767 9.07200e+03 6.09400e+03

3768 1.25280e+04 2.25500e+03

3769 1.86560e+04 1.18030e+04

3770 1.54080e+04 4.33400e+03

3771 1.19680e+04 1.13740e+04

3772 1.65600e+04 4.98300e+03

3773 4.41600e+03 1.15500e+04

3774 5.77600e+03 5.12600e+03

3775 1.38080e+04 5.45600e+03

3776 1.65600e+04 5.84100e+03

3777 6.11200e+03 1.20560e+04

3778 3.85600e+03 1.11100e+04

3779 1.25280e+04 1.12640e+04

3780 1.32000e+04 7.87600e+03

3781 1.53280e+04 1.04940e+04

3782 1.22080e+04 1.23860e+04

3783 1.28000e+04 3.19000e+03

3784 1.77600e+03 1.30900e+04

3785 7.28000e+03 4.00400e+03

3786 1.89920e+04 2.43100e+03

3787 8.25600e+03 6.31400e+03

3788 1.43200e+04 1.31395e+04

3789 1.13120e+04 5.19200e+03

3790 9.20000e+03 3.52000e+03

3791 1.66830e+04 5.25800e+03

3792 8.41600e+03 1.10000e+04

3793 7.40800e+03 1.17480e+04

3794 8.01600e+03 9.17400e+03

3795 6.68800e+03 2.64000e+03

3796 6.32000e+03 2.42000e+03

3797 1.09000e+04 5.19200e+03

3798 6.32000e+03 6.52850e+03

3799 1.83680e+04 1.24410e+04

3800 7.31200e+03 1.27710e+04

3801 1.23840e+04 1.22320e+04

3802 3.60000e+03 6.27000e+03

3803 1.07080e+04 2.31000e+03

3804 1.28000e+04 1.14840e+04

3805 1.33280e+04 1.10660e+04

3806 1.72640e+04 1.07140e+04

3807 6.76800e+03 4.55400e+03

3808 1.38670e+04 4.97200e+03

3809 4.41600e+03 1.18360e+04

3810 5.90400e+03 3.52000e+03

3811 1.68000e+03 1.23860e+04

3812 5.87200e+03 3.87200e+03

3813 4.57600e+03 1.26060e+04

3814 3.60000e+03 1.06480e+04

3815 1.34240e+04 8.17300e+03

3816 8.56000e+03 3.19000e+03

3817 6.57600e+03 2.75000e+03

3818 6.85200e+03 1.20120e+04

3819 4.52800e+03 1.20560e+04

3820 1.05760e+04 6.72100e+03

3821 1.01280e+04 6.77600e+03

3822 7.23200e+03 5.50000e+03

3823 1.72960e+04 1.07140e+04

3824 1.39840e+04 6.79800e+03

3825 7.95200e+03 1.01640e+04

3826 8.27200e+03 2.20000e+03

3827 1.06400e+04 6.20400e+03

3828 1.13120e+04 7.23250e+03

3829 1.84000e+03 1.10880e+04

3830 8.78400e+03 8.51400e+03

3831 1.75520e+04 1.19020e+04

3832 8.83200e+03 1.05380e+04

3833 1.13760e+04 7.48550e+03

3834 1.18240e+04 4.55400e+03

3835 1.23680e+04 7.98600e+03

3836 2.02700e+03 5.83000e+03

3837 1.65600e+04 5.14800e+03

3838 1.47360e+04 1.11540e+04

3839 1.23360e+04 8.84400e+03

3840 3.92000e+03 2.09000e+03

3841 2.11200e+03 1.12200e+04

3842 1.70400e+04 4.44400e+03

3843 1.75200e+04 1.27050e+04

3844 1.29870e+04 7.23800e+03

3845 1.79200e+04 1.30900e+04

3846 1.35520e+04 6.79800e+03

3847 1.69760e+04 8.48100e+03

3848 1.82880e+04 3.43750e+03

3849 1.38080e+04 5.08200e+03

3850 1.49920e+04 1.26830e+04

3851 8.94400e+03 7.23800e+03

3852 1.44800e+04 1.00540e+04

3853 1.96800e+03 4.44400e+03

3854 1.02560e+04 3.19000e+03

3855 1.34560e+04 3.96000e+03

3856 1.14080e+04 8.51400e+03

3857 1.67840e+04 1.20120e+04

3858 7.24800e+03 3.52000e+03

3859 8.78400e+03 3.24500e+03

3860 5.64800e+03 4.11400e+03

3861 1.09600e+04 7.48550e+03

3862 5.77600e+03 1.27710e+04

3863 1.25920e+04 9.72400e+03

3864 1.60160e+04 3.80600e+03

3865 1.09600e+04 3.96000e+03

3866 7.28000e+03 6.09400e+03

3867 1.30080e+04 6.20400e+03

3868 1.57920e+04 1.04940e+04

3869 1.65600e+04 1.28150e+04

3870 1.52800e+04 1.10440e+04

3871 1.56000e+04 1.02740e+04

3872 5.87200e+03 7.85400e+03

3873 1.34120e+04 3.63000e+03

3874 1.14080e+04 1.10660e+04

3875 7.34400e+03 5.85200e+03

3876 1.60640e+04 4.66400e+03

3877 1.25280e+04 1.20120e+04

3878 3.69600e+03 1.11100e+04

3879 1.19520e+04 7.82100e+03

3880 5.13600e+03 1.15500e+04

3881 1.71360e+04 1.07140e+04

3882 1.69760e+04 6.93550e+03

3883 1.17120e+04 1.15940e+04

3884 7.05600e+03 1.09395e+04

3885 3.85600e+03 8.84950e+03

3886 4.01600e+03 2.31000e+03

3887 7.44000e+03 1.29360e+04

3888 1.01920e+04 5.98400e+03

3889 7.02400e+03 4.94450e+03

3890 1.08640e+04 3.19000e+03

3891 1.38400e+04 5.96200e+03

3892 3.76000e+03 5.07100e+03

3893 9.16800e+03 3.89400e+03

3894 1.75790e+04 2.61800e+03

3895 1.18240e+04 4.33400e+03

3896 1.39840e+04 6.20400e+03

3897 1.43520e+04 1.23090e+04

3898 9.58400e+03 7.23800e+03

3899 5.28000e+02 9.15750e+03

3900 4.35200e+03 1.06480e+04

3901 1.30400e+04 7.23250e+03

3902 5.64800e+03 1.07580e+04

3903 1.46400e+04 9.17400e+03

3904 1.38400e+04 4.11400e+03

3905 1.36800e+04 1.21220e+04

3906 8.88000e+03 9.50400e+03

3907 7.63200e+03 6.31400e+03

3908 1.23680e+04 6.20400e+03

3909 1.58560e+04 1.28700e+04

3910 1.35520e+04 1.30790e+04

3911 1.49280e+04 5.67600e+03

3912 8.88000e+03 6.77600e+03

3913 1.32320e+04 1.28700e+04

3914 2.12800e+03 3.14600e+03

3915 1.24960e+04 8.17300e+03

3916 3.02400e+03 4.62550e+03

3917 1.07040e+04 5.79700e+03

3918 8.86400e+03 1.21220e+04

3919 1.20360e+04 1.05380e+04

3920 8.33600e+03 1.16930e+04

3921 3.18400e+03 6.01700e+03

3922 2.19200e+03 3.08550e+03

3923 1.68480e+04 2.89300e+03

3924 1.12160e+04 9.06400e+03

3925 8.36800e+03 7.23800e+03

3926 1.01280e+04 3.87750e+03

3927 1.63360e+04 2.94800e+03

3928 1.19840e+04 7.01800e+03

3929 1.31360e+04 3.19000e+03

3930 5.10400e+03 3.52000e+03

3931 1.22670e+04 2.86000e+03

3932 2.35200e+03 4.84550e+03

3933 1.11520e+04 7.23250e+03

3934 1.30400e+04 3.30000e+03

3935 1.17920e+04 1.06480e+04

3936 1.41920e+04 1.28700e+04

3937 3.88800e+03 1.05380e+04

3938 4.30400e+03 1.18360e+04

3939 1.90560e+04 2.51350e+03

3940 1.42190e+04 3.41000e+03

3941 1.84160e+04 7.11700e+03

3942 1.44800e+04 1.23090e+04

3943 5.96800e+03 1.31340e+04

3944 1.26830e+04 3.52000e+03

3945 7.52000e+02 5.96200e+03

3946 9.96800e+03 5.08200e+03

3947 1.64110e+04 4.66400e+03

3948 1.43200e+04 4.33400e+03

3949 8.43200e+03 4.81250e+03

3950 1.44480e+04 1.27600e+04

3951 9.00800e+03 7.96400e+03

3952 1.17920e+04 1.24960e+04

3953 1.53760e+04 2.90400e+03

3954 1.76480e+04 1.21715e+04

3955 1.66240e+04 2.78850e+03

3956 7.47200e+03 5.85200e+03

3957 1.88960e+04 3.77300e+03

3958 1.24000e+04 6.79800e+03

3959 9.16800e+03 1.08790e+04

3960 1.29440e+04 1.23860e+04

3961 8.43200e+03 3.52000e+03

3962 1.68800e+04 1.07140e+04

3963 1.08000e+04 8.09600e+03

3964 8.32000e+03 1.27160e+04

3965 1.96800e+03 7.23800e+03

3966 1.00960e+04 8.73400e+03

3967 8.17600e+03 1.13300e+04

3968 8.35200e+03 6.31400e+03

3969 1.42400e+03 1.17590e+04

3970 8.97600e+03 6.77600e+03

3971 1.40960e+04 3.41000e+03

3972 1.15680e+04 7.23250e+03

3973 9.68000e+03 1.11100e+04

3974 4.78400e+03 5.23600e+03

3975 3.47200e+03 8.92650e+03

3976 1.37120e+04 8.63500e+03

3977 1.40360e+04 3.41000e+03

3978 9.37100e+03 5.94000e+03

3979 1.04800e+04 8.25000e+03

3980 6.06400e+03 2.91500e+03

3981 1.78000e+03 2.20000e+03

3982 1.48640e+04 1.07690e+04

3983 1.09280e+04 1.27160e+04

3984 4.17600e+03 7.32050e+03

3985 9.45600e+03 2.53000e+03

3986 1.87200e+03 1.11100e+04

3987 1.45120e+04 8.09600e+03

3988 1.12000e+02 1.31340e+04

3989 1.20480e+04 3.49250e+03

3990 7.40800e+03 1.28260e+04

3991 1.63040e+04 8.48100e+03

3992 6.28800e+03 9.39400e+03

3993 1.57600e+04 7.87600e+03

3994 5.55200e+03 5.50000e+03

3995 3.50400e+03 4.79600e+03

3996 1.34240e+04 4.81800e+03

3997 1.24640e+04 1.03510e+04

3998 1.12160e+04 8.84400e+03

3999 1.69480e+04 2.39800e+03

4000 4.17600e+03 1.10000e+04

4001 6.86400e+03 2.97000e+03

4002 1.52000e+03 1.19460e+04

4003 6.78400e+03 9.17400e+03

4004 7.72800e+03 9.61400e+03

4005 1.42800e+03 5.89600e+03

4006 6.32000e+03 8.91000e+03

4007 1.84640e+04 1.15720e+04

4008 8.27200e+03 3.52000e+03

4009 1.24000e+04 2.26050e+03

4010 8.46400e+03 3.24500e+03

4011 1.62400e+04 6.42400e+03

4012 1.23840e+04 1.14840e+04

4013 7.66400e+03 8.40400e+03

4014 1.23680e+04 2.68950e+03

4015 1.28800e+04 2.80500e+03

4016 9.23200e+03 1.23090e+04

4017 1.32320e+04 4.81800e+03

4018 1.70080e+04 1.12915e+04

4019 1.70720e+04 9.54800e+03

4020 1.33600e+04 9.33900e+03

4021 7.79200e+03 9.17400e+03

4022 1.63360e+04 1.00540e+04

4023 7.00800e+03 1.00540e+04

4024 4.36800e+03 3.42100e+03

4025 1.28480e+04 4.55400e+03

4026 4.72000e+03 1.10000e+04

4027 8.94800e+03 6.20400e+03

4028 2.28800e+03 1.11100e+04

4029 6.00000e+03 1.00320e+04

4030 7.66400e+03 8.91000e+03

4031 1.77120e+04 7.48550e+03

4032 6.73600e+03 1.09120e+04

4033 1.53280e+04 4.22400e+03

4034 8.65600e+03 4.91150e+03

4035 1.65760e+04 1.14620e+04

4036 1.28000e+04 1.00540e+04

4037 1.68800e+04 7.23250e+03

4038 5.96800e+03 1.21660e+04

4039 9.55200e+03 9.83400e+03

4040 1.28160e+04 7.87600e+03

4041 1.66880e+04 1.10440e+04

4042 1.28480e+04 2.42000e+03

4043 4.17600e+03 9.79000e+03

4044 4.12800e+03 2.31000e+03

4045 7.20000e+03 1.24960e+04

4046 1.57600e+04 3.55300e+03

4047 9.41900e+03 4.81800e+03

4048 1.15680e+04 7.82100e+03

4049 1.73600e+04 1.07140e+04

4050 1.24640e+04 5.83000e+03

4051 1.08640e+04 3.85000e+03

4052 6.32000e+03 1.31175e+04

4053 1.02560e+04 1.14840e+04

4054 1.10240e+04 5.34600e+03

4055 1.18560e+04 6.83100e+03

4056 1.72960e+04 8.86600e+03

4057 9.42400e+03 7.23800e+03

4058 5.60000e+02 1.08020e+04

4059 5.20000e+03 1.05710e+04

4060 8.09600e+03 2.53000e+03

4061 1.24320e+04 2.75000e+03

4062 1.71680e+04 3.88850e+03

4063 1.03840e+04 9.61400e+03

4064 6.60300e+03 4.81800e+03

4065 1.34560e+04 3.19000e+03

4066 1.02560e+04 1.11265e+04

4067 1.90240e+04 1.31340e+04

4068 1.74190e+04 2.20000e+03

4069 2.16000e+03 1.05380e+04

4070 9.68000e+03 2.09000e+03

4071 4.30400e+03 1.10000e+04

4072 5.90400e+03 8.38200e+03

4073 4.30400e+03 8.55250e+03

4074 5.66400e+03 9.61400e+03

4075 1.82880e+04 1.27050e+04

4076 9.10400e+03 2.75000e+03

4077 1.39200e+03 8.82200e+03

4078 1.89280e+04 1.29690e+04

4079 5.64800e+03 7.52400e+03

4080 9.68000e+03 9.72400e+03

4081 1.35200e+04 1.07580e+04

4082 1.49600e+04 1.16930e+04

4083 1.24000e+04 6.09400e+03

4084 1.60480e+04 8.48100e+03

4085 9.07200e+03 2.47500e+03

4086 6.68800e+03 3.19000e+03

4087 2.28300e+03 4.90600e+03

4088 3.69600e+03 1.17260e+04

4089 1.40960e+04 3.52000e+03

4090 9.24800e+03 4.44400e+03

4091 1.62720e+04 1.23310e+04

4092 1.13440e+04 9.06400e+03

4093 1.48640e+04 9.17400e+03

4094 1.84000e+03 1.23860e+04

4095 1.40320e+04 6.96300e+03

4096 1.12640e+04 1.27160e+04

4097 6.19200e+03 4.83450e+03

4098 2.54400e+03 1.19460e+04

4099 1.19040e+04 8.73400e+03

4100 1.22400e+04 9.61400e+03

4101 1.66240e+04 7.87600e+03

4102 6.41600e+03 2.90950e+03

4103 6.72400e+03 4.66400e+03

4104 2.24000e+03 6.79800e+03

4105 1.78350e+04 1.01200e+04

4106 1.02240e+04 8.62400e+03

4107 1.00960e+04 8.84400e+03

4108 1.11680e+04 5.61000e+03

4109 8.76800e+03 5.83000e+03

4110 9.58400e+03 6.31400e+03

4111 1.08640e+04 1.25510e+04

4112 9.39200e+03 2.53000e+03

4113 9.68000e+03 9.94400e+03

4114 4.33600e+03 2.57400e+03

4115 9.77600e+03 9.06400e+03

4116 7.60000e+03 7.52400e+03

4117 1.37440e+04 6.36900e+03

4118 1.11680e+04 1.06480e+04

4119 1.35200e+04 1.00540e+04

4120 1.70080e+04 7.87600e+03

4121 6.00000e+03 5.29650e+03

4122 1.64300e+03 5.89600e+03

4123 1.49600e+04 8.63500e+03

4124 1.35040e+04 4.22400e+03

4125 7.69600e+03 1.08240e+04

4126 1.67040e+04 7.65600e+03

4127 4.14400e+03 9.79000e+03

4128 1.42880e+04 6.09400e+03

4129 6.28800e+03 4.00400e+03

4130 6.92800e+03 4.11400e+03

4131 1.61600e+03 1.08790e+04

4132 1.57600e+04 3.80600e+03

4133 6.28800e+03 4.83450e+03

4134 1.54400e+04 1.16930e+04

4135 4.09600e+03 1.05380e+04

4136 6.76800e+03 2.97000e+03

4137 8.30400e+03 3.89400e+03

4138 1.73280e+04 3.93800e+03

4139 1.16960e+04 8.25000e+03

4140 8.62400e+03 4.44400e+03

4141 1.64800e+03 1.28260e+04

4142 1.38080e+04 7.01800e+03

4143 1.27520e+04 7.28200e+03

4144 1.63360e+04 4.18000e+03

4145 1.53120e+04 4.68050e+03

4146 1.64000e+04 3.80600e+03

4147 1.32320e+04 2.25500e+03

4148 8.20800e+03 7.06750e+03

4149 1.36320e+04 7.98600e+03

4150 9.52000e+03 8.25000e+03

4151 1.06400e+04 8.51400e+03

4152 7.53600e+03 1.30900e+04

4153 1.25640e+04 4.66400e+03

4154 1.67840e+04 1.23310e+04

4155 1.73960e+04 2.50800e+03

4156 9.36000e+03 3.70700e+03

4157 1.48800e+03 1.08240e+04

4158 1.02240e+04 5.74200e+03

4159 8.14400e+03 4.66400e+03

4160 7.82400e+03 6.31400e+03

4161 1.77760e+04 4.55400e+03

4162 5.32800e+03 4.00400e+03

4163 1.03840e+04 3.19000e+03

4164 1.55040e+04 4.33400e+03

4165 8.91200e+03 1.23090e+04

4166 1.28480e+04 8.52500e+03

4167 5.93600e+03 3.87200e+03

4168 1.71200e+03 6.90800e+03

4169 4.75200e+03 1.18030e+04

4170 1.75520e+04 8.26100e+03

4171 1.64000e+04 2.84350e+03

4172 9.28000e+02 1.08900e+04

4173 1.43520e+04 1.18030e+04

4174 4.75200e+03 5.23600e+03

4175 1.23880e+04 4.99400e+03

4176 5.52000e+03 1.27160e+04

4177 1.53760e+04 1.10440e+04

4178 1.71360e+04 1.21220e+04

4179 9.56800e+03 5.50000e+03

4180 1.31680e+04 1.28700e+04

4181 7.63600e+03 4.55400e+03

4182 1.18560e+04 1.03345e+04

4183 9.93600e+03 9.28400e+03

4184 5.72800e+03 1.24960e+04

4185 9.46000e+03 4.77400e+03

4186 6.81600e+03 4.22400e+03

4187 1.32640e+04 1.13740e+04

4188 1.59200e+04 6.72100e+03

4189 7.72800e+03 4.22400e+03

4190 1.16320e+04 1.04115e+04

4191 6.24000e+02 1.23310e+04

4192 1.49600e+04 6.61100e+03

4193 1.16640e+04 1.10660e+04

4194 2.11200e+03 1.13300e+04

4195 9.16300e+03 3.63000e+03

4196 1.51360e+04 3.30000e+03

4197 6.25600e+03 3.24500e+03

4198 7.08800e+03 1.16380e+04

4199 8.94400e+03 2.47500e+03

4200 3.07200e+03 1.29800e+04

4201 1.13440e+04 1.01640e+04

4202 9.39200e+03 3.70700e+03

4203 1.08640e+04 3.52000e+03

4204 1.58990e+04 9.17400e+03

4205 1.52480e+04 1.12585e+04

4206 1.81600e+04 2.92600e+03

4207 8.43200e+03 2.31000e+03

4208 1.39680e+04 1.28700e+04

4209 1.10560e+04 1.04280e+04

4210 1.56320e+04 4.22400e+03

4211 8.49600e+03 1.26610e+04

4212 1.90400e+03 5.56600e+03

4213 9.77600e+03 3.81700e+03

4214 3.47200e+03 1.13300e+04

4215 1.67840e+04 7.23250e+03

4216 8.56000e+03 3.30000e+03

4217 1.39680e+04 1.29800e+04

4218 1.03040e+04 1.15940e+04

4219 8.25600e+03 5.34600e+03

4220 6.67200e+03 8.91000e+03

4221 7.66400e+03 1.02740e+04

4222 6.00000e+03 4.84000e+03

4223 4.68800e+03 1.22760e+04

4224 1.22080e+04 3.96000e+03

4225 1.34880e+04 1.10110e+04

4226 6.59200e+03 7.85400e+03

4227 1.31200e+04 8.69000e+03

4228 1.47040e+04 1.14840e+04

4229 8.65600e+03 6.31400e+03

4230 8.72000e+03 1.03510e+04

4231 1.83680e+04 1.29690e+04

4232 1.35360e+04 1.28700e+04

4233 3.60000e+03 1.18910e+04

4234 6.86400e+03 9.75700e+03

4235 7.71200e+03 5.34600e+03

4236 7.85600e+03 8.40400e+03

4237 5.68000e+03 6.47350e+03

4238 9.26400e+03 3.52000e+03

4239 9.58400e+03 6.20400e+03

4240 2.00000e+03 1.23860e+04

4241 4.17600e+03 2.57400e+03

4242 1.75840e+04 3.96000e+03

4243 1.43520e+04 8.63500e+03

4244 8.75200e+03 5.50000e+03

4245 6.89600e+03 1.27710e+04

4246 1.05760e+04 8.95400e+03

4247 1.42240e+04 8.09600e+03

4248 1.10400e+03 4.57600e+03

4249 7.69600e+03 2.20000e+03

4250 1.11200e+04 7.65600e+03

4251 2.48000e+03 4.90050e+03

4252 1.36800e+04 9.17400e+03

4253 1.10880e+04 1.04280e+04

4254 8.33600e+03 1.00540e+04

4255 3.08800e+03 5.01050e+03

4256 8.91600e+03 4.33400e+03

4257 9.68000e+03 5.96200e+03

4258 1.09600e+04 1.08680e+04

4259 1.78080e+04 4.55400e+03

4260 1.10560e+04 4.44400e+03

4261 1.39840e+04 5.45600e+03

4262 1.16640e+04 2.58500e+03

4263 1.84160e+04 1.27050e+04

4264 1.25280e+04 1.01640e+04

4265 1.29600e+04 2.09000e+03

4266 9.93600e+03 5.08200e+03

4267 5.28000e+02 2.09000e+03

4268 1.63950e+04 5.36800e+03

4269 8.52800e+03 3.70700e+03

4270 1.03840e+04 9.94400e+03

4271 1.20320e+04 1.06480e+04

4272 1.15040e+04 1.17480e+04

4273 9.69600e+03 4.00400e+03

4274 1.26560e+04 2.25500e+03

4275 5.07200e+03 6.21500e+03

4276 1.81280e+04 7.54600e+03

4277 1.02240e+04 8.84400e+03

4278 6.38400e+03 4.94450e+03

4279 1.65440e+04 9.72400e+03

4280 3.15200e+03 1.30900e+04

4281 7.60000e+03 1.20120e+04

4282 1.45120e+04 9.61400e+03

4283 3.05600e+03 7.28750e+03

4284 1.48270e+04 4.66400e+03

4285 4.78400e+03 1.26060e+04

4286 6.86400e+03 9.17400e+03

4287 3.76000e+03 2.31000e+03

4288 1.11520e+04 7.82100e+03

4289 1.46400e+04 2.50800e+03

4290 1.44160e+04 4.98300e+03

4291 1.63680e+04 2.04600e+03

4292 2.91200e+03 6.79800e+03

4293 1.26240e+04 1.04060e+04

4294 1.44200e+04 3.41000e+03

4295 1.72800e+04 1.19020e+04

4296 1.29120e+04 4.55400e+03

4297 7.91500e+03 4.81800e+03

4298 1.56960e+04 4.79600e+03

4299 1.02880e+04 1.00540e+04

4300 1.41600e+04 3.19000e+03

4301 1.20000e+03 1.10550e+04

4302 1.03520e+04 4.60900e+03

4303 1.58880e+04 1.10440e+04

4304 4.68800e+03 3.87200e+03

4305 4.68800e+03 1.02740e+04

4306 1.82280e+04 3.96000e+03

4307 1.31360e+04 5.15900e+03

4308 1.79360e+04 8.18400e+03

4309 1.62720e+04 1.19020e+04

4310 3.66400e+03 5.29100e+03

4311 1.93100e+03 5.56600e+03

4312 7.76000e+03 1.02740e+04

4313 1.43840e+04 1.14840e+04

4314 1.23680e+04 5.36800e+03

4315 1.20480e+04 7.98600e+03

4316 1.50400e+03 1.05380e+04

4317 1.50880e+04 4.44400e+03

4318 1.61440e+04 1.19020e+04

4319 7.53600e+03 1.13300e+04

4320 1.40320e+04 9.72400e+03

4321 1.39200e+04 1.02740e+04

4322 1.82240e+04 2.50800e+03

4323 2.59200e+03 4.57600e+03

4324 3.96800e+03 4.57600e+03

4325 3.63200e+03 8.92650e+03

4326 8.94400e+03 1.03510e+04

4327 1.08000e+04 9.28400e+03

4328 1.39520e+04 3.52000e+03

4329 1.08640e+04 1.31175e+04

4330 1.12800e+04 9.61400e+03

4331 3.76000e+03 1.24410e+04

4332 1.88960e+04 5.70350e+03

4333 1.96800e+03 7.01800e+03

4334 2.08000e+02 2.20000e+03

4335 1.24320e+04 9.28400e+03

4336 1.44160e+04 6.72100e+03

4337 1.61760e+04 1.17370e+04

4338 9.77600e+03 7.87600e+03

4339 7.58400e+03 1.00540e+04

4340 1.76160e+04 8.26100e+03

4341 1.38080e+04 1.23090e+04

4342 1.48040e+04 3.41000e+03

4343 1.62720e+04 4.18000e+03

4344 1.87680e+04 2.98100e+03

4345 1.72960e+04 6.13250e+03

4346 8.72000e+03 1.15940e+04

4347 1.69440e+04 9.29500e+03

4348 1.27680e+04 6.64400e+03

4349 1.57280e+04 6.42400e+03

4350 1.75200e+04 3.15700e+03

4351 7.66400e+03 5.15900e+03

4352 1.33920e+04 8.76700e+03

4353 1.34560e+04 1.16380e+04

4354 5.71200e+03 1.15995e+04

4355 1.68480e+04 1.13080e+04

4356 1.19040e+04 7.65600e+03

4357 5.39200e+03 3.52000e+03

4358 9.74400e+03 2.75000e+03

4359 2.92800e+03 1.17260e+04

4360 7.18400e+03 3.74000e+03

4361 1.57000e+04 2.20000e+03

4362 1.33120e+04 1.23860e+04

4363 1.28800e+04 3.96000e+03

4364 4.81600e+03 1.10000e+04

4365 5.04000e+03 1.15500e+04

4366 9.84000e+03 2.31000e+03

4367 6.20800e+03 2.31000e+03

4368 1.23360e+04 9.94400e+03

4369 1.29120e+04 4.44400e+03

4370 1.00320e+04 8.09600e+03

4371 1.51200e+04 1.14840e+04

4372 1.45440e+04 3.47050e+03

4373 1.54400e+04 7.66150e+03

4374 6.56000e+03 8.91000e+03

4375 9.55200e+03 7.87600e+03

4376 1.16480e+04 1.05380e+04

4377 6.38400e+03 1.31175e+04

4378 4.27200e+03 1.20560e+04

4379 1.48320e+04 6.12700e+03

4380 4.64000e+02 3.20100e+03

4381 1.49120e+04 7.76600e+03

4382 8.56000e+03 1.18030e+04

4383 1.59840e+04 7.65600e+03

4384 1.64320e+04 1.01090e+04

4385 1.09600e+04 2.09000e+03

4386 6.80000e+03 1.20890e+04

4387 1.15200e+04 1.27160e+04

4388 6.67200e+03 9.61400e+03

4389 9.10400e+03 2.97000e+03

4390 5.07200e+03 7.32050e+03

4391 1.08300e+03 1.13520e+04

4392 1.09920e+04 8.09600e+03

4393 1.43200e+04 5.64300e+03

4394 1.60480e+04 5.14800e+03

4395 1.07680e+04 1.08680e+04

4396 8.40000e+03 2.97000e+03

4397 1.90400e+03 1.15720e+04

4398 1.15360e+04 7.48550e+03

4399 8.80000e+03 7.52400e+03

4400 1.76160e+04 3.10200e+03

4401 1.31040e+04 2.25500e+03

4402 1.04160e+04 1.22320e+04

4403 1.40960e+04 3.30000e+03

4404 1.19840e+04 1.17480e+04

4405 1.72640e+04 1.26445e+04

4406 1.24320e+04 7.23250e+03

4407 1.15200e+04 1.26060e+04

4408 1.23040e+04 6.31400e+03

4409 1.38880e+04 3.19000e+03

4410 1.10560e+04 3.19000e+03

4411 1.36160e+04 9.61400e+03

4412 1.34880e+04 1.16380e+04

4413 6.46400e+03 4.22400e+03

4414 8.40000e+03 5.61000e+03

4415 6.67200e+03 1.19020e+04

4416 1.88320e+04 3.72350e+03

4417 9.44000e+03 9.94400e+03

4418 8.27200e+03 2.31000e+03

4419 1.65920e+04 4.70800e+03

4420 2.00000e+03 1.05380e+04

4421 1.42240e+04 2.09000e+03

4422 7.20400e+03 1.21220e+04

4423 1.67520e+04 5.78600e+03

4424 1.19840e+04 5.13700e+03

4425 1.65600e+04 1.23310e+04

4426 1.24800e+03 4.20200e+03

4427 7.24800e+03 1.30130e+04

4428 8.81600e+03 9.33900e+03

4429 1.34880e+04 1.00540e+04

4430 1.74400e+04 9.96600e+03

4431 1.63360e+04 7.65600e+03

4432 1.28480e+04 1.04060e+04

4433 9.10400e+03 3.76200e+03

4434 4.36800e+03 7.26000e+03

4435 2.46400e+03 1.30900e+04

4436 6.81600e+03 4.55400e+03

4437 1.47040e+04 1.12640e+04

4438 7.50400e+03 4.33400e+03

4439 1.69440e+04 8.48100e+03

4440 9.40800e+03 8.62400e+03

4441 3.92000e+03 1.19515e+04

4442 1.93600e+03 8.92650e+03

4443 9.93600e+03 7.65600e+03

4444 1.47720e+04 3.52000e+03

4445 1.04000e+03 1.21990e+04

4446 1.49280e+04 5.52200e+03

4447 1.00800e+03 4.33400e+03

4448 1.66560e+04 4.02600e+03

4449 7.28000e+03 2.20000e+03

4450 1.33920e+04 1.00540e+04

4451 1.41280e+04 1.31395e+04

4452 1.80800e+03 3.20100e+03

4453 9.93600e+03 9.61400e+03

4454 1.71360e+04 2.32100e+03

4455 4.49600e+03 7.22150e+03

4456 1.40800e+04 1.04940e+04

4457 6.99200e+03 5.87400e+03

4458 1.12320e+04 4.55400e+03

4459 1.29120e+04 2.42000e+03

4460 9.71200e+03 1.11100e+04

4461 1.01600e+04 7.23800e+03

4462 4.52800e+03 1.27160e+04

4463 1.55680e+04 6.42400e+03

4464 1.36320e+04 1.14840e+04

4465 3.34400e+03 1.28260e+04

4466 8.72000e+03 1.24960e+04

4467 5.58400e+03 6.47350e+03

4468 1.77600e+03 4.31200e+03

4469 1.61120e+04 7.23250e+03

4470 4.72000e+03 1.11650e+04

4471 6.46400e+03 4.33400e+03

4472 3.02400e+03 7.28750e+03

4473 2.64000e+03 4.90600e+03

4474 1.33280e+04 4.33400e+03

4475 1.13760e+04 4.79600e+03

4476 7.02400e+03 1.10000e+04

4477 1.62990e+04 1.14620e+04

4478 4.75200e+03 4.15800e+03

4479 1.53800e+04 1.13740e+04

4480 1.32360e+04 7.23800e+03

4481 9.64000e+02 4.79600e+03

4482 1.72000e+04 4.18000e+03

4483 1.21760e+04 1.06480e+04

4484 1.25160e+04 9.50400e+03

4485 1.31400e+04 3.52000e+03

4486 1.54080e+04 6.90800e+03

4487 7.02400e+03 1.26060e+04

4488 1.00800e+03 5.37350e+03

4489 9.44000e+03 9.28400e+03

4490 1.12160e+04 1.01640e+04

4491 1.73600e+04 1.12310e+04

4492 9.84000e+03 4.33400e+03

4493 1.17280e+04 1.08680e+04

4494 1.12480e+04 3.63000e+03

4495 9.04400e+03 4.33400e+03

4496 1.24480e+04 1.06480e+04

4497 3.34400e+03 1.30900e+04

4498 7.88800e+03 1.01640e+04

4499 7.08800e+03 9.79000e+03

4500 9.42400e+03 3.70700e+03

4501 1.19200e+04 7.01800e+03

4502 1.77120e+04 1.15720e+04

4503 9.11500e+03 1.13300e+04

4504 1.46400e+04 1.04390e+04

4505 9.68000e+03 8.09600e+03

4506 1.16800e+03 3.14600e+03

4507 1.55680e+04 7.01800e+03

4508 1.48320e+04 8.63500e+03

4509 1.03520e+04 1.10660e+04

4510 5.52000e+03 5.36800e+03

4511 1.14240e+04 2.97000e+03

4512 1.74240e+04 1.07195e+04

4513 7.02400e+03 1.20120e+04

4514 9.07200e+03 6.20400e+03

4515 1.09760e+04 1.23860e+04

4516 1.48160e+04 1.04940e+04

4517 2.99200e+03 4.79600e+03

4518 1.42880e+04 4.66400e+03

4519 1.51200e+04 1.28700e+04

4520 1.08640e+04 3.63000e+03

4521 9.76000e+02 1.10000e+04

4522 1.51200e+04 7.98600e+03

4523 1.05440e+04 1.08680e+04

4524 6.36800e+03 4.66400e+03

4525 1.46720e+04 1.00540e+04

4526 3.66400e+03 7.32050e+03

4527 7.79200e+03 9.77900e+03

4528 1.67520e+04 6.72100e+03

4529 2.73600e+03 1.05380e+04

4530 1.74720e+04 3.69600e+03

4531 1.33320e+04 7.12800e+03

4532 4.20800e+03 8.55250e+03

4533 6.76800e+03 3.52000e+03

4534 1.07200e+03 7.01800e+03

4535 1.33920e+04 8.17300e+03

4536 7.34800e+03 4.97200e+03

4537 1.67520e+04 8.86600e+03

4538 7.02400e+03 4.55400e+03

4539 1.49200e+03 4.79600e+03

4540 8.27200e+03 9.17400e+03

4541 6.41600e+03 1.11100e+04

4542 5.52000e+03 4.36150e+03

4543 1.72960e+04 1.12310e+04

4544 4.40000e+03 1.00870e+04

4545 1.04840e+04 3.85000e+03

4546 1.65920e+04 1.07690e+04

4547 3.02400e+03 1.13300e+04

4548 4.17600e+03 4.95550e+03

4549 6.16000e+03 3.52000e+03

4550 9.00800e+03 3.76200e+03

4551 1.39360e+04 5.96200e+03

4552 1.01600e+04 2.31000e+03

4553 1.58880e+04 1.19020e+04

4554 4.88000e+03 4.00400e+03

4555 1.02560e+04 1.15940e+04

4556 6.27200e+03 4.66400e+03

4557 1.36320e+04 1.07580e+04

4558 1.36320e+04 7.87600e+03

4559 6.67200e+03 1.23860e+04

4560 1.32800e+03 4.20200e+03

4561 1.24640e+04 5.36800e+03

4562 1.05440e+04 7.48550e+03

4563 1.58240e+04 4.22400e+03

4564 1.64960e+04 4.63100e+03

4565 1.59840e+04 7.87600e+03

4566 1.11200e+04 1.12640e+04

4567 5.96800e+03 1.20560e+04

4568 1.06720e+04 7.65600e+03

4569 6.20800e+03 4.33400e+03

4570 5.80800e+03 7.48000e+03

4571 3.69600e+03 1.13300e+04

4572 1.69710e+04 3.80600e+03

4573 1.52480e+04 1.23090e+04

4574 2.16000e+03 1.09560e+04

4575 1.28800e+04 8.17300e+03

4576 1.63040e+04 3.91600e+03

4577 1.59200e+04 1.12530e+04

4578 1.54720e+04 7.28200e+03

4579 1.12480e+04 4.22400e+03

4580 1.89920e+04 1.31340e+04

4581 5.55200e+03 9.39400e+03

4582 7.71200e+03 4.70800e+03

4583 8.88000e+03 4.91150e+03

4584 1.46400e+04 1.31395e+04

4585 7.00800e+03 8.91000e+03

4586 1.46240e+04 5.83000e+03

4587 7.08800e+03 1.02740e+04

4588 1.38560e+04 7.76600e+03

4589 7.42400e+03 4.97200e+03

4590 6.67200e+03 1.07580e+04

4591 2.06400e+03 3.14050e+03

4592 1.76160e+04 1.21715e+04

4593 7.84000e+02 4.90600e+03

4594 1.39520e+04 2.42000e+03

4595 1.13120e+04 6.09400e+03

4596 9.39200e+03 5.95650e+03

4597 3.69600e+03 1.14400e+04

4598 1.76430e+04 3.80600e+03

4599 2.46400e+03 1.12200e+04

4600 6.73600e+03 7.85400e+03

4601 1.88590e+04 1.18030e+04

4602 1.36160e+04 3.79500e+03

4603 7.24800e+03 1.06480e+04

4604 5.16800e+03 3.74000e+03

4605 1.21120e+04 1.06480e+04

4606 1.25280e+04 7.98600e+03

4607 1.45600e+03 1.23860e+04

4608 6.51200e+03 3.74000e+03

4609 1.60800e+04 1.17425e+04

4610 1.24320e+04 5.36800e+03

4611 1.49280e+04 1.11540e+04

4612 1.07680e+04 1.15940e+04

4613 6.06400e+03 5.34600e+03

4614 1.12160e+04 5.79700e+03

4615 1.42240e+04 1.24960e+04

4616 1.47360e+04 5.67600e+03

4617 1.68480e+04 8.48100e+03

4618 3.44000e+03 5.01600e+03

4619 1.12160e+04 1.04280e+04

4620 1.10560e+04 2.97000e+03

4621 8.04300e+03 1.10000e+04

4622 5.90400e+03 1.01035e+04

4623 1.05440e+04 8.09600e+03

4624 7.02400e+03 4.66400e+03

4625 8.62400e+03 5.50000e+03

4626 1.64960e+04 7.01800e+03

4627 1.12480e+04 4.11400e+03

4628 1.48000e+04 3.52000e+03

4629 1.75840e+04 1.27050e+04

4630 7.69600e+03 1.27160e+04

4631 9.84000e+03 8.09600e+03

4632 1.86080e+04 2.92600e+03

4633 4.09600e+03 1.12200e+04

4634 1.65920e+04 9.77900e+03

4635 9.29600e+03 4.79600e+03

4636 1.12270e+04 8.40400e+03

4637 9.68000e+03 9.83400e+03

4638 2.97600e+03 1.27160e+04

4639 5.58400e+03 4.88400e+03

4640 9.04000e+03 1.03510e+04

4641 1.66880e+04 9.29500e+03

4642 3.40800e+03 3.17350e+03

4643 6.60800e+03 3.87200e+03

4644 1.28800e+04 3.68500e+03

4645 2.86400e+03 3.17350e+03

4646 3.63200e+03 5.29100e+03

4647 5.42400e+03 4.64200e+03

4648 1.79040e+04 8.18400e+03

4649 1.05120e+04 1.04280e+04

4650 3.66800e+03 2.31000e+03

4651 4.46400e+03 4.37800e+03

4652 1.70080e+04 7.65600e+03

4653 1.90880e+04 1.24410e+04

4654 1.12160e+04 1.00540e+04

4655 1.46400e+04 7.12800e+03

4656 8.72000e+03 1.30900e+04

4657 1.85000e+04 1.20890e+04

4658 1.30880e+04 1.14840e+04

4659 1.19200e+04 1.29525e+04

4660 7.85600e+03 2.75000e+03

4661 1.13280e+04 1.08680e+04

4662 1.04000e+03 1.10550e+04

4663 8.78400e+03 2.75000e+03

4664 1.12160e+04 8.73400e+03

4665 1.37600e+04 1.04940e+04

4666 2.22400e+03 8.92650e+03

4667 4.91200e+03 3.15150e+03

4668 1.70080e+04 8.86600e+03

4669 1.51840e+04 4.22400e+03

4670 1.65600e+04 7.65600e+03

4671 7.79200e+03 8.62400e+03

4672 1.25120e+04 3.19000e+03

4673 1.89920e+04 3.25600e+03

4674 6.46400e+03 3.30000e+03

4675 1.17120e+04 2.31000e+03

4676 1.10560e+04 2.59050e+03

4677 7.37600e+03 9.17400e+03

4678 2.46400e+03 1.17260e+04

4679 1.04480e+04 1.23860e+04

4680 1.32000e+04 1.30845e+04

4681 1.34800e+03 7.12800e+03

4682 1.03840e+04 8.40400e+03

4683 1.11680e+04 6.09400e+03

4684 9.36000e+03 6.20400e+03

4685 1.20480e+04 8.95400e+03

4686 1.64960e+04 4.44400e+03

4687 1.34560e+04 3.52000e+03

4688 6.09600e+03 8.91000e+03

4689 6.68800e+03 2.09000e+03

4690 1.67200e+04 2.78850e+03

4691 6.80000e+03 1.02740e+04

4692 5.96800e+03 5.31300e+03

4693 2.41600e+03 8.92650e+03

4694 1.39200e+03 6.51200e+03

4695 8.04800e+03 6.31400e+03

4696 1.02240e+04 7.65600e+03

4697 7.95200e+03 6.61100e+03

4698 1.10560e+04 9.83400e+03

4699 4.91200e+03 4.64200e+03

4700 1.58400e+04 1.02740e+04

4701 9.74400e+03 3.30000e+03

4702 1.69760e+04 3.04700e+03

4703 1.64640e+04 1.01090e+04

4704 4.72000e+03 1.29360e+04

4705 1.88040e+04 3.25600e+03

4706 1.06560e+04 1.23860e+04

4707 3.02400e+03 1.11100e+04

4708 1.72960e+04 7.65600e+03

4709 1.23840e+04 1.23860e+04

4710 6.20800e+03 4.22400e+03

4711 1.41600e+04 1.09560e+04

4712 1.24000e+04 6.64400e+03

4713 1.50880e+04 4.33400e+03

4714 5.48800e+03 6.47350e+03

4715 1.23040e+04 6.64400e+03

4716 9.96800e+03 7.48550e+03

4717 5.16800e+03 4.93900e+03

4718 1.32000e+04 8.52500e+03

4719 8.80000e+02 9.15750e+03

4720 1.07040e+04 8.40400e+03

4721 1.40960e+04 9.17400e+03

4722 7.56800e+03 4.33400e+03

4723 4.62400e+03 8.71200e+03

4724 1.20000e+03 1.30900e+04

4725 9.26400e+03 6.20400e+03

4726 1.07680e+04 1.10660e+04

4727 7.84000e+03 4.33400e+03

4728 1.36800e+04 4.81800e+03

4729 1.26560e+04 3.68500e+03

4730 8.17600e+03 6.09400e+03

4731 1.06400e+04 3.63000e+03

4732 6.81600e+03 2.20000e+03

4733 9.60000e+03 2.09000e+03

4734 5.80800e+03 1.26060e+04

4735 1.11200e+04 9.17400e+03

4736 9.64800e+03 6.77600e+03

4737 1.11200e+04 7.98600e+03

4738 1.37600e+04 1.03840e+04

4739 1.04960e+04 1.13740e+04

4740 1.39040e+04 3.79500e+03

4741 1.45120e+04 9.72400e+03

4742 1.29760e+04 9.72400e+03

4743 4.27200e+03 2.44200e+03

4744 7.18400e+03 3.19000e+03

4745 4.52800e+03 1.00870e+04

4746 1.77440e+04 1.27050e+04

4747 6.86400e+03 1.11100e+04

4748 1.27360e+04 2.42000e+03

4749 1.29440e+04 1.14840e+04

4750 1.16320e+04 7.82100e+03

4751 8.94400e+03 7.96400e+03

4752 3.76000e+03 3.57500e+03

4753 1.35360e+04 6.20400e+03

4754 1.00640e+04 3.19000e+03

4755 7.08800e+03 1.06480e+04

4756 1.76000e+03 1.05380e+04

4757 8.80000e+02 1.10550e+04

4758 1.62080e+04 7.01800e+03

4759 6.19200e+03 1.02740e+04

4760 1.34240e+04 3.52000e+03

4761 1.66880e+04 1.15720e+04

4762 1.21000e+04 6.53400e+03

4763 4.52800e+03 1.23860e+04

4764 5.61600e+03 8.91000e+03

4765 1.53440e+04 1.30845e+04

4766 9.11500e+03 1.14840e+04

4767 4.56000e+03 1.10550e+04

4768 6.96000e+03 5.00500e+03

4769 9.78700e+03 4.88400e+03

4770 1.46080e+04 1.23090e+04

4771 1.18880e+04 1.23860e+04

4772 1.33920e+04 1.13740e+04

4773 1.33120e+04 2.09000e+03

4774 1.13760e+04 9.61400e+03

4775 8.43200e+03 9.61400e+03

4776 1.10880e+04 1.06480e+04

4777 1.11200e+04 8.73400e+03

4778 2.92800e+03 6.01700e+03

4779 1.54400e+04 1.04940e+04

4780 1.02560e+04 1.24960e+04

4781 1.29600e+03 4.46600e+03

4782 9.10400e+03 3.19000e+03

4783 9.90400e+03 1.13740e+04

4784 1.45920e+04 4.81800e+03

4785 1.23680e+04 8.17300e+03

4786 1.33280e+04 1.17920e+04

4787 6.32000e+03 3.74000e+03

4788 5.52000e+03 2.42000e+03

4789 1.53920e+04 1.24960e+04

4790 9.74400e+03 4.88400e+03

4791 1.27200e+04 3.68500e+03

4792 1.84480e+04 1.09560e+04

4793 1.65440e+04 9.83400e+03

4794 4.40000e+03 1.12750e+04

4795 1.17920e+04 9.61400e+03

4796 3.53600e+03 1.20560e+04

4797 3.08800e+03 8.92650e+03

4798 1.49320e+04 4.66400e+03

4799 1.75200e+04 1.15720e+04

4800 1.25600e+04 4.76850e+03

4801 9.26400e+03 8.62400e+03

4802 1.79360e+04 4.40000e+03

4803 1.71040e+04 3.12400e+03

4804 5.74400e+03 6.47350e+03

4805 5.23200e+03 4.00400e+03

4806 9.00800e+03 4.81800e+03

4807 8.01600e+03 6.09400e+03

4808 1.02560e+04 1.23860e+04

4809 7.66400e+03 1.17480e+04

4810 7.60000e+03 9.17400e+03

4811 1.27520e+04 3.96000e+03

4812 2.73600e+03 1.09560e+04

4813 9.29600e+03 3.52000e+03

4814 1.42560e+04 5.45600e+03

4815 1.37440e+04 3.96000e+03

4816 4.97600e+03 3.87200e+03

4817 2.99200e+03 3.17350e+03

4818 8.27200e+03 2.97000e+03

4819 5.32800e+03 1.05655e+04

4820 4.52800e+03 1.28260e+04

4821 4.80000e+03 4.53200e+03

4822 1.68160e+04 8.48100e+03

4823 1.93600e+03 5.83000e+03

4824 1.34560e+04 9.17400e+03

4825 1.44160e+04 3.30000e+03

4826 9.10400e+03 1.03510e+04

4827 1.44480e+04 1.00540e+04

4828 1.49920e+04 1.01090e+04

4829 1.00960e+04 1.06480e+04

4830 8.57600e+03 6.09400e+03

4831 1.00000e+04 8.62400e+03

4832 2.93200e+03 4.57600e+03

4833 1.04160e+04 4.92800e+03

4834 1.33120e+04 3.52000e+03

4835 6.60800e+03 7.58450e+03

4836 1.81280e+04 1.12530e+04

4837 1.70720e+04 1.14180e+04

4838 6.43200e+03 1.20560e+04

4839 1.42240e+04 1.09560e+04

4840 1.26400e+03 1.12860e+04

4841 8.09600e+03 4.55400e+03

4842 2.54400e+03 1.28260e+04

4843 7.37600e+03 9.39400e+03

4844 5.16800e+03 5.23600e+03

4845 5.85600e+03 4.33400e+03

4846 1.05120e+04 8.40400e+03

4847 1.78350e+04 3.58600e+03

4848 1.31200e+04 7.76600e+03

4849 8.01600e+03 7.96400e+03

4850 5.71200e+03 1.30900e+04

4851 1.31360e+04 1.04610e+04

4852 1.03840e+04 3.52000e+03

4853 9.22700e+03 4.33400e+03

4854 5.13600e+03 1.20560e+04

4855 1.22880e+04 4.11400e+03

4856 1.02240e+04 1.06480e+04

4857 3.31200e+03 1.12200e+04

4858 1.47840e+04 1.24960e+04

4859 1.28160e+04 6.61100e+03

4860 9.27500e+03 3.63000e+03

4861 7.21600e+03 1.16985e+04

4862 2.24000e+03 4.35600e+03

4863 1.44480e+04 1.14840e+04

4864 8.70400e+03 3.19000e+03

4865 1.21760e+04 7.65600e+03

4866 9.42400e+03 6.09400e+03

4867 1.33600e+04 9.83400e+03

4868 4.65600e+03 7.26550e+03

4869 1.62720e+04 7.65600e+03

4870 8.09600e+03 1.13300e+04

4871 1.26560e+04 1.13740e+04

4872 1.18560e+04 5.06000e+03

4873 2.06400e+03 1.05380e+04

4874 1.45600e+03 4.57600e+03

4875 1.65280e+04 7.65600e+03

4876 1.42560e+04 5.24150e+03

4877 1.22080e+04 1.20120e+04

4878 2.80000e+03 7.12800e+03

4879 1.13280e+04 1.28260e+04

4880 1.13160e+04 1.26060e+04

4881 1.58560e+04 4.27350e+03

4882 8.91200e+03 8.91000e+03

4883 1.10240e+04 7.01800e+03

4884 1.30720e+04 9.17400e+03

4885 8.56000e+03 4.11400e+03

4886 1.15200e+04 1.22320e+04

4887 1.27630e+04 5.23600e+03

4888 4.46400e+03 4.26800e+03

4889 1.20640e+04 4.66400e+03

4890 1.23840e+04 1.12640e+04

4891 1.46720e+04 7.01800e+03

4892 6.76800e+03 1.09505e+04

4893 1.14240e+04 4.55400e+03

4894 1.29760e+04 5.56600e+03

4895 1.30080e+04 1.13740e+04

4896 1.15360e+04 2.86000e+03

4897 1.30720e+04 4.81800e+03

4898 1.49440e+04 5.14800e+03

4899 1.38720e+04 9.39400e+03

4900 4.30400e+03 2.44200e+03

4901 1.58510e+04 4.22400e+03

4902 1.72270e+04 4.29000e+03

4903 1.13600e+03 7.23800e+03

4904 1.40000e+04 7.12800e+03

4905 1.11520e+04 5.34600e+03

4906 6.73600e+03 9.39400e+03

4907 7.98400e+03 7.96400e+03

4908 1.58560e+04 6.42400e+03

4909 6.54400e+03 1.11100e+04

4910 8.84800e+03 1.24960e+04

4911 1.39200e+03 4.46600e+03

4912 1.69070e+04 7.01800e+03

4913 3.21600e+03 5.07650e+03

4914 8.68800e+03 5.83000e+03

4915 1.22720e+04 1.13740e+04

4916 8.91200e+03 3.30000e+03

4917 7.28000e+03 1.17480e+04

4918 8.49600e+03 2.75000e+03

4919 3.15200e+03 8.92650e+03

4920 1.70400e+04 1.21220e+04

4921 4.17600e+03 1.23310e+04

4922 3.69600e+03 8.92650e+03

4923 2.46400e+03 1.15720e+04

4924 1.76480e+04 4.40000e+03

4925 1.32640e+04 9.83400e+03

4926 9.49200e+03 4.66400e+03

4927 6.25600e+03 9.79000e+03

4928 5.60000e+02 9.07500e+03

4929 1.93600e+03 4.46600e+03

4930 1.42720e+04 1.28700e+04

4931 1.57920e+04 2.09000e+03

4932 6.78400e+03 9.61400e+03

4933 1.37600e+04 7.01800e+03

4934 1.03520e+04 7.23800e+03

4935 1.04800e+04 5.50000e+03

4936 1.46400e+04 1.28700e+04

4937 4.30400e+03 6.10500e+03

4938 8.49600e+03 9.17400e+03

4939 1.41600e+04 2.09000e+03

4940 5.10400e+03 3.87200e+03

4941 6.19200e+03 1.26060e+04

4942 5.42400e+03 9.39400e+03

4943 1.70400e+04 1.02300e+04

4944 5.80800e+03 4.44400e+03

4945 8.62400e+03 5.83000e+03

4946 7.98400e+03 4.44400e+03

4947 1.51360e+04 1.10440e+04

4948 9.52000e+03 5.96200e+03

4949 1.32640e+04 8.52500e+03

4950 1.34190e+04 4.07000e+03

4951 7.82400e+03 9.94400e+03

4952 5.58400e+03 8.98150e+03

4953 3.76000e+03 2.09000e+03

4954 8.04800e+03 8.91000e+03

4955 1.41920e+04 1.07580e+04

4956 1.04520e+04 4.66400e+03

4957 7.44000e+03 9.39400e+03

4958 8.25600e+03 6.90800e+03

4959 1.10400e+03 6.47900e+03

4960 1.21760e+04 1.01640e+04

4961 1.14560e+04 5.50000e+03

4962 8.35200e+03 4.33400e+03

4963 1.22720e+04 2.64550e+03

4964 1.22080e+04 1.21220e+04

4965 9.44000e+03 9.39400e+03

4966 1.44800e+04 2.29900e+03

4967 4.94400e+03 1.10880e+04

4968 1.62720e+04 3.98750e+03

4969 7.44000e+03 3.87200e+03

4970 1.29600e+03 5.67600e+03

4971 4.04800e+03 1.28260e+04

4972 8.78400e+03 1.21220e+04

4973 5.02400e+03 4.64200e+03

4974 1.34880e+04 1.07580e+04

4975 5.76000e+03 1.13300e+04

4976 5.04000e+03 1.00540e+04

4977 8.35200e+03 2.53000e+03

4978 1.69120e+04 1.15720e+04

4979 4.99200e+03 1.22760e+04

4980 1.72640e+04 1.16105e+04

4981 9.00800e+03 9.17400e+03

4982 1.71360e+04 8.86600e+03

4983 3.65200e+03 2.57400e+03

4984 1.71680e+04 1.10440e+04

4985 4.49600e+03 9.79000e+03

4986 8.40000e+03 6.09400e+03

4987 6.32000e+03 9.39400e+03

4988 1.27520e+04 4.33400e+03

4989 6.25600e+03 3.74000e+03

4990 4.43200e+03 1.07580e+04

4991 1.87040e+04 5.70350e+03

4992 6.36800e+03 1.17920e+04

4993 7.60000e+03 4.84000e+03

4994 1.44480e+04 5.58250e+03

4995 1.03520e+04 6.77600e+03

4996 9.10400e+03 8.84400e+03

4997 5.96800e+03 9.39400e+03

4998 1.34560e+04 1.00540e+04

4999 8.49600e+03 9.39400e+03

5000 1.07040e+04 1.10660e+04

5001 1.04000e+03 9.15750e+03

5002 4.68000e+02 1.10000e+04

5003 1.27200e+04 8.17300e+03

5004 1.26560e+04 5.47800e+03

5005 7.60000e+03 7.28200e+03

5006 1.37120e+04 5.56600e+03

5007 6.57100e+03 1.00540e+04

5008 5.48800e+03 2.20000e+03

5009 1.38080e+04 4.97200e+03

5010 1.03840e+04 1.00540e+04

5011 6.56000e+02 4.46600e+03

5012 6.03200e+03 1.20560e+04

5013 1.46400e+04 9.39400e+03

5014 1.02560e+04 3.74000e+03

5015 6.83200e+03 5.47800e+03

5016 1.54080e+04 2.09000e+03

5017 1.37440e+04 5.96200e+03

5018 1.35360e+04 1.24960e+04

5019 8.72000e+03 6.77600e+03

5020 1.55200e+04 3.41000e+03

5021 7.76000e+03 9.94400e+03

5022 1.00000e+04 3.19000e+03

5023 1.61280e+04 8.86600e+03

5024 7.76000e+03 5.85200e+03

5025 9.74400e+03 7.48550e+03

5026 1.08640e+04 5.50000e+03

5027 3.79200e+03 1.02960e+04

5028 8.81600e+03 4.83450e+03

5029 1.15680e+04 1.06480e+04

5030 1.27840e+04 4.81800e+03

5031 7.21600e+03 1.22760e+04

5032 1.43200e+04 1.23090e+04

5033 1.80800e+03 2.04050e+03

5034 4.17600e+03 3.42100e+03

5035 5.55200e+03 1.22760e+04

5036 5.64800e+03 1.09120e+04

5037 1.33920e+04 2.80500e+03

5038 7.74400e+03 1.05380e+04

5039 5.87200e+03 1.27710e+04

5040 7.21600e+03 8.12900e+03

5041 1.11840e+04 9.61400e+03

5042 1.32640e+04 3.74000e+03

5043 1.79360e+04 2.73900e+03

5044 4.75200e+03 8.67900e+03

5045 1.38880e+04 7.01800e+03

5046 6.46400e+03 1.28260e+04

5047 2.83200e+03 6.01700e+03

5048 1.64640e+04 8.86600e+03

5049 7.92000e+03 8.40400e+03

5050 3.02400e+03 1.06480e+04

5051 1.31040e+04 2.09000e+03

5052 7.02400e+03 2.53000e+03

5053 1.26240e+04 5.83000e+03

5054 1.00960e+04 8.62400e+03

5055 4.43200e+03 9.79000e+03

5056 7.88800e+03 1.29360e+04

5057 1.03840e+04 3.74000e+03

5058 1.06400e+04 3.08000e+03

5059 9.84000e+03 7.23800e+03

5060 1.60840e+04 4.44400e+03

5061 5.26400e+03 1.09670e+04

5062 3.48800e+03 4.90600e+03

5063 7.05600e+03 6.61100e+03

5064 4.68800e+03 1.26060e+04

5065 1.66880e+04 1.19020e+04

5066 1.10880e+04 7.01800e+03

5067 8.40000e+03 7.96400e+03

5068 1.28480e+04 3.30000e+03

5069 1.84160e+04 1.10440e+04

5070 1.77760e+04 4.76300e+03

5071 5.93600e+03 1.21990e+04

5072 2.96000e+03 1.17260e+04

5073 2.51700e+03 4.20200e+03

5074 6.11200e+03 1.17920e+04

5075 1.56320e+04 5.14800e+03

5076 5.77600e+03 3.87200e+03

5077 1.22880e+04 4.88400e+03

5078 7.00800e+03 7.85400e+03

5079 9.44000e+03 9.83400e+03

5080 1.27680e+04 6.79800e+03

5081 6.35200e+03 1.20560e+04

5082 1.00000e+04 5.50000e+03

5083 8.91200e+03 9.34450e+03

5084 6.11200e+03 4.22400e+03

5085 1.57920e+04 8.09600e+03

5086 7.18400e+03 1.05380e+04

5087 3.84000e+03 4.79600e+03

5088 6.60800e+03 1.24410e+04

5089 2.19200e+03 1.08460e+04

5090 1.27520e+04 8.58550e+03

5091 1.36800e+04 3.79500e+03

5092 8.27200e+03 1.17480e+04

5093 1.83520e+04 1.13135e+04

5094 1.62720e+04 3.80600e+03

5095 1.44480e+04 2.29900e+03

5096 9.50400e+03 2.97000e+03

5097 1.11200e+04 2.97000e+03

5098 7.53600e+03 1.26060e+04

5099 1.64320e+04 1.07690e+04

5100 1.11520e+04 7.48550e+03

5101 6.19200e+03 1.22760e+04

5102 1.02880e+04 1.30900e+04

5103 1.01920e+04 2.97000e+03

5104 1.82240e+04 1.27050e+04

5105 1.42240e+04 1.07580e+04

5106 1.52800e+04 7.65600e+03

5107 3.07200e+03 6.79800e+03

5108 1.85120e+04 1.22650e+04

5109 1.62720e+04 8.86600e+03

5110 1.41920e+04 1.11540e+04

5111 1.08320e+04 2.09000e+03

5112 1.08320e+04 2.31000e+03

5113 1.53760e+04 9.46000e+03

5114 2.59200e+03 6.79800e+03

5115 4.27200e+03 1.28260e+04

5116 1.35470e+04 5.34600e+03

5117 5.00800e+03 1.05710e+04

5118 1.38440e+04 2.09000e+03

5119 9.20000e+03 3.70150e+03

5120 6.99200e+03 3.52000e+03

5121 1.15360e+04 3.74000e+03

5122 9.42400e+03 6.20400e+03

5123 1.00000e+04 8.84400e+03

5124 1.33920e+04 1.28700e+04

5125 3.28000e+03 1.08020e+04

5126 7.82400e+03 1.29360e+04

5127 1.61440e+04 4.31200e+03

5128 6.25600e+03 3.52000e+03

5129 6.28800e+03 1.31175e+04

5130 8.70400e+03 2.97000e+03

5131 4.33600e+03 1.10000e+04

5132 9.39200e+03 6.77600e+03

5133 1.79680e+04 2.73900e+03

5134 7.74800e+03 1.08900e+04

5135 7.18400e+03 5.13150e+03

5136 1.12800e+04 1.30625e+04

5137 6.25600e+03 1.05380e+04

5138 1.04160e+04 6.09400e+03

5139 1.71200e+03 1.30900e+04

5140 7.37600e+03 7.52400e+03

5141 1.32040e+04 4.07000e+03

5142 1.59200e+04 3.55300e+03

5143 1.55360e+04 7.70550e+03

5144 8.30400e+03 1.21440e+04

5145 8.18700e+03 2.42000e+03

5146 8.49600e+03 9.83400e+03

5147 1.36520e+04 4.22400e+03

5148 1.18240e+04 1.04115e+04

5149 1.87040e+04 1.29690e+04

5150 1.33440e+04 7.76600e+03

5151 1.71680e+04 2.32100e+03

5152 1.52960e+04 4.66400e+03

5153 1.37480e+04 5.08200e+03

5154 1.87840e+04 1.20890e+04

5155 1.85760e+04 2.92600e+03

5156 1.09600e+04 8.25000e+03

5157 1.25600e+04 1.10660e+04

5158 1.06400e+04 4.22400e+03

5159 1.70720e+04 8.48100e+03

5160 8.68800e+03 5.34600e+03

5161 6.51200e+03 9.17400e+03

5162 1.16000e+04 1.06480e+04

5163 1.38080e+04 9.93850e+03

5164 1.81280e+04 2.57400e+03

5165 9.04000e+03 1.08240e+04

5166 4.60300e+03 7.08400e+03

5167 1.51520e+04 7.23800e+03

5168 8.24000e+03 1.21440e+04

5169 2.13200e+03 5.01600e+03

5170 1.25280e+04 9.28400e+03

5171 1.32000e+04 5.96200e+03

5172 1.02240e+04 6.09400e+03

5173 1.05760e+04 1.04280e+04

5174 2.35200e+03 5.23600e+03

5175 8.48000e+02 7.23800e+03

5176 9.26400e+03 5.12600e+03

5177 7.28000e+03 2.64000e+03

5178 1.56000e+04 7.87600e+03

5179 1.41600e+04 6.36900e+03

5180 1.43520e+04 7.23800e+03

5181 1.12480e+04 6.09400e+03

5182 4.72000e+03 5.12600e+03

5183 1.38350e+04 2.09000e+03

5184 8.84800e+03 3.70700e+03

5185 1.48640e+04 1.28150e+04

5186 4.62800e+03 7.08400e+03

5187 1.58400e+03 1.30900e+04

5188 9.90800e+03 5.98400e+03

5189 1.46080e+04 2.29900e+03

5190 1.75840e+04 1.12530e+04

5191 1.34240e+04 1.10660e+04

5192 1.75520e+04 3.82800e+03

5193 8.81600e+03 1.09175e+04

5194 1.08320e+04 1.31175e+04

5195 3.66400e+03 2.26050e+03

5196 1.00000e+04 2.09000e+03

5197 1.57600e+04 1.19020e+04

5198 1.28480e+04 1.06480e+04

5199 5.68000e+03 4.64200e+03

5200 1.83520e+04 2.50800e+03

5201 1.57920e+04 1.03840e+04

5202 1.77160e+04 3.58600e+03

5203 6.38400e+03 3.52000e+03

5204 1.62720e+04 4.66400e+03

5205 1.24000e+04 6.42400e+03

5206 4.75200e+03 1.03840e+04

5207 1.56800e+04 2.50800e+03

5208 5.49900e+03 1.11760e+04

5209 1.10560e+04 8.09600e+03

5210 1.66560e+04 9.83400e+03

5211 1.23680e+04 5.96200e+03

5212 1.29440e+04 1.24960e+04

5213 1.51840e+04 4.81800e+03

5214 1.13120e+04 7.65600e+03

5215 1.09920e+04 7.82100e+03

5216 5.55200e+03 1.31340e+04

5217 7.98400e+03 3.52000e+03

5218 1.08640e+04 4.22400e+03

5219 1.18240e+04 1.08680e+04

5220 1.52000e+03 5.29100e+03

5221 1.40270e+04 2.42000e+03

5222 8.50700e+03 1.04280e+04

5223 1.47040e+04 7.12800e+03

5224 8.84800e+03 2.64000e+03

5225 8.99200e+03 9.39400e+03

5226 6.51200e+03 2.97000e+03

5227 1.01920e+04 2.31000e+03

5228 9.55200e+03 3.89400e+03

5229 1.19520e+04 6.61100e+03

5230 1.26400e+03 7.23800e+03

5231 1.63040e+04 1.30845e+04

5232 1.62080e+04 8.86600e+03

5233 1.25280e+04 1.28700e+04

5234 8.97600e+03 8.40400e+03

5235 1.84160e+04 9.17950e+03

5236 1.08320e+04 4.09200e+03

5237 2.54400e+03 5.01050e+03

5238 1.29120e+04 1.13740e+04

5239 9.26400e+03 8.51400e+03

5240 2.71500e+03 4.57600e+03

5241 1.59040e+04 3.91600e+03

5242 1.21440e+04 2.31000e+03

5243 1.81230e+04 2.81600e+03

5244 5.20400e+03 5.50000e+03

5245 3.92000e+03 2.57400e+03

5246 4.91200e+03 7.26550e+03

5247 1.49870e+04 4.66400e+03

5248 1.17920e+04 2.31000e+03

5249 3.72800e+03 1.17260e+04

5250 1.15680e+04 1.30075e+04

5251 5.72800e+03 5.12600e+03

5252 9.87200e+03 5.79150e+03

5253 1.40320e+04 2.74450e+03

5254 1.07360e+04 8.25000e+03

5255 1.40320e+04 3.63000e+03

5256 6.60800e+03 2.31000e+03

5257 1.21440e+04 7.82100e+03

5258 1.00320e+04 5.74200e+03

5259 1.42400e+03 6.00600e+03

5260 1.30720e+04 9.50400e+03

5261 5.61600e+03 8.32700e+03

5262 5.63200e+03 4.64200e+03

5263 9.40300e+03 5.34600e+03

5264 1.68800e+04 6.72100e+03

5265 8.49600e+03 1.21440e+04

5266 5.55600e+03 4.33400e+03

5267 7.93600e+03 2.31000e+03

5268 5.29600e+03 5.23600e+03

5269 1.77120e+04 1.05325e+04

5270 1.03200e+04 7.48550e+03

5271 1.32000e+04 1.16380e+04

5272 1.48000e+04 7.76600e+03

5273 1.47360e+04 7.76600e+03

5274 1.65000e+04 4.29000e+03

5275 1.38080e+04 1.03840e+04

5276 1.85760e+04 3.43750e+03

5277 6.99200e+03 6.66050e+03

5278 7.85600e+03 2.09000e+03

5279 1.06990e+04 3.19000e+03

5280 9.54700e+03 5.72000e+03

5281 7.50400e+03 9.61400e+03

5282 5.26400e+03 3.52000e+03

5283 9.55200e+03 1.02740e+04

5284 8.43200e+03 6.31400e+03

5285 5.58400e+03 1.24960e+04

5286 7.60000e+03 1.10000e+04

5287 1.00640e+04 5.02150e+03

5288 1.01280e+04 8.25000e+03

5289 6.00000e+03 2.86000e+03

5290 1.54400e+04 9.17400e+03

5291 3.02400e+03 1.12200e+04

5292 8.91200e+03 3.89400e+03

5293 1.38720e+04 4.80150e+03

5294 6.48000e+03 9.39400e+03

5295 7.02400e+03 3.19000e+03

5296 1.80640e+04 2.42000e+03

5297 1.65920e+04 1.17920e+04

5298 9.80800e+03 8.51400e+03

5299 1.34240e+04 2.42000e+03

5300 3.69600e+03 1.12200e+04

5301 8.27200e+03 1.27160e+04

5302 1.08640e+04 3.96000e+03

5303 8.80000e+03 8.91000e+03

5304 1.58880e+04 1.21220e+04

5305 1.59520e+04 8.54150e+03

5306 1.55360e+04 7.87600e+03

5307 1.11880e+04 5.03800e+03

5308 1.59520e+04 3.55300e+03

5309 1.45760e+04 7.23800e+03

5310 1.53120e+04 2.90400e+03

5311 9.76000e+02 1.13520e+04

5312 5.92000e+02 7.01800e+03

5313 1.09600e+04 4.11400e+03

5314 6.84800e+03 1.24960e+04

5315 1.00320e+04 3.94350e+03

5316 1.08480e+04 1.15940e+04

5317 5.36000e+03 3.51450e+03

5318 3.53600e+03 1.23860e+04

5319 1.48960e+04 9.49850e+03

5320 7.88800e+03 7.52400e+03

5321 1.32640e+04 1.14840e+04

5322 1.41800e+04 1.27600e+04

5323 6.99200e+03 3.24500e+03

5324 1.85760e+04 5.70350e+03

5325 8.62400e+03 7.52400e+03

5326 1.37120e+04 7.01800e+03

5327 1.62240e+04 1.28700e+04

5328 7.09200e+03 4.92800e+03

5329 6.25600e+03 1.21990e+04

5330 1.66240e+04 4.10300e+03

5331 1.10400e+03 1.10550e+04

5332 9.68000e+03 8.84400e+03

5333 6.86400e+03 1.06480e+04

5334 7.28000e+03 4.22400e+03

5335 1.26880e+04 5.47800e+03

5336 1.30720e+04 8.52500e+03

5337 7.16800e+03 1.11100e+04

5338 1.68160e+04 9.29500e+03

5339 6.73600e+03 1.05380e+04

5340 5.26400e+03 3.87200e+03

5341 1.70720e+04 1.02300e+04

5342 5.07200e+03 4.93900e+03

5343 1.78240e+04 8.71200e+03

5344 2.44800e+03 6.01700e+03

5345 1.90400e+03 4.57600e+03

5346 8.39500e+03 6.90800e+03

5347 1.09280e+04 1.03180e+04

5348 1.10880e+04 7.82100e+03

5349 1.35840e+04 1.23860e+04

5350 5.20000e+03 9.39400e+03

5351 8.27200e+03 7.52400e+03

5352 2.62400e+03 7.12800e+03

5353 7.28000e+03 2.53000e+03

5354 1.13440e+04 8.25000e+03

5355 1.60800e+04 1.00540e+04

5356 3.47200e+03 3.22850e+03

5357 1.28160e+04 7.65600e+03

5358 1.33600e+04 3.74000e+03

5359 1.32000e+04 3.19000e+03

5360 3.58800e+03 4.68600e+03

5361 1.61600e+03 8.92650e+03

5362 9.76000e+02 1.11100e+04

5363 1.74240e+04 3.15700e+03

5364 1.55040e+04 1.07690e+04

5365 1.63040e+04 4.18000e+03

5366 1.18240e+04 5.96200e+03

5367 9.18400e+03 2.75000e+03

5368 3.80800e+03 1.05380e+04

5369 8.49600e+03 1.30900e+04

5370 1.14280e+04 4.66400e+03

5371 1.80640e+04 7.48550e+03

5372 1.80960e+04 7.28200e+03

5373 6.81600e+03 3.74000e+03

5374 5.64800e+03 3.87200e+03

5375 9.55200e+03 8.25000e+03

5376 7.56800e+03 1.17480e+04

5377 8.91200e+03 9.94400e+03

5378 1.28040e+04 1.17920e+04

5379 6.76800e+03 3.74000e+03

5380 2.64000e+03 5.07100e+03

5381 1.94000e+03 4.35600e+03

5382 1.21760e+04 5.07650e+03

5383 7.55200e+03 7.85400e+03

5384 1.21440e+04 3.08000e+03

5385 1.60480e+04 6.42400e+03

5386 1.02560e+04 4.22400e+03

5387 1.28480e+04 1.08680e+04

5388 1.01600e+04 8.25000e+03

5389 1.08000e+04 7.65600e+03

5390 1.69120e+04 1.16820e+04

5391 1.76160e+04 2.19450e+03

5392 5.93600e+03 7.53500e+03

5393 9.77600e+03 7.48550e+03

5394 1.24320e+04 1.00540e+04

5395 6.09600e+03 1.05380e+04

5396 6.57600e+03 7.58450e+03

5397 1.21120e+04 7.65600e+03

5398 1.33280e+04 4.97200e+03

5399 1.07360e+04 1.17480e+04

5400 2.96000e+03 1.12200e+04

5401 9.72800e+03 1.17480e+04

5402 4.36800e+03 7.08400e+03

5403 1.72000e+04 1.31340e+04

5404 8.16000e+02 3.14600e+03

5405 1.14880e+04 9.83400e+03

5406 1.57600e+04 3.30000e+03

5407 4.40000e+03 7.08400e+03

5408 1.57920e+04 3.80600e+03

5409 7.20000e+02 5.96200e+03

5410 2.58000e+03 4.90600e+03

5411 9.80800e+03 2.53000e+03

5412 1.61120e+04 6.42400e+03

5413 1.21440e+04 1.29525e+04

5414 5.10400e+03 1.31175e+04

5415 7.56800e+03 1.13300e+04

5416 1.00640e+04 4.22400e+03

5417 5.20000e+03 1.23860e+04

5418 1.25920e+04 8.17300e+03

5419 1.07680e+04 7.48550e+03

5420 1.61440e+04 4.18000e+03

5421 4.20800e+03 7.08400e+03

5422 1.27520e+04 3.30000e+03

5423 5.55200e+03 4.00400e+03

5424 1.45440e+04 1.00540e+04

5425 6.99200e+03 1.27710e+04

5426 1.53760e+04 2.29900e+03

5427 1.08320e+04 8.25000e+03

5428 1.43520e+04 1.00540e+04

5429 1.36200e+04 9.39400e+03

5430 1.65440e+04 1.04940e+04

5431 5.28000e+03 1.30900e+04

5432 8.84800e+03 9.72400e+03

5433 2.70400e+03 8.92650e+03

5434 1.12110e+04 4.44400e+03

5435 1.32640e+04 1.17920e+04

5436 1.24640e+04 9.33900e+03

5437 4.94400e+03 1.00540e+04

5438 6.86400e+03 1.30130e+04

5439 3.97200e+03 1.20560e+04

5440 5.71200e+03 3.87200e+03

5441 1.04800e+04 1.03730e+04

5442 1.27840e+04 8.17300e+03

5443 2.72000e+03 2.09000e+03

5444 1.36800e+04 1.10110e+04

5445 1.47360e+04 1.19020e+04

5446 6.83200e+03 9.39400e+03

5447 1.73760e+04 1.24410e+04

5448 1.40960e+04 7.65600e+03

5449 1.87200e+03 4.68600e+03

5450 2.64000e+03 6.79800e+03

5451 1.72000e+04 1.00375e+04

5452 1.59840e+04 9.83400e+03

5453 1.35880e+04 7.23800e+03

5454 3.02400e+03 1.05380e+04

5455 7.24800e+03 8.62400e+03

5456 9.23200e+03 2.47500e+03

5457 3.76000e+03 6.10500e+03

5458 1.34880e+04 2.42000e+03

5459 9.16800e+03 7.52400e+03

5460 1.56320e+04 3.60800e+03

5461 1.48800e+03 1.23860e+04

5462 3.80800e+03 1.12200e+04

5463 1.64640e+04 4.31200e+03

5464 2.25100e+03 4.68600e+03

5465 1.69440e+04 6.93550e+03

5466 1.26880e+04 2.42000e+03

5467 1.25920e+04 4.88950e+03

5468 1.77600e+03 4.46600e+03

5469 1.32320e+04 8.52500e+03

5470 5.42400e+03 3.74000e+03

5471 1.67040e+04 9.83400e+03

5472 2.63500e+03 1.15720e+04

5473 5.23200e+03 9.39400e+03

5474 1.08960e+04 2.53000e+03

5475 9.39200e+03 5.83000e+03

5476 1.16000e+04 3.46500e+03

5477 7.60000e+03 1.22760e+04

5478 9.74400e+03 2.31000e+03

5479 5.77600e+03 9.39400e+03

5480 7.28000e+03 6.31400e+03

5481 1.49440e+04 3.52000e+03

5482 1.00960e+04 1.30900e+04

5483 1.57920e+04 4.79600e+03

5484 5.05600e+03 4.00400e+03

5485 1.45120e+04 2.09000e+03

5486 1.44000e+04 1.04940e+04

5487 7.31200e+03 3.52000e+03

5488 9.64300e+03 4.66400e+03

5489 1.13440e+04 7.65600e+03

5490 1.59520e+04 5.95100e+03

5491 1.85440e+04 2.92600e+03

5492 1.09280e+04 1.08680e+04

5493 1.65920e+04 4.02600e+03

5494 1.80590e+04 2.50800e+03

5495 1.02880e+04 9.94400e+03

5496 1.26600e+04 4.97200e+03

5497 1.42990e+04 6.64400e+03

5498 7.12000e+03 1.01640e+04

5499 2.48000e+03 1.05380e+04

5500 8.84800e+03 9.83400e+03

5501 8.40000e+03 1.08295e+04

5502 1.82880e+04 1.20835e+04

5503 8.65600e+03 3.70700e+03

5504 1.00640e+04 4.11400e+03

5505 5.61600e+03 1.30900e+04

5506 1.63360e+04 1.26005e+04

5507 1.05760e+04 2.20000e+03

5508 8.72000e+03 7.96400e+03

5509 4.25600e+03 1.11100e+04

5510 7.07200e+03 5.61000e+03

5511 1.23680e+04 1.03565e+04

5512 9.87600e+03 4.66400e+03

5513 1.74760e+04 1.30900e+04

5514 1.62400e+04 2.20000e+03

5515 9.48800e+03 4.00400e+03

5516 1.57600e+04 2.90400e+03

5517 6.06400e+03 3.30000e+03

5518 1.07040e+04 7.65600e+03

5519 7.05600e+03 1.06480e+04

5520 1.82880e+04 5.75850e+03

5521 4.40000e+03 6.16000e+03

5522 3.87600e+03 1.13300e+04

5523 1.27520e+04 3.41000e+03

5524 1.12800e+04 7.48550e+03

5525 1.50240e+04 6.61100e+03

5526 1.87840e+04 1.24410e+04

5527 1.80640e+04 2.16700e+03

5528 1.42880e+04 5.83000e+03

5529 5.20000e+03 1.29360e+04

5530 7.79200e+03 1.05930e+04

5531 7.79200e+03 7.52400e+03

5532 9.74400e+03 3.19000e+03

5533 1.39040e+04 5.28550e+03

5534 1.73280e+04 8.26100e+03

5535 1.07040e+04 1.31175e+04

5536 3.20000e+03 1.12200e+04

5537 1.12160e+04 1.23860e+04

5538 1.70080e+04 8.09600e+03

5539 1.09280e+04 8.62400e+03

5540 1.08640e+04 7.82100e+03

5541 4.64000e+02 4.33400e+03

5542 1.00960e+04 1.11100e+04

5543 1.09280e+04 9.39400e+03

5544 7.12000e+03 1.19020e+04

5545 1.35840e+04 3.30000e+03

5546 4.57600e+03 1.22760e+04

5547 5.80800e+03 4.11400e+03

5548 1.30080e+04 7.28200e+03

5549 5.80800e+03 4.33400e+03

5550 1.52800e+04 1.01090e+04

5551 1.29440e+04 7.23800e+03

5552 7.95200e+03 5.85200e+03

5553 2.00000e+03 4.46600e+03

5554 3.82400e+03 1.14400e+04

5555 1.55360e+04 9.83400e+03

5556 9.20000e+03 1.14070e+04

5557 1.20800e+04 1.24960e+04

5558 2.06400e+03 1.06920e+04

5559 2.27600e+03 1.17260e+04

5560 1.05760e+04 9.61400e+03

5561 1.30080e+04 4.22400e+03

5562 2.18700e+03 2.09000e+03

5563 7.84000e+02 4.46600e+03

5564 8.62400e+03 9.17400e+03

5565 1.82400e+04 4.07000e+03

5566 3.26400e+03 1.12200e+04

5567 5.00800e+03 5.12600e+03

5568 1.28000e+04 1.06480e+04

5569 3.40800e+03 1.04500e+04

5570 1.64960e+04 4.98300e+03

5571 6.92800e+03 3.19000e+03

5572 3.72800e+03 2.31000e+03

5573 1.35240e+04 4.11400e+03

5574 6.35200e+03 3.52000e+03

5575 1.05600e+04 1.15940e+04

5576 1.60680e+04 1.23310e+04

5577 1.95200e+03 1.14620e+04

5578 4.72000e+03 4.15800e+03

5579 1.12430e+04 4.66400e+03

5580 1.58880e+04 6.72100e+03

5581 5.90400e+03 2.09000e+03

5582 1.78400e+04 3.82250e+03

5583 1.61440e+04 4.97750e+03

5584 1.82560e+04 1.27050e+04

5585 4.30400e+03 4.96100e+03

5586 1.89870e+04 3.03600e+03

5587 1.50880e+04 5.14800e+03

5588 1.66560e+04 4.18000e+03

5589 1.68800e+04 4.44400e+03

5590 6.43200e+03 1.19020e+04

5591 3.28000e+03 4.68600e+03

5592 1.07360e+04 3.74000e+03

5593 1.17920e+04 5.96200e+03

5594 1.10400e+03 5.25250e+03

5595 1.07200e+04 7.12800e+03

5596 1.38880e+04 2.42000e+03

5597 1.00000e+04 6.09400e+03

5598 8.62400e+03 5.34600e+03

5599 3.66400e+03 1.08790e+04

5600 1.02240e+04 1.01640e+04

5601 8.09600e+03 4.22400e+03

5602 1.16320e+04 1.06480e+04

5603 1.49760e+04 9.83400e+03

5604 1.19840e+04 1.22320e+04

5605 1.33280e+04 1.16380e+04

5606 1.76000e+04 1.02300e+04

5607 1.91520e+04 2.54100e+03

5608 6.73600e+03 7.52400e+03

5609 1.51200e+04 7.65600e+03

5610 1.30400e+04 9.72400e+03

5611 5.52000e+03 1.13300e+04

5612 1.34560e+04 2.42000e+03

5613 1.32000e+04 3.52000e+03

5614 8.46400e+03 3.52000e+03

5615 1.38080e+04 1.31395e+04

5616 2.67200e+03 7.28200e+03

5617 1.41920e+04 1.24960e+04

5618 9.23200e+03 4.73550e+03

5619 1.30720e+04 8.36000e+03

5620 1.02880e+04 8.73400e+03

5621 1.64640e+04 1.07690e+04

5622 1.43520e+04 1.21220e+04

5623 5.77600e+03 3.74000e+03

5624 1.73760e+04 1.29690e+04

5625 1.70400e+04 5.62100e+03

5626 6.57600e+03 6.52850e+03

5627 1.72800e+04 1.23310e+04

5628 9.23200e+03 8.51400e+03

5629 7.82400e+03 1.08900e+04

5630 1.88320e+04 7.11700e+03

5631 2.37900e+03 7.01800e+03

5632 1.58880e+04 9.83400e+03

5633 1.19520e+04 9.61400e+03

5634 3.53600e+03 8.92650e+03

5635 1.42880e+04 8.63500e+03

5636 8.70400e+03 2.64000e+03

5637 6.12800e+03 9.17400e+03

5638 5.80800e+03 3.52000e+03

5639 4.12800e+03 7.19400e+03

5640 1.31600e+03 5.89600e+03

5641 1.03200e+04 1.24960e+04

5642 1.44640e+04 1.03840e+04

5643 1.46400e+04 7.76600e+03

5644 1.40590e+04 6.79800e+03

5645 1.78880e+04 2.97000e+03

5646 1.48640e+04 1.16930e+04

5647 1.07200e+03 1.11100e+04

5648 1.77760e+04 3.04700e+03

5649 2.70400e+03 1.14950e+04

5650 8.56000e+03 2.97000e+03

5651 5.52000e+03 3.30000e+03

5652 8.43200e+03 8.91000e+03

5653 1.42400e+03 7.12800e+03

5654 1.77160e+04 3.43200e+03

5655 1.04800e+04 7.48550e+03

5656 1.66240e+04 1.07690e+04

5657 8.81600e+03 3.89400e+03

5658 1.38030e+04 4.55400e+03

5659 1.29760e+04 4.81800e+03

5660 1.65600e+04 6.42400e+03

5661 1.52000e+03 4.20200e+03

5662 1.76800e+04 8.26100e+03

5663 1.13440e+04 9.39400e+03

5664 7.20000e+02 7.01800e+03

5665 8.56000e+03 4.44400e+03

5666 1.37440e+04 1.14840e+04

5667 1.64800e+03 1.19460e+04

5668 1.28480e+04 4.22400e+03

5669 1.46030e+04 6.09400e+03

5670 1.82560e+04 9.09700e+03

5671 1.25120e+04 8.73400e+03

5672 6.24000e+03 5.61000e+03

5673 7.24800e+03 9.17400e+03

5674 3.05600e+03 1.24465e+04

5675 5.96800e+03 1.22760e+04

5676 1.73920e+04 2.14500e+03

5677 1.58880e+04 1.23090e+04

5678 4.68800e+03 1.15500e+04

5679 1.70080e+04 5.62100e+03

5680 6.11200e+03 2.64000e+03

5681 6.81600e+03 4.66400e+03

5682 7.66400e+03 1.01640e+04

5683 8.09600e+03 1.28260e+04

5684 1.22400e+04 5.23600e+03

5685 1.56320e+04 2.09000e+03

5686 9.07200e+03 5.61000e+03

5687 1.14720e+04 4.91150e+03

5688 1.58240e+04 7.23800e+03

5689 1.15200e+03 1.11100e+04

5690 1.38080e+04 1.29250e+04

5691 1.61440e+04 1.30845e+04

5692 1.13120e+04 5.34600e+03

5693 1.12800e+04 5.79150e+03

5694 7.18400e+03 2.42000e+03

5695 1.39200e+03 1.02960e+04

5696 1.24640e+04 1.28700e+04

5697 5.29600e+03 7.63400e+03

5698 9.45600e+03 4.72450e+03

5699 2.36800e+03 1.15720e+04

5700 6.51600e+03 4.66400e+03

5701 6.38400e+03 4.22400e+03

5702 9.42400e+03 8.09600e+03

5703 7.46700e+03 4.81800e+03

5704 3.18400e+03 6.96300e+03

5705 7.31200e+03 5.85200e+03

5706 1.14080e+04 1.04060e+04

5707 5.00800e+03 1.29360e+04

5708 1.22720e+04 9.61400e+03

5709 1.71360e+04 6.13250e+03

5710 1.17120e+04 3.08000e+03

5711 4.04800e+03 1.30900e+04

5712 1.28480e+04 8.17300e+03

5713 7.82400e+03 1.20120e+04

5714 1.58560e+04 2.09000e+03

5715 4.65600e+03 1.18030e+04

5716 1.64320e+04 6.72100e+03

5717 1.12160e+04 1.21220e+04

5718 1.45120e+04 1.10440e+04

5719 1.44480e+04 8.04100e+03

5720 1.57920e+04 3.30000e+03

5721 1.46000e+03 2.09000e+03

5722 1.06400e+04 9.17400e+03

5723 1.57870e+04 4.33400e+03

5724 1.05120e+04 9.94400e+03

5725 7.18400e+03 2.53000e+03

5726 1.59360e+04 1.14620e+04

5727 1.50030e+04 5.52200e+03

5728 5.13600e+03 9.39400e+03

5729 6.57600e+03 1.31175e+04

5730 1.22880e+04 3.08000e+03

5731 1.34880e+04 3.63000e+03

5732 1.14240e+04 3.96000e+03

5733 1.66880e+04 3.75100e+03

5734 1.15680e+04 7.48550e+03

5735 7.66400e+03 9.39400e+03

5736 1.73280e+04 1.27050e+04

5737 1.39680e+04 1.26060e+04

5738 9.48800e+03 4.11400e+03

5739 1.80680e+04 2.66200e+03

5740 1.30720e+04 8.69000e+03

5741 1.81920e+04 1.27050e+04

5742 4.81600e+03 7.08400e+03

5743 4.72000e+03 4.26800e+03

5744 1.72800e+04 1.20120e+04

5745 1.02880e+04 9.50400e+03

5746 9.76000e+02 4.68600e+03

5747 4.75200e+03 2.09000e+03

5748 6.51200e+03 9.70200e+03

5749 1.07360e+04 1.22320e+04

5750 4.72000e+03 1.18030e+04

5751 8.62400e+03 2.97000e+03

5752 1.34720e+04 1.23860e+04

5753 8.16000e+02 1.23310e+04

5754 7.56800e+03 3.87200e+03

5755 6.92800e+03 8.65700e+03

5756 1.60480e+04 9.24000e+03

5757 1.17920e+04 3.19000e+03

5758 8.33600e+03 7.07300e+03

5759 1.56640e+04 7.01800e+03

5760 1.16000e+04 1.15940e+04

5761 1.15680e+04 1.13740e+04

5762 9.80800e+03 3.24500e+03

5763 3.66400e+03 2.09000e+03

5764 1.89160e+04 1.19130e+04

5765 8.19200e+03 2.64000e+03

5766 1.48640e+04 2.90400e+03

5767 1.76480e+04 1.06590e+04

5768 6.35200e+03 2.91500e+03

5769 9.41200e+03 8.73400e+03

5770 8.72000e+03 5.47800e+03

5771 7.44000e+03 9.83400e+03

5772 1.75200e+04 1.30295e+04

5773 1.62080e+04 1.12530e+04

5774 1.40320e+04 4.11400e+03

5775 6.89600e+03 2.97000e+03

5776 1.59360e+04 1.02740e+04

5777 1.12800e+04 1.10660e+04

5778 1.03200e+04 5.15350e+03

5779 3.30000e+03 1.20560e+04

5780 1.41760e+04 5.45600e+03

5781 1.76800e+04 7.11700e+03

5782 8.04800e+03 8.40400e+03

5783 1.56320e+04 4.55400e+03

5784 1.48640e+04 4.22400e+03

5785 1.37760e+04 5.10400e+03

5786 1.76000e+02 2.04050e+03

5787 9.32800e+03 7.70550e+03

5788 7.98400e+03 1.26060e+04

5789 1.36800e+04 5.10400e+03

5790 9.71200e+03 6.77600e+03

5791 6.56000e+02 2.09000e+03

5792 1.10560e+04 5.79700e+03

5793 1.59360e+04 9.02000e+03

5794 1.55360e+04 9.17400e+03

5795 8.04800e+03 9.39400e+03

5796 8.19200e+03 2.53000e+03

5797 1.16000e+04 7.48550e+03

5798 1.19880e+04 4.22400e+03

5799 2.33600e+03 4.35600e+03

5800 9.10400e+03 1.20120e+04

5801 7.37600e+03 8.12900e+03

5802 1.25280e+04 1.15940e+04

5803 1.41550e+04 5.56600e+03

5804 6.41600e+03 1.31175e+04

5805 4.88000e+03 4.18550e+03

5806 8.36800e+03 1.28260e+04

5807 1.42240e+04 5.96200e+03

5808 1.12160e+04 2.58500e+03

5809 8.75200e+03 9.72400e+03

5810 9.07200e+03 4.92800e+03

5811 9.26400e+03 5.61000e+03

5812 1.21120e+04 8.51400e+03

5813 1.05120e+04 8.51400e+03

5814 1.21280e+04 1.20120e+04

5815 1.90880e+04 2.48600e+03

5816 4.17600e+03 7.08400e+03

5817 1.26880e+04 2.25500e+03

5818 1.77440e+04 4.55400e+03

5819 4.91200e+03 1.03840e+04

5820 1.45920e+04 3.96000e+03

5821 1.55040e+04 4.44400e+03

5822 1.90560e+04 1.31340e+04

5823 1.46080e+04 1.07690e+04

5824 1.12160e+04 8.09600e+03

5825 1.28160e+04 4.81800e+03

5826 1.25230e+04 5.50000e+03

5827 1.88000e+04 3.60250e+03

5828 1.57600e+04 5.95100e+03

5829 9.64800e+03 7.48550e+03

5830 1.05120e+04 9.28400e+03

5831 8.88000e+03 1.03510e+04

5832 8.56000e+03 4.33400e+03

5833 9.13600e+03 4.44400e+03

5834 1.81920e+04 7.28200e+03

5835 2.83200e+03 4.90600e+03

5836 1.73920e+04 1.02300e+04

5837 7.92000e+03 8.91000e+03

5838 8.81100e+03 4.33400e+03

5839 5.13600e+03 1.31340e+04

5840 2.78400e+03 1.06480e+04

5841 9.96800e+03 7.87600e+03

5842 1.00000e+04 9.06400e+03

5843 6.89600e+03 1.02740e+04

5844 1.17920e+04 1.26060e+04

5845 1.28000e+04 1.12640e+04

5846 1.19040e+04 8.84400e+03

5847 6.30400e+03 3.63000e+03

5848 1.41920e+04 1.04940e+04

5849 8.68800e+03 5.61000e+03

5850 1.09600e+04 3.63000e+03

5851 2.54400e+03 3.04150e+03

5852 3.04000e+02 4.27350e+03

5853 9.39200e+03 5.72000e+03

5854 1.62400e+04 4.18000e+03

5855 1.78400e+04 1.27050e+04

5856 1.62240e+04 2.09000e+03

5857 1.28480e+04 4.11400e+03

5858 1.54400e+04 9.46000e+03

5859 1.28480e+04 1.30845e+04

5860 1.04160e+04 5.50000e+03

5861 7.82400e+03 1.30900e+04

5862 1.46720e+04 2.29900e+03

5863 1.38400e+04 2.04600e+03

5864 1.07040e+04 8.62400e+03

5865 1.54400e+04 1.23090e+04

5866 1.18880e+04 5.96200e+03

5867 9.32000e+02 6.09400e+03

5868 5.71200e+03 2.86000e+03

5869 1.41440e+04 1.28700e+04

5870 5.93600e+03 4.70800e+03

5871 1.29120e+04 3.19000e+03

5872 8.81600e+03 3.70700e+03

5873 6.12800e+03 5.12600e+03

5874 1.77480e+04 2.97000e+03

5875 3.37600e+03 8.92650e+03

5876 1.25320e+04 5.34600e+03

5877 5.04000e+03 7.32050e+03

5878 7.56800e+03 1.21220e+04

5879 4.20800e+03 9.79000e+03

5880 1.60800e+04 1.12530e+04

5881 1.66880e+04 1.20120e+04

5882 7.52000e+02 1.15720e+04

5883 1.57120e+04 9.83400e+03

5884 1.56960e+04 5.95100e+03

5885 1.74560e+04 1.31340e+04

5886 6.11200e+03 1.19020e+04

5887 5.80800e+03 1.29360e+04

5888 1.25280e+04 1.19020e+04

5889 7.53600e+03 9.77900e+03

5890 1.28480e+04 4.66400e+03

5891 1.49600e+04 9.44900e+03

5892 5.58400e+03 3.87200e+03

5893 6.20800e+03 2.64000e+03

5894 1.07360e+04 3.63000e+03

5895 2.19200e+03 6.01700e+03

5896 1.26560e+04 9.72400e+03

5897 7.20000e+02 4.57600e+03

5898 1.44480e+04 6.36900e+03

5899 3.41900e+03 1.11100e+04

5900 5.68400e+03 3.19000e+03

5901 8.46400e+03 8.40400e+03

5902 5.16300e+03 7.19400e+03

5903 2.32000e+03 5.23600e+03

5904 1.59840e+04 1.02740e+04

5905 1.01600e+04 3.52000e+03

5906 9.61600e+03 2.53000e+03

5907 2.25100e+03 1.30900e+04

5908 1.38080e+04 2.80500e+03

5909 8.49600e+03 8.91000e+03

5910 1.34240e+04 1.19570e+04

5911 8.17600e+03 9.78450e+03

5912 1.04480e+04 5.74200e+03

5913 1.80640e+04 3.96000e+03

5914 1.02560e+04 7.65600e+03

5915 1.38080e+04 5.56600e+03

5916 1.03520e+04 5.50000e+03

5917 1.82880e+04 2.92600e+03

5918 8.49600e+03 2.97000e+03

5919 7.15200e+03 5.19200e+03

5920 1.55200e+04 1.24960e+04

5921 8.52800e+03 7.52400e+03

5922 1.57920e+04 1.19020e+04

5923 1.22880e+04 4.77400e+03

5924 6.96000e+03 3.87200e+03

5925 1.06400e+04 6.09400e+03

5926 1.61760e+04 1.12530e+04

5927 7.82400e+03 4.97200e+03

5928 6.81600e+03 2.64000e+03

5929 1.35680e+04 1.13740e+04

5930 5.20000e+03 2.42000e+03

5931 1.73600e+04 3.93800e+03

5932 1.17120e+04 3.30000e+03

5933 1.24960e+04 7.23250e+03

5934 1.10400e+03 1.28260e+04

5935 1.83200e+04 1.10440e+04

5936 8.56000e+03 5.47800e+03

5937 1.56320e+04 8.63500e+03

5938 2.58000e+03 4.68600e+03

5939 1.79400e+04 1.21550e+04

5940 1.27200e+04 1.10660e+04

5941 1.06560e+04 1.17480e+04

5942 7.47200e+03 2.75000e+03

5943 1.33280e+04 9.50400e+03

5944 1.70720e+04 3.99300e+03

5945 4.81600e+03 7.26550e+03

5946 1.16960e+04 7.98600e+03

5947 5.71600e+03 4.44400e+03

5948 1.08000e+04 8.40400e+03

5949 1.85760e+04 1.16930e+04

5950 9.44000e+02 1.13520e+04

5951 1.45440e+04 2.09000e+03

5952 1.02560e+04 5.98400e+03

5953 1.57120e+04 1.03840e+04

5954 8.11200e+03 9.17400e+03

5955 1.87720e+04 4.18000e+03

5956 1.78400e+04 2.73900e+03

5957 1.64960e+04 5.20300e+03

5958 1.79040e+04 1.10440e+04

5959 1.32320e+04 1.21220e+04

5960 7.69600e+03 4.44400e+03

5961 2.96000e+03 1.13300e+04

5962 1.42240e+04 5.64300e+03

5963 1.21160e+04 5.03800e+03

5964 1.10560e+04 7.98600e+03

5965 7.28000e+03 9.86150e+03

5966 1.63360e+04 4.90600e+03

5967 1.21120e+04 2.58500e+03

5968 1.48000e+04 5.33500e+03

5969 1.78400e+04 3.12400e+03

5970 1.41280e+04 2.64000e+03

5971 1.70720e+04 4.70800e+03

5972 1.17280e+04 3.96000e+03

5973 1.33160e+04 5.45600e+03

5974 1.72000e+04 1.10440e+04

5975 1.60160e+04 1.22870e+04

5976 6.06400e+03 3.74000e+03

5977 5.90400e+03 4.33400e+03

5978 5.77600e+03 6.47350e+03

5979 1.76480e+04 3.10200e+03

5980 7.31200e+03 8.91000e+03

5981 1.20000e+03 4.33400e+03

5982 1.40960e+04 4.33400e+03

5983 5.80800e+03 8.38200e+03

5984 1.39680e+04 1.21220e+04

5985 1.35200e+04 1.04940e+04

5986 1.18240e+04 1.06480e+04

5987 1.86000e+03 5.56600e+03

5988 6.65600e+03 4.66400e+03

5989 6.19200e+03 1.24960e+04

5990 1.54400e+04 3.41000e+03

5991 1.28160e+04 1.28700e+04

5992 1.26880e+04 2.75000e+03

5993 7.47200e+03 5.15900e+03

5994 1.74560e+04 4.38350e+03

5995 1.26560e+04 8.17300e+03

5996 4.52800e+03 3.28350e+03

5997 1.08640e+04 9.66350e+03

5998 3.02400e+03 6.96300e+03

5999 3.12000e+03 5.07100e+03

6000 1.64800e+03 4.20200e+03

6001 1.57320e+04 5.25800e+03

6002 4.09600e+03 1.11100e+04

6003 1.00000e+04 8.51400e+03

6004 6.92800e+03 2.09000e+03

6005 1.13440e+04 7.01800e+03

6006 1.34240e+04 9.83400e+03

6007 9.90400e+03 3.81700e+03

6008 1.45120e+04 1.23090e+04

6009 8.63500e+03 4.66400e+03

6010 1.21760e+04 3.70700e+03

6011 1.32320e+04 3.74000e+03

6012 1.10400e+04 1.22320e+04

6013 7.52000e+02 4.46600e+03

6014 1.18240e+04 8.51400e+03

6015 1.48960e+04 1.23090e+04

6016 3.50400e+03 6.32500e+03

6017 6.92800e+03 1.22760e+04

6018 1.96800e+03 1.15720e+04

6019 1.06400e+04 4.66400e+03

6020 1.09280e+04 9.94400e+03

6021 1.69120e+04 8.86600e+03

6022 1.45120e+04 7.71100e+03

6023 8.97600e+03 3.70150e+03

6024 6.89600e+03 1.16930e+04

6025 5.93600e+03 4.57600e+03

6026 1.90400e+03 5.12600e+03

6027 1.44160e+04 5.45600e+03

6028 1.17600e+04 7.65600e+03

6029 1.30720e+04 1.00540e+04

6030 1.46400e+04 1.19020e+04

6031 1.21120e+04 4.96650e+03

6032 1.20480e+04 2.58500e+03

6033 1.10880e+04 9.17400e+03

6034 1.58240e+04 4.92800e+03

6035 1.24000e+04 6.53400e+03

6036 1.09280e+04 6.67150e+03

6037 6.19200e+03 1.20560e+04

6038 1.17870e+04 2.20000e+03

6039 1.03200e+04 2.75000e+03

6040 2.80400e+03 1.14400e+04

6041 1.11200e+04 8.51400e+03

6042 3.34400e+03 7.12250e+03

6043 8.75200e+03 8.62400e+03

6044 5.44000e+03 5.50000e+03

6045 8.56000e+03 5.15900e+03

6046 4.04800e+03 1.26060e+04

6047 4.68800e+03 1.14400e+04

6048 1.57600e+04 1.10440e+04

6049 5.12000e+03 5.12600e+03

6050 7.24800e+03 3.74000e+03

6051 9.68000e+03 9.06400e+03

6052 1.27200e+04 7.65600e+03

6053 4.96000e+03 1.21660e+04

6054 8.26000e+03 3.89400e+03

6055 8.11200e+03 9.77900e+03

6056 8.97600e+03 1.30900e+04

6057 7.62700e+03 2.31000e+03

6058 2.78400e+03 4.68600e+03

6059 7.79200e+03 9.94400e+03

6060 8.80000e+02 1.30900e+04

6061 1.17280e+04 8.84400e+03

6062 4.81600e+03 3.87200e+03

6063 8.62400e+03 1.03510e+04

6064 1.22400e+04 3.70700e+03

6065 3.76000e+03 1.28260e+04

6066 1.44160e+04 1.28700e+04

6067 1.22720e+04 1.15940e+04

6068 1.47040e+04 1.21220e+04

6069 4.01600e+03 2.57400e+03

6070 1.13440e+04 5.85200e+03

6071 1.43840e+04 1.24960e+04

6072 7.12000e+03 1.12420e+04

6073 1.17920e+04 1.15940e+04

6074 6.92800e+03 9.70200e+03

6075 1.09280e+04 5.19200e+03

6076 1.16320e+04 6.20400e+03

6077 1.74400e+03 1.23860e+04

6078 1.16320e+04 1.24740e+04

6079 1.25920e+04 7.23250e+03

6080 5.90400e+03 1.15610e+04

6081 4.08000e+03 6.10500e+03

6082 1.61760e+04 1.00540e+04

6083 1.65920e+04 8.86600e+03

6084 1.01920e+04 6.20400e+03

6085 1.60800e+04 1.07690e+04

6086 1.79360e+04 3.35500e+03

6087 6.57600e+03 2.64000e+03

6088 1.19520e+04 7.23250e+03

6089 5.80800e+03 4.22400e+03

6090 9.90400e+03 6.20400e+03

6091 1.53600e+03 1.15720e+04

6092 1.00960e+04 7.65600e+03

6093 1.62080e+04 1.14620e+04

6094 1.75240e+04 3.96000e+03

6095 1.16000e+04 1.10660e+04

6096 9.87200e+03 7.65600e+03

6097 9.72800e+03 1.21220e+04

6098 2.94400e+03 1.28260e+04

6099 8.78400e+03 3.70700e+03

6100 1.60160e+04 1.10440e+04

6101 6.89600e+03 8.40400e+03

6102 1.01600e+04 5.74200e+03

6103 8.04800e+03 9.94400e+03

6104 1.11520e+04 5.79700e+03

6105 1.06560e+04 1.29360e+04

6106 9.42400e+03 4.74650e+03

6107 1.49600e+04 1.07690e+04

6108 1.57920e+04 1.02740e+04

6109 1.86440e+04 3.96000e+03

6110 1.17600e+04 7.98600e+03

6111 1.25920e+04 1.28700e+04

6112 7.18400e+03 7.85400e+03

6113 1.39040e+04 1.31340e+04

6114 1.07040e+04 9.94400e+03

6115 6.41600e+03 4.95000e+03

6116 5.42400e+03 3.47050e+03

6117 1.89870e+04 4.29000e+03

6118 5.66400e+03 9.17400e+03

6119 1.46400e+04 2.90950e+03

6120 1.63040e+04 5.36800e+03

6121 1.65280e+04 4.58150e+03

6122 6.78400e+03 7.85400e+03

6123 1.02560e+04 3.96000e+03

6124 2.36800e+03 1.28260e+04

6125 4.49600e+03 1.06480e+04

6126 1.31200e+04 9.50400e+03

6127 6.03200e+03 1.22760e+04

6128 1.59520e+04 1.00540e+04

6129 1.86080e+04 1.16325e+04

6130 8.91200e+03 9.50400e+03

6131 1.59840e+04 1.21220e+04

6132 5.49900e+03 4.53200e+03

6133 1.24320e+04 3.85000e+03

6134 2.12800e+03 7.12800e+03

6135 4.95500e+03 1.26060e+04

6136 1.62080e+04 1.23310e+04

6137 1.48270e+04 3.52000e+03

6138 1.38560e+04 7.65600e+03

6139 1.04160e+04 5.98400e+03

6140 6.60800e+03 1.02190e+04

6141 1.17600e+04 9.39400e+03

6142 9.16800e+03 6.77600e+03

6143 4.88000e+03 1.02740e+04

6144 1.08320e+04 9.61400e+03

6145 4.81100e+03 4.26800e+03

6146 8.08000e+03 9.77900e+03

6147 1.88640e+04 2.40350e+03

6148 7.08800e+03 8.57450e+03

6149 1.34400e+04 6.20400e+03

6150 1.28160e+04 7.76600e+03

6151 7.60000e+03 1.21220e+04

6152 8.70400e+03 3.30000e+03

6153 7.28000e+03 2.75000e+03

6154 7.05600e+03 9.70200e+03

6155 4.27200e+03 6.10500e+03

6156 1.04800e+04 7.87600e+03

6157 1.17280e+04 7.82100e+03

6158 1.44160e+04 1.21220e+04

6159 1.33120e+04 6.20400e+03

6160 1.52000e+03 1.30900e+04

6161 1.10240e+04 4.79600e+03

6162 1.61120e+04 4.31200e+03

6163 1.85760e+04 7.28200e+03

6164 1.58560e+04 4.79600e+03

6165 4.09600e+03 1.10000e+04

6166 1.71840e+04 8.86600e+03

6167 5.64800e+03 3.74000e+03

6168 5.92000e+02 1.23310e+04

6169 8.09600e+03 2.64000e+03

6170 2.16000e+03 8.92650e+03

6171 1.10280e+04 1.24960e+04

6172 1.20000e+04 1.07580e+04

6173 1.82400e+03 1.08020e+04

6174 8.72000e+03 1.20120e+04

6175 1.24640e+04 7.82100e+03

6176 1.90400e+03 1.28260e+04

6177 1.13440e+04 6.72100e+03

6178 5.74400e+03 5.50000e+03

6179 1.50080e+04 2.50800e+03

6180 1.12480e+04 3.30000e+03

6181 6.22400e+03 7.58450e+03

6182 6.41600e+03 7.85400e+03

6183 1.04800e+04 1.30900e+04

6184 1.30080e+04 5.34600e+03

6185 1.13760e+04 3.46500e+03

6186 9.36000e+03 7.70550e+03

6187 1.77710e+04 3.96000e+03

6188 1.21760e+04 8.51400e+03

6189 1.89280e+04 1.20890e+04

6190 1.69760e+04 1.20120e+04

6191 1.00160e+04 1.07580e+04

6192 1.65920e+04 7.01800e+03

6193 1.22880e+04 4.55400e+03

6194 8.70400e+03 3.52000e+03

6195 3.00800e+03 1.30900e+04

6196 1.55040e+04 1.00540e+04

6197 2.19200e+03 1.09560e+04

6198 1.21760e+04 2.31000e+03

6199 5.84000e+03 8.38200e+03

6200 9.72800e+03 1.26060e+04

6201 1.19520e+04 5.06550e+03

6202 9.68000e+03 9.61400e+03

6203 1.45760e+04 1.07690e+04

6204 8.49600e+03 8.62400e+03

6205 1.18240e+04 8.84400e+03

6206 1.62720e+04 1.26005e+04

6207 1.36320e+04 1.21220e+04

6208 1.40320e+04 3.96000e+03

6209 1.33120e+04 3.30000e+03

6210 1.20960e+04 3.56400e+03

6211 8.17600e+03 1.11100e+04

6212 8.26000e+03 1.12200e+04

6213 1.08000e+04 1.05380e+04

6214 1.52800e+04 1.26830e+04

6215 6.51200e+03 9.39400e+03

6216 1.74400e+03 1.18910e+04

6217 1.64320e+04 1.28700e+04

6218 9.44000e+03 9.61400e+03

6219 9.90400e+03 6.31400e+03

6220 1.42560e+04 5.83000e+03

6221 1.64000e+04 1.07690e+04

6222 3.36000e+02 6.06650e+03

6223 1.22400e+04 3.19000e+03

6224 4.59200e+03 5.23600e+03

6225 5.68000e+03 4.11400e+03

6226 5.87200e+03 9.61400e+03

6227 1.35520e+04 1.03840e+04

6228 1.48800e+04 5.52200e+03

6229 1.68800e+04 1.26500e+04

6230 6.83200e+03 1.16930e+04

6231 7.79200e+03 3.87200e+03

6232 3.34400e+03 8.92650e+03

6233 1.52800e+04 2.29900e+03

6234 1.69760e+04 4.44400e+03

6235 1.32480e+04 3.52000e+03

6236 1.35200e+04 1.03840e+04

6237 6.46400e+03 3.19000e+03

6238 1.86560e+04 4.29000e+03

6239 5.74400e+03 1.27710e+04

6240 1.20520e+04 4.77400e+03

6241 1.32960e+04 1.03840e+04

6242 1.39040e+04 5.96200e+03

6243 1.57600e+04 1.12640e+04

6244 5.80800e+03 1.23860e+04

6245 6.99200e+03 1.07580e+04

6246 2.58700e+03 7.01800e+03

6247 7.61600e+03 4.33400e+03

6248 7.53600e+03 5.34600e+03

6249 5.28000e+02 1.22760e+04

6250 3.84000e+03 2.57400e+03

6251 3.08800e+03 1.28260e+04

6252 1.83520e+04 2.09000e+03

6253 8.78400e+03 2.09000e+03

6254 7.18400e+03 4.11400e+03

6255 3.72800e+03 1.20120e+04

6256 1.16800e+03 4.33400e+03

6257 7.28000e+03 2.42000e+03

6258 1.02560e+04 2.97000e+03

6259 1.77600e+03 2.10100e+03

6260 9.07200e+03 1.08240e+04

6261 7.15200e+03 5.03800e+03

6262 1.04800e+04 7.65600e+03

6263 4.65600e+03 1.31175e+04

6264 1.88320e+04 1.31340e+04

6265 1.60160e+04 6.42400e+03

6266 1.27520e+04 4.11400e+03

6267 1.11840e+04 1.30625e+04

6268 1.03840e+04 3.08000e+03

6269 1.15360e+04 3.30000e+03

6270 1.41440e+04 9.72400e+03

6271 1.24640e+04 1.30845e+04

6272 8.33600e+03 1.01640e+04

6273 1.23680e+04 7.23250e+03

6274 1.52480e+04 1.26830e+04

6275 1.11520e+04 9.61400e+03

6276 1.05120e+04 9.06400e+03

6277 8.76300e+03 9.39400e+03

6278 6.45200e+03 2.75000e+03

6279 1.53280e+04 9.17400e+03

6280 9.13600e+03 7.96400e+03

6281 5.04000e+03 4.87850e+03

6282 1.73280e+04 2.35400e+03

6283 5.26400e+03 4.93900e+03

6284 1.64960e+04 1.29580e+04

6285 8.65600e+03 5.34600e+03

6286 4.63500e+03 1.11100e+04

6287 1.69120e+04 3.69600e+03

6288 1.00800e+03 3.14600e+03

6289 1.04480e+04 1.06480e+04

6290 1.44160e+04 1.18030e+04

6291 2.00000e+03 1.13905e+04

6292 9.29600e+03 6.77600e+03

6293 1.25280e+04 9.94400e+03

6294 1.43200e+04 5.96200e+03

6295 1.46400e+04 1.07690e+04

6296 7.28000e+03 4.62550e+03

6297 8.49600e+03 9.61400e+03

6298 9.81900e+03 5.61000e+03

6299 9.93600e+03 8.25000e+03

6300 1.03200e+04 3.74000e+03

6301 1.36800e+04 1.03840e+04

6302 1.09280e+04 7.98600e+03

6303 1.48640e+04 3.35500e+03

6304 7.85600e+03 1.16765e+04

6305 1.52160e+04 7.01800e+03

6306 1.60160e+04 3.99300e+03

6307 9.42400e+03 8.40400e+03

6308 1.04000e+03 1.28260e+04

6309 1.30720e+04 8.17300e+03

6310 1.62720e+04 7.23250e+03

6311 1.36480e+04 3.63000e+03

6312 1.32000e+04 7.76600e+03

6313 4.20800e+03 2.44200e+03

6314 1.42560e+04 3.30000e+03

6315 3.84000e+03 5.01600e+03

6316 1.80000e+04 1.12530e+04

6317 1.62080e+04 1.02740e+04

6318 1.85120e+04 1.17975e+04

6319 1.50880e+04 4.22400e+03

6320 2.51200e+03 6.01700e+03

6321 5.96300e+03 4.70800e+03

6322 1.19840e+04 2.86000e+03

6323 1.59520e+04 4.79600e+03

6324 1.19040e+04 8.36000e+03

6325 1.56640e+04 1.21220e+04

6326 3.20000e+02 4.68600e+03

6327 2.38400e+03 1.19460e+04

6328 5.79600e+03 1.19020e+04

6329 1.09320e+04 7.01800e+03

6330 1.27840e+04 8.69000e+03

6331 1.73280e+04 4.37250e+03

6332 8.19200e+03 3.19000e+03

6333 6.68800e+03 4.00400e+03

6334 1.56000e+04 1.26830e+04

6335 4.56400e+03 4.15800e+03

6336 4.17600e+03 1.11100e+04

6337 9.93600e+03 7.87600e+03

6338 1.68480e+04 1.03840e+04

6339 1.10400e+03 4.20200e+03

6340 4.84800e+03 9.79000e+03

6341 1.00960e+04 7.23800e+03

6342 1.11200e+04 1.30625e+04

6343 9.77600e+03 6.20400e+03

6344 1.77760e+04 8.71200e+03

6345 1.80800e+03 5.19750e+03

6346 1.58720e+04 3.80600e+03

6347 1.83840e+04 2.92600e+03

6348 1.38880e+04 3.96000e+03

6349 4.20800e+03 4.58700e+03

6350 7.82400e+03 5.61000e+03

6351 7.32800e+03 1.07580e+04

6352 1.08640e+04 1.06480e+04

6353 1.72640e+04 1.12310e+04

6354 1.81870e+04 3.14600e+03

6355 7.18400e+03 8.40400e+03

6356 7.15200e+03 1.09395e+04

6357 3.28000e+03 1.17260e+04

6358 1.18880e+04 2.86000e+03

6359 1.25280e+04 2.75000e+03

6360 4.88000e+03 1.10000e+04

6361 1.07680e+04 1.01640e+04

6362 1.17280e+04 1.28040e+04

6363 9.87200e+03 6.77600e+03

6364 1.13120e+04 2.58500e+03

6365 1.15680e+04 9.61400e+03

6366 4.78400e+03 1.29360e+04

6367 1.80000e+02 4.57600e+03

6368 1.14080e+04 1.30625e+04

6369 1.61120e+04 3.98750e+03

6370 1.59200e+04 4.79600e+03

6371 7.27500e+03 4.55400e+03

6372 1.59200e+04 1.26830e+04

6373 1.53120e+04 7.23800e+03

6374 2.52800e+03 4.46600e+03

6375 1.32960e+04 9.83400e+03

6376 1.08000e+04 8.73400e+03

6377 1.24960e+04 7.82650e+03

6378 1.62190e+04 1.24960e+04

6379 4.43200e+03 1.31175e+04

6380 6.60000e+02 4.79600e+03

6381 1.59520e+04 6.72100e+03

6382 1.15680e+04 1.20120e+04

6383 1.19200e+04 6.09400e+03

6384 9.71200e+03 8.25000e+03

6385 1.26880e+04 1.30845e+04

6386 1.04480e+04 9.17400e+03

6387 4.17600e+03 2.44200e+03

6388 6.03200e+03 4.22400e+03

6389 1.16800e+04 1.01640e+04

6390 1.82240e+04 5.75850e+03

6391 1.56640e+04 1.30845e+04

6392 6.28800e+03 4.33400e+03

6393 7.12000e+03 5.20850e+03

6394 1.26560e+04 7.23250e+03

6395 2.83200e+03 5.07100e+03

6396 8.01600e+03 1.02960e+04

6397 3.54000e+03 2.09000e+03

6398 8.59200e+03 1.08075e+04

6399 1.65600e+04 6.72100e+03

6400 2.95500e+03 4.90600e+03

6401 1.44800e+04 5.48900e+03

6402 1.39360e+04 6.36900e+03

6403 4.52800e+03 9.79000e+03

6404 1.54400e+04 1.21220e+04

6405 9.04000e+03 3.19000e+03

6406 5.20000e+03 3.74000e+03

6407 4.01600e+03 3.57500e+03

6408 1.62080e+04 9.24000e+03

6409 4.17600e+03 1.26060e+04

6410 8.11200e+03 8.62400e+03

6411 1.22720e+04 2.31000e+03

6412 1.24320e+04 8.95400e+03

6413 1.13480e+04 5.34600e+03

6414 1.04800e+04 1.23860e+04

6415 1.61280e+04 9.72400e+03

6416 1.67520e+04 1.10440e+04

6417 7.88800e+03 1.11100e+04

6418 5.64800e+03 7.63400e+03

6419 1.50400e+04 7.65600e+03

6420 4.80000e+02 1.11100e+04

6421 4.01600e+03 1.24410e+04

6422 3.80800e+03 1.11100e+04

6423 1.43840e+04 1.11540e+04

6424 1.33600e+04 1.30845e+04

6425 1.33280e+04 4.66400e+03

6426 1.81200e+03 4.57600e+03

6427 9.10400e+03 4.74100e+03

6428 1.60800e+04 1.19020e+04

6429 1.37120e+04 2.80500e+03

6430 8.36800e+03 7.07300e+03

6431 1.25920e+04 1.08680e+04

6432 1.70760e+04 2.09000e+03

6433 9.48800e+03 6.77600e+03

6434 1.18880e+04 1.04555e+04

6435 8.38400e+03 7.52400e+03

6436 1.06400e+04 8.40400e+03

6437 5.77600e+03 1.15665e+04

6438 1.08960e+04 6.66600e+03

6439 1.04270e+04 1.21220e+04

6440 1.91520e+04 3.16800e+03

6441 1.54720e+04 1.19020e+04

6442 1.20680e+04 5.23600e+03

6443 1.28480e+04 1.13740e+04

6444 4.66000e+03 3.74000e+03

6445 6.33600e+03 4.55400e+03

6446 4.75200e+03 3.74000e+03

6447 1.32000e+04 1.10110e+04

6448 1.76160e+04 1.12530e+04

6449 1.60800e+04 9.24000e+03

6450 1.65920e+04 1.15720e+04

6451 6.86400e+03 1.02740e+04

6452 1.29440e+04 1.13740e+04

6453 8.72000e+03 1.14840e+04

6454 1.60160e+04 1.19020e+04

6455 6.57600e+03 2.09000e+03

6456 9.80800e+03 8.73400e+03

6457 1.20480e+04 7.01800e+03

6458 1.86560e+04 1.22650e+04

6459 1.87200e+03 4.46600e+03

6460 1.28800e+04 1.13740e+04

6461 1.36960e+04 1.24960e+04

6462 6.52800e+03 1.17920e+04

6463 1.62880e+04 1.10440e+04

6464 7.85600e+03 9.94400e+03

6465 7.44000e+03 3.52000e+03

6466 1.35200e+04 9.61400e+03

6467 1.04480e+04 5.21400e+03

6468 1.40320e+04 1.07580e+04

6469 9.40800e+03 1.27160e+04

6470 6.41600e+03 3.87200e+03

6471 2.25600e+03 5.23600e+03

6472 3.50400e+03 1.09395e+04

6473 7.31200e+03 1.11100e+04

6474 1.51360e+04 2.09000e+03

6475 1.81280e+04 7.28200e+03

6476 5.55200e+03 4.11400e+03

6477 1.47840e+04 1.14840e+04

6478 6.89600e+03 1.19020e+04

6479 1.87040e+04 3.96000e+03

6480 1.14400e+04 1.27160e+04

6481 1.73600e+04 4.44400e+03

6482 1.02240e+04 5.50000e+03

6483 6.32000e+03 3.30000e+03

6484 1.12640e+04 1.15940e+04

6485 1.49280e+04 4.68050e+03

6486 1.14240e+04 4.22400e+03

6487 1.67840e+04 5.04350e+03

6488 9.37600e+03 4.81800e+03

6489 1.29120e+04 4.22400e+03

6490 1.02560e+04 1.28260e+04

6491 1.76800e+04 1.05985e+04

6492 5.58400e+03 3.30000e+03

6493 7.36000e+02 1.13520e+04

6494 1.10560e+04 8.73400e+03

6495 7.56800e+03 9.44350e+03

6496 1.19040e+04 1.00540e+04

6497 1.23040e+04 1.10660e+04

6498 1.46400e+04 8.63500e+03

6499 1.48640e+04 3.81700e+03

6500 8.14400e+03 1.17480e+04

6501 7.90400e+03 1.22760e+04

6502 1.11680e+04 1.04280e+04

6503 1.42240e+04 6.36900e+03

6504 9.16800e+03 4.74100e+03

6505 9.18400e+03 2.97000e+03

6506 9.68000e+03 1.04280e+04

6507 5.96800e+03 1.19020e+04

6508 1.87680e+04 7.28200e+03

6509 1.60480e+04 4.18000e+03

6510 1.48320e+04 5.67600e+03

6511 1.16800e+04 9.94400e+03

6512 7.34400e+03 2.97000e+03

6513 1.01600e+04 7.48550e+03

6514 7.21600e+03 6.90800e+03

6515 8.08000e+03 1.12200e+04

6516 4.33600e+03 1.11100e+04

6517 7.58400e+03 1.02740e+04

6518 5.55200e+03 1.20560e+04

6519 5.12000e+03 4.75200e+03

6520 1.11200e+04 1.13740e+04

6521 1.61760e+04 5.47800e+03

6522 1.14400e+04 7.65600e+03

6523 7.24800e+03 8.12900e+03

6524 1.30350e+04 3.41000e+03

6525 6.81600e+03 2.42000e+03

6526 4.49600e+03 1.05380e+04

6527 1.28800e+04 1.23860e+04

6528 6.22400e+03 9.70200e+03

6529 1.09280e+04 6.09400e+03

6530 4.01600e+03 4.57600e+03

6531 1.40000e+04 3.52000e+03

6532 1.87680e+04 3.55850e+03

6533 1.11080e+04 1.00540e+04

6534 9.96800e+03 2.53000e+03

6535 9.16800e+03 4.00400e+03

6536 1.60480e+04 1.07690e+04

6537 7.71200e+03 4.97200e+03

6538 1.35360e+04 4.66400e+03

6539 1.70080e+04 1.03070e+04

6540 7.44000e+03 1.30900e+04

6541 1.03200e+04 3.96000e+03

6542 9.61600e+03 7.87600e+03

6543 5.96800e+03 1.00320e+04

6544 3.95200e+03 1.06480e+04

6545 1.57600e+04 1.07690e+04

6546 3.31200e+03 1.09560e+04

6547 9.84000e+03 6.09400e+03

6548 1.42400e+03 1.05930e+04

6549 7.88800e+03 9.61400e+03

6550 1.45120e+04 6.36900e+03

6551 1.63360e+04 4.31200e+03

6552 1.39200e+04 1.30900e+04

6553 6.46400e+03 1.26060e+04

6554 9.58400e+03 9.06400e+03

6555 1.59360e+04 7.87600e+03

6556 2.86400e+03 4.90600e+03

6557 1.45440e+04 1.31395e+04

6558 1.52270e+04 7.23800e+03

6559 1.47040e+04 1.11540e+04

6560 1.59720e+04 4.18000e+03

6561 4.65600e+03 4.37800e+03

6562 6.06400e+03 7.52950e+03

6563 1.32000e+04 9.83400e+03

6564 1.37120e+04 3.79500e+03

6565 1.70400e+04 8.86600e+03

6566 6.16000e+03 1.29360e+04

6567 8.97600e+03 2.09000e+03

6568 9.96800e+03 6.77600e+03

6569 1.09760e+04 7.01800e+03

6570 7.53600e+03 7.68900e+03

6571 5.32800e+03 1.26610e+04

6572 6.24000e+02 4.68600e+03

6573 1.06400e+04 4.33400e+03

6574 1.44160e+04 4.66400e+03

6575 7.82400e+03 1.05380e+04

6576 1.75200e+04 1.24410e+04

6577 8.75200e+03 3.70700e+03

6578 1.47360e+04 1.16930e+04

6579 1.11310e+04 2.31000e+03

6580 6.92800e+03 7.68900e+03

6581 1.24960e+04 1.30845e+04

6582 1.06000e+03 5.94000e+03

6583 1.27360e+04 1.19020e+04

6584 1.67840e+04 4.43850e+03

6585 1.79040e+04 8.71200e+03

6586 6.80000e+03 1.16930e+04

6587 1.37440e+04 2.80500e+03

6588 4.43200e+03 1.03840e+04

6589 1.49920e+04 7.01800e+03

6590 1.16640e+04 7.23250e+03

6591 1.46720e+04 1.23090e+04

6592 4.62400e+03 1.28260e+04

6593 1.84000e+03 8.92650e+03

6594 1.74510e+04 4.18000e+03

6595 8.49600e+03 6.31400e+03

6596 1.52480e+04 1.16930e+04

6597 1.23840e+04 1.26060e+04

6598 1.51200e+04 1.21220e+04

6599 1.00640e+04 7.48550e+03

6600 4.17600e+03 1.30900e+04

6601 1.44800e+04 3.73450e+03

6602 1.93600e+03 1.14015e+04

6603 1.72320e+04 9.41600e+03

6604 7.92000e+03 4.83450e+03

6605 4.20800e+03 1.08240e+04

6606 1.34560e+04 9.50400e+03

6607 9.50400e+03 5.83000e+03

6608 1.33440e+04 7.87600e+03

6609 9.50400e+03 2.09000e+03

6610 1.08640e+04 9.17400e+03

6611 4.56000e+03 1.06480e+04

6612 7.79200e+03 8.91000e+03

6613 1.46400e+04 1.24960e+04

6614 7.66400e+03 5.85200e+03

6615 1.21760e+04 9.94400e+03

6616 1.05440e+04 5.21400e+03

6617 1.33280e+04 1.30845e+04

6618 1.14880e+04 7.98600e+03

6619 1.79200e+04 1.24410e+04

6620 1.41600e+04 1.23090e+04

6621 1.42240e+04 1.14840e+04

6622 1.15200e+03 1.10000e+04

6623 1.17600e+04 1.20120e+04

6624 7.02400e+03 4.44400e+03

6625 3.28000e+03 1.30900e+04

6626 8.01600e+03 9.50400e+03

6627 1.47360e+04 2.29900e+03

6628 3.76000e+03 7.32050e+03

6629 8.38400e+03 8.91000e+03

6630 1.32960e+04 9.33900e+03

6631 7.18400e+03 1.06480e+04

6632 1.41600e+04 1.18030e+04

6633 9.36000e+03 2.53000e+03

6634 1.16800e+03 5.24150e+03

6635 2.86400e+03 6.79800e+03

6636 4.91200e+03 4.19100e+03

6637 1.57900e+03 2.09000e+03

6638 7.84000e+02 1.10550e+04

6639 3.33900e+03 4.90600e+03

6640 5.00800e+03 3.87200e+03

6641 1.25920e+04 5.23600e+03

6642 8.35200e+03 3.30000e+03

6643 1.54080e+04 9.46000e+03

6644 1.31680e+04 1.23860e+04

6645 1.80640e+04 3.38800e+03

6646 1.29440e+04 8.36000e+03

6647 1.16960e+04 7.65600e+03

6648 5.16800e+03 4.26800e+03

6649 7.15200e+03 1.27710e+04

6650 1.72640e+04 9.41600e+03

6651 3.92000e+03 2.31000e+03

6652 1.79360e+04 2.19450e+03

6653 1.41920e+04 1.21220e+04

6654 2.28800e+03 1.09560e+04

6655 3.95200e+03 1.14400e+04

6656 7.88800e+03 9.94400e+03

6657 1.62080e+04 8.48100e+03

6658 1.27680e+04 6.09400e+03

6659 6.57600e+03 5.08200e+03

6660 8.72000e+03 6.31400e+03

6661 1.51200e+04 4.38900e+03

6662 1.09600e+04 1.25510e+04

6663 9.84000e+03 4.44400e+03

6664 1.21920e+04 1.13740e+04

6665 1.05760e+04 8.40400e+03

6666 1.63360e+04 6.72100e+03

6667 1.56000e+04 1.10440e+04

6668 8.56000e+03 3.89400e+03

6669 6.03200e+03 9.39400e+03

6670 1.06400e+04 5.61000e+03

6671 6.03200e+03 4.00400e+03

6672 1.26880e+04 8.95400e+03

6673 1.62720e+04 1.21220e+04

6674 1.00640e+04 7.87600e+03

6675 1.64960e+04 2.76100e+03

6676 4.26700e+03 7.19400e+03

6677 1.07680e+04 7.28200e+03

6678 9.07200e+03 2.75000e+03

6679 5.77600e+03 2.86000e+03

6680 1.82720e+04 3.03600e+03

6681 1.47360e+04 9.17400e+03

6682 1.79040e+04 1.08240e+04

6683 1.65280e+04 1.28150e+04

6684 7.71200e+03 6.09400e+03

6685 4.75200e+03 3.87200e+03

6686 1.29280e+04 8.95400e+03

6687 1.00960e+04 5.50000e+03

6688 1.09600e+04 9.61400e+03

6689 4.33600e+03 1.26060e+04

6690 8.11200e+03 8.91000e+03

6691 3.66400e+03 1.19295e+04

6692 1.53120e+04 5.14800e+03

6693 8.88000e+03 3.70700e+03

6694 5.21600e+03 5.12600e+03

6695 1.24110e+04 4.77400e+03

6696 1.29600e+04 3.96000e+03

6697 7.72800e+03 8.91000e+03

6698 5.23200e+03 3.74000e+03

6699 1.10400e+03 5.94000e+03

6700 1.16360e+04 6.09400e+03

6701 1.07040e+04 9.83400e+03

6702 1.02240e+04 1.11815e+04

6703 6.89600e+03 5.50000e+03

6704 3.84000e+03 7.08400e+03

6705 1.28270e+04 1.22320e+04

6706 1.60480e+04 5.47800e+03

6707 1.22080e+04 3.08000e+03

6708 7.37600e+03 8.62400e+03

6709 6.48000e+03 8.38200e+03

6710 7.10400e+03 7.85400e+03

6711 1.52800e+04 1.14840e+04

6712 2.03200e+03 1.23860e+04

6713 1.28480e+04 8.69000e+03

6714 2.08000e+03 1.18360e+04

6715 1.55680e+04 7.65600e+03

6716 1.59950e+04 3.30000e+03

6717 4.52800e+03 1.21660e+04

6718 7.84000e+02 4.57600e+03

6719 1.43200e+04 1.18030e+04

6720 1.14400e+04 1.24960e+04

6721 1.81000e+04 2.92600e+03

6722 5.68000e+03 1.13300e+04

6723 1.05120e+04 9.72400e+03

6724 9.68000e+03 2.97000e+03

6725 1.12160e+04 8.62400e+03

6726 1.20000e+03 5.18100e+03

6727 5.63200e+03 5.12600e+03

6728 1.69120e+04 1.10440e+04

6729 1.42560e+04 1.04940e+04

6730 4.32000e+02 7.28200e+03

6731 8.52800e+03 7.96400e+03

6732 5.10400e+03 7.19400e+03

6733 3.44000e+03 5.45600e+03

6734 1.13440e+04 2.58500e+03

6735 4.68800e+03 1.23860e+04

6736 1.38080e+04 5.67600e+03

6737 1.32000e+04 8.11250e+03

6738 1.67520e+04 7.65600e+03

6739 1.25600e+04 3.30000e+03

6740 7.84000e+03 4.11400e+03

6741 1.12160e+04 9.28400e+03

6742 1.11790e+04 4.77400e+03

6743 1.48160e+04 1.03840e+04

6744 1.27200e+04 1.04060e+04

6745 1.04160e+04 1.10660e+04

6746 8.40000e+03 1.21440e+04

6747 1.55200e+04 2.50800e+03

6748 1.60800e+04 4.92800e+03

6749 9.00800e+03 8.51400e+03

6750 6.38400e+03 4.00400e+03

6751 1.65920e+04 3.80600e+03

6752 6.60800e+03 1.20890e+04

6753 5.13600e+03 1.17920e+04

6754 2.80000e+03 6.79800e+03

6755 3.72800e+03 7.32050e+03

6756 1.09280e+04 8.51400e+03

6757 5.00800e+03 7.08400e+03

6758 1.33120e+04 6.53400e+03

6759 1.17600e+04 8.36000e+03

6760 7.02400e+03 4.22400e+03

6761 6.40000e+03 2.75000e+03

6762 1.72320e+04 3.93800e+03

6763 1.08640e+04 6.66050e+03

6764 6.41600e+03 6.52850e+03

6765 3.96800e+03 2.57400e+03

6766 1.47310e+04 3.96000e+03

6767 1.33280e+04 1.05710e+04

6768 1.32000e+04 1.19570e+04

6769 4.59600e+03 4.64200e+03

6770 1.38720e+04 3.79500e+03

6771 1.60160e+04 4.18000e+03

6772 1.60480e+04 7.01800e+03

6773 3.44000e+03 1.08020e+04

6774 1.68000e+03 1.08790e+04

6775 6.68800e+03 3.30000e+03

6776 1.32320e+04 1.23860e+04

6777 1.11200e+04 8.40400e+03

6778 1.55040e+04 1.19020e+04

6779 1.74560e+04 8.26100e+03

6780 5.55200e+03 1.05710e+04

6781 1.04000e+04 4.44400e+03

6782 3.37600e+03 5.34600e+03

6783 1.54400e+04 1.01145e+04

6784 1.06400e+04 5.50000e+03

6785 6.83200e+03 7.48000e+03

6786 9.04000e+03 4.22400e+03

6787 1.75200e+04 2.19450e+03

6788 1.60800e+04 2.09000e+03

6789 1.64000e+04 6.72100e+03

6790 1.09600e+04 2.75000e+03

6791 1.45120e+04 4.98300e+03

6792 4.72000e+03 4.00400e+03

6793 1.10880e+04 7.48550e+03

6794 1.09760e+04 1.15940e+04

6795 1.22080e+04 7.23250e+03

6796 1.18830e+04 6.64400e+03

6797 1.19040e+04 9.39400e+03

6798 1.68480e+04 1.26500e+04

6799 4.78400e+03 9.79000e+03

6800 1.61600e+03 3.08550e+03

6801 7.08800e+03 1.00540e+04

6802 8.48000e+02 4.46600e+03

6803 1.02560e+04 1.13740e+04

6804 9.32800e+03 6.77600e+03

6805 1.83720e+04 3.96000e+03

6806 8.30400e+03 2.75000e+03

6807 4.78400e+03 1.21660e+04

6808 1.59200e+04 8.61850e+03

6809 7.88800e+03 1.08900e+04

6810 2.16000e+03 4.79600e+03

6811 1.45120e+04 1.04940e+04

6812 5.80800e+03 8.91000e+03

6813 5.80800e+03 5.12600e+03

6814 6.44800e+03 2.20000e+03

6815 1.30400e+04 5.69800e+03

6816 1.34080e+04 1.23860e+04

6817 1.42240e+04 1.28700e+04

6818 1.24960e+04 2.42000e+03

6819 1.74720e+04 2.61800e+03

6820 5.44000e+03 1.08680e+04

6821 8.01600e+03 6.31400e+03

6822 1.62400e+04 1.07690e+04

6823 9.32300e+03 4.66400e+03

6824 8.30400e+03 7.96400e+03

6825 8.51200e+03 1.05380e+04

6826 8.99600e+03 1.06480e+04

6827 2.12800e+03 6.90800e+03

6828 1.61120e+04 3.80600e+03

6829 7.21600e+03 1.09340e+04

6830 7.52000e+03 4.70800e+03

6831 1.50240e+04 2.90400e+03

6832 1.90880e+04 1.31340e+04

6833 1.09280e+04 1.13740e+04

6834 3.69100e+03 5.45600e+03

6835 3.44000e+03 4.38900e+03

6836 8.01600e+03 5.50000e+03

6837 6.44800e+03 2.09000e+03

6838 1.20800e+04 1.23860e+04

6839 1.34560e+04 1.17920e+04

6840 4.52800e+03 6.16000e+03

6841 1.10400e+03 1.14620e+04

6842 1.65920e+04 6.42400e+03

6843 1.19040e+04 9.28400e+03

6844 1.11840e+04 6.42400e+03

6845 1.78400e+04 5.96750e+03

6846 7.18400e+03 9.17400e+03

6847 1.66240e+04 3.75100e+03

6848 4.78400e+03 1.15500e+04

6849 5.66400e+03 8.91000e+03

6850 1.25920e+04 1.19020e+04

6851 1.80000e+04 7.65600e+03

6852 1.42240e+04 1.23090e+04

6853 7.28000e+03 6.88050e+03

6854 1.93600e+03 2.04050e+03

6855 7.69600e+03 1.21220e+04

6856 6.28800e+03 4.44400e+03

6857 1.83520e+04 3.50350e+03

6858 2.83200e+03 4.46600e+03

6859 1.84000e+03 1.13960e+04

6860 1.17600e+04 8.25000e+03

6861 3.56800e+03 3.33300e+03

6862 5.29600e+03 1.15500e+04

6863 1.49600e+04 1.01090e+04

6864 7.92000e+03 9.61400e+03

6865 1.30990e+04 5.94000e+03

6866 9.07200e+03 5.83000e+03

6867 1.20520e+04 3.56400e+03

6868 5.68000e+03 5.18100e+03

6869 1.11680e+04 9.83400e+03

6870 7.71200e+03 7.23800e+03

6871 7.12000e+03 7.68900e+03

6872 4.33600e+03 1.15500e+04

6873 1.81600e+04 1.27050e+04

6874 6.11200e+03 2.09000e+03

6875 9.68000e+03 5.19200e+03

6876 1.01920e+04 2.53000e+03

6877 1.27200e+04 1.00540e+04

6878 1.11200e+04 3.30000e+03

6879 8.04800e+03 4.83450e+03

6880 1.03840e+04 8.51400e+03

6881 5.04000e+03 1.02740e+04

6882 1.03200e+04 2.53000e+03

6883 1.37120e+04 7.12800e+03

6884 1.79200e+04 4.07000e+03

6885 7.47200e+03 2.42000e+03

6886 6.28000e+02 4.57600e+03

6887 1.68480e+04 9.72400e+03

6888 1.04800e+04 2.53000e+03

6889 1.25120e+04 2.09000e+03

6890 1.22400e+04 5.06000e+03

6891 1.19200e+04 6.42400e+03

6892 1.00160e+04 1.05380e+04

6893 1.26080e+04 9.17400e+03

6894 1.25600e+04 3.85000e+03

6895 1.07040e+04 8.84400e+03

6896 1.42560e+04 1.03840e+04

6897 7.76000e+03 1.00540e+04

6898 2.44000e+02 4.68600e+03

6899 1.24000e+04 5.61000e+03

6900 9.28000e+03 4.22400e+03

6901 1.21920e+04 1.12640e+04

6902 1.15360e+04 4.11400e+03

6903 1.21800e+04 4.88400e+03

6904 5.58400e+03 9.39400e+03

6905 1.51720e+04 3.52000e+03

6906 1.48160e+04 9.72400e+03

6907 1.06560e+04 1.14840e+04

6908 9.55200e+03 1.07580e+04

6909 4.37200e+03 5.23600e+03

6910 8.09600e+03 2.31000e+03

6911 1.10240e+04 2.53000e+03

6912 5.32800e+03 4.93900e+03

6913 1.06080e+04 1.31175e+04

6914 1.90400e+03 5.69800e+03

6915 5.52000e+03 9.39400e+03

6916 1.87200e+03 6.90800e+03

6917 6.99200e+03 1.19570e+04

6918 1.89280e+04 3.25600e+03

6919 1.43360e+04 1.14840e+04

6920 1.64640e+04 8.48100e+03

6921 1.19040e+04 1.01640e+04

6922 1.38880e+04 4.66400e+03

6923 6.88000e+03 4.55400e+03

6924 4.91200e+03 1.10000e+04

6925 3.63000e+02 4.68600e+03

6926 1.84480e+04 9.15200e+03

6927 1.58400e+03 1.19460e+04

6928 5.16800e+03 9.39400e+03

6929 1.22080e+04 2.86000e+03

6930 4.76800e+03 1.07580e+04

6931 8.75200e+03 1.00540e+04

6932 1.56000e+04 9.83400e+03

6933 1.06560e+04 1.05380e+04

6934 1.71040e+04 4.44400e+03

6935 1.34880e+04 9.50400e+03

6936 9.16800e+03 6.09400e+03

6937 7.12000e+03 6.79800e+03

6938 1.64800e+03 1.23860e+04

6939 9.16800e+03 8.18950e+03

6940 5.29600e+03 5.50000e+03

6941 8.30400e+03 1.08240e+04

6942 1.08640e+04 9.56450e+03

6943 8.91200e+03 2.75000e+03

6944 6.09600e+03 9.98250e+03

6945 9.72800e+03 1.30900e+04

6946 7.76000e+03 1.13300e+04

6947 1.59840e+04 5.25800e+03

6948 1.20160e+04 3.96000e+03

6949 1.20800e+04 6.60550e+03

6950 1.10400e+04 1.13740e+04

6951 4.62400e+03 2.31000e+03

6952 5.29600e+03 7.52400e+03

6953 5.28000e+02 3.14600e+03

6954 8.43200e+03 2.75000e+03

6955 7.12400e+03 5.03800e+03

6956 1.03840e+04 9.28400e+03

6957 2.11200e+03 1.28260e+04

6958 1.74240e+04 1.27050e+04

6959 2.73600e+03 1.19460e+04

6960 7.00800e+03 4.92800e+03

6961 4.94400e+03 1.05710e+04

6962 2.99200e+03 1.12200e+04

6963 5.32800e+03 8.45900e+03

6964 7.52000e+02 4.32850e+03

6965 7.58400e+03 1.01640e+04

6966 1.17920e+04 2.86000e+03

6967 1.09280e+04 1.01640e+04

6968 1.24320e+04 2.42000e+03

6969 1.33920e+04 1.07580e+04

6970 5.00800e+03 3.74000e+03

6971 6.41600e+03 1.02740e+04

6972 8.84800e+03 2.31000e+03

6973 1.21760e+04 1.29525e+04

6974 1.60160e+04 1.16820e+04

6975 1.71040e+04 4.00950e+03

6976 6.56000e+03 9.17400e+03

6977 1.58400e+04 7.87600e+03

6978 1.26880e+04 1.06480e+04

6979 9.55200e+03 4.00400e+03

6980 7.90400e+03 1.20120e+04

6981 1.49600e+04 3.30000e+03

6982 5.28000e+02 1.10550e+04

6983 1.53280e+04 9.72400e+03

6984 7.02400e+03 3.30000e+03

6985 8.49600e+03 3.89400e+03

6986 5.90400e+03 3.74000e+03

6987 8.68800e+03 9.39400e+03

6988 7.08800e+03 1.05380e+04

6989 1.40000e+04 2.25500e+03

6990 1.43200e+04 2.35400e+03

6991 8.72000e+03 9.44900e+03

6992 1.31200e+04 8.36000e+03

6993 3.44000e+03 6.88600e+03

6994 7.23700e+03 6.31400e+03

6995 6.49600e+03 1.00540e+04

6996 7.82400e+03 9.17400e+03

6997 1.01230e+04 3.89400e+03

6998 1.87240e+04 3.03600e+03

6999 1.40960e+04 8.09600e+03

7000 1.76160e+04 1.06590e+04

7001 1.90400e+03 1.07470e+04

7002 6.73600e+03 1.16930e+04

7003 1.00000e+04 8.40400e+03

7004 4.36800e+03 4.58700e+03

7005 1.75520e+04 9.41600e+03

7006 1.05760e+04 2.31000e+03

7007 1.47040e+04 1.30790e+04

7008 1.02560e+04 6.31400e+03

7009 1.70400e+04 1.10440e+04

7010 5.10400e+03 1.10275e+04

7011 1.50400e+03 6.11600e+03

7012 1.21760e+04 8.73400e+03

7013 7.92000e+03 9.39400e+03

7014 1.17600e+04 1.15940e+04

7015 1.80000e+04 1.27050e+04

7016 7.28000e+03 3.74000e+03

7017 1.78720e+04 3.76750e+03

7018 7.02400e+03 2.42000e+03

7019 1.72320e+04 3.80600e+03

7020 9.23200e+03 6.77600e+03

7021 6.92800e+03 3.52000e+03

7022 3.42400e+03 1.12200e+04

7023 1.29760e+04 3.68500e+03

7024 1.19040e+04 8.95400e+03

7025 9.55200e+03 4.22400e+03

7026 1.34560e+04 9.61400e+03

7027 3.50400e+03 5.23600e+03

7028 1.06400e+04 3.85000e+03

7029 1.30400e+04 1.16380e+04

7030 3.18400e+03 7.12800e+03

7031 1.73280e+04 3.15700e+03

7032 1.11150e+04 3.52000e+03

7033 1.18240e+04 2.58500e+03

7034 8.75200e+03 8.40400e+03

7035 1.15520e+04 1.15940e+04

7036 8.49600e+03 9.72400e+03

7037 1.22080e+04 1.26060e+04

7038 7.28000e+03 3.30000e+03

7039 5.32800e+03 2.86000e+03

7040 1.13120e+04 7.48550e+03

7041 8.35200e+03 6.09400e+03

7042 1.02240e+04 9.72400e+03

7043 5.58400e+03 2.86000e+03

7044 1.76000e+02 3.33300e+03

7045 7.60000e+03 8.06850e+03

7046 1.72960e+04 4.31200e+03

7047 1.41920e+04 1.03840e+04

7048 1.22720e+04 5.61000e+03

7049 1.13280e+04 1.06480e+04

7050 1.19680e+04 1.12640e+04

7051 3.56800e+03 1.20560e+04

7052 1.55360e+04 7.61200e+03

7053 1.00000e+04 7.65600e+03

7054 6.25600e+03 3.87200e+03

7055 1.61440e+04 4.44400e+03

7056 1.09920e+04 2.53000e+03

7057 1.61600e+04 1.23310e+04

7058 1.83200e+04 1.13080e+04

7059 1.30880e+04 1.17920e+04

7060 8.14400e+03 7.23800e+03

7061 1.55680e+04 4.92800e+03

7062 7.31200e+03 8.62400e+03

7063 6.83200e+03 8.65700e+03

7064 1.05870e+04 1.03180e+04

7065 1.16640e+04 5.96200e+03

7066 1.14560e+04 6.09400e+03

7067 1.33280e+04 4.55400e+03

7068 1.00960e+04 5.98400e+03

7069 9.52000e+03 3.70150e+03

7070 6.68800e+03 4.11400e+03

7071 5.48800e+03 1.27160e+04

7072 1.28000e+04 9.94400e+03

7073 9.87200e+03 8.73400e+03

7074 1.04000e+04 1.27160e+04

7075 1.54720e+04 8.09600e+03

7076 4.24000e+03 3.42100e+03

7077 1.62720e+04 5.95100e+03

7078 1.68480e+04 6.42400e+03

7079 1.32750e+04 1.12640e+04

7080 1.05120e+04 6.77600e+03

7081 1.16320e+04 9.61400e+03

7082 1.60800e+04 3.99300e+03

7083 1.48000e+04 3.87200e+03

7084 8.65600e+03 1.11100e+04

7085 1.32640e+04 2.80500e+03

7086 1.04960e+04 2.31000e+03

7087 1.00960e+04 1.16710e+04

7088 1.77440e+04 8.24450e+03

7089 1.23950e+04 2.31000e+03

7090 1.15680e+04 1.04115e+04

7091 1.69760e+04 4.04250e+03

7092 3.47200e+03 1.23860e+04

7093 1.37230e+04 4.66400e+03

7094 1.52480e+04 4.87300e+03

7095 5.04000e+03 9.61400e+03

7096 5.55200e+03 1.10715e+04

7097 1.08000e+04 8.51400e+03

7098 1.03840e+04 3.30000e+03

7099 1.06080e+04 1.10660e+04

7100 1.54400e+04 2.90400e+03

7101 9.50400e+03 7.23800e+03

7102 1.03840e+04 4.73550e+03

7103 1.24320e+04 7.98600e+03

7104 1.04800e+04 4.60900e+03

7105 1.26600e+04 5.12600e+03

7106 6.94400e+03 8.91000e+03

7107 4.75200e+03 6.21500e+03

7108 5.29600e+03 7.74400e+03

7109 6.83200e+03 8.12900e+03

7110 7.05600e+03 1.27710e+04

7111 1.42920e+04 2.20000e+03

7112 1.54400e+04 7.98600e+03

7113 7.02400e+03 2.09000e+03

7114 1.87680e+04 2.40350e+03

7115 3.63200e+03 1.17260e+04

7116 7.18400e+03 1.00540e+04

7117 4.49600e+03 4.82900e+03

7118 1.44160e+04 1.24960e+04

7119 1.13760e+04 6.25350e+03

7120 1.61600e+03 4.46600e+03

7121 1.04480e+04 1.20120e+04

7122 1.36160e+04 2.42000e+03

7123 1.17280e+04 7.65600e+03

7124 1.16640e+04 7.82100e+03

7125 1.03840e+04 8.09600e+03

7126 7.85600e+03 2.53000e+03

7127 2.51200e+03 4.11400e+03

7128 1.33280e+04 1.00540e+04

7129 8.11200e+03 1.08790e+04

7130 9.23200e+03 8.84400e+03

7131 1.77120e+04 1.14620e+04

7132 1.06400e+04 5.98400e+03

7133 1.01280e+04 1.08680e+04

7134 7.12000e+03 1.30130e+04

7135 1.41600e+04 5.96200e+03

7136 1.46080e+04 8.63500e+03

7137 1.34080e+04 3.96000e+03

7138 1.13120e+04 8.11800e+03

7139 1.47360e+04 9.61400e+03

7140 4.65600e+03 3.08550e+03

7141 6.32000e+03 7.85400e+03

7142 1.32800e+03 4.46600e+03

7143 1.39200e+03 4.57600e+03

7144 9.52000e+03 7.48550e+03

7145 1.44160e+04 5.14800e+03

7146 1.70720e+04 4.23500e+03

7147 1.38080e+04 6.09400e+03

7148 8.20800e+03 9.61400e+03

7149 8.52800e+03 4.76300e+03

7150 1.05120e+04 2.53000e+03

7151 1.74560e+04 1.17425e+04

7152 1.45760e+04 7.12800e+03

7153 1.58240e+04 6.72100e+03

7154 1.83200e+04 1.20835e+04

7155 1.12480e+04 3.08000e+03

7156 1.43840e+04 3.79500e+03

7157 1.38400e+04 4.81800e+03

7158 1.24960e+04 2.75000e+03

7159 3.20000e+03 1.09560e+04

7160 1.10560e+04 8.51400e+03

7161 1.28800e+04 3.19000e+03

7162 1.29760e+04 6.42400e+03

7163 4.72000e+03 1.26610e+04

7164 9.72800e+03 1.20120e+04

7165 1.70080e+04 1.10440e+04

7166 1.66880e+04 1.16820e+04

7167 6.67200e+03 1.28260e+04

7168 1.27680e+04 6.20400e+03

7169 1.64960e+04 1.12530e+04

7170 1.83470e+04 3.96000e+03

7171 1.76320e+04 1.14620e+04

7172 1.42400e+03 7.01800e+03

7173 1.14400e+04 1.22320e+04

7174 9.68000e+03 1.00540e+04

7175 1.42880e+04 7.12800e+03

7176 1.07040e+04 9.28400e+03

7177 6.76800e+03 3.24500e+03

7178 6.60800e+03 8.91000e+03

7179 6.67200e+03 9.79000e+03

7180 1.11680e+04 7.01800e+03

7181 9.16800e+03 1.03510e+04

7182 8.99200e+03 9.72400e+03

7183 1.56000e+04 1.03840e+04

7184 7.66400e+03 1.05930e+04

7185 7.72800e+03 9.17400e+03

7186 1.55360e+04 1.07690e+04

7187 1.04160e+04 7.87600e+03

7188 7.82400e+03 1.27160e+04

7189 1.49280e+04 9.83400e+03

7190 1.31680e+04 5.96200e+03

7191 9.07200e+03 5.94000e+03

7192 1.58560e+04 7.01800e+03

7193 1.09920e+04 1.10660e+04

7194 8.24000e+03 2.75000e+03

7195 1.70880e+04 1.20120e+04

7196 1.29440e+04 1.17920e+04

7197 1.25920e+04 5.34600e+03

7198 1.58880e+04 4.11950e+03

7199 7.72800e+03 3.24500e+03

7200 8.43200e+03 1.24960e+04

7201 5.32800e+03 1.02740e+04

7202 1.01920e+04 7.87600e+03

7203 1.77600e+03 6.36900e+03

7204 1.11200e+04 9.06400e+03

7205 1.28000e+04 9.50400e+03

7206 1.32800e+03 4.57600e+03

7207 1.42560e+04 3.19000e+03

7208 1.41280e+04 5.13700e+03

7209 1.22880e+04 3.96000e+03

7210 1.45760e+04 7.01800e+03

7211 6.35200e+03 6.52850e+03

7212 7.61600e+03 4.00400e+03

7213 1.25920e+04 1.30845e+04

7214 1.09760e+04 1.06480e+04

7215 8.76800e+03 5.94000e+03

7216 8.70400e+03 2.31000e+03

7217 8.84800e+03 1.13300e+04

7218 9.61600e+03 7.65600e+03

7219 8.36800e+03 6.90800e+03

7220 8.35200e+03 2.64000e+03

7221 1.87360e+04 4.29000e+03

7222 1.52800e+04 1.04390e+04

7223 1.40640e+04 5.96200e+03

7224 1.14720e+04 2.58500e+03

7225 1.83680e+04 1.22650e+04

7226 6.19200e+03 1.06480e+04

7227 8.75200e+03 9.17400e+03

7228 1.71720e+04 4.29000e+03

7229 8.01600e+03 5.34600e+03

7230 6.16000e+03 3.74000e+03

7231 1.04640e+04 1.15940e+04

7232 4.86400e+03 1.11760e+04

7233 6.60800e+03 1.16930e+04

7234 6.94400e+03 7.52400e+03

7235 7.37600e+03 5.15900e+03

7236 5.29600e+03 2.86000e+03

7237 4.32000e+02 1.13520e+04

7238 1.29440e+04 7.87600e+03

7239 1.14880e+04 8.95400e+03

7240 3.47200e+03 1.20560e+04

7241 4.28800e+03 4.79600e+03

7242 7.34400e+03 2.31000e+03

7243 9.48800e+03 3.89400e+03

7244 8.43200e+03 4.55400e+03

7245 6.86400e+03 3.87200e+03

7246 1.47200e+04 9.83400e+03

7247 1.17600e+04 9.94400e+03

7248 1.41920e+04 6.20400e+03

7249 1.33920e+04 9.83400e+03

7250 1.12160e+04 7.65600e+03

7251 1.19840e+04 6.61100e+03

7252 1.08960e+04 5.28550e+03

7253 1.83200e+04 9.17950e+03

7254 1.02440e+04 4.77400e+03

7255 1.13710e+04 5.72000e+03

7256 1.34240e+04 5.96200e+03

7257 1.79040e+04 7.48550e+03

7258 5.74400e+03 1.14895e+04

7259 4.88000e+03 1.07580e+04

7260 9.55200e+03 9.28400e+03

7261 1.41280e+04 3.79500e+03

7262 1.03840e+04 9.17400e+03

7263 1.89920e+04 3.36600e+03

7264 8.36800e+03 7.96400e+03

7265 5.48800e+03 3.52000e+03

7266 1.39680e+04 1.12640e+04

7267 7.66400e+03 6.77600e+03

7268 5.52000e+03 9.70200e+03

7269 5.42400e+03 4.11400e+03

7270 1.61120e+04 7.01800e+03

7271 1.64320e+04 1.16820e+04

7272 1.71360e+04 1.19020e+04

7273 1.65920e+04 1.16820e+04

7274 9.48800e+03 4.22400e+03

7275 1.76160e+04 4.29000e+03

7276 6.65600e+03 5.61000e+03

7277 1.74400e+03 5.25800e+03

7278 8.41600e+03 1.11100e+04

7279 1.49280e+04 1.10440e+04

7280 1.56320e+04 4.44400e+03

7281 1.20480e+04 7.65600e+03

7282 6.73600e+03 1.02190e+04

7283 9.74400e+03 3.52000e+03

7284 9.53600e+03 9.17400e+03

7285 2.54400e+03 1.23860e+04

7286 1.13440e+04 5.17550e+03

7287 8.65600e+03 6.09400e+03

7288 7.28000e+03 4.11400e+03

7289 1.05440e+04 7.65600e+03

7290 1.30080e+04 4.33400e+03

7291 6.06400e+03 1.00375e+04

7292 1.76800e+04 2.19450e+03

7293 1.67840e+04 1.16270e+04

7294 2.54400e+03 1.05380e+04

7295 3.12000e+03 6.01700e+03

7296 8.20300e+03 7.01800e+03

7297 3.79200e+03 8.82200e+03

7298 1.68480e+04 1.31340e+04

7299 1.36480e+04 6.20400e+03

7300 1.48320e+04 2.90400e+03

7301 8.14400e+03 3.52000e+03

7302 6.32000e+03 3.87200e+03

7303 1.19840e+04 6.79800e+03

7304 1.41920e+04 1.12640e+04

7305 1.43520e+04 7.12800e+03

7306 1.76480e+04 1.12530e+04

7307 1.51360e+04 9.83400e+03

7308 1.74800e+03 5.83000e+03

7309 1.32320e+04 8.17300e+03

7310 5.58400e+03 7.63400e+03

7311 1.89600e+04 5.70350e+03

7312 6.03200e+03 1.23860e+04

7313 7.82400e+03 1.11100e+04

7314 1.24320e+04 2.25500e+03

7315 1.32320e+04 1.03840e+04

7316 1.17120e+04 1.26060e+04

7317 4.14400e+03 1.08240e+04

7318 1.29760e+04 2.42000e+03

7319 1.44480e+04 4.81800e+03

7320 9.80800e+03 5.90150e+03

7321 5.36000e+03 2.42000e+03

7322 1.58560e+04 8.09600e+03

7323 1.77120e+04 2.19450e+03

7324 1.50240e+04 5.31850e+03

7325 1.36800e+04 2.80500e+03

7326 7.85600e+03 3.19000e+03

7327 6.51200e+03 1.21055e+04

7328 1.49120e+04 7.87600e+03

7329 9.12000e+02 4.57600e+03

7330 5.55200e+03 1.29360e+04

7331 1.13760e+04 1.04060e+04

7332 1.58880e+04 2.35950e+03

7333 1.62720e+04 8.09600e+03

7334 5.93600e+03 2.86000e+03

7335 2.66700e+03 7.23800e+03

7336 1.71680e+04 1.31340e+04

7337 1.55200e+03 1.18360e+04

7338 1.72960e+04 1.16655e+04

7339 1.85440e+04 5.70350e+03

7340 1.91200e+04 1.31340e+04

7341 1.26560e+04 2.75000e+03

7342 7.84000e+02 4.68600e+03

7343 1.07520e+04 9.17400e+03

7344 1.78880e+04 3.27800e+03

7345 9.10400e+03 1.28260e+04

7346 9.96800e+03 3.24500e+03

7347 7.23200e+03 6.09400e+03

7348 1.17280e+04 1.10660e+04

7349 1.34560e+04 4.81800e+03

7350 3.92000e+03 4.79600e+03

7351 9.84000e+03 6.31400e+03

7352 1.80800e+03 1.23860e+04

7353 7.92000e+03 5.85200e+03

7354 3.47200e+03 1.08625e+04

7355 2.38400e+03 8.92650e+03

7356 6.06400e+03 1.29360e+04

7357 1.58560e+04 2.50800e+03

7358 6.57600e+03 4.22400e+03

7359 7.16800e+03 6.09400e+03

7360 1.02880e+04 9.28400e+03

7361 7.23200e+03 5.34600e+03

7362 5.48800e+03 2.42000e+03

7363 1.21440e+04 4.90600e+03

7364 1.07360e+04 7.82100e+03

7365 7.31200e+03 3.74000e+03

7366 1.83720e+04 1.14620e+04

7367 1.82720e+04 1.09340e+04

7368 1.58030e+04 2.50800e+03

7369 1.68480e+04 4.70800e+03

7370 1.08000e+04 1.22320e+04

7371 5.88800e+03 5.12600e+03

7372 7.85600e+03 1.27160e+04

7373 1.44160e+04 2.50800e+03

7374 1.76160e+04 4.09750e+03

7375 3.92000e+03 1.08240e+04

7376 1.57920e+04 9.83400e+03

7377 7.60000e+03 1.14840e+04

7378 7.24800e+03 1.01640e+04

7379 1.48000e+04 9.39400e+03

7380 8.27200e+03 8.62400e+03

7381 7.21600e+03 7.68900e+03

7382 5.76000e+03 4.79600e+03

7383 9.52000e+03 7.87600e+03

7384 1.15310e+04 4.22400e+03

7385 4.91200e+03 6.21500e+03

7386 1.52680e+04 7.23800e+03

7387 7.37600e+03 8.91000e+03

7388 1.06080e+04 2.97000e+03

7389 6.35200e+03 5.17550e+03

7390 1.22880e+04 3.85000e+03

7391 1.20160e+04 3.57500e+03

7392 1.65600e+04 1.18470e+04

7393 7.61600e+03 3.74000e+03

7394 1.04800e+04 6.77600e+03

7395 1.12480e+04 3.74000e+03

7396 8.36800e+03 1.17535e+04

7397 3.53600e+03 7.32050e+03

7398 1.31360e+04 5.69800e+03

7399 9.07200e+03 5.72000e+03

7400 1.12160e+04 1.27160e+04

7401 1.54080e+04 8.09600e+03

7402 1.05120e+04 5.21400e+03

7403 8.91200e+03 4.97200e+03

7404 1.11200e+04 2.86000e+03

7405 9.90400e+03 5.80250e+03

7406 1.70760e+04 2.55200e+03

7407 1.41600e+04 4.33400e+03

7408 1.52000e+03 7.12800e+03

7409 8.92800e+03 6.09400e+03

7410 5.34400e+03 3.41000e+03

7411 8.43200e+03 2.97000e+03

7412 1.01600e+04 3.19000e+03

7413 1.33920e+04 9.17400e+03

7414 1.21120e+04 7.23250e+03

7415 8.84800e+03 1.19020e+04

7416 3.72800e+03 1.08240e+04

7417 1.34880e+04 7.98600e+03

7418 1.05760e+04 8.73400e+03

7419 1.86560e+04 7.11700e+03

7420 2.44800e+03 4.46600e+03

7421 1.42760e+04 2.50800e+03

7422 1.56640e+04 1.00540e+04

7423 1.10560e+04 6.42400e+03

7424 5.58400e+03 1.27160e+04

7425 9.87200e+03 8.62400e+03

7426 5.71200e+03 4.64200e+03

7427 1.71360e+04 3.96000e+03

7428 1.11200e+04 8.09600e+03

7429 4.94400e+03 1.07580e+04

7430 8.38400e+03 9.94400e+03

7431 6.06400e+03 3.52000e+03

7432 1.25600e+04 3.19000e+03

7433 1.35470e+04 5.12600e+03

7434 1.17280e+04 7.23250e+03

7435 1.57120e+04 8.09600e+03

7436 1.39840e+04 6.09400e+03

7437 1.32320e+04 9.83400e+03

7438 7.12000e+03 1.06480e+04

7439 1.11200e+04 6.72100e+03

7440 7.76000e+03 7.52400e+03

7441 1.42720e+04 3.52000e+03

7442 6.46400e+03 1.29360e+04

7443 5.28400e+03 4.64200e+03

7444 8.01600e+03 1.08295e+04

7445 1.68480e+04 1.23310e+04

7446 8.09600e+03 1.26060e+04

7447 1.51200e+04 1.19020e+04

7448 1.59840e+04 1.04940e+04

7449 6.51200e+03 3.87200e+03

7450 1.80960e+04 1.12530e+04

7451 1.26080e+04 1.06480e+04

7452 1.81280e+04 2.92600e+03

7453 4.32000e+02 1.11100e+04

7454 6.99200e+03 1.16930e+04

7455 7.82400e+03 5.34600e+03

7456 1.42240e+04 9.72400e+03

7457 1.29440e+04 8.69000e+03

7458 1.00960e+04 2.53000e+03

7459 6.00000e+03 3.87200e+03

7460 1.76480e+04 9.49300e+03

7461 5.00800e+03 1.31175e+04

7462 1.31680e+04 9.55900e+03

7463 1.42400e+03 4.33400e+03

7464 7.32800e+03 1.05380e+04

7465 1.68160e+04 1.10440e+04

7466 1.35520e+04 9.83400e+03

7467 8.17600e+03 5.15900e+03

7468 1.60160e+04 3.49250e+03

7469 1.19520e+04 2.58500e+03

7470 9.65200e+03 4.88400e+03

7471 8.14400e+03 2.31000e+03

7472 8.09600e+03 1.14840e+04

7473 1.89600e+04 3.77300e+03

7474 1.41280e+04 1.26060e+04

7475 7.02400e+03 5.96200e+03

7476 1.14880e+04 1.01640e+04

7477 7.88800e+03 1.06480e+04

7478 8.59200e+03 5.17550e+03

7479 8.56000e+03 4.22400e+03

7480 8.56000e+03 2.53000e+03

7481 5.48800e+03 1.05710e+04

7482 1.69440e+04 2.03500e+03

7483 7.79200e+03 1.18195e+04

7484 1.31680e+04 1.16380e+04

7485 3.12000e+03 8.92650e+03

7486 1.55360e+04 1.00540e+04

7487 1.48960e+04 6.90800e+03

7488 1.42720e+04 3.96000e+03

7489 1.11520e+04 3.46500e+03

7490 6.57600e+03 4.55400e+03

7491 6.99200e+03 5.19200e+03

7492 6.38400e+03 3.19000e+03

7493 3.69600e+03 1.08845e+04

7494 8.43200e+03 1.06480e+04

7495 8.43200e+03 5.15900e+03

7496 1.62080e+04 4.44400e+03

7497 3.85600e+03 1.08240e+04

7498 4.78400e+03 7.52400e+03

7499 6.52800e+03 2.31000e+03

7500 5.21600e+03 5.34600e+03

7501 1.47040e+04 6.90800e+03

7502 8.40000e+03 3.52000e+03

7503 1.61440e+04 2.94800e+03

7504 1.81280e+04 1.08735e+04

7505 1.48640e+04 1.21220e+04

7506 1.19720e+04 1.14840e+04

7507 8.59200e+03 7.52400e+03

7508 1.50880e+04 5.36800e+03

7509 7.20000e+03 1.29360e+04

7510 1.00000e+04 8.73400e+03

7511 5.20000e+03 1.30900e+04

7512 1.09280e+04 1.28260e+04

7513 1.19520e+04 9.99900e+03

7514 1.19840e+04 1.20120e+04

7515 1.04800e+04 5.74200e+03

7516 9.10400e+03 2.64000e+03

7517 1.64960e+04 3.80600e+03

7518 7.28000e+03 4.44400e+03

7519 1.42880e+04 1.00540e+04

7520 1.39520e+04 4.22400e+03

7521 1.42400e+03 5.67600e+03

7522 6.32000e+03 9.70200e+03

7523 8.43200e+03 2.09000e+03

7524 5.93600e+03 8.38200e+03

7525 8.49600e+03 5.15900e+03

7526 1.72960e+04 9.96600e+03

7527 1.71360e+04 3.82800e+03

7528 1.28000e+04 2.09000e+03

7529 6.94400e+03 7.85400e+03

7530 1.18560e+04 1.29525e+04

7531 1.26280e+04 3.52000e+03

7532 1.20000e+03 1.21990e+04

7533 1.86560e+04 4.07000e+03

7534 1.76840e+04 4.18000e+03

7535 1.67040e+04 8.86600e+03

7536 2.51200e+03 4.90600e+03

7537 2.91200e+03 7.12800e+03

7538 1.86030e+04 3.96000e+03

7539 1.36800e+04 5.23600e+03

7540 6.73600e+03 8.40400e+03

7541 1.47040e+04 1.19020e+04

7542 1.41600e+04 9.99900e+03

7543 1.12480e+04 6.20400e+03

7544 1.81640e+04 2.09000e+03

7545 1.05760e+04 7.88150e+03

7546 4.84800e+03 6.21500e+03

7547 2.99600e+03 4.90600e+03

7548 2.16000e+03 3.14600e+03

7549 2.38400e+03 1.23860e+04

7550 8.40000e+03 8.62400e+03

7551 1.80320e+04 7.65600e+03

7552 1.91150e+04 3.25600e+03

7553 2.96000e+03 8.92650e+03

7554 1.21600e+04 1.19020e+04

7555 1.27680e+04 5.83000e+03

7556 8.84800e+03 2.53000e+03

7557 1.17550e+04 6.75400e+03

7558 1.53280e+04 8.09600e+03

7559 1.63360e+04 8.09600e+03

7560 1.05760e+04 2.09000e+03

7561 1.60160e+04 4.79600e+03

7562 1.13710e+04 6.20400e+03

7563 8.53200e+03 5.94000e+03

7564 1.59360e+04 9.83400e+03

7565 8.99200e+03 9.50400e+03

7566 1.13280e+04 1.12640e+04

7567 1.09280e+04 4.66400e+03

7568 7.40800e+03 9.39400e+03

7569 1.15680e+04 6.71550e+03

7570 1.34560e+04 1.30845e+04

7571 1.09600e+04 5.34600e+03

7572 5.71200e+03 1.13300e+04

7573 3.92000e+03 8.84950e+03

7574 7.85600e+03 2.31000e+03

7575 1.75840e+04 8.26100e+03

7576 1.45440e+04 1.16930e+04

7577 1.42240e+04 1.12640e+04

7578 3.20000e+03 1.05380e+04

7579 9.07200e+03 3.57500e+03

7580 4.78400e+03 9.61400e+03

7581 1.48960e+04 1.01090e+04

7582 7.85600e+03 1.08900e+04

7583 2.00000e+03 2.20000e+03

7584 4.08000e+03 7.13900e+03

7585 1.69110e+04 2.24400e+03

7586 4.49600e+03 6.16000e+03

7587 6.03200e+03 1.00320e+04

7588 8.85200e+03 3.41000e+03

7589 1.23200e+03 1.12915e+04

7590 7.50400e+03 4.44400e+03

7591 7.28000e+03 4.33400e+03

7592 7.69600e+03 1.30900e+04

7593 1.55680e+04 4.79600e+03

7594 1.23840e+04 1.15940e+04

7595 1.72960e+04 3.93800e+03

7596 1.17200e+03 5.67600e+03

7597 1.75040e+04 1.02300e+04

7598 5.52000e+03 3.74000e+03

7599 1.40000e+04 7.23800e+03

7600 1.63360e+04 2.09000e+03

7601 9.04000e+03 4.00400e+03

7602 9.77600e+03 7.65600e+03

7603 1.58240e+04 4.01500e+03

7604 7.02400e+03 1.22760e+04

7605 1.81280e+04 2.24400e+03

7606 5.29600e+03 5.12600e+03

7607 5.90400e+03 4.22400e+03

7608 9.55200e+03 7.48550e+03

7609 1.64000e+04 3.99850e+03

7610 1.30080e+04 4.11400e+03

7611 2.86400e+03 1.09560e+04

7612 1.34880e+04 7.28750e+03

7613 7.18400e+03 2.09000e+03

7614 1.63360e+04 9.29500e+03

7615 9.23200e+03 1.14235e+04

7616 1.27520e+04 8.17300e+03

7617 1.42720e+04 1.29800e+04

7618 1.34560e+04 2.80500e+03

7619 1.59200e+04 1.30845e+04

7620 5.26400e+03 6.47350e+03

7621 1.08000e+04 8.84400e+03

7622 1.26400e+03 1.21990e+04

7623 6.20800e+03 3.74000e+03

7624 9.29600e+03 7.70550e+03

7625 8.42000e+03 1.08900e+04

7626 1.64000e+04 8.09600e+03

7627 1.07630e+04 7.23800e+03

7628 1.11680e+04 1.08680e+04

7629 1.48160e+04 9.83400e+03

7630 1.02560e+04 1.30900e+04

7631 1.47360e+04 1.00485e+04

7632 6.81600e+03 3.52000e+03

7633 4.59200e+03 9.79000e+03

7634 4.19200e+03 4.90600e+03

7635 1.47680e+04 9.39400e+03

7636 1.16000e+04 1.20120e+04

7637 1.57600e+04 4.79600e+03

7638 1.07360e+04 2.53000e+03

7639 1.33280e+04 5.34600e+03

7640 1.08640e+04 3.30000e+03

7641 1.29600e+03 1.21990e+04

7642 5.80800e+03 2.20000e+03

7643 6.38400e+03 3.74000e+03

7644 1.16520e+04 6.64400e+03

7645 3.98400e+03 8.84950e+03

7646 9.80800e+03 3.81700e+03

7647 1.52000e+03 6.90800e+03

7648 4.40000e+03 4.26800e+03

7649 1.58400e+03 1.08790e+04

7650 8.27200e+03 1.30900e+04

7651 1.46400e+04 1.21220e+04

7652 1.36320e+04 1.12640e+04

7653 8.04800e+03 1.17480e+04

7654 3.20000e+03 6.79800e+03

7655 1.78560e+04 1.15720e+04

7656 1.17280e+04 4.11400e+03

7657 5.11500e+03 7.08400e+03

7658 6.19200e+03 7.85400e+03

7659 1.25280e+04 1.00540e+04

7660 4.04800e+03 7.32050e+03

7661 1.03840e+04 4.11400e+03

7662 3.56800e+03 1.18965e+04

7663 7.56800e+03 3.52000e+03

7664 5.68000e+03 5.36800e+03

7665 7.64800e+03 2.42000e+03

7666 3.71200e+03 1.22760e+04

7667 6.20800e+03 4.44400e+03

7668 1.52000e+03 2.09000e+03

7669 4.81600e+03 3.08000e+03

7670 1.75520e+04 4.26250e+03

7671 1.16320e+04 6.31400e+03

7672 7.47200e+03 9.83400e+03

7673 7.28000e+03 2.31000e+03

7674 1.02400e+03 4.46600e+03

7675 3.69600e+03 7.19400e+03

7676 5.36000e+03 4.93900e+03

7677 1.05760e+04 1.31175e+04

7678 7.95200e+03 8.40400e+03

7679 1.58560e+04 1.24960e+04

7680 1.33230e+04 7.23800e+03

7681 7.76000e+03 9.39400e+03

7682 8.17600e+03 1.28260e+04

7683 5.04000e+03 1.31175e+04

7684 1.10880e+04 7.65600e+03

7685 5.20000e+03 3.30000e+03

7686 1.18240e+04 7.23250e+03

7687 1.64320e+04 1.13135e+04

7688 8.91200e+03 1.08790e+04

7689 1.08960e+04 1.31175e+04

7690 1.01280e+04 1.07580e+04

7691 6.11200e+03 2.53000e+03

7692 6.96400e+03 5.87400e+03

7693 7.37600e+03 7.68900e+03

7694 5.90400e+03 4.44400e+03

7695 1.46400e+04 1.14840e+04

7696 1.89000e+04 3.14600e+03

7697 3.56300e+03 4.68600e+03

7698 1.63040e+04 9.30050e+03

7699 9.64800e+03 8.25000e+03

7700 1.30880e+04 1.07580e+04

7701 1.16960e+04 7.23250e+03

7702 1.40320e+04 3.19000e+03

7703 1.45390e+04 6.20400e+03

7704 1.72430e+04 1.16820e+04

7705 1.29760e+04 2.80500e+03

7706 1.59520e+04 1.07690e+04

7707 5.10400e+03 9.39400e+03

7708 1.46720e+04 1.07690e+04

7709 4.97600e+03 4.19100e+03

7710 7.95600e+03 4.86200e+03

7711 1.14560e+04 5.61000e+03

7712 4.04800e+03 8.84950e+03

7713 9.48800e+03 8.25000e+03

7714 5.10400e+03 4.25150e+03

7715 5.63200e+03 5.50000e+03

7716 1.58400e+03 1.17645e+04

7717 1.03840e+04 2.31000e+03

7718 1.05760e+04 6.09400e+03

7719 3.16800e+03 1.14400e+04

7720 8.43200e+03 4.33400e+03

7721 1.29440e+04 3.68500e+03

7722 1.21760e+04 3.19000e+03

7723 1.44160e+04 1.14840e+04

7724 1.40960e+04 5.45600e+03

7725 1.19200e+04 6.20400e+03

7726 1.26240e+04 5.96200e+03

7727 6.76800e+03 1.05380e+04

7728 8.25600e+03 1.13300e+04

7729 1.07040e+04 9.06400e+03

7730 1.02240e+04 9.61400e+03

7731 1.79360e+04 7.28200e+03

7732 1.81000e+04 3.14600e+03

7733 4.33600e+03 1.22760e+04

7734 1.00960e+04 9.55900e+03

7735 1.66240e+04 5.84100e+03

7736 8.43200e+03 9.50400e+03

7737 6.57600e+03 3.30000e+03

7738 1.38080e+04 2.42000e+03

7739 1.33440e+04 8.36000e+03

7740 1.14400e+04 1.29140e+04

7741 6.99200e+03 2.97000e+03

7742 1.20640e+04 3.19000e+03

7743 3.60000e+03 1.17260e+04

7744 6.73600e+03 9.75700e+03

7745 5.13600e+03 1.05710e+04

7746 1.76480e+04 1.27050e+04

7747 7.02400e+03 4.33400e+03

7748 7.82400e+03 9.61400e+03

7749 2.03600e+03 4.57600e+03

7750 1.64640e+04 7.23250e+03

7751 1.06560e+04 1.12640e+04

7752 9.82400e+03 9.83400e+03

7753 1.07200e+03 5.83000e+03

7754 1.30720e+04 9.72400e+03

7755 6.11600e+03 5.61000e+03

7756 7.95200e+03 3.24500e+03

7757 1.17600e+04 7.01800e+03

7758 6.60800e+03 1.31175e+04

7759 1.84160e+04 1.24410e+04

7760 1.33600e+04 1.07580e+04

7761 1.67840e+04 7.87600e+03

7762 1.38080e+04 1.25510e+04

7763 1.01120e+04 4.66400e+03

7764 1.33920e+04 9.55900e+03

7765 1.62080e+04 5.95100e+03

7766 1.57120e+04 9.46000e+03

7767 1.40320e+04 4.44400e+03

7768 1.78720e+04 7.28200e+03

7769 1.80320e+04 1.12530e+04

7770 7.66400e+03 9.61400e+03

7771 9.80800e+03 1.06480e+04

7772 9.10400e+03 1.11100e+04

7773 1.71040e+04 1.03840e+04

7774 1.29760e+04 9.33900e+03

7775 4.36800e+03 1.12750e+04

7776 9.84000e+03 2.97000e+03

7777 1.32320e+04 8.93200e+03

7778 9.26400e+03 6.31400e+03

7779 1.70400e+04 1.19020e+04

7780 7.98400e+03 4.00400e+03

7781 3.40300e+03 4.79600e+03

7782 1.01920e+04 8.25000e+03

7783 1.86080e+04 4.29000e+03

7784 6.68800e+03 2.53000e+03

7785 1.29440e+04 2.25500e+03

7786 1.00320e+04 1.22320e+04

7787 1.25600e+04 8.73400e+03

7788 1.42560e+04 6.36900e+03

7789 1.75840e+04 7.11700e+03

7790 8.62400e+03 8.62400e+03

7791 5.02400e+03 4.37800e+03

7792 1.23200e+03 9.15750e+03

7793 1.10880e+04 2.97000e+03

7794 1.36800e+04 1.07580e+04

7795 3.24800e+03 1.23860e+04

7796 1.17600e+04 5.00500e+03

7797 1.61760e+04 8.48100e+03

7798 7.60000e+03 1.11100e+04

7799 6.81600e+03 2.09000e+03

7800 4.68800e+03 1.21660e+04

7801 1.66400e+03 1.14620e+04

7802 7.08800e+03 1.01640e+04

7803 1.57600e+04 9.83400e+03

7804 1.32640e+04 9.33900e+03

7805 1.21120e+04 7.82100e+03

7806 1.86080e+04 9.38850e+03

7807 1.81920e+04 1.15720e+04

7808 9.10400e+03 1.24960e+04

7809 2.86400e+03 4.46600e+03

7810 3.18800e+03 4.68600e+03

7811 4.64000e+02 2.20000e+03

7812 1.71600e+03 5.72000e+03

7813 7.50400e+03 4.00400e+03

7814 1.59200e+04 9.33350e+03

7815 1.27840e+04 2.80500e+03

7816 1.23680e+04 3.70700e+03

7817 9.10400e+03 7.96400e+03

7818 1.06560e+04 1.28260e+04

7819 6.73600e+03 8.91000e+03

7820 3.69600e+03 3.57500e+03

7821 8.04800e+03 1.04280e+04

7822 1.68480e+04 9.29500e+03

7823 3.60000e+03 5.28550e+03

7824 1.81640e+04 3.03600e+03

7825 8.97600e+03 1.08185e+04

7826 5.80800e+03 2.53000e+03

7827 1.32320e+04 1.19625e+04

7828 1.76800e+04 9.49300e+03

7829 7.88800e+03 1.12200e+04

7830 1.38880e+04 3.52000e+03

7831 1.02240e+04 9.28400e+03

7832 1.00160e+04 1.11100e+04

7833 1.60160e+04 8.48100e+03

7834 1.40800e+04 1.07580e+04

7835 1.60160e+04 1.21220e+04

7836 9.61600e+03 8.25000e+03

7837 1.29440e+04 7.98600e+03

7838 1.26880e+04 8.36000e+03

7839 5.16800e+03 7.26000e+03

7840 9.64800e+03 4.77400e+03

7841 6.20800e+03 2.42000e+03

7842 7.82400e+03 1.17480e+04

7843 1.34240e+04 1.16380e+04

7844 2.92800e+03 4.90600e+03

7845 7.82400e+03 1.21220e+04

7846 8.04800e+03 5.47800e+03

7847 9.68000e+03 1.07580e+04

7848 1.57920e+04 1.24960e+04

7849 5.62000e+03 2.53000e+03

7850 1.35520e+04 9.17400e+03

7851 9.74400e+03 6.77600e+03

7852 1.25280e+04 3.63000e+03

7853 4.62400e+03 1.15500e+04

7854 4.97600e+03 1.05710e+04

7855 4.56000e+03 1.31175e+04

7856 5.58400e+03 4.33400e+03

7857 1.32480e+04 1.20120e+04

7858 1.63040e+04 5.14800e+03

7859 1.30080e+04 6.42400e+03

7860 1.44160e+04 5.96200e+03

7861 1.16320e+04 5.00500e+03

7862 1.09280e+04 1.05380e+04

7863 1.58240e+04 4.55400e+03

7864 1.60800e+04 3.80600e+03

7865 1.11840e+04 8.25000e+03

7866 6.57600e+03 3.19000e+03

7867 2.54400e+03 1.15720e+04

7868 1.36750e+04 7.23800e+03

7869 9.77600e+03 6.09400e+03

7870 1.67880e+04 4.40000e+03

7871 7.72800e+03 3.63000e+03

7872 1.29480e+04 5.56600e+03

7873 6.11200e+03 4.33400e+03

7874 4.36300e+03 7.19400e+03

7875 1.31680e+04 1.10110e+04

7876 1.02240e+04 8.09600e+03

7877 1.74560e+04 7.65600e+03

7878 5.85600e+03 2.31000e+03

7879 1.08000e+04 5.08200e+03

7880 1.16960e+04 8.73400e+03

7881 1.58240e+04 1.19020e+04

7882 7.79200e+03 8.40400e+03

7883 6.48000e+03 7.58450e+03

7884 1.60800e+04 4.37250e+03

7885 1.66880e+04 8.09600e+03

7886 7.50400e+03 3.74000e+03

7887 8.84800e+03 2.09000e+03

7888 8.83600e+03 1.17480e+04

7889 1.66880e+04 6.72100e+03

7890 1.85120e+04 1.15170e+04

7891 9.17200e+03 4.33400e+03

7892 7.76000e+03 3.74000e+03

7893 1.03200e+04 1.10660e+04

7894 1.44000e+04 1.03840e+04

7895 1.00320e+04 7.48550e+03

7896 1.30400e+04 2.09000e+03

7897 1.46080e+04 2.84900e+03

7898 6.81600e+03 4.33400e+03

7899 6.60800e+03 1.11210e+04

7900 1.61120e+04 1.17920e+04

7901 1.00640e+04 3.52000e+03

7902 1.21440e+04 3.56400e+03

7903 1.82560e+04 1.08460e+04

7904 1.42880e+04 7.23800e+03

7905 1.42560e+04 7.18300e+03

7906 8.91200e+03 3.19000e+03

7907 4.78400e+03 1.14400e+04

7908 1.07310e+04 3.41000e+03

7909 1.18240e+04 7.82100e+03

7910 1.68160e+04 7.87600e+03

7911 9.58400e+03 5.83000e+03

7912 1.15040e+04 1.14840e+04

7913 1.78400e+04 1.08240e+04

7914 1.67840e+04 1.01090e+04

7915 3.95200e+03 1.11100e+04

7916 1.61440e+04 4.04800e+03

7917 8.43200e+03 1.26060e+04

7918 2.03200e+03 4.79600e+03

7919 1.02240e+04 1.07580e+04

7920 1.47360e+04 6.66600e+03

7921 1.07360e+04 4.11400e+03

7922 1.45440e+04 1.07690e+04

7923 5.55200e+03 1.24960e+04

7924 5.84000e+03 5.12600e+03

7925 1.47360e+04 2.90400e+03

7926 5.72300e+03 5.23600e+03

7927 1.26560e+04 1.24960e+04

7928 4.36800e+03 1.31340e+04

7929 7.24800e+03 1.11100e+04

7930 1.14720e+04 2.97000e+03

7931 4.81600e+03 6.21500e+03

7932 6.51200e+03 1.31175e+04

7933 8.04800e+03 7.52400e+03

7934 1.66240e+04 9.29500e+03

7935 1.19520e+04 5.96200e+03

7936 7.66400e+03 8.62400e+03

7937 1.85440e+04 9.38850e+03

7938 1.23360e+04 2.31000e+03

7939 1.48800e+03 6.00600e+03

7940 1.55040e+04 4.22400e+03

7941 1.83520e+04 4.29000e+03

7942 7.60000e+03 5.15900e+03

7943 6.57600e+03 4.00400e+03

7944 1.28480e+04 8.95400e+03

7945 9.13600e+03 2.47500e+03

7946 1.10880e+04 6.20400e+03

7947 1.35520e+04 2.80500e+03

7948 1.27840e+04 8.52500e+03

7949 8.46400e+03 1.04280e+04

7950 1.16000e+04 1.17480e+04

7951 1.23840e+04 8.51400e+03

7952 8.43200e+03 8.40400e+03

7953 7.76000e+03 1.14840e+04

7954 2.92800e+03 5.07100e+03

7955 1.56000e+04 1.04940e+04

7956 6.92800e+03 1.20120e+04

7957 8.09600e+03 3.52000e+03

7958 1.14240e+04 4.44400e+03

7959 8.68800e+03 6.09400e+03

7960 1.37120e+04 6.09400e+03

7961 9.90400e+03 8.25000e+03

7962 1.56590e+04 3.41000e+03

7963 6.54400e+03 1.14840e+04

7964 9.77600e+03 8.62400e+03

7965 1.16960e+04 1.06480e+04

7966 4.92800e+03 2.53000e+03

7967 4.64000e+02 2.04050e+03

7968 1.74240e+04 1.21715e+04

7969 1.13120e+04 4.72450e+03

7970 5.80800e+03 3.19000e+03

7971 1.16000e+04 7.65600e+03

7972 1.77440e+04 3.21750e+03

7973 4.18000e+03 4.37800e+03

7974 1.39040e+04 2.25500e+03

7975 1.49600e+04 1.23090e+04

7976 1.31200e+03 1.10000e+04

7977 1.53760e+04 4.33400e+03

7978 8.17600e+03 5.85200e+03

7979 1.30880e+04 3.96000e+03

7980 4.34000e+03 2.42000e+03

7981 9.48800e+03 7.87600e+03

7982 1.26240e+04 5.61000e+03

7983 1.16000e+04 1.26060e+04

7984 1.04800e+04 5.21400e+03

7985 3.31200e+03 7.12250e+03

7986 1.29600e+04 3.19000e+03

7987 1.80960e+04 2.27150e+03

7988 8.75200e+03 5.61000e+03

7989 6.67200e+03 1.22760e+04

7990 1.20800e+04 3.70700e+03

7991 1.72000e+04 1.26500e+04

7992 1.51840e+04 4.92800e+03

7993 1.23360e+04 1.29525e+04

7994 1.64000e+04 9.72400e+03

7995 1.28480e+04 1.00540e+04

7996 1.46400e+04 7.65600e+03

7997 7.40800e+03 6.88050e+03

7998 1.44110e+04 2.20000e+03

7999 6.32000e+03 2.53000e+03

8000 2.10000e+03 4.90600e+03

8001 1.35200e+04 1.02740e+04

8002 8.27200e+03 8.40400e+03

8003 7.53600e+03 1.29360e+04

8004 9.29600e+03 8.25000e+03

8005 1.75520e+04 1.09890e+04

8006 1.74990e+04 1.14180e+04

8007 6.19200e+03 9.61400e+03

8008 1.25870e+04 6.31400e+03

8009 1.21760e+04 9.28400e+03

8010 1.56320e+04 2.90400e+03

8011 5.21100e+03 4.64200e+03

8012 9.82400e+03 9.28400e+03

8013 4.44800e+03 5.23600e+03

8014 6.83200e+03 1.30900e+04

8015 7.28000e+03 3.19000e+03

8016 5.64800e+03 2.91500e+03

8017 1.22400e+04 2.86000e+03

8018 1.59840e+04 4.92800e+03

8019 5.13600e+03 4.00400e+03

8020 1.75200e+04 1.21715e+04

8021 1.01280e+04 5.02150e+03

8022 4.64400e+03 1.02740e+04

8023 1.41600e+04 3.79500e+03

8024 1.90030e+04 4.18000e+03

8025 9.92000e+03 2.75000e+03

8026 1.34400e+04 5.12600e+03

8027 1.35840e+04 3.63000e+03

8028 1.74240e+04 1.31340e+04

8029 9.36000e+03 6.09400e+03

8030 1.47310e+04 4.11400e+03

8031 1.12160e+04 1.08680e+04

8032 1.32320e+04 2.80500e+03

8033 1.16800e+04 9.83400e+03

8034 1.03840e+04 8.73400e+03

8035 1.33280e+04 9.61400e+03

8036 1.54190e+04 5.03800e+03

8037 1.52480e+04 2.29900e+03

8038 1.68800e+04 7.87600e+03

8039 5.93600e+03 6.47350e+03

8040 3.31200e+03 1.13300e+04

8041 1.05760e+04 5.79700e+03

8042 4.33600e+03 1.28260e+04

8043 7.88800e+03 1.10000e+04

8044 1.26240e+04 3.19000e+03

8045 1.72040e+04 3.80600e+03

8046 4.85000e+02 7.01800e+03

8047 1.85440e+04 7.28200e+03

8048 3.92000e+03 2.44200e+03

8049 5.84000e+03 3.52000e+03

8050 1.33440e+04 7.65600e+03

8051 1.03840e+04 7.65600e+03

8052 1.66560e+04 1.07085e+04

8053 5.45100e+03 5.34600e+03

8054 1.38720e+04 9.17400e+03

8055 2.60800e+03 1.05380e+04

8056 6.19200e+03 6.52850e+03

8057 1.27520e+04 4.22400e+03

8058 1.64000e+04 1.30845e+04

8059 2.94400e+03 1.08460e+04

8060 1.19040e+04 9.06400e+03

8061 6.01600e+03 5.50000e+03

8062 5.80800e+03 4.00400e+03

8063 5.71200e+03 8.38200e+03

8064 1.67200e+04 7.01800e+03

8065 1.66880e+04 7.23250e+03

8066 1.79790e+04 8.71200e+03

8067 1.48320e+04 5.83000e+03

8068 1.38400e+04 5.10400e+03

8069 1.23040e+04 1.29525e+04

8070 1.47680e+04 9.17400e+03

8071 1.59840e+04 1.14620e+04

8072 1.66400e+03 4.68600e+03

8073 4.68800e+03 4.82900e+03

8074 5.61600e+03 4.11400e+03

8075 9.26400e+03 3.30000e+03

8076 4.20800e+03 1.06480e+04

8077 1.75200e+04 2.56300e+03

8078 3.50400e+03 7.32050e+03

8079 1.82880e+04 1.13080e+04

8080 1.19840e+04 5.83000e+03

8081 1.16800e+04 1.00540e+04

8082 8.27200e+03 1.21220e+04

8083 6.96000e+03 1.27710e+04

8084 1.36160e+04 3.96000e+03

8085 8.62400e+03 6.09400e+03

8086 8.72000e+03 1.27160e+04

8087 1.78880e+04 2.50800e+03

8088 1.43200e+04 7.18300e+03

8089 1.17280e+04 6.88600e+03

8090 1.09280e+04 2.53000e+03

8091 1.78600e+04 1.16820e+04

8092 1.65920e+04 5.25800e+03

8093 1.14880e+04 8.25000e+03

8094 1.36160e+04 3.52000e+03

8095 1.15040e+04 4.14700e+03

8096 1.52000e+03 5.89600e+03

8097 9.28000e+02 7.23800e+03

8098 1.07680e+04 2.53000e+03

8099 5.64800e+03 7.74400e+03

8100 1.04840e+04 4.44400e+03

8101 8.27200e+03 2.53000e+03

8102 1.25000e+04 3.41000e+03

8103 2.80000e+03 1.08020e+04

8104 1.11520e+04 1.10660e+04

8105 1.32640e+04 8.17300e+03

8106 1.88640e+04 1.27930e+04

8107 7.37600e+03 7.85400e+03

8108 1.29760e+04 5.69800e+03

8109 9.37600e+03 1.07580e+04

8110 4.10100e+03 9.79000e+03

8111 7.08800e+03 2.97000e+03

8112 1.57600e+04 4.01500e+03

8113 1.96800e+03 1.19460e+04

8114 8.91200e+03 3.41000e+03

8115 1.72000e+04 1.03070e+04

8116 9.36000e+03 8.78350e+03

8117 7.61600e+03 4.44400e+03

8118 9.96800e+03 5.74200e+03

8119 1.16680e+04 6.75400e+03

8120 1.55040e+04 4.92800e+03

8121 6.41600e+03 1.01640e+04

8122 7.72800e+03 8.62400e+03

8123 2.28800e+03 3.04150e+03

8124 1.29120e+04 5.23600e+03

8125 1.20320e+04 1.23860e+04

8126 8.03200e+03 1.27160e+04

8127 1.05160e+04 4.77400e+03

8128 1.58880e+04 1.26830e+04

8129 1.17280e+04 1.13740e+04

8130 1.25600e+04 4.44400e+03

8131 1.08960e+04 1.10660e+04

8132 1.17920e+04 1.10660e+04

8133 8.09600e+03 1.20120e+04

8134 8.56000e+03 3.52000e+03

8135 1.32640e+04 2.42000e+03

8136 9.29600e+03 3.24500e+03

8137 5.55200e+03 4.42750e+03

8138 1.58240e+04 1.15830e+04

8139 4.08000e+03 7.32050e+03

8140 3.96800e+03 2.31000e+03

8141 5.96800e+03 8.38200e+03

8142 1.20480e+04 8.51400e+03

8143 2.32000e+03 6.79800e+03

8144 1.57600e+04 8.63500e+03

8145 9.68000e+03 1.02740e+04

8146 1.37600e+04 6.79800e+03

8147 1.12800e+04 2.58500e+03

8148 9.61600e+03 5.13700e+03

8149 5.00800e+03 4.00400e+03

8150 1.07680e+04 1.29360e+04

8151 8.85900e+03 1.22760e+04

8152 1.12800e+04 1.08680e+04

8153 1.25920e+04 2.42000e+03

8154 1.57600e+04 1.21220e+04

8155 1.12640e+04 5.03800e+03

8156 1.59840e+04 5.36800e+03

8157 1.06080e+04 7.48550e+03

8158 5.04000e+03 6.21500e+03

8159 1.37600e+04 1.07580e+04

8160 1.77600e+03 1.19460e+04

8161 1.00000e+04 8.95400e+03

8162 1.23200e+03 1.14620e+04

8163 1.44640e+04 6.20400e+03

8164 1.71200e+03 7.01800e+03

8165 6.92800e+03 1.11100e+04

8166 3.31200e+03 6.07200e+03

8167 1.73440e+04 1.20120e+04

8168 3.82400e+03 1.17260e+04

8169 1.53760e+04 5.95100e+03

8170 1.02240e+04 9.06400e+03

8171 1.22400e+04 7.82100e+03

8172 1.62880e+04 1.04940e+04

8173 2.06400e+03 1.19460e+04

8174 1.74880e+04 1.15720e+04

8175 1.73920e+04 7.65600e+03

8176 3.66400e+03 1.13300e+04

8177 1.57280e+04 3.55300e+03

8178 1.45760e+04 1.16930e+04

8179 3.05600e+03 8.92650e+03

8180 1.00000e+04 1.17480e+04

8181 1.58880e+04 1.30845e+04

8182 7.92000e+03 3.76200e+03

8183 1.42990e+04 6.79800e+03

8184 1.90240e+04 3.25600e+03

8185 1.89920e+04 1.27930e+04

8186 6.68800e+03 4.33400e+03

8187 7.23200e+03 5.61000e+03

8188 2.80000e+03 3.21750e+03

8189 1.22560e+04 8.84400e+03

8190 1.52160e+04 6.90800e+03

8191 6.25600e+03 1.00540e+04

8192 3.65200e+03 2.42000e+03

8193 1.08320e+04 7.82100e+03

8194 2.40400e+03 7.01800e+03

8195 1.03200e+04 1.28260e+04

8196 1.41920e+04 3.79500e+03

8197 1.72800e+03 1.14620e+04

8198 1.64000e+04 1.13080e+04

8199 1.45920e+04 4.11400e+03

8200 1.07360e+04 5.08200e+03

8201 1.78720e+04 8.18400e+03

8202 1.23840e+04 1.21220e+04

8203 6.83200e+03 6.52850e+03

8204 8.17600e+03 2.09000e+03

8205 9.93600e+03 5.74200e+03

8206 1.18720e+04 1.06480e+04

8207 1.00320e+04 7.87600e+03

8208 1.00960e+04 8.51400e+03

8209 1.71200e+03 8.92650e+03

8210 1.74080e+04 1.14180e+04

8211 4.49600e+03 1.10000e+04

8212 1.56800e+03 4.20200e+03

8213 1.62720e+04 1.28700e+04

8214 6.09600e+03 1.07580e+04

8215 1.88640e+04 7.28200e+03

8216 1.22080e+04 1.03510e+04

8217 1.83680e+04 1.30900e+04

8218 1.06400e+04 4.44400e+03

8219 1.24320e+04 8.36000e+03

8220 8.48000e+02 4.57600e+03

8221 1.16160e+04 2.86000e+03

8222 1.68160e+04 5.62100e+03

8223 1.51200e+04 7.01800e+03

8224 9.16800e+03 1.23090e+04

8225 1.49920e+04 4.92800e+03

8226 1.60800e+04 6.72100e+03

8227 8.94400e+03 1.08185e+04

8228 1.23200e+03 1.28260e+04

8229 7.36000e+03 4.33400e+03

8230 1.68800e+04 7.01800e+03

8231 1.22400e+04 1.08680e+04

8232 1.23040e+04 7.82100e+03

8233 1.89920e+04 3.14600e+03

8234 1.82560e+04 2.92600e+03

8235 1.64640e+04 7.87600e+03

8236 6.66000e+03 9.90000e+03

8237 1.19840e+04 2.09000e+03

8238 7.02400e+03 1.19020e+04

8239 1.33120e+04 6.09400e+03

8240 7.31200e+03 3.87200e+03

8241 1.38400e+04 3.52000e+03

8242 8.78400e+03 1.30900e+04

8243 6.60800e+03 9.70200e+03

8244 1.99500e+03 4.57600e+03

8245 7.37600e+03 1.24960e+04

8246 7.72800e+03 1.21440e+04

8247 3.60000e+03 1.09340e+04

8248 7.88800e+03 5.85200e+03

8249 6.92800e+03 1.00540e+04

8250 1.24430e+04 9.83400e+03

8251 1.20000e+03 1.14620e+04

8252 1.89920e+04 5.64300e+03

8253 1.76160e+04 4.81800e+03

8254 1.26880e+04 9.94400e+03

8255 1.27360e+04 1.06480e+04

8256 1.70720e+04 1.31340e+04

8257 8.09600e+03 1.22760e+04

8258 6.46400e+03 4.44400e+03

8259 4.17600e+03 2.31000e+03

8260 1.50880e+04 4.81800e+03

8261 8.11200e+03 6.31400e+03

8262 7.82400e+03 7.52400e+03

8263 6.11200e+03 3.74000e+03

8264 9.98400e+03 3.74000e+03

8265 7.98400e+03 5.85200e+03

8266 1.56320e+04 1.07690e+04

8267 1.59310e+04 4.44400e+03

8268 1.25280e+04 5.96200e+03

8269 1.01280e+04 1.06480e+04

8270 1.52800e+04 1.12640e+04

8271 1.87200e+03 7.12800e+03

8272 1.63040e+04 2.09000e+03

8273 4.27200e+03 1.14400e+04

8274 1.56640e+04 8.63500e+03

8275 1.29600e+03 1.12805e+04

8276 1.49280e+04 4.22400e+03

8277 5.68000e+03 2.92050e+03

8278 4.14400e+03 1.06480e+04

8279 1.03200e+04 1.22320e+04

8280 1.75200e+04 6.13250e+03

8281 8.91200e+03 1.03510e+04

8282 1.67520e+04 7.23250e+03

8283 6.03200e+03 1.24960e+04

8284 1.27520e+04 4.97200e+03

8285 1.07680e+04 7.82100e+03

8286 1.60480e+04 5.36800e+03

8287 1.08640e+04 2.97000e+03

8288 9.58400e+03 8.09600e+03

8289 8.36800e+03 1.20120e+04

8290 8.30400e+03 3.52000e+03

8291 1.71360e+04 1.14180e+04

8292 8.68800e+03 7.52400e+03

8293 6.11200e+03 1.21660e+04

8294 1.32000e+04 3.30000e+03

8295 7.19500e+03 4.66400e+03

8296 7.98800e+03 4.55400e+03

8297 3.34400e+03 5.01600e+03

8298 1.56320e+04 7.23250e+03

8299 1.36160e+04 4.81800e+03

8300 2.11200e+03 1.11100e+04

8301 6.57600e+03 3.74000e+03

8302 1.42030e+04 1.02740e+04

8303 1.76800e+04 3.10200e+03

8304 8.94400e+03 2.31000e+03

8305 1.00800e+03 6.55600e+03

8306 1.70080e+04 1.07140e+04

8307 5.96800e+03 3.87200e+03

8308 4.68800e+03 1.31175e+04

8309 1.41920e+04 1.29800e+04

8310 1.89280e+04 1.24410e+04

8311 1.30400e+04 3.19000e+03

8312 4.72000e+03 1.22210e+04

8313 1.28160e+04 7.23800e+03

8314 1.75520e+04 1.15720e+04

8315 1.90830e+04 3.14600e+03

8316 6.81600e+03 4.44400e+03

8317 4.04800e+03 4.68600e+03

8318 7.53600e+03 1.28260e+04

8319 1.40320e+04 8.04100e+03

8320 1.55200e+04 3.30000e+03

8321 1.27680e+04 7.01800e+03

8322 6.60800e+03 3.52000e+03

8323 8.94400e+03 9.17400e+03

8324 1.48960e+04 7.01800e+03

8325 1.75040e+04 8.86600e+03

8326 1.48640e+04 1.04390e+04

8327 1.60800e+04 4.79050e+03

8328 1.68480e+04 8.86600e+03

8329 7.17900e+03 5.03800e+03

8330 1.54670e+04 7.23800e+03

8331 5.23200e+03 3.30000e+03

8332 5.93600e+03 1.09120e+04

8333 7.85600e+03 1.21220e+04

8334 7.88800e+03 1.00540e+04

8335 1.76110e+04 4.11400e+03

8336 1.64960e+04 1.07690e+04

8337 6.06400e+03 4.55400e+03

8338 8.36800e+03 1.24960e+04

8339 1.08480e+04 7.12800e+03

8340 4.94400e+03 6.21500e+03

8341 7.93600e+03 1.27160e+04

8342 8.36800e+03 6.61100e+03

8343 1.12160e+04 1.13740e+04

8344 1.78400e+04 2.19450e+03

8345 1.69120e+04 1.21220e+04

8346 1.14240e+04 4.33400e+03

8347 1.06560e+04 1.26060e+04

8348 1.78080e+04 3.10750e+03

8349 1.31680e+04 2.09000e+03

8350 1.40320e+04 9.17400e+03

8351 1.48000e+04 5.67600e+03

8352 1.55680e+04 1.19020e+04

8353 3.53600e+03 3.27250e+03

8354 8.84800e+03 1.11100e+04

8355 1.62720e+04 4.90600e+03

8356 1.84000e+03 4.44400e+03

8357 1.47040e+04 6.42400e+03

8358 1.29550e+04 7.65600e+03

8359 1.67840e+04 4.29000e+03

8360 3.38000e+03 4.57600e+03

8361 8.97100e+03 3.41000e+03

8362 1.61600e+04 2.09000e+03

8363 4.65600e+03 9.79000e+03

8364 7.24800e+03 8.91000e+03

8365 1.52000e+03 1.28260e+04

8366 1.00320e+04 2.09000e+03

8367 8.09600e+03 1.21220e+04

8368 9.20000e+03 2.47500e+03

8369 1.12160e+04 1.28260e+04

8370 9.25900e+03 2.64000e+03

8371 5.60000e+02 1.10000e+04

8372 4.01600e+03 8.84950e+03

8373 1.86080e+04 5.70350e+03

8374 1.84160e+04 1.15170e+04

8375 1.06080e+04 2.31000e+03

8376 9.60000e+03 2.31000e+03

8377 8.97600e+03 7.23800e+03

8378 1.11360e+04 1.23860e+04

8379 1.67520e+04 1.15720e+04

8380 2.56000e+02 4.46600e+03

8381 1.02240e+04 8.73400e+03

8382 9.44000e+02 2.09000e+03

8383 6.49600e+03 5.34600e+03

8384 4.12800e+03 2.57400e+03

8385 3.02400e+03 1.14400e+04

8386 9.55200e+03 2.53000e+03

8387 1.19840e+04 3.19000e+03

8388 7.37600e+03 4.57050e+03

8389 1.43200e+04 9.39400e+03

8390 1.03520e+04 7.48550e+03

8391 1.40960e+04 7.12800e+03

8392 3.44400e+03 4.79600e+03

8393 4.56000e+03 9.79000e+03

8394 1.43200e+04 1.00540e+04

8395 1.14240e+04 3.85000e+03

8396 8.36800e+03 1.22760e+04

8397 6.11200e+03 3.52000e+03

8398 1.29960e+04 6.53400e+03

8399 1.89920e+04 1.24410e+04

8400 6.81600e+03 3.19000e+03

8401 1.24320e+04 7.65600e+03

8402 5.48000e+02 4.68600e+03

8403 1.00160e+04 1.08680e+04

8404 1.34880e+04 7.65600e+03

8405 1.16000e+04 6.77600e+03

8406 1.23040e+04 6.53400e+03

8407 1.85440e+04 3.44300e+03

8408 1.50880e+04 4.92800e+03

8409 4.08000e+03 2.44200e+03

8410 3.98400e+03 1.17260e+04

8411 1.22880e+04 5.23600e+03

8412 9.60000e+03 2.97000e+03

8413 9.16800e+03 2.47500e+03

8414 7.98400e+03 4.33400e+03

8415 1.06400e+04 8.95400e+03

8416 1.72000e+04 1.23310e+04

8417 9.68000e+03 9.50400e+03

8418 1.48320e+04 1.16930e+04

8419 3.13600e+03 4.46600e+03

8420 6.00000e+03 7.52950e+03

8421 4.46400e+03 2.09000e+03

8422 2.00000e+03 6.31400e+03

8423 1.64640e+04 4.63100e+03

8424 1.30080e+04 6.09400e+03

8425 9.96800e+03 3.57500e+03

8426 8.75200e+03 9.83400e+03

8427 3.47600e+03 7.19400e+03

8428 1.03840e+04 2.97000e+03

8429 1.05440e+04 7.87600e+03

8430 5.96800e+03 2.31000e+03

8431 1.80480e+04 1.08240e+04

8432 1.56640e+04 1.07690e+04

8433 1.29600e+04 5.12600e+03

8434 1.82560e+04 1.20835e+04

8435 1.45870e+04 6.53400e+03

8436 8.20800e+03 9.50400e+03

8437 1.34030e+04 1.24960e+04

8438 1.26560e+04 1.00540e+04

8439 1.63040e+04 5.47800e+03

8440 1.51840e+04 5.14800e+03

8441 1.43680e+04 4.66400e+03

8442 2.92800e+03 5.23600e+03

8443 3.02400e+03 5.07100e+03

8444 1.10400e+04 1.15940e+04

8445 1.57600e+04 9.17400e+03

8446 5.05600e+03 1.20560e+04

8447 4.94400e+03 7.52400e+03

8448 1.09280e+04 1.04280e+04

8449 5.04000e+03 4.11400e+03

8450 1.57600e+04 1.28700e+04

8451 5.29600e+03 9.17400e+03

8452 1.12160e+04 1.06480e+04

8453 1.06080e+04 9.83400e+03

8454 1.34240e+04 2.09000e+03

8455 5.13600e+03 1.23860e+04

8456 1.75520e+04 4.70800e+03

8457 1.21440e+04 5.42300e+03

8458 1.68800e+04 1.31340e+04

8459 7.79600e+03 7.12800e+03

8460 7.37600e+03 5.85200e+03

8461 1.70240e+04 3.69600e+03

8462 3.53600e+03 4.79600e+03

8463 8.78800e+03 5.72000e+03

8464 4.94400e+03 3.87200e+03

8465 1.14400e+04 1.26060e+04

8466 1.13440e+04 9.17400e+03

8467 1.56960e+04 3.55300e+03

8468 4.94400e+03 1.27160e+04

8469 1.05440e+04 6.09400e+03

8470 4.88000e+03 1.05710e+04

8471 2.32000e+03 6.90800e+03

8472 1.08640e+04 8.25000e+03

8473 1.87200e+03 5.83000e+03

8474 1.25600e+04 4.11400e+03

8475 1.15040e+04 1.08680e+04

8476 6.57600e+03 2.20000e+03

8477 7.14700e+03 4.92800e+03

8478 1.67200e+04 1.13080e+04

8479 1.25280e+04 1.21220e+04

8480 6.86400e+03 8.12900e+03

8481 6.88000e+02 9.15750e+03

8482 7.28000e+03 3.52000e+03

8483 7.98400e+03 3.19000e+03

8484 9.44000e+02 4.20200e+03

8485 5.00800e+03 3.08000e+03

8486 1.14240e+04 2.20000e+03

8487 1.51840e+04 4.44400e+03

8488 7.66400e+03 1.08240e+04

8489 1.81920e+04 1.18470e+04

8490 7.91500e+03 4.55400e+03

8491 1.21710e+04 5.03800e+03

8492 5.80800e+03 2.09000e+03

8493 3.44000e+03 5.12600e+03

8494 4.40000e+03 4.90050e+03

8495 1.60480e+04 1.24960e+04

8496 1.12480e+04 2.97000e+03

8497 1.24000e+04 7.82100e+03

8498 6.32000e+03 7.58450e+03

8499 1.35360e+04 2.09000e+03

8500 1.32960e+04 1.30845e+04

8501 1.76800e+04 1.12530e+04

8502 8.04800e+03 1.02740e+04

8503 8.49600e+03 8.40400e+03

8504 1.57600e+04 8.09600e+03

8505 4.97600e+03 1.25565e+04

8506 1.52480e+04 4.68600e+03

8507 4.96000e+02 4.46600e+03

8508 1.71360e+04 1.16820e+04

8509 1.59520e+04 4.05350e+03

8510 8.97600e+03 4.68600e+03

8511 9.04000e+03 3.63000e+03

8512 1.57280e+04 5.36800e+03

8513 7.95200e+03 8.62400e+03

8514 6.16000e+03 3.87200e+03

8515 1.30080e+04 5.23600e+03

8516 1.40960e+04 6.53400e+03

8517 4.56000e+03 1.12750e+04

8518 1.80270e+04 2.97000e+03

8519 1.28480e+04 4.44400e+03

8520 9.13600e+03 4.92800e+03

8521 5.64800e+03 3.30000e+03

8522 8.17600e+03 1.00540e+04

8523 1.13440e+04 1.17480e+04

8524 1.06350e+04 2.31000e+03

8525 1.13280e+04 2.97000e+03

8526 7.60000e+03 8.62400e+03

8527 8.43200e+03 1.04280e+04

8528 1.19840e+04 5.61000e+03

8529 7.72800e+03 1.27930e+04

8530 2.97600e+03 1.06480e+04

8531 1.21760e+04 2.09000e+03

8532 1.36480e+04 4.81800e+03

8533 7.95200e+03 4.63650e+03

8534 4.33600e+03 4.96100e+03

8535 4.17600e+03 1.05380e+04

8536 3.15200e+03 7.12800e+03

8537 1.05120e+04 1.06480e+04

8538 1.24960e+04 4.77400e+03

8539 8.68800e+03 1.18030e+04

8540 8.80000e+03 9.94400e+03

8541 1.54080e+04 3.30000e+03

8542 8.46400e+03 8.91000e+03

8543 7.01900e+03 5.87400e+03

8544 8.30400e+03 3.70700e+03

8545 5.13600e+03 2.42000e+03

8546 8.16000e+02 9.15750e+03

8547 1.19840e+04 4.11400e+03

8548 1.28800e+04 4.81800e+03

8549 1.32800e+03 1.08295e+04

8550 9.52000e+03 8.09600e+03

8551 1.52480e+04 2.90400e+03

8552 1.35520e+04 6.64400e+03

8553 1.89230e+04 2.92600e+03

8554 4.36800e+03 4.96100e+03

8555 1.21760e+04 8.36000e+03

8556 1.74400e+03 1.28260e+04

8557 1.49600e+04 2.50800e+03

8558 1.43680e+04 5.14800e+03

8559 1.04800e+04 1.28260e+04

8560 1.06720e+04 8.09600e+03

8561 5.64800e+03 1.11100e+04

8562 7.24800e+03 3.24500e+03

8563 6.46400e+03 3.74000e+03

8564 5.87200e+03 5.44500e+03

8565 1.60800e+04 8.48100e+03

8566 4.78400e+03 1.27160e+04

8567 1.30880e+04 1.21220e+04

8568 4.99600e+03 7.19400e+03

8569 1.01920e+04 2.75000e+03

8570 8.33600e+03 5.15900e+03

8571 5.55200e+03 5.18100e+03

8572 6.65600e+03 5.50000e+03

8573 1.08960e+04 5.79700e+03

8574 8.50000e+03 5.83000e+03

8575 1.31680e+04 1.30845e+04

8576 6.35200e+03 1.28260e+04

8577 1.54400e+04 1.10440e+04

8578 5.07200e+03 4.75200e+03

8579 4.33600e+03 4.26800e+03

8580 1.54720e+04 9.72400e+03

8581 1.09640e+04 4.55400e+03

8582 1.57280e+04 7.65600e+03

8583 5.16800e+03 4.00400e+03

8584 1.53480e+04 5.03800e+03

8585 2.80000e+03 1.10330e+04

8586 5.13600e+03 7.19400e+03

8587 5.00800e+03 5.34600e+03

8588 1.03840e+04 1.08680e+04

8589 9.45600e+03 5.96200e+03

8590 4.27200e+03 1.30900e+04

8591 1.67840e+04 1.03840e+04

8592 1.67790e+04 5.14800e+03

8593 7.66400e+03 1.14070e+04

8594 7.82400e+03 1.12200e+04

8595 1.83200e+04 1.27050e+04

8596 1.41600e+04 1.31395e+04

8597 6.41600e+03 1.00540e+04

8598 5.16800e+03 3.52000e+03

8599 1.21440e+04 3.85000e+03

8600 9.76400e+03 1.08680e+04

8601 1.70350e+04 2.39800e+03

8602 1.07680e+04 7.12800e+03

8603 1.47840e+04 1.21220e+04

8604 1.15360e+04 6.42400e+03

8605 1.16640e+04 3.46500e+03

8606 1.10400e+03 9.15750e+03

8607 1.36160e+04 2.25500e+03

8608 8.25600e+03 1.14840e+04

8609 1.30080e+04 5.94000e+03

8610 9.92000e+03 2.09000e+03

8611 5.54000e+03 2.31000e+03

8612 1.56640e+04 1.24960e+04

8613 1.44160e+04 5.64300e+03

8614 7.66400e+03 9.17400e+03

8615 1.36800e+04 9.94400e+03

8616 8.78400e+03 9.50400e+03

8617 1.69120e+04 1.20120e+04

8618 4.70800e+03 5.34600e+03

8619 1.71680e+04 1.26500e+04

8620 5.58400e+03 7.74400e+03

8621 1.03150e+04 4.77400e+03

8622 1.20800e+04 7.23250e+03

8623 6.03200e+03 7.52950e+03

8624 7.20000e+03 1.26060e+04

8625 8.52800e+03 1.03565e+04

8626 1.49600e+04 6.12700e+03

8627 1.29120e+04 4.97200e+03

8628 6.67200e+03 1.26060e+04

8629 7.07200e+03 5.50000e+03

8630 7.23200e+03 7.85400e+03

8631 7.63200e+03 4.97200e+03

8632 1.04000e+03 4.33400e+03

8633 1.44000e+04 9.17400e+03

8634 1.44800e+04 6.72100e+03

8635 9.26400e+03 2.53550e+03

8636 7.10400e+03 7.52400e+03

8637 8.40000e+03 1.26610e+04

8638 9.36000e+03 6.31400e+03

8639 5.77600e+03 4.60350e+03

8640 1.53070e+04 3.52000e+03

8641 1.87680e+04 1.29690e+04

8642 1.16640e+04 1.30075e+04

8643 6.06400e+03 3.87200e+03

8644 1.70400e+04 1.16820e+04

8645 1.04000e+03 7.01800e+03

8646 1.40960e+04 7.98600e+03

8647 1.76480e+04 4.55400e+03

8648 1.00320e+04 3.24500e+03

8649 3.99500e+03 5.01600e+03

8650 8.84800e+03 8.62400e+03

8651 1.66880e+04 2.78850e+03

8652 6.81600e+03 2.31000e+03

8653 1.08000e+04 9.61400e+03

8654 1.71040e+04 1.26500e+04

8655 3.68000e+02 4.77400e+03

8656 1.03840e+04 3.63000e+03

8657 6.86400e+03 1.13300e+04

8658 1.30080e+04 1.23860e+04

8659 5.45600e+03 4.32300e+03

8660 5.26400e+03 1.23860e+04

8661 8.84800e+03 1.14840e+04

8662 1.10560e+04 3.63000e+03

8663 2.03200e+03 4.68600e+03

8664 1.40910e+04 9.50400e+03

8665 7.04000e+03 1.14840e+04

8666 1.22720e+04 9.33900e+03

8667 1.46400e+04 7.01800e+03

8668 8.40000e+03 4.97200e+03

8669 1.75840e+04 7.28200e+03

8670 1.39680e+04 1.31340e+04

8671 1.26240e+04 2.42000e+03

8672 7.64800e+03 3.52000e+03

8673 1.20480e+04 8.73400e+03

8674 1.48800e+03 5.89600e+03

8675 2.08000e+02 2.04050e+03

8676 1.60160e+04 7.28200e+03

8677 8.62400e+03 3.70700e+03

8678 1.53760e+04 6.61100e+03

8679 9.79200e+03 2.97000e+03

8680 1.28960e+04 7.23800e+03

8681 6.09600e+03 1.13300e+04

8682 1.34240e+04 1.30845e+04

8683 1.51200e+04 4.87300e+03

8684 1.47360e+04 1.24960e+04

8685 6.00000e+03 1.14895e+04

8686 5.96800e+03 3.24500e+03

8687 1.20000e+03 1.28260e+04

8688 5.84000e+03 3.74000e+03

8689 1.49760e+04 1.11540e+04

8690 8.24000e+03 3.52000e+03

8691 1.41920e+04 1.14840e+04

8692 1.65920e+04 7.65600e+03

8693 8.01600e+03 8.62400e+03

8694 1.15360e+04 3.96000e+03

8695 8.35200e+03 2.09000e+03

8696 8.44300e+03 4.66400e+03

8697 1.07040e+04 2.75000e+03

8698 1.33920e+04 1.17920e+04

8699 9.45600e+03 1.16710e+04

8700 9.70700e+03 4.77400e+03

8701 1.50880e+04 4.55400e+03

8702 1.22120e+04 3.41000e+03

8703 1.39200e+04 1.07580e+04

8704 1.28480e+04 9.72400e+03

8705 9.80800e+03 2.09000e+03

8706 6.35200e+03 8.38200e+03

8707 6.96000e+03 2.97000e+03

8708 3.58400e+03 5.01600e+03

8709 8.32000e+03 4.66400e+03

8710 1.93600e+03 7.07300e+03

8711 4.33600e+03 1.14400e+04

8712 1.48960e+04 2.29900e+03

8713 9.04000e+03 6.77600e+03

8714 1.14240e+04 3.19000e+03

8715 1.01600e+04 3.30000e+03

8716 1.40800e+03 1.03840e+04

8717 1.58240e+04 1.00540e+04

8718 1.21440e+04 2.86000e+03

8719 4.17600e+03 2.09000e+03

8720 1.62080e+04 1.10440e+04

8721 1.39040e+04 6.36900e+03

8722 8.17600e+03 7.23800e+03

8723 8.08000e+03 1.08845e+04

8724 1.79680e+04 3.18450e+03

8725 1.50560e+04 6.61100e+03

8726 5.58400e+03 1.05710e+04

8727 1.03200e+04 1.30900e+04

8728 1.30400e+04 8.17300e+03

8729 8.72000e+03 1.28260e+04

8730 8.76800e+03 6.31400e+03

8731 1.09280e+04 1.22320e+04

8732 1.47680e+04 6.12700e+03

8733 2.76800e+03 1.08020e+04

8734 1.22720e+04 9.99900e+03

8735 6.92800e+03 8.12900e+03

8736 1.28320e+04 1.21220e+04

8737 7.88800e+03 9.39400e+03

8738 1.68160e+04 1.16820e+04

8739 1.19520e+04 3.57500e+03

8740 1.72320e+04 1.31340e+04

8741 4.44800e+03 5.12600e+03

8742 8.99200e+03 9.83400e+03

8743 1.17600e+04 2.86000e+03

8744 1.05760e+04 9.39400e+03

8745 6.25600e+03 2.91500e+03

8746 1.24000e+04 5.83000e+03

8747 1.09760e+04 1.13740e+04

8748 3.34400e+03 6.79800e+03

8749 1.00800e+04 2.75000e+03

8750 1.63360e+04 8.86600e+03

8751 1.12160e+04 9.17400e+03

8752 8.27200e+03 8.91000e+03

8753 4.88000e+03 1.26610e+04

8754 1.14400e+04 7.48550e+03

8755 7.47200e+03 8.12900e+03

8756 1.65920e+04 1.13135e+04

8757 1.60480e+04 5.25800e+03

8758 1.35520e+04 9.33900e+03

8759 8.17600e+03 1.26060e+04

8760 1.02240e+04 9.94400e+03

8761 8.33600e+03 9.50400e+03

8762 1.40960e+04 6.64400e+03

8763 1.67840e+04 1.29690e+04

8764 1.14880e+04 8.84400e+03

8765 8.97600e+03 8.62400e+03

8766 1.05120e+04 8.73400e+03

8767 9.13600e+03 4.55400e+03

8768 7.56800e+03 2.31000e+03

8769 1.28910e+04 1.08680e+04

8770 1.61440e+04 7.23250e+03

8771 8.04800e+03 6.09400e+03

8772 9.01200e+03 4.92800e+03

8773 1.25920e+04 2.09000e+03

8774 7.02400e+03 6.68800e+03

8775 1.28430e+04 1.20120e+04

8776 8.86400e+03 1.20120e+04

8777 1.30400e+04 9.00350e+03

8778 1.55680e+04 4.00950e+03

8779 1.76520e+04 4.07000e+03

8780 1.10560e+04 2.20000e+03

8781 1.24640e+04 7.23250e+03

8782 8.17600e+03 1.21220e+04

8783 5.23200e+03 9.70200e+03

8784 8.72000e+03 1.26060e+04

8785 2.12800e+03 7.23800e+03

8786 1.26880e+04 7.65600e+03

8787 1.17600e+04 5.96200e+03

8788 1.71200e+04 1.15720e+04

8789 1.43840e+04 1.28700e+04

8790 1.25600e+04 5.47800e+03

8791 1.29120e+04 1.17920e+04

8792 1.12640e+04 5.61000e+03

8793 1.76480e+04 7.28200e+03

8794 7.76000e+03 4.22400e+03

8795 1.66880e+04 5.78050e+03

8796 1.10560e+04 3.85000e+03

8797 1.48800e+03 3.14600e+03

8798 4.00000e+02 7.26000e+03

8799 2.99200e+03 6.95750e+03

8800 1.45440e+04 7.07300e+03

8801 1.56000e+04 9.72400e+03

8802 1.90240e+04 2.51350e+03

8803 6.86400e+03 1.14840e+04

8804 1.31600e+03 1.12200e+04

8805 1.23360e+04 1.10660e+04

8806 7.03900e+03 5.72000e+03

8807 1.10560e+04 8.84400e+03

8808 1.62080e+04 6.72100e+03

8809 1.24000e+04 7.01800e+03

8810 1.08160e+04 1.12640e+04

8811 6.92800e+03 2.53000e+03

8812 4.08000e+03 5.12600e+03

8813 1.64000e+04 7.87600e+03

8814 1.22880e+04 3.41000e+03

8815 1.57920e+04 4.22400e+03

8816 1.09920e+04 1.30240e+04

8817 7.18400e+03 6.77050e+03

8818 1.84000e+03 6.36900e+03

8819 7.37600e+03 1.26060e+04

8820 9.58400e+03 3.70700e+03

8821 3.47200e+03 1.28260e+04

8822 8.43200e+03 1.21220e+04

8823 1.60000e+03 6.90800e+03

8824 8.84800e+03 1.30900e+04

8825 4.65600e+03 6.16000e+03

8826 7.76000e+03 4.00400e+03

8827 8.17600e+03 9.94400e+03

8828 1.53440e+04 1.23090e+04

8829 5.45600e+03 2.42000e+03

8830 9.90400e+03 7.48550e+03

8831 1.80960e+04 7.48550e+03

8832 1.13440e+04 8.09600e+03

8833 1.45440e+04 6.53400e+03

8834 7.42400e+03 4.33400e+03

8835 9.96800e+03 8.25000e+03

8836 1.02560e+04 2.75000e+03

8837 1.55200e+04 2.09000e+03

8838 1.15720e+04 6.31400e+03

8839 5.74400e+03 4.77950e+03

8840 1.05440e+04 6.20400e+03

8841 1.31040e+04 4.81800e+03

8842 1.13120e+04 1.03565e+04

8843 1.77120e+04 9.49300e+03

8844 1.43200e+04 1.08240e+04

8845 1.53760e+04 9.17400e+03

8846 1.78080e+04 1.21715e+04

8847 1.00640e+04 2.53000e+03

8848 7.82400e+03 1.24960e+04

8849 1.03840e+04 1.03180e+04

8850 1.42880e+04 4.81800e+03

8851 1.21760e+04 5.42300e+03

8852 4.43200e+03 1.10000e+04

8853 5.96800e+03 2.86000e+03

8854 5.60000e+02 4.20200e+03

8855 1.49600e+04 1.13190e+04

8856 5.80800e+03 1.00540e+04

8857 1.55200e+03 6.39650e+03

8858 1.38080e+04 6.20400e+03

8859 1.13440e+04 1.20120e+04

8860 6.44800e+03 2.64000e+03

8861 5.12000e+03 5.34600e+03

8862 1.02560e+04 1.17480e+04

8863 5.48800e+03 4.00400e+03

8864 1.57600e+04 6.72100e+03

8865 7.24800e+03 4.55400e+03

8866 1.24640e+04 8.51400e+03

8867 6.41600e+03 1.14840e+04

8868 1.10510e+04 2.75000e+03

8869 8.44800e+03 1.13300e+04

8870 1.78510e+04 3.69600e+03

8871 1.67840e+04 1.07140e+04

8872 9.45600e+03 6.77600e+03

8873 9.23200e+03 8.09600e+03

8874 1.46400e+04 1.00540e+04

8875 7.82400e+03 1.26060e+04

8876 1.31040e+04 3.46500e+03

8877 1.47040e+04 3.63000e+03

8878 1.01920e+04 5.50000e+03

8879 8.70400e+03 2.53000e+03

8880 9.77600e+03 6.31400e+03

8881 1.00520e+04 3.74000e+03

8882 1.08750e+04 4.55400e+03

8883 1.69760e+04 1.31340e+04

8884 1.50280e+04 5.36800e+03

8885 1.61600e+03 6.40200e+03

8886 1.65280e+04 2.78850e+03

8887 1.44800e+04 8.63500e+03

8888 1.35360e+04 3.19000e+03

8889 8.40000e+03 3.24500e+03

8890 1.75840e+04 7.48550e+03

8891 1.34030e+04 1.22320e+04

8892 1.10400e+03 1.15720e+04

8893 1.31680e+04 1.03345e+04

8894 2.86400e+03 6.90800e+03

8895 3.05600e+03 1.08020e+04

8896 1.75840e+04 1.06590e+04

8897 6.28800e+03 3.74000e+03

8898 1.63950e+04 4.07000e+03

8899 1.64000e+04 5.95100e+03

8900 7.72800e+03 1.17480e+04

8901 7.05600e+03 9.39400e+03

8902 1.71360e+04 1.20120e+04

8903 1.65600e+04 3.75100e+03

8904 8.43200e+03 9.17400e+03

8905 9.76000e+03 1.11100e+04

8906 9.35500e+03 4.92800e+03

8907 1.33600e+04 8.87150e+03

8908 1.42400e+03 5.18100e+03

8909 1.06080e+04 8.25000e+03

8910 8.70400e+03 4.00400e+03

8911 7.60000e+03 1.29360e+04

8912 8.11200e+03 6.09400e+03

8913 2.40000e+03 5.23600e+03

8914 7.63200e+03 5.15900e+03

8915 1.46760e+04 4.92800e+03

8916 1.38440e+04 4.22400e+03

8917 1.31360e+04 3.30000e+03

8918 7.98400e+03 5.15900e+03

8919 7.72800e+03 2.42000e+03

8920 9.69100e+03 3.78400e+03

8921 1.22080e+04 3.42650e+03

8922 7.32800e+03 1.01640e+04

8923 1.42240e+04 7.98600e+03

8924 1.53960e+04 4.66400e+03

8925 1.06400e+04 2.75000e+03

8926 1.79360e+04 1.12530e+04

8927 1.64800e+03 1.15720e+04

8928 1.37480e+04 4.66400e+03

8929 1.02240e+04 9.83400e+03

8930 1.64960e+04 5.84100e+03

8931 1.10880e+04 8.09600e+03

8932 1.16160e+04 1.14840e+04

8933 2.19200e+03 1.13300e+04

8934 6.60800e+03 8.12900e+03

8935 8.04800e+03 1.00540e+04

8936 7.24800e+03 3.87200e+03

8937 6.03200e+03 3.19000e+03

8938 7.61600e+03 1.05380e+04

8939 9.04000e+03 8.40400e+03

8940 1.77760e+04 1.04720e+04

8941 1.45920e+04 4.66400e+03

8942 1.53280e+04 7.65600e+03

8943 1.17920e+04 1.20120e+04

8944 6.56000e+03 9.61400e+03

8945 2.12800e+03 7.01800e+03

8946 1.85920e+04 3.03600e+03

8947 1.06560e+04 1.06480e+04

8948 1.45120e+04 3.73450e+03

8949 1.47840e+04 6.42400e+03

8950 1.58240e+04 1.24960e+04

8951 1.33600e+04 1.16380e+04

8952 1.63680e+04 6.72100e+03

8953 5.45600e+03 1.05710e+04

8954 7.82400e+03 5.50000e+03

8955 1.43680e+04 5.83000e+03

8956 7.18400e+03 2.31000e+03

8957 4.30400e+03 1.15500e+04

8958 1.18880e+04 3.57500e+03

8959 1.28800e+04 5.58800e+03

8960 8.51200e+03 1.06480e+04

8961 1.77440e+04 2.19450e+03

8962 1.33390e+04 8.69000e+03

8963 1.22720e+04 1.08680e+04

8964 3.69600e+03 7.08400e+03

8965 7.47200e+03 2.97000e+03

8966 3.05600e+03 1.19460e+04

8967 1.35360e+04 4.55400e+03

8968 4.94400e+03 8.45900e+03

8969 1.74880e+04 4.81800e+03

8970 1.41600e+04 9.17400e+03

8971 2.45500e+03 4.20200e+03

8972 1.09920e+04 5.79700e+03

8973 7.08800e+03 1.07580e+04

8974 1.57600e+04 1.15830e+04

8975 6.35200e+03 1.29360e+04

8976 1.46400e+04 2.29900e+03

8977 9.84000e+03 4.22400e+03

8978 1.79360e+04 2.50800e+03

8979 1.06080e+04 2.75000e+03

8980 4.33600e+03 1.18360e+04

8981 1.71200e+03 7.23800e+03

8982 9.55200e+03 4.66400e+03

8983 1.58880e+04 1.16215e+04

8984 5.52000e+03 1.15610e+04

8985 1.77760e+04 5.96750e+03

8986 1.61280e+04 1.02740e+04

8987 1.09600e+04 2.31000e+03

8988 1.15040e+04 2.20000e+03

8989 6.20800e+03 2.09000e+03

8990 1.17600e+04 9.83400e+03

8991 1.42720e+04 1.21220e+04

8992 6.54800e+03 4.81800e+03

8993 1.00320e+04 6.77600e+03

8994 1.66880e+04 5.14800e+03

8995 9.10800e+03 3.41000e+03

8996 1.11200e+04 1.08680e+04

8997 1.65920e+04 1.21220e+04

8998 7.85600e+03 3.30000e+03

8999 1.18880e+04 1.29525e+04

9000 1.20800e+04 1.03510e+04

9001 1.03840e+04 9.50400e+03

9002 7.92000e+03 8.62400e+03

9003 1.16800e+04 9.39400e+03

9004 1.05440e+04 1.00540e+04

9005 4.17600e+03 5.12600e+03

9006 9.64800e+03 2.53000e+03

9007 1.48840e+04 6.79800e+03

9008 1.53550e+04 4.81800e+03

9009 8.75200e+03 5.12600e+03

9010 1.48960e+04 1.07690e+04

9011 7.00800e+03 8.40400e+03

9012 8.52800e+03 9.17400e+03

9013 1.26880e+04 5.96200e+03

9014 1.02240e+04 7.23800e+03

9015 7.31000e+02 4.31200e+03

9016 1.55680e+04 5.95100e+03

9017 1.35200e+04 3.79500e+03

9018 1.75680e+04 9.96600e+03

9019 1.41870e+04 5.67600e+03

9020 8.27200e+03 7.96400e+03

9021 1.34560e+04 1.07580e+04

9022 1.14240e+04 4.11400e+03

9023 8.52800e+03 5.15900e+03

9024 3.26400e+03 1.06480e+04

9025 1.68480e+04 3.69600e+03

9026 3.48800e+03 1.11100e+04

9027 6.67200e+03 1.24960e+04

9028 1.41920e+04 5.69250e+03

9029 1.04960e+04 1.08680e+04

9030 1.84000e+03 3.20100e+03

9031 5.58400e+03 1.13300e+04

9032 1.22080e+04 5.42300e+03

9033 1.64160e+04 4.18000e+03

9034 1.28800e+04 1.14840e+04

9035 1.38080e+04 5.83000e+03

9036 1.40960e+04 6.09400e+03

9037 9.07200e+03 7.23800e+03

9038 1.33920e+04 1.14840e+04

9039 7.02400e+03 4.11400e+03

9040 1.21760e+04 1.00540e+04

9041 1.40640e+04 2.64000e+03

9042 9.71200e+03 2.09000e+03

9043 7.84000e+02 9.15750e+03

9044 3.88800e+03 1.12200e+04

9045 2.03200e+03 1.17590e+04

9046 1.80360e+04 2.81600e+03

9047 5.97200e+03 4.55400e+03

9048 1.30720e+04 9.33900e+03

9049 3.63200e+03 2.31550e+03

9050 1.31150e+04 9.94400e+03

9051 1.68000e+03 1.05930e+04

9052 9.00800e+03 2.47500e+03

9053 1.13760e+04 1.30625e+04

9054 3.47200e+03 1.17260e+04

9055 1.06560e+04 1.20120e+04

9056 1.00000e+04 6.77600e+03

9057 5.13600e+03 1.14400e+04

9058 1.16040e+04 5.83000e+03

9059 5.48800e+03 3.30000e+03

9060 6.17600e+03 4.66400e+03

9061 1.73600e+04 2.34850e+03

9062 1.46350e+04 3.19000e+03

9063 9.77600e+03 8.09600e+03

9064 1.19680e+04 1.06480e+04

9065 9.10400e+03 6.77600e+03

9066 5.36000e+03 1.29360e+04

9067 7.82400e+03 1.01640e+04

9068 3.95200e+03 1.10000e+04

9069 7.32800e+03 1.06480e+04

9070 9.55200e+03 1.04280e+04

9071 1.00800e+03 1.21990e+04

9072 6.68800e+03 2.75000e+03

9073 1.55360e+04 1.10440e+04

9074 7.04000e+03 1.11100e+04

9075 4.68800e+03 3.74000e+03

9076 1.45120e+04 3.19000e+03

9077 6.92800e+03 3.30000e+03

9078 3.80800e+03 1.06480e+04

9079 1.16320e+04 1.12640e+04

9080 1.26560e+04 1.12640e+04

9081 6.88000e+02 3.14600e+03

9082 1.52160e+04 6.79800e+03

9083 5.55200e+03 6.47350e+03

9084 8.84800e+03 1.15940e+04

9085 9.44000e+03 9.50400e+03

9086 1.63680e+04 1.26005e+04

9087 1.80800e+03 4.68600e+03

9088 5.64800e+03 3.52000e+03

9089 5.04000e+03 5.23600e+03

9090 1.41280e+04 1.18030e+04

9091 1.21440e+04 1.03510e+04

9092 1.00960e+04 6.09400e+03

9093 1.03240e+04 4.92800e+03

9094 7.47200e+03 4.83450e+03

9095 1.36480e+04 7.01800e+03

9096 1.01280e+04 2.53000e+03

9097 1.83840e+04 2.09000e+03

9098 1.07680e+04 5.79700e+03

9099 1.70720e+04 1.07140e+04

9100 6.41600e+03 1.05380e+04

9101 5.58400e+03 5.36800e+03

9102 1.29440e+04 4.81800e+03

9103 1.72960e+04 8.26100e+03

9104 1.75200e+04 3.69600e+03

9105 9.12000e+02 1.15720e+04

9106 3.25200e+03 5.12600e+03

9107 1.72960e+04 3.09650e+03

9108 1.60160e+04 1.12530e+04

9109 1.52480e+04 7.28200e+03

9110 1.14240e+04 2.31000e+03

9111 3.34400e+03 5.12600e+03

9112 1.70990e+04 3.80600e+03

9113 1.23200e+03 1.15720e+04

9114 1.08640e+04 4.33400e+03

9115 6.01600e+03 1.16820e+04

9116 6.56000e+02 3.14600e+03

9117 1.02880e+04 8.62400e+03

9118 1.63680e+04 5.95100e+03

9119 1.25920e+04 6.20400e+03

9120 1.39080e+04 9.72400e+03

9121 4.40000e+03 1.26060e+04

9122 2.62400e+03 1.11100e+04

9123 5.10400e+03 2.42000e+03

9124 9.82400e+03 9.72400e+03

9125 1.10400e+03 7.23800e+03

9126 6.28800e+03 4.11400e+03

9127 5.90400e+03 5.50000e+03

9128 1.28480e+04 7.82100e+03

9129 1.28000e+04 1.13740e+04

9130 1.17600e+04 2.58500e+03

9131 5.77600e+03 4.90050e+03

9132 1.68480e+04 1.29690e+04

9133 7.64800e+03 3.19000e+03

9134 1.40800e+04 9.61400e+03

9135 5.55200e+03 1.17920e+04

9136 1.78560e+04 1.14620e+04

9137 6.28800e+03 5.12600e+03

9138 7.64800e+03 2.53000e+03

9139 7.66400e+03 4.84000e+03

9140 5.00800e+03 8.45900e+03

9141 1.48640e+04 2.50800e+03

9142 1.86080e+04 1.24410e+04

9143 8.97600e+03 8.51400e+03

9144 1.68000e+03 8.92650e+03

9145 1.48160e+04 1.12640e+04

9146 1.52800e+04 1.30845e+04

9147 1.79680e+04 2.19450e+03

9148 1.39200e+03 1.23860e+04

9149 1.29120e+04 4.11400e+03

9150 1.13440e+04 4.09200e+03

9151 1.64160e+04 4.44400e+03

9152 7.93600e+03 6.09400e+03

9153 8.09600e+03 4.33400e+03

9154 4.27200e+03 1.19460e+04

9155 1.69760e+04 1.13080e+04

9156 3.76000e+03 1.22210e+04

9157 1.49120e+04 7.98600e+03

9158 1.66560e+04 1.03840e+04

9159 3.44000e+03 1.09560e+04

9160 1.46720e+04 8.63500e+03

9161 1.87200e+03 1.15720e+04

9162 1.25280e+04 1.24960e+04

9163 5.80800e+03 9.17400e+03

9164 8.33600e+03 9.61400e+03

9165 3.92000e+03 1.06480e+04

9166 9.68000e+03 3.52000e+03

9167 3.09200e+03 4.90600e+03

9168 9.58400e+03 3.24500e+03

9169 1.07680e+04 5.08200e+03

9170 8.59200e+03 1.03510e+04

9171 2.64000e+03 4.46600e+03

9172 1.79680e+04 4.70800e+03

9173 1.64960e+04 6.42400e+03

9174 1.09600e+04 1.31175e+04

9175 1.20480e+04 1.00540e+04

9176 1.53440e+04 2.90400e+03

9177 8.20800e+03 8.91000e+03

9178 2.04800e+03 1.09560e+04

9179 1.51840e+04 7.23800e+03

9180 1.84160e+04 1.29690e+04

9181 8.22400e+03 4.22400e+03

9182 1.64640e+04 1.23310e+04

9183 1.36000e+03 1.23860e+04

9184 1.42880e+04 1.06865e+04

9185 2.45900e+03 4.35600e+03

9186 5.63200e+03 1.13300e+04

9187 1.60480e+04 7.87600e+03

9188 9.58400e+03 2.53000e+03

9189 8.11200e+03 7.96400e+03

9190 4.62400e+03 1.27160e+04

9191 1.40640e+04 3.96000e+03

9192 1.43680e+04 6.09400e+03

9193 1.10880e+04 1.08680e+04

9194 8.65600e+03 1.03510e+04

9195 6.32000e+03 8.38200e+03

9196 9.44400e+03 1.04280e+04

9197 8.43200e+03 5.85200e+03

9198 2.28800e+03 1.13300e+04

9199 1.44160e+04 1.12640e+04

9200 1.75520e+04 1.29690e+04

9201 2.49600e+03 6.79800e+03

9202 7.20000e+02 7.23800e+03

9203 1.71200e+03 7.12800e+03

9204 1.36000e+03 8.98150e+03

9205 1.16320e+04 6.02250e+03

9206 9.31200e+03 6.09400e+03

9207 1.15040e+04 5.79700e+03

9208 1.26880e+04 4.81800e+03

9209 5.28000e+02 4.33400e+03

9210 9.63200e+03 8.09600e+03

9211 1.07680e+04 7.65600e+03

9212 1.21870e+04 1.07580e+04

9213 1.18240e+04 1.12640e+04

9214 1.90400e+03 4.32850e+03

9215 1.29440e+04 1.26060e+04

9216 1.13280e+04 1.13740e+04

9217 1.18880e+04 7.23250e+03

9218 8.76800e+03 6.09400e+03

9219 7.85600e+03 1.06480e+04

9220 4.59200e+03 1.03840e+04

9221 1.86080e+04 1.29690e+04

9222 7.02400e+03 3.74000e+03

9223 7.31200e+03 9.17400e+03

9224 1.76800e+04 1.21715e+04

9225 1.34400e+04 4.55400e+03

9226 7.76000e+03 4.11400e+03

9227 6.76800e+03 2.31000e+03

9228 1.06720e+04 9.17400e+03

9229 6.96000e+03 8.12900e+03

9230 5.02400e+03 4.53200e+03

9231 5.80800e+03 3.30000e+03

9232 5.80800e+03 2.42000e+03

9233 7.95200e+03 7.52400e+03

9234 8.09600e+03 2.09000e+03

9235 1.04480e+04 1.10660e+04

9236 6.54400e+03 1.13300e+04

9237 9.26400e+03 5.83000e+03

9238 1.34240e+04 1.07580e+04

9239 1.02880e+04 9.72400e+03

9240 6.25600e+03 9.61400e+03

9241 1.23040e+04 6.42400e+03

9242 1.87200e+03 7.01800e+03

9243 3.88800e+03 1.11100e+04

9244 9.80800e+03 1.05380e+04

9245 9.26400e+03 5.94000e+03

9246 1.28800e+04 2.25500e+03

9247 1.42400e+03 7.23800e+03

9248 1.20800e+04 6.09400e+03

9249 8.49600e+03 1.18030e+04

9250 4.08000e+03 3.48150e+03

9251 1.77440e+04 1.12530e+04

9252 1.09600e+04 1.10660e+04

9253 7.82400e+03 6.09400e+03

9254 1.67840e+04 4.02600e+03

9255 9.36000e+03 7.23800e+03

9256 7.63200e+03 4.84000e+03

9257 1.41600e+04 6.96300e+03

9258 9.00800e+03 3.57500e+03

9259 1.79680e+04 1.27050e+04

9260 7.24800e+03 7.68900e+03

9261 5.12000e+03 4.64200e+03

9262 1.05600e+04 1.27160e+04

9263 1.00960e+04 9.06400e+03

9264 8.62400e+03 3.24500e+03

9265 1.51200e+04 3.92700e+03

9266 1.20960e+04 3.96000e+03

9267 5.23200e+03 4.53200e+03

9268 7.76000e+03 1.11100e+04

9269 1.35520e+04 1.16985e+04

9270 1.04480e+04 1.30900e+04

9271 1.58400e+03 1.15170e+04

9272 4.88000e+03 1.19790e+04

9273 1.18880e+04 1.10660e+04

9274 1.25280e+04 1.08680e+04

9275 5.29600e+03 9.61400e+03

9276 1.70080e+04 1.31340e+04

9277 3.12000e+03 7.28750e+03

9278 7.94000e+03 9.50400e+03

9279 6.68800e+03 3.52000e+03

9280 3.69600e+03 5.35150e+03

9281 2.06400e+03 8.92650e+03

9282 1.00960e+04 1.25290e+04

9283 1.44800e+04 2.84900e+03

9284 1.11520e+04 2.52450e+03

9285 7.02400e+03 4.00400e+03

9286 1.63680e+04 1.13080e+04

9287 4.88000e+03 9.70200e+03

9288 1.45120e+04 2.50800e+03

9289 9.00800e+03 6.77600e+03

9290 6.11200e+03 4.55400e+03

9291 1.54400e+04 1.19020e+04

9292 1.56320e+04 1.23090e+04

9293 1.71360e+04 1.29690e+04

9294 1.46880e+04 3.96000e+03

9295 7.88800e+03 8.62400e+03

9296 4.97600e+03 3.08000e+03

9297 7.85600e+03 2.20000e+03

9298 7.15200e+03 9.39400e+03

9299 8.56000e+03 7.18300e+03

9300 1.64960e+04 1.01090e+04

9301 4.45200e+03 4.53200e+03

9302 8.20800e+03 8.40400e+03

9303 1.19840e+04 9.61400e+03

9304 1.20800e+04 1.22320e+04

9305 1.07360e+04 1.15940e+04

9306 2.57600e+03 7.12800e+03

9307 1.57920e+04 5.95100e+03

9308 8.97600e+03 7.52400e+03

9309 9.84000e+03 2.09000e+03

9310 1.44000e+04 9.39400e+03

9311 1.23680e+04 7.01800e+03

9312 1.00000e+04 3.52000e+03

9313 7.85600e+03 9.17400e+03

9314 1.68480e+04 1.00540e+04

9315 1.29120e+04 1.30845e+04

9316 1.05440e+04 1.31340e+04

9317 2.54400e+03 4.20200e+03

9318 9.19500e+03 3.41000e+03

9319 1.77440e+04 1.04720e+04

9320 1.32590e+04 4.22400e+03

9321 1.11200e+04 8.62400e+03

9322 1.48800e+03 7.07300e+03

9323 1.60320e+04 7.23800e+03

9324 1.53120e+04 4.87300e+03

9325 1.27200e+04 7.23250e+03

9326 1.47360e+04 1.21220e+04

9327 1.58560e+04 6.72100e+03

9328 6.25600e+03 1.15610e+04

9329 4.91200e+03 1.00540e+04

9330 1.07680e+04 1.25565e+04

9331 1.57600e+04 1.00540e+04

9332 1.38400e+04 5.64300e+03

9333 2.35200e+03 6.01700e+03

9334 1.43680e+04 4.81800e+03

9335 6.73600e+03 9.17400e+03

9336 9.48800e+03 4.44400e+03

9337 1.18560e+04 7.23250e+03

9338 1.21760e+04 8.95400e+03

9339 1.75880e+04 3.80600e+03

9340 6.11200e+03 1.26060e+04

9341 1.47360e+04 6.12700e+03

9342 1.15950e+04 5.98400e+03

9343 5.68000e+03 4.22400e+03

9344 1.09120e+04 1.17480e+04

9345 9.44000e+02 1.10550e+04

9346 1.29600e+03 4.20200e+03

9347 1.71040e+04 2.32100e+03

9348 7.37600e+03 8.40400e+03

9349 9.12000e+02 1.14620e+04

9350 1.04480e+04 8.25000e+03

9351 4.84800e+03 1.12475e+04

9352 1.41550e+04 4.22400e+03

9353 1.12480e+04 7.01800e+03

9354 1.37760e+04 3.79500e+03

9355 1.71200e+03 5.31850e+03

9356 4.64000e+02 1.30900e+04

9357 1.68800e+04 1.00540e+04

9358 6.81600e+03 2.75000e+03

9359 1.16320e+04 7.23250e+03

9360 1.45440e+04 6.32500e+03

9361 8.14400e+03 7.96400e+03

9362 7.05600e+03 5.80800e+03

9363 1.02880e+04 9.17400e+03

9364 6.51200e+03 3.24500e+03

9365 1.16800e+03 6.47900e+03

9366 1.20160e+04 1.10660e+04

9367 8.62400e+03 6.31400e+03

9368 4.62400e+03 1.00925e+04

9369 1.11840e+04 7.48550e+03

9370 1.69760e+04 1.29690e+04

9371 7.60000e+03 6.83650e+03

9372 8.43200e+03 9.72400e+03

9373 1.07470e+04 1.26060e+04

9374 8.80000e+02 4.20200e+03

9375 9.28000e+03 3.89400e+03

9376 7.53600e+03 6.31400e+03

9377 6.89600e+03 8.91000e+03

9378 2.97600e+03 6.79800e+03

9379 1.58240e+04 1.10440e+04

9380 6.92800e+03 2.31000e+03

9381 1.39840e+04 4.66400e+03

9382 8.01600e+03 5.61000e+03

9383 1.17760e+04 6.20400e+03

9384 9.84000e+03 3.63000e+03

9385 1.02240e+04 9.50400e+03

9386 1.80320e+04 2.72250e+03

9387 5.39200e+03 4.39450e+03

9388 1.63680e+04 4.80150e+03

9389 6.48000e+03 1.16930e+04

9390 9.84000e+03 7.87600e+03

9391 1.53760e+04 7.87600e+03

9392 1.03520e+04 4.79600e+03

9393 4.27200e+03 3.42100e+03

9394 1.48640e+04 1.24960e+04

9395 1.82880e+04 7.11700e+03

9396 8.40000e+03 9.17400e+03

9397 7.61100e+03 1.07580e+04

9398 3.37600e+03 4.46600e+03

9399 1.70400e+04 8.09600e+03

9400 2.60000e+02 1.11100e+04

9401 1.09280e+04 9.83400e+03

9402 1.96800e+03 1.23860e+04

9403 4.43200e+03 1.06480e+04

9404 8.78400e+03 2.31000e+03

9405 8.75200e+03 1.18030e+04

9406 6.30400e+03 1.16380e+04

9407 1.80800e+03 8.92650e+03

9408 1.30400e+04 2.42000e+03

9409 1.17120e+04 2.86000e+03

9410 5.16800e+03 1.10990e+04

9411 1.54400e+04 2.50800e+03

9412 9.12000e+02 1.13520e+04

9413 6.99600e+03 5.08200e+03

9414 6.16000e+03 2.91500e+03

9415 1.00000e+04 3.63000e+03

9416 7.15000e+02 4.79600e+03

9417 8.01600e+03 4.76850e+03

9418 1.06400e+04 8.84400e+03

9419 9.72800e+03 1.22320e+04

9420 8.70400e+03 2.75000e+03

9421 9.50400e+03 2.31000e+03

9422 1.25920e+04 6.09400e+03

9423 2.76800e+03 8.92650e+03

9424 1.36960e+04 1.28700e+04

9425 1.35520e+04 1.07580e+04

9426 1.72000e+04 4.44400e+03

9427 1.68480e+04 7.01800e+03

9428 1.31360e+04 3.63000e+03

9429 1.48800e+04 5.14800e+03

9430 3.15200e+03 1.08020e+04

9431 6.38400e+03 1.26060e+04

9432 1.52800e+04 4.81800e+03

9433 1.41760e+04 4.81800e+03

9434 4.65100e+03 4.64200e+03

9435 9.07200e+03 9.11350e+03

9436 1.29120e+04 1.00540e+04

9437 7.60400e+03 7.23800e+03

9438 1.43520e+04 3.79500e+03

9439 1.53920e+04 1.28700e+04

9440 1.35200e+04 2.25500e+03

9441 2.32000e+03 7.12800e+03

9442 1.74560e+04 6.13250e+03

9443 5.52000e+03 3.87200e+03

9444 3.68000e+02 6.09400e+03

9445 1.44160e+04 5.30200e+03

9446 1.74240e+04 3.93800e+03

9447 1.02560e+04 2.31000e+03

9448 6.60800e+03 3.74000e+03

9449 7.12000e+03 9.70200e+03

9450 1.36480e+04 5.96200e+03

9451 8.94400e+03 1.23090e+04

9452 1.47680e+04 5.33500e+03

9453 1.70400e+04 7.65600e+03

9454 1.70440e+04 3.80600e+03

9455 5.32800e+03 1.09670e+04

9456 5.39200e+03 8.45900e+03

9457 9.13600e+03 1.11650e+04

9458 1.09280e+04 8.95400e+03

9459 1.10560e+04 8.62400e+03

9460 1.05760e+04 8.84400e+03

9461 1.75520e+04 1.30900e+04

9462 7.50400e+03 4.11400e+03

9463 1.37440e+04 3.19000e+03

9464 8.40000e+03 1.30900e+04

9465 1.39200e+03 4.68600e+03

9466 3.44000e+03 1.23860e+04

9467 5.42400e+03 1.09615e+04

9468 6.48000e+03 1.19020e+04

9469 6.92800e+03 4.00400e+03

9470 1.02880e+04 1.10660e+04

9471 7.82400e+03 8.40400e+03

9472 1.22560e+04 8.51400e+03

9473 7.98400e+03 4.64750e+03

9474 1.06400e+04 9.39400e+03

9475 1.88480e+04 1.29690e+04

9476 1.10400e+04 1.21220e+04

9477 8.01600e+03 7.01800e+03

9478 1.43520e+04 1.08240e+04

9479 1.09920e+04 9.17400e+03

9480 1.12480e+04 2.86000e+03

9481 1.14400e+04 1.08680e+04

9482 5.79200e+03 1.17920e+04

9483 1.00000e+04 2.97000e+03

9484 1.34560e+04 1.28700e+04

9485 1.67520e+04 3.85550e+03

9486 6.35200e+03 1.21660e+04

9487 1.13440e+04 9.28400e+03

9488 9.23200e+03 3.76200e+03

9489 4.52800e+03 2.09000e+03

9490 1.66800e+03 4.31200e+03

9491 1.56960e+04 2.90400e+03

9492 1.24960e+04 2.25500e+03

9493 6.25600e+03 9.17400e+03

9494 1.50880e+04 6.79800e+03

9495 1.26080e+04 7.87600e+03

9496 1.70720e+04 6.96300e+03

9497 1.45760e+04 8.63500e+03

9498 4.81600e+03 1.00540e+04

9499 1.27680e+04 6.53400e+03

9500 7.95200e+03 3.52000e+03

9501 3.76000e+03 7.13900e+03

9502 1.10880e+04 6.42400e+03

9503 1.71200e+03 1.08790e+04

9504 1.29160e+04 5.94000e+03

9505 9.29600e+03 2.09000e+03

9506 9.69600e+03 4.55400e+03

9507 1.38080e+04 1.10110e+04

9508 1.09280e+04 5.55500e+03

9509 7.63200e+03 1.08185e+04

9510 1.54720e+04 7.98600e+03

9511 1.61120e+04 2.09000e+03

9512 1.45120e+04 9.17400e+03

9513 1.79520e+04 1.19020e+04

9514 1.74400e+03 3.04150e+03

9515 3.50400e+03 4.57600e+03

9516 1.27520e+04 9.72400e+03

9517 1.30080e+04 4.97200e+03

9518 3.95200e+03 1.03840e+04

9519 1.12640e+04 5.19200e+03

9520 1.29120e+04 9.94400e+03

9521 1.87680e+04 5.70350e+03

9522 7.75500e+03 3.63000e+03

9523 1.23520e+04 1.04280e+04

9524 8.24000e+03 3.24500e+03

9525 8.17600e+03 1.27160e+04

9526 3.56800e+03 7.19400e+03

9527 1.00960e+04 1.20120e+04

9528 1.40960e+04 2.09000e+03

9529 8.43200e+03 2.20000e+03

9530 1.12160e+04 7.23250e+03

9531 1.46080e+04 6.66050e+03

9532 1.54700e+03 6.00600e+03

9533 1.23360e+04 9.39400e+03

9534 1.30720e+04 3.79500e+03

9535 1.65600e+04 7.23250e+03

9536 1.76160e+04 7.48550e+03

9537 1.13120e+04 6.72100e+03

9538 9.69600e+03 4.44400e+03

9539 8.40000e+03 5.50000e+03

9540 1.07680e+04 9.61400e+03

9541 7.28000e+03 5.47800e+03

9542 8.27200e+03 1.00210e+04

9543 1.26880e+04 9.50400e+03

9544 5.29600e+03 4.22400e+03

9545 7.92000e+03 1.17535e+04

9546 1.16800e+03 4.20200e+03

9547 1.64960e+04 4.81800e+03

9548 1.37120e+04 6.53400e+03

9549 1.15360e+04 7.82100e+03

9550 1.31200e+04 6.20400e+03

9551 1.21440e+04 3.96000e+03

9552 4.56000e+03 1.18030e+04

9553 2.54400e+03 8.92650e+03

9554 1.20160e+04 1.04115e+04

9555 1.64000e+04 7.65600e+03

9556 1.96800e+03 7.12800e+03

9557 1.08000e+04 1.04280e+04

9558 1.70080e+04 3.98750e+03

9559 1.04800e+04 4.11400e+03

9560 5.48800e+03 1.13300e+04

9561 1.08160e+04 1.13740e+04

9562 6.03200e+03 1.26060e+04

9563 6.76800e+03 1.07580e+04

9564 1.18240e+04 4.66400e+03

9565 1.43200e+04 7.65600e+03

9566 1.75040e+04 1.10440e+04

9567 8.43200e+03 2.64000e+03

9568 7.63200e+03 1.17480e+04

9569 6.89600e+03 3.87200e+03

9570 6.20800e+03 4.55400e+03

9571 7.53600e+03 6.09400e+03

9572 3.28000e+03 3.17350e+03

9573 1.44480e+04 1.28700e+04

9574 7.82400e+03 1.06480e+04

9575 9.20000e+03 7.81000e+03

9576 5.96000e+02 4.31200e+03

9577 1.54080e+04 4.22400e+03

9578 1.23360e+04 5.36800e+03

9579 8.65600e+03 4.49900e+03

9580 5.04000e+03 2.92050e+03

9581 5.43500e+03 4.75200e+03

9582 3.50400e+03 4.68600e+03

9583 1.24320e+04 1.01640e+04

9584 9.34400e+03 1.10000e+04

9585 3.81300e+03 1.03840e+04

9586 1.85760e+04 9.38850e+03

9587 1.71360e+04 4.38350e+03

9588 7.23200e+03 7.52400e+03

9589 1.34080e+04 7.65600e+03

9590 1.03520e+04 5.74200e+03

9591 1.30880e+04 1.13740e+04

9592 6.41600e+03 1.03840e+04

9593 1.64800e+03 1.12200e+04

9594 7.76000e+03 4.33400e+03

9595 1.23360e+04 1.01640e+04

9596 9.71200e+03 2.53000e+03

9597 1.57320e+04 7.23800e+03

9598 1.24640e+04 2.42000e+03

9599 9.05100e+03 8.91000e+03

9600 1.70400e+04 1.03840e+04

9601 8.75200e+03 5.34600e+03

9602 1.09600e+04 3.19000e+03

9603 4.64000e+02 4.20200e+03

9604 1.25230e+04 8.84400e+03

9605 1.05600e+04 1.23860e+04

9606 1.87200e+03 4.57600e+03

9607 1.31360e+04 7.23250e+03

9608 1.36520e+04 2.20000e+03

9609 4.91200e+03 1.02740e+04

9610 1.46080e+04 1.16930e+04

9611 1.90240e+04 1.20890e+04

9612 3.58400e+03 4.79600e+03

9613 5.87200e+03 7.63400e+03

9614 1.19840e+04 1.26060e+04

9615 1.14080e+04 6.72100e+03

9616 5.80800e+03 1.13300e+04

9617 7.63200e+03 6.77600e+03

9618 3.07200e+03 4.79600e+03

9619 5.29600e+03 5.34600e+03

9620 1.74560e+04 1.12310e+04

9621 9.42400e+03 7.54600e+03

9622 6.35200e+03 1.22760e+04

9623 8.97600e+03 2.75000e+03

9624 6.28800e+03 5.47800e+03

9625 1.66560e+04 9.72400e+03

9626 3.50400e+03 1.26060e+04

9627 5.23200e+03 3.87200e+03

9628 1.06080e+04 1.00540e+04

9629 1.71040e+04 6.13250e+03

9630 1.70720e+04 1.26500e+04

9631 2.06400e+03 2.09000e+03

9632 1.21760e+04 2.86000e+03

9633 1.62080e+04 1.19020e+04

9634 1.10880e+04 5.98400e+03

9635 6.16000e+03 9.70200e+03

9636 1.68000e+03 1.11650e+04

9637 4.80000e+03 4.37800e+03

9638 1.33120e+04 5.67600e+03

9639 1.05760e+04 2.75000e+03

9640 1.09600e+04 2.97000e+03

9641 5.31200e+03 1.01640e+04

9642 1.27520e+04 1.04060e+04

9643 6.00000e+03 1.31175e+04

9644 6.60800e+03 5.02150e+03

9645 1.76480e+04 8.26100e+03

9646 9.74400e+03 9.94400e+03

9647 1.28000e+04 3.96000e+03

9648 1.09920e+04 9.61400e+03

9649 1.54080e+04 3.41000e+03

9650 1.47040e+04 1.10440e+04

9651 1.64960e+04 9.29500e+03

9652 1.07400e+04 4.55400e+03

9653 1.45760e+04 2.09000e+03

9654 1.05440e+04 2.53000e+03

9655 1.43200e+04 5.83000e+03

9656 1.47840e+04 1.19020e+04

9657 2.03200e+03 6.79800e+03

9658 1.34670e+04 8.36000e+03

9659 1.38400e+04 2.42000e+03

9660 1.16000e+04 1.08680e+04

9661 6.00000e+03 1.27710e+04

9662 1.32320e+04 1.24960e+04

9663 3.12000e+03 6.96300e+03

9664 1.31680e+04 8.52500e+03

9665 1.52480e+04 1.30845e+04

9666 7.95200e+03 9.17400e+03

9667 4.68800e+03 9.61400e+03

9668 2.54400e+03 1.11430e+04

9669 4.46400e+03 1.00870e+04

9670 1.14400e+04 1.10660e+04

9671 4.25600e+03 1.05380e+04

9672 1.42720e+04 1.24960e+04

9673 9.26400e+03 2.75000e+03

9674 1.80320e+04 5.75850e+03

9675 1.35360e+04 4.33400e+03

9676 6.41600e+03 9.61400e+03

9677 1.48800e+04 4.55400e+03

9678 1.70670e+04 6.42400e+03

9679 1.47680e+04 6.66600e+03

9680 6.35200e+03 1.23860e+04

9681 2.46400e+03 1.09560e+04

9682 1.30080e+04 5.12600e+03

9683 7.63200e+03 5.85200e+03

9684 1.63360e+04 9.77900e+03

9685 1.33600e+04 2.25500e+03

9686 1.38080e+04 1.21220e+04

9687 1.27520e+04 4.66400e+03

9688 1.75240e+04 4.11400e+03

9689 1.35090e+04 8.09600e+03

9690 1.09600e+04 4.44400e+03

9691 6.19200e+03 1.03840e+04

9692 8.75200e+03 7.52400e+03

9693 1.22080e+04 9.61400e+03

9694 9.29600e+03 1.05380e+04

9695 7.72800e+03 3.87200e+03

9696 1.26880e+04 1.01640e+04

9697 7.85100e+03 3.74000e+03

9698 8.04800e+03 1.05380e+04

9699 1.64000e+04 8.86600e+03

9700 5.55200e+03 3.30000e+03

9701 4.97600e+03 1.17920e+04

9702 1.15040e+04 1.15940e+04

9703 5.63200e+03 1.22760e+04

9704 1.56000e+04 7.98600e+03

9705 8.17600e+03 6.61100e+03

9706 1.78720e+04 9.47650e+03

9707 8.84800e+03 2.97000e+03

9708 1.13120e+04 1.22320e+04

9709 1.40640e+04 5.64300e+03

9710 8.35200e+03 3.52000e+03

9711 1.20800e+04 1.15940e+04

9712 1.73920e+04 1.03840e+04

9713 1.89280e+04 7.28200e+03

9714 1.88960e+04 7.28200e+03

9715 1.24960e+04 5.36800e+03

9716 1.56000e+04 1.23090e+04

9717 1.31680e+04 8.17300e+03

9718 1.79040e+04 7.28200e+03

9719 1.12160e+04 9.39400e+03

9720 1.40000e+04 3.79500e+03

9721 8.24000e+03 1.11100e+04

9722 1.31680e+04 7.23250e+03

9723 5.68000e+03 3.30000e+03

9724 8.78400e+03 7.96400e+03

9725 1.16320e+04 1.13740e+04

9726 1.45440e+04 8.63500e+03

9727 4.40000e+03 1.28260e+04

9728 1.33600e+04 1.10660e+04

9729 1.58240e+04 1.12640e+04

9730 1.83520e+04 9.17950e+03

9731 1.79360e+04 9.76800e+03

9732 8.04800e+03 5.15900e+03

9733 1.13600e+03 7.01800e+03

9734 1.57920e+04 2.35400e+03

9735 8.56000e+03 2.31000e+03

9736 8.48000e+02 1.23310e+04

9737 1.60160e+04 2.09000e+03

9738 4.81600e+03 9.61400e+03

9739 1.45920e+04 4.33400e+03

9740 1.18240e+04 4.99950e+03

9741 3.63200e+03 1.28260e+04

9742 1.61760e+04 1.26830e+04

9743 1.47360e+04 5.33500e+03

9744 1.17280e+04 5.96200e+03

9745 7.98400e+03 2.64000e+03

9746 9.29600e+03 2.53000e+03

9747 7.60000e+03 8.40400e+03

9748 8.35200e+03 4.44400e+03

9749 1.12160e+04 3.46500e+03

9750 7.82400e+03 1.28260e+04

9751 5.77100e+03 4.64200e+03

9752 1.07360e+04 3.52000e+03

9753 5.23200e+03 9.17400e+03

9754 5.63200e+03 1.17920e+04

9755 1.20480e+04 4.11400e+03

9756 1.21480e+04 4.22400e+03

9757 5.58400e+03 1.17920e+04

9758 1.57920e+04 1.28700e+04

9759 3.34400e+03 5.34600e+03

9760 1.34240e+04 3.30000e+03

9761 7.50400e+03 4.22400e+03

9762 4.17600e+03 6.10500e+03

9763 1.42240e+04 1.21220e+04

9764 1.17440e+04 1.14840e+04

9765 1.82440e+04 4.18000e+03

9766 1.35840e+04 3.96000e+03

9767 1.81600e+04 2.04600e+03

9768 1.57280e+04 2.35400e+03

9769 9.00800e+03 8.91000e+03

9770 1.63680e+04 3.93800e+03

9771 1.76160e+04 4.49350e+03

9772 1.28800e+04 1.28700e+04

9773 6.09600e+03 7.66700e+03

9774 9.74400e+03 7.87600e+03

9775 1.72000e+04 3.69600e+03

9776 1.66400e+04 1.23310e+04

9777 5.72800e+03 1.15280e+04

9778 1.77760e+04 2.19450e+03

9779 1.77760e+04 1.21715e+04

9780 9.44000e+02 1.23310e+04

9781 1.96800e+03 3.20100e+03

9782 1.00000e+04 2.31000e+03

9783 1.06400e+04 6.31400e+03

9784 1.29440e+04 1.21220e+04

9785 4.00000e+03 4.79600e+03

9786 1.10560e+04 6.72100e+03

9787 7.60000e+03 1.30900e+04

9788 1.49600e+04 9.17400e+03

9789 8.80000e+02 5.98400e+03

9790 1.12000e+02 1.29690e+04

9791 1.33120e+04 6.64400e+03

9792 9.37600e+03 2.75000e+03

9793 8.99200e+03 1.00540e+04

9794 1.56000e+04 2.90400e+03

9795 3.24800e+03 3.17350e+03

9796 1.27200e+04 9.22900e+03

9797 4.49600e+03 1.07580e+04

9798 8.04800e+03 9.50400e+03

9799 8.35200e+03 2.97000e+03

9800 1.68480e+04 7.65600e+03

9801 9.68000e+03 8.62400e+03

9802 1.77440e+04 7.28200e+03

9803 6.19200e+03 9.17400e+03

9804 1.45440e+04 2.50800e+03

9805 1.23040e+04 6.79800e+03

9806 1.56640e+04 1.19020e+04

9807 6.19200e+03 1.09120e+04

9808 1.27840e+04 3.68500e+03

9809 1.62080e+04 7.23250e+03

9810 1.06720e+04 2.97000e+03

9811 1.15040e+04 5.47800e+03

9812 1.50240e+04 3.81700e+03

9813 9.44000e+03 8.95400e+03

9814 1.81600e+04 5.75850e+03

9815 9.90400e+03 7.23800e+03

9816 3.72000e+02 4.20200e+03

9817 1.19840e+04 7.82100e+03

9818 8.43200e+03 7.52400e+03

9819 1.03840e+04 9.72400e+03

9820 5.68000e+03 4.42750e+03

9821 1.84160e+04 2.09000e+03

9822 1.16960e+04 8.51400e+03

9823 7.84000e+02 1.13520e+04

9824 1.12360e+04 4.44400e+03

9825 1.14560e+04 5.34600e+03

9826 1.85120e+04 9.38850e+03

9827 8.52800e+03 8.40400e+03

9828 1.41600e+04 1.21220e+04

9829 1.35840e+04 9.34450e+03

9830 1.47360e+04 8.09600e+03

9831 8.11200e+03 6.90800e+03

9832 1.56320e+04 4.33400e+03

9833 1.61600e+04 1.28700e+04

9834 1.43520e+04 1.24960e+04

9835 1.93600e+03 1.15720e+04

9836 1.14880e+04 8.09600e+03

9837 8.46400e+03 1.17425e+04

9838 1.19200e+04 1.06480e+04

9839 1.21440e+04 4.11400e+03

9840 1.32000e+04 7.65600e+03

9841 1.23840e+04 1.05380e+04

9842 1.47360e+04 1.28150e+04

9843 5.36000e+03 1.30900e+04

9844 1.48800e+04 4.81800e+03

9845 1.31200e+03 1.11100e+04

9846 8.84800e+03 9.17400e+03

9847 1.64800e+03 1.06480e+04

9848 1.10400e+03 4.46600e+03

9849 1.47360e+04 1.14840e+04

9850 1.26240e+04 1.30845e+04

9851 1.76480e+04 5.96750e+03

9852 1.69120e+04 7.26000e+03

9853 6.00000e+03 8.38200e+03

9854 1.43680e+04 2.09000e+03

9855 1.55360e+04 1.02740e+04

9856 1.90240e+04 1.26170e+04

9857 7.36000e+03 4.00400e+03

9858 6.16000e+03 7.58450e+03

9859 1.21760e+04 8.25000e+03

9860 1.00640e+04 5.74200e+03

9861 1.55680e+04 1.07690e+04

9862 3.29600e+03 4.57600e+03

9863 1.00160e+04 1.00540e+04

9864 1.44800e+04 1.31395e+04

9865 1.00960e+04 6.31400e+03

9866 1.21440e+04 3.19000e+03

9867 1.52800e+04 2.90400e+03

9868 1.68160e+04 6.72100e+03

9869 1.24800e+03 5.67600e+03

9870 5.36000e+03 2.20000e+03

9871 7.76000e+03 6.77600e+03

9872 6.35200e+03 7.58450e+03

9873 1.20480e+04 9.39400e+03

9874 1.24640e+04 4.99400e+03

9875 1.17600e+04 1.08680e+04

9876 1.40800e+04 1.02740e+04

9877 6.41600e+03 3.24500e+03

9878 5.13600e+03 8.45900e+03

9879 1.53440e+04 6.61100e+03

9880 1.16000e+04 7.82100e+03

9881 1.55680e+04 8.63500e+03

9882 1.74670e+04 2.09000e+03

9883 5.26400e+03 4.75200e+03

9884 1.01280e+04 5.74200e+03

9885 1.75200e+04 4.35050e+03

9886 1.80800e+03 6.90800e+03

9887 4.62400e+03 1.14400e+04

9888 1.24640e+04 8.17300e+03

9889 8.35200e+03 2.31000e+03

9890 6.86400e+03 1.07580e+04

9891 6.78400e+03 9.90000e+03

9892 5.36000e+03 9.39400e+03

9893 1.88640e+04 7.11700e+03

9894 1.75520e+04 2.19450e+03

9895 4.65600e+03 4.26800e+03

9896 7.98400e+03 1.24960e+04

9897 9.45600e+03 5.36250e+03

9898 9.93600e+03 7.48550e+03

9899 1.41600e+04 4.44400e+03

9900 1.89280e+04 5.70350e+03

9901 1.24000e+04 6.20400e+03

9902 1.24960e+04 6.20400e+03

9903 1.07360e+04 1.06480e+04

9904 1.20000e+03 7.01800e+03

9905 1.61600e+03 4.33400e+03

9906 1.79950e+04 4.70800e+03

9907 1.64800e+03 1.17590e+04

9908 1.05120e+04 7.65600e+03

9909 1.79520e+04 1.17920e+04

9910 2.88000e+03 1.05380e+04

9911 1.44430e+04 5.45600e+03

9912 1.34560e+04 1.19570e+04

9913 2.16000e+03 1.06920e+04

9914 1.33600e+04 7.28200e+03

9915 4.04800e+03 1.08240e+04

9916 7.40800e+03 8.12900e+03

9917 1.12480e+04 2.31000e+03

9918 1.87040e+04 7.11700e+03

9919 1.59520e+04 8.09600e+03

9920 8.65600e+03 7.96400e+03

9921 1.69120e+04 4.44400e+03

9922 1.48160e+04 1.10440e+04

9923 8.35200e+03 4.11400e+03

9924 8.33600e+03 5.85200e+03

9925 1.75520e+04 1.24410e+04

9926 1.37600e+04 1.12640e+04

9927 1.24320e+04 5.96200e+03

9928 8.09600e+03 2.20000e+03

9929 1.20160e+04 5.36250e+03

9930 5.84000e+03 9.39400e+03

9931 7.31200e+03 6.88050e+03

9932 1.59840e+04 8.09600e+03

9933 8.74700e+03 4.81800e+03

9934 1.84160e+04 1.12530e+04

9935 1.65920e+04 1.01090e+04

9936 1.29600e+03 3.14600e+03

9937 7.92000e+03 7.52400e+03

9938 4.72000e+03 9.79000e+03

9939 1.73600e+04 1.31340e+04

9940 4.38400e+03 1.10000e+04

9941 9.10400e+03 3.30000e+03

9942 1.62400e+04 5.36800e+03

9943 4.88000e+03 4.88400e+03

9944 1.39360e+04 5.13700e+03

9945 1.10240e+04 6.37450e+03

9946 4.88000e+03 1.00540e+04

9947 1.12160e+04 4.79050e+03

9948 7.60000e+03 7.74950e+03

9949 8.88000e+03 9.33900e+03

9950 1.11680e+04 5.19200e+03

9951 6.20800e+03 4.11400e+03

9952 1.36480e+04 6.79800e+03

9953 9.55200e+03 1.01640e+04

9954 1.56640e+04 1.15830e+04

9955 6.06400e+03 5.12600e+03

9956 7.64800e+03 2.75000e+03

9957 4.64000e+02 1.22155e+04

9958 1.58560e+04 5.95100e+03

9959 3.31200e+03 1.19460e+04

9960 1.41280e+04 9.99900e+03

9961 1.48800e+04 5.83000e+03

9962 3.71200e+03 1.26060e+04

9963 7.70700e+03 4.55400e+03

9964 1.77600e+03 1.15720e+04

9965 6.35200e+03 1.16985e+04

9966 9.20000e+03 7.52400e+03

9967 1.16800e+03 4.57600e+03

9968 9.20000e+03 7.23800e+03

9969 5.48800e+03 4.22400e+03

9970 4.09600e+03 1.06480e+04

9971 1.32800e+03 1.14620e+04

9972 1.25120e+04 1.06480e+04

9973 3.72800e+03 2.09000e+03

9974 8.87500e+03 4.66400e+03

9975 3.02400e+03 6.01700e+03

9976 1.30720e+04 8.93200e+03

9977 8.76800e+03 7.23800e+03

9978 1.45100e+03 5.67600e+03

9979 6.20800e+03 4.00400e+03

9980 1.19840e+04 5.96200e+03

9981 4.46400e+03 1.06480e+04

9982 6.20800e+03 2.20000e+03

9983 1.02880e+04 5.13700e+03

9984 8.09600e+03 1.27160e+04

9985 9.87200e+03 8.51400e+03

9986 1.69760e+04 1.26500e+04

9987 1.26560e+04 1.15940e+04

9988 4.40000e+03 7.26550e+03

9989 1.45600e+03 4.20200e+03

9990 1.44160e+04 1.31395e+04

9991 1.69760e+04 1.07140e+04

9992 1.93600e+03 1.10880e+04

9993 1.10240e+04 9.61400e+03

9994 7.37600e+03 9.61400e+03

9995 4.70400e+03 7.08400e+03

9996 1.31360e+04 6.61100e+03

9997 1.39520e+04 3.19000e+03

9998 9.74400e+03 7.23800e+03

9999 5.55200e+03 1.21660e+04

10000 9.68000e+03 9.28400e+03

10001 4.78800e+03 2.42000e+03

10002 1.02880e+04 8.95400e+03

10003 1.51200e+04 6.61100e+03

10004 1.62400e+04 4.44400e+03

10005 4.62400e+03 6.22050e+03

10006 1.16320e+04 1.08680e+04

10007 8.43200e+03 1.05380e+04

10008 1.44480e+04 9.39400e+03

10009 1.40160e+04 7.65600e+03

10010 1.10240e+04 7.48550e+03

10011 1.05760e+04 1.10660e+04

10012 4.24000e+03 7.32050e+03

10013 9.84000e+03 8.51400e+03

10014 1.51630e+04 7.12800e+03

10015 1.05120e+04 4.66400e+03

10016 1.35200e+04 1.12640e+04

10017 7.53600e+03 1.24960e+04

10018 4.40000e+03 8.55250e+03

10019 1.17920e+04 1.23860e+04

10020 1.34240e+04 9.33900e+03

10021 1.41600e+04 2.64000e+03

10022 3.12000e+03 4.79600e+03

10023 1.30720e+04 7.61200e+03

10024 1.77440e+04 2.79950e+03

10025 4.59200e+03 3.15700e+03

10026 1.33280e+04 1.19570e+04

10027 1.08000e+04 9.94400e+03

10028 1.01600e+04 5.02700e+03

10029 1.49280e+04 1.04940e+04

10030 4.27200e+03 1.23860e+04

10031 1.33120e+04 6.42400e+03

10032 8.80000e+02 5.33500e+03

10033 7.56800e+03 7.68900e+03

10034 1.89280e+04 3.77300e+03

10035 1.59520e+04 9.25650e+03

10036 1.76480e+04 7.48550e+03

10037 1.63040e+04 4.66400e+03

10038 1.38990e+04 5.08200e+03

10039 1.66400e+03 4.46600e+03

10040 1.03200e+04 2.31000e+03

10041 8.43200e+03 4.11400e+03

10042 1.18240e+04 4.44400e+03

10043 7.18400e+03 1.13300e+04

10044 8.40000e+03 1.17480e+04

10045 7.37600e+03 1.06480e+04

10046 1.51240e+04 9.46000e+03

10047 9.04000e+03 2.75000e+03

10048 8.59200e+03 6.72100e+03

10049 1.13760e+04 1.10660e+04

10050 1.52800e+04 4.38900e+03

10051 1.24320e+04 4.55400e+03

10052 6.76800e+03 5.34600e+03

10053 8.90700e+03 2.53000e+03

10054 1.57550e+04 2.20000e+03

10055 1.10560e+04 7.01800e+03

10056 6.46400e+03 3.52000e+03

10057 1.78880e+04 3.43200e+03

10058 1.77600e+03 5.25800e+03

10059 6.00000e+03 1.24960e+04

10060 6.84800e+03 7.85400e+03

10061 1.57120e+04 1.28700e+04

10062 9.74400e+03 3.63000e+03

10063 1.86080e+04 1.31340e+04

10064 3.18400e+03 5.23600e+03

10065 1.22880e+04 4.44400e+03

10066 1.77760e+04 1.14620e+04

10067 1.29120e+04 3.30000e+03

10068 1.82880e+04 7.28200e+03

10069 9.31200e+03 8.51400e+03

10070 9.48800e+03 4.55400e+03

10071 4.65600e+03 7.08400e+03

10072 1.52800e+04 1.16930e+04

10073 2.05900e+03 2.20000e+03

10074 1.59200e+04 1.16820e+04

10075 1.20480e+04 8.84400e+03

10076 5.96800e+03 3.52000e+03

10077 1.05120e+04 9.17400e+03

10078 6.16000e+03 2.31000e+03

10079 1.30880e+04 1.24960e+04

10080 9.82400e+03 9.50400e+03

10081 1.08640e+04 6.09400e+03

10082 1.47680e+04 8.63500e+03

10083 1.44160e+04 5.83000e+03

10084 1.48000e+04 6.66600e+03

10085 6.96000e+03 9.39400e+03

10086 3.08800e+03 1.08020e+04

10087 3.08800e+03 7.28750e+03

10088 1.33600e+04 2.42000e+03

10089 1.71360e+04 1.02300e+04

10090 5.84000e+03 7.47450e+03

10091 1.57600e+04 7.65600e+03

10092 1.00800e+04 2.31000e+03

10093 1.00640e+04 4.44400e+03

10094 1.42510e+04 4.44400e+03

10095 8.11200e+03 5.50000e+03

10096 1.36480e+04 5.10400e+03

10097 1.37120e+04 5.45600e+03

10098 1.21160e+04 6.64400e+03

10099 1.02240e+04 8.40400e+03

10100 1.09920e+04 5.34600e+03

10101 2.46400e+03 1.28260e+04

10102 8.97600e+03 1.20670e+04

10103 1.46080e+04 5.14800e+03

10104 6.20800e+03 3.52000e+03

10105 1.62720e+04 6.42400e+03

10106 8.99200e+03 9.94400e+03

10107 1.44160e+04 3.79500e+03

10108 8.72000e+03 1.13300e+04

10109 1.00320e+04 1.27160e+04

10110 1.66240e+04 5.20300e+03

10111 8.48000e+02 4.68600e+03

10112 7.69600e+03 1.14840e+04

10113 1.75560e+04 7.11700e+03

10114 1.42560e+04 5.96200e+03

10115 1.08640e+04 1.23860e+04

10116 1.72840e+04 1.24410e+04

10117 1.08000e+04 5.79700e+03

10118 1.18720e+04 1.03840e+04

10119 1.66880e+04 4.31200e+03

10120 3.98400e+03 7.08400e+03

10121 3.60000e+03 1.21110e+04

10122 6.67200e+03 1.13300e+04

10123 1.01280e+04 4.55400e+03

10124 6.11200e+03 4.44400e+03

10125 1.36000e+03 1.17590e+04

10126 1.53600e+03 1.12200e+04

10127 8.70400e+03 3.89400e+03

10128 8.12800e+03 7.52400e+03

10129 1.25920e+04 3.19000e+03

10130 7.53600e+03 4.97200e+03

10131 1.03200e+04 8.25000e+03

10132 1.02560e+04 8.25000e+03

10133 1.36480e+04 3.52000e+03

10134 1.50880e+04 6.90800e+03

10135 5.84000e+03 1.27710e+04

10136 4.56000e+03 3.21750e+03

10137 1.36800e+04 6.36900e+03

10138 1.13440e+04 9.83400e+03

10139 1.14880e+04 7.65600e+03

10140 3.76000e+03 8.92650e+03

10141 9.72800e+03 1.28260e+04

10142 1.42720e+04 4.11400e+03

10143 1.58560e+04 1.00540e+04

10144 1.44480e+04 6.72100e+03

10145 1.05120e+04 4.79050e+03

10146 1.04000e+03 2.09000e+03

10147 1.28800e+04 9.34450e+03

10148 6.67200e+03 1.12200e+04

10149 3.28000e+03 4.79600e+03

10150 1.41280e+04 5.96200e+03

10151 1.05440e+04 1.04280e+04

10152 6.60800e+03 3.24500e+03

10153 9.68000e+03 7.65600e+03

10154 1.16640e+04 1.06480e+04

10155 1.31040e+04 1.00540e+04

10156 1.52000e+04 7.65600e+03

10157 1.25280e+04 1.23860e+04

10158 4.01600e+03 2.44200e+03

10159 1.53280e+04 9.46000e+03

10160 9.23200e+03 1.12200e+04

10161 6.24000e+02 3.14600e+03

10162 1.24800e+03 4.46600e+03

10163 1.49280e+04 9.72400e+03

10164 3.66400e+03 4.57600e+03

10165 5.74400e+03 1.17920e+04

10166 4.12800e+03 2.09000e+03

10167 2.16000e+03 1.17645e+04

10168 7.88800e+03 1.14840e+04

10169 9.23200e+03 3.63000e+03

10170 9.80800e+03 8.09600e+03

10171 1.38880e+04 2.09000e+03

10172 6.99600e+03 1.01640e+04

10173 8.33600e+03 9.94400e+03

10174 1.34880e+04 9.83400e+03

10175 1.71630e+04 3.96000e+03

10176 1.00640e+04 4.55400e+03

10177 2.41600e+03 7.12800e+03

10178 1.33280e+04 9.17400e+03

10179 3.66400e+03 5.45600e+03

10180 9.07200e+03 1.03510e+04

10181 5.36000e+03 3.74000e+03

10182 7.53600e+03 5.61000e+03

10183 6.76800e+03 1.19020e+04

10184 1.59790e+04 7.23800e+03

10185 7.52000e+02 4.20200e+03

10186 5.52000e+03 6.47350e+03

10187 6.32000e+03 1.00540e+04

10188 1.88640e+04 3.25600e+03

10189 1.31200e+04 7.01800e+03

10190 9.77600e+03 8.25000e+03

10191 6.89600e+03 7.48000e+03

10192 1.30080e+04 1.17920e+04

10193 8.84800e+03 1.00540e+04

10194 1.45600e+03 1.05380e+04

10195 2.21900e+03 4.57600e+03

10196 5.84400e+03 5.39000e+03

10197 1.66240e+04 1.01090e+04

10198 9.76000e+02 4.20200e+03

10199 9.76000e+02 1.15720e+04

10200 5.42400e+03 4.00400e+03

10201 1.23840e+04 1.17480e+04

10202 5.42400e+03 8.45900e+03

10203 5.36000e+03 1.09670e+04

10204 5.71200e+03 5.50000e+03

10205 6.57600e+03 4.44400e+03

10206 1.64320e+04 9.29500e+03

10207 1.63680e+04 9.29500e+03

10208 1.29600e+03 7.01800e+03

10209 4.49600e+03 1.03840e+04

10210 3.56800e+03 1.09340e+04

10211 1.16000e+04 1.24960e+04

10212 9.21600e+03 9.94400e+03

10213 9.29600e+03 2.31000e+03

10214 1.01920e+04 2.09000e+03

10215 6.44800e+03 2.53000e+03

10216 1.20800e+04 5.83000e+03

10217 1.16960e+04 1.12640e+04

10218 1.06720e+04 4.85650e+03

10219 1.24960e+04 3.64650e+03

10220 1.00960e+04 8.40400e+03

10221 5.66400e+03 1.03840e+04

10222 1.26880e+04 9.28400e+03

10223 7.98400e+03 1.27160e+04

10224 3.84000e+03 7.19400e+03

10225 4.97600e+03 4.88400e+03

10226 1.67200e+04 1.23310e+04

10227 4.49600e+03 7.08400e+03

10228 6.06400e+03 9.39400e+03

10229 1.70720e+04 2.23300e+03

10230 1.79040e+04 1.16820e+04

10231 1.10240e+04 7.65600e+03

10232 1.39520e+04 4.33400e+03

10233 5.76000e+03 1.16820e+04

10234 1.48640e+04 8.63500e+03

10235 6.86400e+03 4.98850e+03

10236 1.74720e+04 1.29690e+04

10237 1.64640e+04 9.83400e+03

10238 1.69120e+04 1.29690e+04

10239 1.19310e+04 5.50000e+03

10240 1.58400e+04 9.83400e+03

10241 2.38400e+03 1.10880e+04

10242 2.99200e+03 7.12800e+03

10243 2.24000e+03 1.19460e+04

10244 7.72800e+03 7.52400e+03

10245 9.64800e+03 1.09340e+04

10246 1.63360e+04 1.03840e+04

10247 1.24320e+04 1.10660e+04

10248 8.43200e+03 6.77600e+03

10249 8.56000e+03 4.55400e+03

10250 8.40000e+03 7.01250e+03

10251 8.75200e+03 8.91000e+03

10252 6.91600e+03 4.81800e+03

10253 2.76800e+03 5.07100e+03

10254 1.52800e+04 1.28700e+04

10255 1.48800e+03 5.78600e+03

10256 5.36000e+03 3.30000e+03

10257 6.09600e+03 7.50200e+03

10258 1.59520e+04 1.30845e+04

10259 8.91200e+03 7.52400e+03

10260 7.95200e+03 1.17480e+04

10261 1.48480e+04 7.87600e+03

10262 1.55040e+04 4.66400e+03

10263 1.78720e+04 1.21715e+04

10264 1.77760e+04 9.41600e+03

10265 1.27840e+04 5.04900e+03

10266 1.56640e+04 9.46000e+03

10267 9.04000e+03 3.89400e+03

10268 3.88800e+03 1.03840e+04

10269 4.94400e+03 1.29360e+04

10270 1.12160e+04 5.34600e+03

10271 1.86560e+04 1.24410e+04

10272 1.38720e+04 9.61400e+03

10273 1.06400e+04 3.52000e+03

10274 1.67200e+04 6.72100e+03

10275 1.04800e+04 4.92800e+03

10276 1.09280e+04 1.29360e+04

10277 1.58240e+04 8.63500e+03

10278 2.35200e+03 5.01600e+03

10279 4.24000e+03 4.53200e+03

10280 5.82400e+03 5.50000e+03

10281 6.54400e+03 4.80150e+03

10282 4.59200e+03 1.12750e+04

10283 5.52000e+03 8.45900e+03

10284 1.01600e+04 5.50000e+03

10285 6.84300e+03 1.28260e+04

10286 4.84800e+03 1.31175e+04

10287 6.78400e+03 9.79000e+03

10288 1.49920e+04 1.23090e+04

10289 5.84000e+03 4.78500e+03

10290 7.64800e+03 2.64000e+03

10291 1.68480e+04 7.87600e+03

10292 5.55200e+03 3.52000e+03

10293 1.63040e+04 4.44400e+03

10294 4.62400e+03 3.15700e+03

10295 4.68800e+03 4.15800e+03

10296 1.29440e+04 7.76600e+03

10297 1.36320e+04 1.04940e+04

10298 1.61760e+04 4.66400e+03

10299 1.81600e+04 1.12530e+04

10300 1.11200e+04 9.83400e+03

10301 1.21920e+04 1.08680e+04

10302 1.15720e+04 6.53400e+03

10303 1.78400e+04 1.21715e+04

10304 2.16400e+03 5.23600e+03

10305 1.45440e+04 3.19000e+03

10306 1.47040e+04 1.03840e+04

10307 1.06400e+04 7.98600e+03

10308 1.62080e+04 9.83400e+03

10309 7.66400e+03 2.14500e+03

10310 1.16000e+04 1.27160e+04

10311 1.56000e+04 1.30845e+04

10312 7.82400e+03 9.39400e+03

10313 1.11360e+04 2.20000e+03

10314 1.52000e+03 7.01800e+03

10315 8.24000e+03 3.76750e+03

10316 8.56000e+03 2.64000e+03

10317 2.88000e+03 1.06480e+04

10318 5.48800e+03 3.74000e+03

10319 3.92000e+03 6.10500e+03

10320 1.31360e+04 1.19570e+04

10321 7.47200e+03 2.31000e+03

10322 7.40800e+03 1.25510e+04

10323 1.63360e+04 1.10440e+04

10324 1.44480e+04 2.84900e+03

10325 1.59200e+04 1.10440e+04

10326 4.60300e+03 7.23800e+03

10327 1.77440e+04 7.48550e+03

10328 9.20000e+03 8.84400e+03

10329 1.54400e+04 1.30845e+04

10330 1.57920e+04 7.87600e+03

10331 1.22400e+04 7.23250e+03

10332 9.84000e+03 4.55400e+03

10333 1.80800e+04 1.14620e+04

10334 1.67240e+04 4.29000e+03

10335 1.79360e+04 4.70800e+03

10336 1.32800e+04 1.07580e+04

10337 1.39040e+04 2.80500e+03

10338 1.59840e+04 1.10440e+04

10339 1.07680e+04 2.75000e+03

10340 1.45760e+04 1.00540e+04

10341 9.55200e+03 6.77600e+03

10342 1.08640e+04 1.04280e+04

10343 8.56000e+03 8.91000e+03

10344 1.16320e+04 5.83000e+03

10345 1.21440e+04 7.23250e+03

10346 1.16800e+03 2.09000e+03

10347 7.15200e+03 8.12900e+03

10348 4.59200e+03 5.12600e+03

10349 6.16000e+03 1.00540e+04

10350 1.90400e+03 1.19460e+04

10351 1.75840e+04 5.96750e+03

10352 1.58240e+04 4.79600e+03

10353 1.42400e+03 3.04150e+03

10354 5.45600e+03 5.23600e+03

10355 1.11840e+04 5.79700e+03

10356 1.35520e+04 1.00540e+04

10357 1.47360e+04 1.30845e+04

10358 1.16000e+04 5.00500e+03

10359 9.39200e+03 5.03250e+03

10360 3.53600e+03 1.30900e+04

10361 2.99200e+03 7.28750e+03

10362 4.34000e+03 4.37800e+03

10363 1.11200e+04 1.06480e+04

10364 1.80000e+04 9.70750e+03

10365 3.84000e+03 4.57600e+03

10366 1.39840e+04 5.83000e+03

10367 1.46880e+04 1.29800e+04

10368 7.56800e+03 9.83950e+03

10369 1.73920e+04 1.21660e+04

10370 2.33600e+03 4.20200e+03

10371 7.82400e+03 1.10000e+04

10372 9.61600e+03 9.94400e+03

10373 1.12480e+04 1.10660e+04

10374 7.92000e+03 7.96400e+03

10375 4.84800e+03 1.07580e+04

10376 2.38400e+03 1.05380e+04

10377 1.51200e+04 4.68600e+03

10378 1.08000e+04 1.15940e+04

10379 4.49600e+03 3.34400e+03

10380 6.52800e+03 4.55400e+03

10381 9.93600e+03 9.39400e+03

10382 6.67600e+03 7.52400e+03

10383 1.34880e+04 7.76600e+03

10384 8.70400e+03 4.22400e+03

10385 1.42080e+04 4.33400e+03

10386 1.79680e+04 5.91250e+03

10387 1.69600e+03 1.15720e+04

10388 2.82700e+03 4.68600e+03

10389 7.24800e+03 9.70200e+03

10390 1.42720e+04 1.11540e+04

10391 3.88800e+03 1.30900e+04

10392 6.73600e+03 8.65700e+03

10393 5.63200e+03 5.23600e+03

10394 1.87360e+04 7.11700e+03

10395 1.33920e+04 9.33900e+03

10396 2.38400e+03 4.46600e+03

10397 4.30400e+03 1.12750e+04

10398 3.50400e+03 1.21660e+04

10399 6.57600e+03 4.68050e+03

10400 3.50400e+03 7.19400e+03

10401 9.44400e+03 7.65600e+03

10402 1.36320e+04 7.76600e+03

10403 9.69600e+03 4.22400e+03

10404 1.38080e+04 5.23600e+03

10405 1.79310e+04 4.81800e+03

10406 7.92000e+03 9.17400e+03

10407 7.98400e+03 6.61100e+03

10408 1.40640e+04 5.13700e+03

10409 3.72800e+03 3.57500e+03

10410 4.08000e+03 9.70200e+03

10411 8.88000e+03 1.08790e+04

10412 1.16320e+04 1.30075e+04

10413 1.20480e+04 1.01640e+04

10414 1.55360e+04 8.63500e+03

10415 1.10240e+04 8.25000e+03

10416 5.58400e+03 4.48800e+03

10417 1.27520e+04 4.55400e+03

10418 9.48800e+03 1.09340e+04

10419 4.24000e+03 4.96100e+03

10420 7.02400e+03 1.24960e+04

10421 1.31680e+04 3.52000e+03

10422 2.67200e+03 8.92650e+03

10423 1.57600e+04 1.26830e+04

10424 5.29600e+03 3.87200e+03

10425 1.26240e+04 3.08000e+03

10426 5.29600e+03 1.00540e+04

10427 8.50700e+03 1.08900e+04

10428 1.37120e+04 6.79800e+03

10429 1.33760e+04 2.09000e+03

10430 9.68000e+03 3.30000e+03

10431 7.95200e+03 8.91000e+03

10432 1.41600e+04 9.39400e+03

10433 9.10400e+03 2.31000e+03

10434 7.05600e+03 7.68900e+03

10435 3.47200e+03 7.26000e+03

10436 1.77760e+04 8.18400e+03

10437 1.30080e+04 5.56600e+03

10438 7.68400e+03 3.63000e+03

10439 7.00800e+03 9.79000e+03

10440 1.26240e+04 8.65700e+03

10441 4.27200e+03 1.26060e+04

10442 1.23880e+04 2.42000e+03

10443 8.41600e+03 4.77400e+03

10444 1.16320e+04 1.16710e+04

10445 1.61760e+04 6.42400e+03

10446 1.72000e+04 6.13250e+03

10447 1.01600e+04 1.00540e+04

10448 1.47680e+04 1.07690e+04

10449 1.48320e+04 5.52200e+03

10450 1.69120e+04 1.23310e+04

10451 7.07200e+03 5.34600e+03

10452 1.61760e+04 5.25800e+03

10453 7.61600e+03 1.06480e+04

10454 9.44000e+03 1.01640e+04

10455 1.24320e+04 4.44400e+03

10456 1.14700e+03 5.83000e+03

10457 1.34830e+04 6.42400e+03

10458 6.11200e+03 1.24960e+04

10459 1.31680e+04 7.65600e+03

10460 1.43200e+04 3.79500e+03

10461 1.22080e+04 2.09000e+03

10462 1.28160e+04 1.26060e+04

10463 1.69600e+04 6.42400e+03

10464 1.74240e+04 1.16765e+04

10465 5.37600e+03 4.11400e+03

10466 1.65920e+04 1.04390e+04

10467 1.78080e+04 2.19450e+03

10468 6.32000e+03 2.31000e+03

10469 6.25600e+03 1.01640e+04

10470 1.58240e+04 2.84350e+03

10471 6.57600e+03 4.11400e+03

10472 1.34240e+04 4.19650e+03

10473 1.29600e+03 5.18100e+03

10474 1.16960e+04 6.88600e+03

10475 6.76800e+03 1.24410e+04

10476 1.37440e+04 3.79500e+03

10477 7.85600e+03 3.52000e+03

10478 1.01600e+04 2.97000e+03

10479 2.92800e+03 1.19460e+04

10480 1.26560e+04 3.96000e+03

10481 1.04000e+03 7.23800e+03

10482 1.29760e+04 1.30845e+04

10483 7.12000e+03 1.27710e+04

10484 1.05760e+04 3.08000e+03

10485 1.77600e+03 1.18360e+04

10486 1.35840e+04 1.18030e+04

10487 1.15080e+04 6.20400e+03

10488 7.34400e+03 6.88050e+03

10489 1.64320e+04 1.17920e+04

10490 8.25600e+03 5.50000e+03

10491 9.55200e+03 5.96200e+03

10492 1.72320e+04 1.26500e+04

10493 4.30400e+03 7.32050e+03

10494 6.11200e+03 2.31000e+03

10495 1.29440e+04 2.80500e+03

10496 1.61600e+03 1.14015e+04

10497 1.57120e+04 1.02740e+04

10498 9.82400e+03 9.94400e+03

10499 1.74240e+04 1.19020e+04

10500 1.21760e+04 9.39400e+03

10501 1.14560e+04 5.98400e+03

10502 1.83040e+04 3.96000e+03

10503 1.49920e+04 9.53150e+03

10504 1.07040e+04 9.39400e+03

10505 1.29120e+04 5.12600e+03

10506 1.28160e+04 8.95400e+03

10507 1.49920e+04 6.61100e+03

10508 7.18400e+03 9.61400e+03

10509 1.75040e+04 1.09340e+04

10510 1.00960e+04 8.95400e+03

10511 6.25600e+03 1.02740e+04

10512 1.26560e+04 1.17480e+04

10513 1.15150e+04 1.19020e+04

10514 1.50240e+04 4.68600e+03

10515 8.56400e+03 4.66400e+03

10516 1.15360e+04 3.08000e+03

10517 2.76800e+03 6.01700e+03

10518 6.92000e+02 4.90600e+03

10519 1.17600e+04 8.95400e+03

10520 1.58400e+04 7.65600e+03

10521 3.31200e+03 1.17260e+04

10522 3.76000e+03 2.44200e+03

10523 1.32480e+04 2.09000e+03

10524 1.01280e+04 1.11100e+04

10525 8.40000e+03 2.31000e+03

10526 8.49600e+03 4.76300e+03

10527 7.50400e+03 8.91000e+03

10528 1.52800e+04 2.50800e+03

10529 1.20640e+04 4.44400e+03

10530 1.77120e+04 3.82800e+03

10531 4.09600e+03 1.03840e+04

10532 1.08000e+04 6.72100e+03

10533 1.06400e+04 9.06400e+03

10534 4.09600e+03 1.14400e+04

10535 1.45600e+03 1.06480e+04

10536 6.03200e+03 8.38200e+03

10537 2.09600e+03 3.14600e+03

10538 1.15360e+04 3.85000e+03

10539 7.60000e+03 5.85200e+03

10540 2.99200e+03 1.08020e+04

10541 1.46720e+04 6.42400e+03

10542 1.42720e+04 4.33400e+03

10543 1.10400e+04 1.08680e+04

10544 7.95200e+03 5.15900e+03

10545 1.64800e+03 6.34150e+03

10546 2.64000e+03 6.01700e+03

10547 5.13100e+03 2.20000e+03

10548 5.87200e+03 9.17400e+03

10549 1.33440e+04 7.98600e+03

10550 3.05600e+03 1.30900e+04

10551 1.43200e+04 6.53400e+03

10552 5.96800e+03 6.47350e+03

10553 1.43680e+04 6.53400e+03

10554 1.73280e+04 1.31340e+04

10555 1.00800e+04 2.97000e+03

10556 7.85600e+03 8.62400e+03

10557 1.43840e+04 2.84900e+03

10558 1.54080e+04 4.44400e+03

10559 1.45600e+03 4.46600e+03

10560 3.95200e+03 1.12200e+04

10561 1.33760e+04 3.52000e+03

10562 1.11840e+04 2.58500e+03

10563 1.02880e+04 1.27160e+04

10564 8.20800e+03 9.17400e+03

10565 1.76160e+04 1.27050e+04

10566 1.19520e+04 1.04060e+04

10567 6.89600e+03 4.80150e+03

10568 3.44000e+03 8.92650e+03

10569 1.13440e+04 8.95400e+03

10570 2.92800e+03 1.12200e+04

10571 4.88000e+03 1.29360e+04

10572 1.41710e+04 4.55400e+03

10573 6.57600e+03 3.52000e+03

10574 9.61600e+03 5.96200e+03

10575 1.47360e+04 9.39400e+03

10576 1.19310e+04 5.34600e+03

10577 6.28800e+03 2.91500e+03

10578 4.27200e+03 4.53200e+03

10579 7.79200e+03 3.74000e+03

10580 9.90400e+03 6.09400e+03

10581 1.70720e+04 1.10440e+04

10582 1.73920e+04 6.13250e+03

10583 1.84800e+04 4.29000e+03

10584 1.51360e+04 2.50800e+03

10585 3.56800e+03 1.13300e+04

10586 2.92800e+03 1.30900e+04

10587 1.23360e+04 7.65600e+03

10588 1.35360e+04 1.23860e+04

10589 1.40320e+04 6.36900e+03

10590 7.12000e+03 9.39400e+03

10591 1.60160e+04 8.09600e+03

10592 1.34880e+04 1.03840e+04

10593 3.40800e+03 1.06480e+04

10594 1.60800e+04 2.94800e+03

10595 1.09600e+04 7.23250e+03

10596 1.02560e+04 2.09000e+03

10597 7.66400e+03 1.00540e+04

10598 7.47000e+02 1.14620e+04

10599 1.58880e+04 9.72400e+03

10600 7.44000e+03 7.68900e+03

10601 6.67200e+03 1.09120e+04

10602 1.54720e+04 9.17400e+03

10603 1.19040e+04 9.94400e+03

10604 9.84000e+03 4.00400e+03

10605 1.41760e+04 4.66400e+03

10606 7.12000e+03 8.62400e+03

10607 1.40000e+04 2.42000e+03

10608 8.36800e+03 5.85200e+03

10609 8.97600e+03 1.14290e+04

10610 1.23040e+04 6.09400e+03

10611 1.69760e+04 1.16270e+04

10612 1.28960e+04 6.09400e+03

10613 1.54720e+04 9.46000e+03

10614 8.49600e+03 9.50400e+03

10615 5.42800e+03 3.52000e+03

10616 1.03840e+04 1.04280e+04

10617 4.95500e+03 1.19460e+04

10618 3.21600e+03 4.79600e+03

10619 5.71200e+03 1.27710e+04

10620 1.36800e+04 5.96200e+03

10621 7.12000e+03 5.91250e+03

10622 5.10400e+03 3.74000e+03

10623 1.39200e+03 4.20200e+03

10624 1.46720e+04 3.63000e+03

10625 1.89600e+04 7.28200e+03

10626 1.45600e+03 1.17590e+04

10627 1.00320e+04 1.20120e+04

10628 1.17600e+04 9.06400e+03

10629 1.22720e+04 1.29525e+04

10630 1.43880e+04 4.44400e+03

10631 1.19840e+04 8.51400e+03

10632 1.29280e+04 9.17400e+03

10633 1.44480e+04 5.96200e+03

10634 7.88800e+03 8.40400e+03

10635 5.93600e+03 1.00320e+04

10636 1.61760e+04 4.18000e+03

10637 4.72000e+03 4.37800e+03

10638 3.84000e+03 2.09000e+03

10639 7.31200e+03 7.85400e+03

10640 1.57440e+04 2.09000e+03

10641 6.78400e+03 8.40400e+03

10642 8.48000e+02 1.10000e+04

10643 1.82560e+04 4.29000e+03

10644 1.49280e+04 5.83000e+03

10645 5.07200e+03 2.09000e+03

10646 1.06080e+04 9.17400e+03

10647 4.88000e+03 8.67900e+03

10648 1.68480e+04 8.09600e+03

10649 7.53600e+03 1.14840e+04

10650 7.18400e+03 2.20000e+03

10651 9.00800e+03 4.96650e+03

10652 1.67200e+04 5.78600e+03

10653 1.49920e+04 6.06650e+03

10654 1.60480e+04 1.28700e+04

10655 9.84000e+03 8.25000e+03

10656 1.49600e+04 1.26885e+04

10657 6.19200e+03 1.19020e+04

10658 1.77120e+04 4.55400e+03

10659 9.00800e+03 4.55400e+03

10660 1.23840e+04 2.09000e+03

10661 1.49280e+04 1.13135e+04

10662 3.56800e+03 8.92650e+03

10663 1.38080e+04 6.64400e+03

10664 5.96800e+03 1.13300e+04

10665 6.65600e+03 5.34600e+03

10666 9.44000e+03 9.72400e+03

10667 5.60000e+02 1.14620e+04

10668 1.74240e+04 4.44400e+03

10669 1.50240e+04 2.29900e+03

10670 1.04000e+03 1.30900e+04

10671 5.61600e+03 4.00400e+03

10672 1.36430e+04 1.23860e+04

10673 5.31600e+03 4.11400e+03

10674 7.60000e+03 1.24960e+04

10675 6.54400e+03 1.31175e+04

10676 1.58880e+04 7.65600e+03

10677 1.64800e+03 1.11100e+04

10678 8.70400e+03 4.11400e+03

10679 1.37120e+04 1.10110e+04

10680 4.78400e+03 2.37050e+03

10681 1.42400e+03 4.20200e+03

10682 1.14880e+04 8.36000e+03

10683 1.40320e+04 8.63500e+03

10684 1.42400e+03 1.23860e+04

10685 1.76000e+03 1.11100e+04

10686 1.69440e+04 1.31340e+04

10687 1.25280e+04 8.36000e+03

10688 1.55040e+04 1.14840e+04

10689 7.18400e+03 1.14840e+04

10690 1.73600e+04 8.26100e+03

10691 8.97600e+03 8.91000e+03

10692 1.43840e+04 1.27600e+04

10693 8.59200e+03 3.70700e+03

10694 1.11200e+04 9.94400e+03

10695 8.19200e+03 2.97000e+03

10696 1.35200e+04 1.14840e+04

10697 1.75840e+04 9.41600e+03

10698 1.29120e+04 1.01640e+04

10699 1.61760e+04 7.01800e+03

10700 1.31680e+04 2.80500e+03

10701 6.16000e+03 1.31175e+04

10702 1.59840e+04 1.19020e+04

10703 1.16960e+04 8.36000e+03

10704 8.33600e+03 8.91000e+03

10705 5.52000e+03 1.03290e+04

10706 1.57600e+04 9.46000e+03

10707 1.63680e+04 1.30845e+04

10708 6.91200e+03 1.06480e+04

10709 1.81920e+04 5.75850e+03

10710 1.77120e+04 1.10440e+04

10711 4.14400e+03 1.12200e+04

10712 1.40960e+04 3.19000e+03

10713 1.86560e+04 1.29690e+04

10714 1.06720e+04 7.48550e+03

10715 6.97600e+03 4.55400e+03

10716 1.14400e+04 1.30900e+04

10717 1.05120e+04 5.74200e+03

10718 1.04640e+04 1.17480e+04

10719 1.70080e+04 1.26500e+04

10720 1.43360e+04 1.12640e+04

10721 1.43360e+04 1.28700e+04

10722 4.97600e+03 8.45900e+03

10723 7.76000e+03 6.09400e+03

10724 1.52000e+03 8.92650e+03

10725 1.57920e+04 7.65600e+03

10726 1.65920e+04 1.19020e+04

10727 1.32800e+03 5.67600e+03

10728 6.11200e+03 2.42000e+03

10729 7.12000e+03 1.25510e+04

10730 3.60000e+03 8.92650e+03

10731 1.01600e+04 6.77600e+03

10732 7.76000e+03 4.57050e+03

10733 1.00000e+04 4.38900e+03

10734 1.89120e+04 4.18000e+03

10735 1.04000e+03 5.31300e+03

10736 1.21120e+04 6.66050e+03

10737 1.79360e+04 3.12400e+03

10738 1.64960e+04 3.60800e+03

10739 7.44000e+03 8.12900e+03

10740 1.23360e+04 9.83400e+03

10741 1.16000e+04 1.22320e+04

10742 1.05760e+04 9.17400e+03

10743 1.61760e+04 1.30845e+04

10744 4.52800e+03 1.22760e+04

10745 2.31500e+03 4.79600e+03

10746 1.80640e+04 2.67850e+03

10747 8.14400e+03 9.77900e+03

10748 7.47200e+03 7.68900e+03

10749 9.93600e+03 9.50400e+03

10750 1.38720e+04 7.98600e+03

10751 1.68480e+04 1.16270e+04

10752 1.03840e+04 9.06400e+03

10753 1.14880e+04 9.94400e+03

10754 6.84800e+03 1.26060e+04

10755 1.49280e+04 2.29900e+03

10756 1.50880e+04 7.12800e+03

10757 1.67520e+04 8.09600e+03

10758 1.56320e+04 1.15830e+04

10759 4.46400e+03 2.31000e+03

10760 9.64800e+03 5.13150e+03

10761 3.15200e+03 6.79800e+03

10762 8.20800e+03 8.62400e+03

10763 1.44480e+04 3.79500e+03

10764 9.93600e+03 9.83400e+03

10765 1.30720e+04 3.45950e+03

10766 1.14080e+04 4.79050e+03

10767 6.67200e+03 1.02740e+04

10768 7.98400e+03 2.53000e+03

10769 1.43520e+04 9.17400e+03

10770 8.08000e+03 7.96400e+03

10771 6.60800e+03 9.39400e+03

10772 1.42240e+04 1.18030e+04

10773 1.10880e+04 5.06550e+03

10774 1.56960e+04 7.01800e+03

10775 1.11520e+04 5.06000e+03

10776 1.40320e+04 4.33400e+03

10777 1.29760e+04 2.25500e+03

10778 3.44000e+03 7.15000e+03

10779 1.10880e+04 2.58500e+03

10780 1.40360e+04 4.55400e+03

10781 4.46400e+03 9.79000e+03

10782 2.33600e+03 4.46600e+03

10783 1.17920e+04 1.04060e+04

10784 1.49920e+04 4.81800e+03

10785 1.00960e+04 1.13740e+04

10786 8.36800e+03 1.08240e+04

10787 7.63200e+03 7.23800e+03

10788 5.42400e+03 1.05765e+04

10789 1.27840e+04 1.30845e+04

10790 6.56000e+02 7.23800e+03

10791 1.05120e+04 9.83400e+03

10792 4.49600e+03 1.31175e+04

10793 1.62080e+04 6.42400e+03

10794 1.09600e+04 4.22400e+03

10795 1.62080e+04 2.94250e+03

10796 1.67840e+04 4.18000e+03

10797 1.13440e+04 8.84400e+03

10798 1.23040e+04 1.03510e+04

10799 1.08960e+04 1.08680e+04

10800 1.08000e+04 8.62400e+03

10801 1.65440e+04 8.86600e+03

10802 3.69600e+03 4.79600e+03

10803 4.49600e+03 5.18100e+03

10804 6.54400e+03 1.12200e+04

10805 8.88400e+03 4.81800e+03

10806 9.74400e+03 8.25000e+03

10807 1.11200e+04 8.84400e+03

10808 6.16000e+03 8.91000e+03

10809 8.11200e+03 8.40400e+03

10810 8.48000e+02 1.11100e+04

10811 1.66240e+04 4.52100e+03

10812 1.30880e+04 1.12640e+04

10813 7.87200e+03 7.23800e+03

10814 1.48640e+04 1.11540e+04

10815 5.68000e+03 1.27710e+04

10816 1.45120e+04 7.98600e+03

10817 6.06400e+03 1.31175e+04

10818 1.45120e+04 5.96200e+03

10819 1.28000e+04 1.08680e+04

10820 7.47200e+03 2.64000e+03

10821 6.10000e+03 1.01640e+04

10822 1.85230e+04 1.30900e+04

10823 1.73280e+04 2.09000e+03

10824 5.39200e+03 3.87200e+03

10825 1.46400e+04 1.16930e+04

10826 1.56640e+04 3.80600e+03

10827 1.47040e+04 5.39550e+03

10828 1.12480e+04 2.20000e+03

10829 8.84800e+03 9.50400e+03

10830 1.34560e+04 7.01800e+03

10831 1.10560e+04 5.34600e+03

10832 1.13440e+04 7.23250e+03

10833 1.63680e+04 4.99950e+03

10834 8.48000e+02 4.20200e+03

10835 1.76160e+04 7.65600e+03

10836 8.75200e+03 9.50400e+03

10837 8.16000e+02 4.90600e+03

10838 1.61600e+03 1.15720e+04

10839 6.99200e+03 1.25510e+04

10840 1.52800e+04 7.98600e+03

10841 9.13600e+03 3.76200e+03

10842 1.56480e+04 1.02740e+04

10843 1.13440e+04 8.73400e+03

10844 9.04000e+03 2.97000e+03

10845 1.52000e+03 4.63100e+03

10846 1.06400e+04 9.28400e+03

10847 9.26400e+03 5.72000e+03

10848 4.91200e+03 1.07580e+04

10849 1.36320e+04 1.03840e+04

10850 1.66880e+04 1.30735e+04

10851 5.29600e+03 1.09670e+04

10852 1.36160e+04 2.80500e+03

10853 1.49600e+04 1.28700e+04

10854 1.61760e+04 5.36800e+03

10855 1.11200e+04 1.15940e+04

10856 1.06560e+04 1.13740e+04

10857 6.81600e+03 3.30000e+03

10858 6.16000e+03 1.24960e+04

10859 1.28800e+04 8.52500e+03

10860 1.57280e+04 7.87600e+03

10861 7.84000e+03 4.00400e+03

10862 7.77600e+03 1.15940e+04

10863 1.16640e+04 5.00500e+03

10864 1.25230e+04 1.05380e+04

10865 1.49280e+04 2.90400e+03

10866 5.93600e+03 1.11100e+04

10867 7.79200e+03 7.96400e+03

10868 4.68800e+03 3.02500e+03

10869 1.23840e+04 1.24960e+04

10870 1.14080e+04 6.25900e+03

10871 4.04800e+03 3.63550e+03

10872 1.23040e+04 5.83000e+03

10873 1.24000e+04 5.23600e+03

10874 2.08000e+02 4.52100e+03

10875 6.86400e+03 9.39400e+03

10876 1.20480e+04 9.94400e+03

10877 1.60480e+04 1.12530e+04

10878 8.65600e+03 5.12600e+03

10879 1.31360e+04 3.79500e+03

10880 6.27200e+03 2.31000e+03

10881 5.07200e+03 1.09670e+04

10882 1.45120e+04 5.48900e+03

10883 1.27200e+04 5.96200e+03

10884 1.42240e+04 6.95750e+03

10885 3.63200e+03 1.24410e+04

10886 9.84000e+03 3.30000e+03

10887 1.18190e+04 4.22400e+03

10888 5.69600e+03 1.12200e+04

10889 1.04000e+03 6.49550e+03

10890 1.28000e+04 5.34600e+03

10891 7.82400e+03 1.22760e+04

10892 2.86400e+03 1.11100e+04

10893 7.47200e+03 2.53000e+03

10894 8.46400e+03 4.97200e+03

10895 1.01600e+04 8.09600e+03

10896 1.87040e+04 1.18030e+04

10897 1.20800e+04 7.82100e+03

10898 1.32640e+04 4.20750e+03

10899 6.99200e+03 1.12970e+04

10900 6.89600e+03 9.61400e+03

10901 1.12040e+04 1.19020e+04

10902 1.64000e+04 5.14800e+03

10903 2.54400e+03 1.30900e+04

10904 4.17600e+03 4.26800e+03

10905 1.93600e+03 4.68600e+03

10906 1.60480e+04 7.28200e+03

10907 1.04800e+04 6.09400e+03

10908 6.25600e+03 7.85400e+03

10909 5.48800e+03 9.39400e+03

10910 8.48000e+02 7.01800e+03

10911 1.50880e+04 6.42400e+03

10912 9.80800e+03 8.62400e+03

10913 8.61900e+03 7.12800e+03

10914 7.85600e+03 8.91000e+03

10915 1.31630e+04 3.63000e+03

10916 4.75200e+03 1.02740e+04

10917 1.56640e+04 1.10440e+04

10918 3.60000e+03 2.09000e+03

10919 1.26880e+04 9.39400e+03

10920 5.45600e+03 1.30900e+04

10921 2.62400e+03 1.09560e+04

10922 5.16800e+03 3.87200e+03

10923 7.98400e+03 2.75000e+03

10924 1.58240e+04 1.07690e+04

10925 1.03840e+04 4.33400e+03

10926 1.65280e+04 5.25800e+03

10927 1.65640e+04 4.59800e+03

10928 1.68800e+04 5.62100e+03

10929 1.80800e+03 1.13960e+04

10930 1.41920e+04 5.96200e+03

10931 1.35840e+04 3.52000e+03

10932 1.17920e+04 3.51450e+03

10933 6.76800e+03 1.20890e+04

10934 9.90400e+03 5.08200e+03

10935 1.09600e+04 3.30000e+03

10936 6.73600e+03 1.20890e+04

10937 5.87200e+03 2.86000e+03

10938 6.16000e+03 1.15610e+04

10939 8.17600e+03 1.02740e+04

10940 6.76800e+03 1.02740e+04

10941 1.15360e+04 3.63000e+03

10942 7.72800e+03 8.40400e+03

10943 1.10880e+04 1.01640e+04

10944 1.79200e+04 1.29690e+04

10945 2.14400e+03 1.18360e+04

10946 1.16320e+04 1.20120e+04

10947 1.31080e+04 5.67600e+03

10948 1.15360e+04 6.72100e+03

10949 1.52480e+04 3.92700e+03

10950 8.33600e+03 8.62400e+03

10951 1.58880e+04 1.02740e+04

10952 7.28000e+03 1.09340e+04

10953 1.96800e+03 5.83000e+03

10954 1.10080e+04 2.97000e+03

10955 1.51310e+04 1.11540e+04

10956 3.16800e+03 1.19460e+04

10957 9.55200e+03 9.39400e+03

10958 1.42240e+04 5.13700e+03

10959 1.71360e+04 3.12400e+03

10960 1.08000e+04 3.08000e+03

10961 1.16320e+04 6.77050e+03

10962 1.63360e+04 1.07690e+04

10963 1.54720e+04 1.13740e+04

10964 1.56320e+04 7.01800e+03

10965 4.40000e+03 4.37800e+03

10966 3.08000e+02 1.13520e+04

10967 5.07200e+03 2.42000e+03

10968 1.84000e+03 5.18650e+03

10969 1.22080e+04 1.22320e+04

10970 1.70400e+04 3.93250e+03

10971 1.78720e+04 5.96750e+03

10972 1.52800e+04 1.21220e+04

10973 1.48320e+04 9.56450e+03

10974 7.36000e+02 1.11100e+04

10975 1.81280e+04 1.10440e+04

10976 7.31200e+03 9.61400e+03

10977 5.96800e+03 3.74000e+03

10978 9.04000e+03 3.52000e+03

10979 1.45600e+04 3.63000e+03

10980 1.35520e+04 1.10110e+04

10981 1.15360e+04 9.61400e+03

10982 9.74400e+03 4.33400e+03

10983 1.49600e+04 3.41000e+03

10984 1.70400e+04 1.20120e+04

10985 7.92000e+03 6.61100e+03

10986 1.46080e+04 3.19000e+03

10987 2.51200e+03 3.01400e+03

10988 1.67360e+04 5.14800e+03

10989 1.96800e+03 6.90800e+03

10990 7.60000e+03 8.91000e+03

10991 1.28160e+04 5.96200e+03

10992 3.56800e+03 2.09000e+03

10993 8.62400e+03 8.51400e+03

10994 5.63200e+03 1.24960e+04

10995 1.67840e+04 6.72100e+03

10996 1.70000e+03 1.18360e+04

10997 6.38400e+03 4.11400e+03

10998 9.64800e+03 5.96200e+03

10999 1.10560e+04 4.22400e+03

11000 1.93600e+03 1.05380e+04

11001 1.49280e+04 1.16930e+04

11002 7.56800e+03 9.34450e+03

11003 1.74240e+04 9.41600e+03

11004 8.16000e+02 4.33400e+03

11005 1.33920e+04 8.36000e+03

11006 3.31200e+03 1.14400e+04

11007 1.60800e+04 1.21220e+04

11008 8.97600e+03 3.89400e+03

11009 1.35200e+04 2.80500e+03

11010 8.94400e+03 4.97200e+03

11011 1.78240e+04 7.65600e+03

11012 1.80640e+04 9.24000e+03

11013 4.78400e+03 7.08400e+03

11014 1.26880e+04 3.19000e+03

11015 8.70400e+03 2.09000e+03

11016 1.61280e+04 1.10440e+04

11017 1.11680e+04 8.09600e+03

11018 5.92000e+02 4.68600e+03

11019 1.49600e+04 5.67600e+03

11020 4.59200e+03 1.00870e+04

11021 5.55200e+03 1.23860e+04

11022 1.09600e+04 1.27160e+04

11023 1.03840e+04 1.06480e+04

11024 1.25870e+04 4.99400e+03

11025 1.26560e+04 5.96200e+03

11026 1.82240e+04 1.10440e+04

11027 1.31200e+04 7.98600e+03

11028 1.60480e+04 7.65600e+03

11029 1.63040e+04 5.25800e+03

11030 1.30400e+04 9.33900e+03

11031 1.71360e+04 9.54800e+03

11032 6.83200e+03 7.62850e+03

11033 9.00300e+03 4.33400e+03

11034 1.25120e+04 3.96000e+03

11035 1.49280e+04 1.23090e+04

11036 1.59840e+04 6.42400e+03

11037 1.64640e+04 4.95550e+03

11038 1.55200e+03 1.06480e+04

11039 1.23040e+04 7.01800e+03

11040 1.40640e+04 6.36900e+03

11041 8.40000e+03 5.34600e+03

11042 1.32480e+04 3.19000e+03

11043 9.12000e+02 4.20200e+03

11044 8.19200e+03 2.75000e+03

11045 5.52000e+03 4.11400e+03

11046 1.05120e+04 1.20120e+04

11047 1.35840e+04 7.28200e+03

11048 1.16960e+04 8.95400e+03

11049 7.05600e+03 8.91000e+03

11050 5.12000e+03 5.23600e+03

11051 7.68400e+03 2.31000e+03

11052 4.91200e+03 9.61400e+03

11053 5.45600e+03 1.27160e+04

11054 8.30400e+03 2.97000e+03

11055 1.55040e+04 7.01800e+03

11056 1.24320e+04 9.39400e+03

11057 6.64000e+03 7.48000e+03

11058 9.04000e+03 3.30000e+03

11059 7.31200e+03 3.24500e+03

11060 1.44000e+02 1.31340e+04

11061 9.80800e+03 6.77600e+03

11062 1.51200e+04 1.24960e+04

11063 6.16000e+03 9.39400e+03

11064 7.88800e+03 1.24960e+04

11065 1.38700e+03 5.89600e+03

11066 1.28160e+04 2.80500e+03

11067 2.09600e+03 1.19460e+04

11068 1.27790e+04 5.61000e+03

11069 1.15360e+04 1.03510e+04

11070 2.89600e+03 4.46600e+03

11071 6.06400e+03 1.27710e+04

11072 8.75200e+03 1.01640e+04

11073 1.12800e+04 7.23250e+03

11074 8.04800e+03 8.62400e+03

11075 1.25600e+04 8.17300e+03

11076 1.64320e+04 1.19020e+04

11077 1.01440e+04 6.09400e+03

11078 7.76000e+03 1.17425e+04

11079 4.62400e+03 1.20560e+04

11080 1.01600e+04 4.33400e+03

11081 1.15040e+04 2.58500e+03

11082 9.80800e+03 1.04280e+04

11083 1.60160e+04 4.92800e+03

11084 1.58240e+04 2.28250e+03

11085 8.17100e+03 4.66400e+03

11086 5.61600e+03 1.29360e+04

11087 1.53440e+04 3.58050e+03

11088 5.23200e+03 4.26800e+03

11089 1.39520e+04 4.11400e+03

11090 2.16000e+03 5.18650e+03

11091 4.72000e+03 2.09000e+03

11092 1.18240e+04 9.61400e+03

11093 8.27200e+03 3.19000e+03

11094 7.82400e+03 8.62400e+03

11095 2.54400e+03 4.33400e+03

11096 1.53760e+04 7.65600e+03

11097 1.82560e+04 2.50800e+03

11098 2.19200e+03 1.12200e+04

11099 1.20160e+04 5.96200e+03

11100 1.16000e+04 2.58500e+03

11101 1.01200e+03 5.83000e+03

11102 4.78400e+03 7.63400e+03

11103 1.48320e+04 5.33500e+03

11104 1.29120e+04 9.50400e+03

11105 6.60800e+03 9.17400e+03

11106 1.02560e+04 3.30000e+03

11107 9.07200e+03 1.23090e+04

11108 1.68200e+04 2.09000e+03

11109 4.84800e+03 7.26550e+03

11110 7.60000e+03 1.04280e+04

11111 4.81600e+03 8.67900e+03

11112 1.40640e+04 3.79500e+03

11113 6.41600e+03 9.79000e+03

11114 6.22400e+03 9.39400e+03

11115 5.10400e+03 8.45900e+03

11116 1.56320e+04 5.36800e+03

11117 6.22400e+03 9.17400e+03

11118 1.81920e+04 4.34500e+03

11119 4.49600e+03 1.18855e+04

11120 1.55040e+04 1.16930e+04

11121 4.57600e+03 1.15500e+04

11122 7.31200e+03 7.52400e+03

11123 8.62400e+03 8.40400e+03

11124 1.72640e+04 1.31340e+04

11125 9.55000e+02 5.98400e+03

11126 1.28800e+04 2.42000e+03

11127 1.56320e+04 3.80600e+03

11128 1.17600e+04 9.28400e+03

11129 1.44000e+04 7.65600e+03

11130 3.34400e+03 6.06650e+03

11131 1.21440e+04 3.30000e+03

11132 9.12000e+02 4.68600e+03

11133 7.34400e+03 5.09850e+03

11134 1.39680e+04 1.14840e+04

11135 1.57600e+04 1.30845e+04

11136 7.12000e+03 8.91000e+03

11137 8.91200e+03 2.97000e+03

11138 1.27200e+04 5.47800e+03

11139 1.11840e+04 5.34600e+03

11140 3.95200e+03 1.13300e+04

11141 1.80000e+04 2.73900e+03

11142 1.42560e+04 4.74100e+03

11143 4.91200e+03 3.87200e+03

11144 1.05120e+04 8.84400e+03

11145 4.12800e+03 1.26060e+04

11146 1.82240e+04 1.19020e+04

11147 6.11200e+03 3.19000e+03

11148 7.44000e+03 5.15900e+03

11149 1.17600e+04 1.23860e+04

11150 3.55600e+03 7.08400e+03

11151 1.03200e+04 2.97000e+03

11152 1.74240e+04 8.26100e+03

11153 7.12000e+03 8.12900e+03

11154 4.88000e+03 7.26550e+03

11155 9.74400e+03 5.55500e+03

11156 1.77800e+04 3.96000e+03

11157 5.90400e+03 1.27710e+04

11158 1.43560e+04 4.22400e+03

11159 4.52800e+03 1.26060e+04

11160 4.08000e+03 1.26060e+04

11161 4.96000e+02 4.20200e+03

11162 1.27840e+04 9.17400e+03

11163 6.24000e+03 5.12600e+03

11164 1.85120e+04 1.29690e+04

11165 7.32800e+03 1.00540e+04

11166 1.04480e+04 7.87600e+03

11167 1.34880e+04 8.70650e+03

11168 1.56320e+04 1.26830e+04

11169 1.44480e+04 4.66400e+03

11170 1.48640e+04 2.29900e+03

11171 1.35840e+04 1.01035e+04

11172 1.01920e+04 3.74000e+03

11173 4.78400e+03 5.12600e+03

11174 9.52000e+03 7.65600e+03

11175 8.68800e+03 7.96400e+03

11176 5.21600e+03 4.75200e+03

11177 1.08000e+04 9.06400e+03

11178 1.40960e+04 4.44400e+03

11179 1.83790e+04 1.16820e+04

11180 9.74400e+03 5.19200e+03

11181 9.71200e+03 3.63000e+03

11182 1.36800e+04 1.18030e+04

11183 1.32000e+04 2.09000e+03

11184 1.70080e+04 6.93550e+03

11185 1.12160e+04 8.51400e+03

11186 9.39200e+03 7.23800e+03

11187 1.80640e+04 1.12530e+04

11188 1.66240e+04 8.48100e+03

11189 1.57920e+04 1.12640e+04

11190 1.38400e+04 3.19000e+03

11191 1.54400e+04 1.03840e+04

11192 1.03840e+04 4.22400e+03

11193 1.67200e+04 1.29690e+04

11194 1.63360e+04 5.31300e+03

11195 1.51360e+04 9.72400e+03

11196 4.27200e+03 1.22760e+04

11197 8.43200e+03 3.89400e+03

11198 1.25600e+04 1.30845e+04

11199 1.45960e+04 6.42400e+03

11200 1.80640e+04 1.27050e+04

11201 1.73600e+04 1.27050e+04

11202 1.67840e+04 1.10440e+04

11203 9.80800e+03 7.65600e+03

11204 1.55200e+03 1.05380e+04

11205 4.08000e+03 4.96100e+03

11206 1.38080e+04 6.53400e+03

11207 1.80320e+04 7.28200e+03

11208 1.04000e+03 1.14620e+04

11209 1.09960e+04 4.92800e+03

11210 6.19200e+03 1.11100e+04

11211 2.11200e+03 1.08460e+04

11212 6.92800e+03 2.75000e+03

11213 1.84000e+03 1.28260e+04

11214 1.32320e+04 1.26060e+04

11215 3.72800e+03 1.13300e+04

11216 7.20000e+02 4.90600e+03

11217 1.42880e+04 6.20400e+03

11218 7.56800e+03 2.97000e+03

11219 1.66830e+04 4.92800e+03

11220 1.17120e+04 1.23860e+04

11221 9.16800e+03 4.11400e+03

11222 4.84000e+02 1.14620e+04

11223 1.17600e+04 8.73400e+03

11224 3.72800e+03 2.43650e+03

11225 1.80640e+04 5.75850e+03

11226 1.35360e+04 5.56600e+03

11227 1.08640e+04 6.20400e+03

11228 1.59840e+04 9.72400e+03

11229 1.48640e+04 1.19020e+04

11230 5.26400e+03 9.39400e+03

11231 1.25920e+04 8.60750e+03

11232 1.17280e+04 9.33900e+03

11233 1.64640e+04 5.14800e+03

11234 1.31360e+04 1.30845e+04

11235 1.64320e+04 1.21220e+04

11236 6.35200e+03 1.26060e+04

11237 1.35680e+04 7.65600e+03

11238 6.99200e+03 3.87200e+03

11239 1.77600e+03 4.20200e+03

11240 1.25920e+04 5.83000e+03

11241 1.10400e+04 1.12640e+04

11242 1.11200e+04 9.28400e+03

11243 1.30400e+04 4.81800e+03

11244 1.44160e+04 3.19000e+03

11245 1.28160e+04 2.25500e+03

11246 1.54400e+04 4.44400e+03

11247 1.71680e+04 3.12400e+03

11248 1.29280e+04 7.01800e+03

11249 1.45920e+04 4.22400e+03

11250 7.82400e+03 1.13300e+04

11251 1.22720e+04 1.17480e+04

11252 3.16800e+03 1.17260e+04

11253 1.52680e+04 5.47800e+03

11254 1.30440e+04 3.63000e+03

11255 1.16000e+04 7.23250e+03

11256 9.68000e+03 9.39400e+03

11257 1.75520e+04 1.17920e+04

11258 5.23200e+03 1.00540e+04

11259 2.06400e+03 5.79700e+03

11260 3.41900e+03 6.79800e+03

11261 6.51200e+03 8.38200e+03

11262 1.43200e+04 5.45600e+03

11263 4.78400e+03 5.34600e+03

11264 1.42670e+04 1.07580e+04

11265 9.52000e+03 5.00500e+03

11266 1.21120e+04 3.43200e+03

11267 1.41760e+04 3.96000e+03

11268 1.62080e+04 3.99300e+03

11269 8.68800e+03 5.50000e+03

11270 1.16960e+04 5.96200e+03

11271 1.56960e+04 2.09000e+03

11272 1.02280e+04 4.66400e+03

11273 4.43200e+03 4.51550e+03

11274 1.17120e+04 1.20120e+04

11275 1.45760e+04 1.23090e+04

11276 1.12000e+04 2.09000e+03

11277 1.60480e+04 9.83400e+03

11278 1.16800e+04 9.28400e+03

11279 9.80800e+03 8.40400e+03

11280 2.35200e+03 8.92650e+03

11281 1.19840e+04 1.15940e+04

11282 1.27520e+04 1.10660e+04

11283 1.48800e+04 4.92800e+03

11284 1.23840e+04 1.08680e+04

11285 6.97600e+03 2.31000e+03

11286 1.07040e+04 1.27160e+04

11287 1.78080e+04 3.29450e+03

11288 1.10880e+04 1.13740e+04

11289 1.75200e+04 1.18470e+04

11290 1.42560e+04 5.04350e+03

11291 6.32000e+03 9.17400e+03

11292 8.27200e+03 2.09000e+03

11293 1.34880e+04 3.19000e+03

11294 7.18400e+03 8.62400e+03

11295 2.00000e+03 5.83000e+03

11296 1.49280e+04 1.30845e+04

11297 1.39200e+04 1.03840e+04

11298 1.39520e+04 3.30000e+03

11299 1.87040e+04 1.24410e+04

11300 1.73280e+04 1.16600e+04

11301 1.73640e+04 2.20000e+03

11302 2.64000e+03 4.27350e+03

11303 1.51200e+04 5.89600e+03

11304 5.26400e+03 5.31300e+03

11305 7.92000e+03 9.94400e+03

11306 1.14880e+04 9.28400e+03

11307 8.80000e+02 4.33400e+03

11308 5.23200e+03 8.45900e+03

11309 1.80000e+04 7.48550e+03

11310 2.70400e+03 4.68600e+03

11311 3.34400e+03 1.24465e+04

11312 4.88000e+03 1.31175e+04

11313 1.25280e+04 1.22320e+04

11314 7.85600e+03 7.96400e+03

11315 1.87040e+04 4.29000e+03

11316 8.97600e+03 1.23090e+04

11317 1.77440e+04 1.21715e+04

11318 1.14720e+04 3.46500e+03

11319 1.07720e+04 6.31400e+03

11320 1.02240e+04 9.39400e+03

11321 5.10400e+03 4.00400e+03

11322 7.88800e+03 1.26060e+04

11323 7.28000e+03 1.27710e+04

11324 1.46080e+04 3.52550e+03

11325 8.68800e+03 6.31400e+03

11326 2.35200e+03 1.30185e+04

11327 9.72800e+03 1.15940e+04

11328 1.69870e+04 3.91600e+03

11329 5.13600e+03 1.11045e+04

11330 1.19840e+04 8.84400e+03

11331 1.28480e+04 9.44900e+03

11332 5.07200e+03 9.39400e+03

11333 1.34880e+04 1.19570e+04

11334 1.08320e+04 6.72100e+03

11335 1.31360e+04 9.79000e+03

11336 1.78080e+04 5.96750e+03

11337 8.49600e+03 1.01640e+04

11338 1.35360e+04 1.21220e+04

11339 8.27200e+03 1.28260e+04

11340 1.74240e+04 6.13250e+03

11341 1.43200e+04 5.30200e+03

11342 9.23200e+03 9.06400e+03

11343 1.54400e+04 9.77900e+03

11344 7.85600e+03 9.39400e+03

11345 5.36000e+03 4.32300e+03

11346 2.62400e+03 1.12200e+04

11347 5.52000e+03 1.05710e+04

11348 1.50080e+04 2.09000e+03

11349 5.55200e+03 2.42000e+03

11350 9.39200e+03 5.61000e+03

11351 1.27200e+04 8.36000e+03

11352 1.15360e+04 1.06480e+04

11353 5.52000e+03 9.17400e+03

11354 1.16640e+04 6.82550e+03

11355 1.19200e+04 6.31400e+03

11356 6.76800e+03 1.28260e+04

11357 1.73600e+04 9.41600e+03

11358 1.31680e+04 4.81800e+03

11359 8.55500e+03 2.20000e+03

11360 1.00800e+03 6.09400e+03

11361 9.55200e+03 4.33400e+03

11362 2.38400e+03 1.06920e+04

11363 1.23680e+04 5.23600e+03

11364 1.79040e+04 9.76800e+03

11365 1.42760e+04 5.14800e+03

11366 1.34560e+04 2.09000e+03

11367 1.79680e+04 1.10440e+04

11368 1.85120e+04 1.24410e+04

11369 5.87200e+03 1.15610e+04

11370 8.22400e+03 1.27160e+04

11371 5.80800e+03 9.70200e+03

11372 1.72590e+04 4.07000e+03

11373 4.81600e+03 2.42000e+03

11374 8.03200e+03 2.97000e+03

11375 3.76000e+03 1.30900e+04

11376 9.68000e+03 6.09400e+03

11377 9.93600e+03 1.06480e+04

11378 1.77120e+04 3.03050e+03

11379 7.63200e+03 7.96400e+03

11380 1.19080e+04 6.79800e+03

11381 8.50000e+03 7.12800e+03

11382 1.66880e+04 1.23310e+04

11383 1.70720e+04 1.12310e+04

11384 6.19200e+03 1.07580e+04

11385 1.32000e+04 7.23250e+03

11386 1.78400e+04 3.56950e+03

11387 2.96000e+03 7.12800e+03

11388 6.32000e+03 2.09000e+03

11389 6.86400e+03 8.40400e+03

11390 1.52480e+04 5.36800e+03

11391 8.83200e+03 1.06480e+04

11392 5.29600e+03 4.75200e+03

11393 7.12000e+03 1.16380e+04

11394 4.68800e+03 1.00320e+04

11395 1.59840e+04 1.03840e+04

11396 2.73600e+03 1.28260e+04

11397 1.18400e+04 1.05380e+04

11398 8.36800e+03 1.27160e+04

11399 1.17920e+04 1.08680e+04

11400 9.76000e+02 1.28975e+04

11401 4.84800e+03 3.87200e+03

11402 1.17920e+04 3.30000e+03

11403 1.10600e+04 4.77400e+03

11404 6.51200e+03 7.58450e+03

11405 2.43200e+03 4.68600e+03

11406 4.08000e+03 4.79600e+03

11407 8.25600e+03 4.97200e+03

11408 5.93600e+03 1.27710e+04

11409 9.64800e+03 7.87600e+03

11410 7.93100e+03 4.70800e+03

11411 1.12160e+04 6.72100e+03

11412 3.34400e+03 4.46600e+03

11413 8.35200e+03 4.55400e+03

11414 6.34700e+03 5.12600e+03

11415 9.68000e+03 2.31000e+03

11416 6.92800e+03 1.09395e+04

11417 1.43200e+04 6.20400e+03

11418 1.39200e+03 5.67600e+03

11419 1.43840e+04 2.35400e+03

11420 6.41600e+03 9.17400e+03

11421 1.64960e+04 8.48100e+03

11422 1.16320e+04 2.58500e+03

11423 8.36800e+03 5.15900e+03

11424 6.49600e+03 5.50000e+03

11425 7.58400e+03 4.55400e+03

11426 5.90400e+03 2.42000e+03

11427 1.18510e+04 3.41000e+03

11428 8.72400e+03 4.33400e+03

11429 9.74400e+03 1.13740e+04

11430 3.92000e+03 7.32050e+03

11431 1.75840e+04 2.19450e+03

11432 1.00000e+04 9.28400e+03

11433 1.31680e+04 1.01090e+04

11434 7.76000e+03 4.97200e+03

11435 1.58880e+04 9.61400e+03

11436 1.09600e+04 3.74000e+03

11437 1.22080e+04 1.24960e+04

11438 1.62400e+04 5.25800e+03

11439 9.62000e+03 3.63000e+03

11440 6.32000e+03 3.52000e+03

11441 1.48000e+04 9.17400e+03

11442 5.23200e+03 1.03290e+04

11443 4.27200e+03 1.18360e+04

11444 9.84000e+03 6.20400e+03

11445 1.01920e+04 7.48550e+03

11446 8.84800e+03 1.01640e+04

11447 1.47360e+04 7.65600e+03

11448 7.69600e+03 4.00400e+03

11449 1.01920e+04 6.31400e+03

11450 1.60160e+04 1.07690e+04

11451 4.94400e+03 4.19100e+03

11452 1.77120e+04 1.09340e+04

11453 1.56320e+04 1.28700e+04

11454 1.59200e+04 2.69500e+03

11455 9.52000e+03 5.36800e+03

11456 1.87680e+04 4.29000e+03

11457 1.59520e+04 4.49350e+03

11458 1.48800e+03 1.17590e+04

11459 8.84800e+03 8.51400e+03

11460 9.13600e+03 1.03510e+04

11461 1.53920e+04 7.12800e+03

11462 1.74560e+04 9.41600e+03

11463 4.17600e+03 1.28260e+04

11464 1.09280e+04 8.40400e+03

11465 2.92800e+03 7.28750e+03

11466 3.26400e+03 6.79800e+03

11467 2.64000e+03 5.23600e+03

11468 5.04000e+03 1.03840e+04

11469 3.92000e+03 4.57600e+03

11470 5.80800e+03 1.20560e+04

11471 7.15200e+03 7.68900e+03

11472 1.21120e+04 1.10660e+04

11473 4.94400e+03 2.20000e+03

11474 1.90240e+04 1.19130e+04

11475 1.00320e+04 5.08200e+03

11476 6.92800e+03 1.12200e+04

11477 4.27200e+03 4.96100e+03

11478 1.09600e+04 6.61100e+03

11479 8.97600e+03 2.97000e+03

11480 8.27200e+03 1.11100e+04

11481 1.08000e+04 2.97000e+03

11482 9.48800e+03 7.48550e+03

11483 1.03840e+04 8.84400e+03

11484 1.76200e+04 4.40000e+03

11485 4.17600e+03 1.03840e+04

11486 1.18560e+04 2.58500e+03

11487 1.96800e+03 2.20000e+03

11488 3.98400e+03 5.12600e+03

11489 8.52800e+03 1.09395e+04

11490 1.55040e+04 7.66150e+03

11491 1.82240e+04 9.17950e+03

11492 9.82400e+03 1.00540e+04

11493 1.72800e+04 1.21220e+04

11494 5.39200e+03 6.47350e+03

11495 3.60000e+03 7.32050e+03

11496 4.17600e+03 1.06480e+04

11497 5.10400e+03 1.26610e+04

11498 1.71360e+04 1.10440e+04

11499 1.30720e+04 5.69800e+03

11500 1.44000e+04 7.98600e+03

11501 6.25600e+03 1.03840e+04

11502 1.01640e+04 3.96000e+03

11503 1.16320e+04 3.87200e+03

11504 1.47040e+04 8.63500e+03

11505 1.28160e+04 8.69000e+03

11506 5.58400e+03 1.15610e+04

11507 1.08960e+04 7.82100e+03

11508 7.86000e+03 6.90800e+03

11509 9.24800e+03 4.55400e+03

11510 5.48800e+03 8.45900e+03

11511 7.47200e+03 2.20000e+03

11512 7.79200e+03 4.33400e+03

11513 5.93600e+03 5.50000e+03

11514 4.81600e+03 3.74000e+03

11515 4.59200e+03 8.71200e+03

11516 1.25920e+04 1.04060e+04

11517 4.97600e+03 6.21500e+03

11518 1.21920e+04 6.20400e+03

11519 1.57120e+04 9.17400e+03

11520 8.04800e+03 1.06480e+04

11521 1.13440e+04 3.46500e+03

11522 1.00320e+04 7.65600e+03

11523 1.53760e+04 1.04390e+04

11524 1.56000e+04 3.66850e+03

11525 1.71200e+03 1.19460e+04

11526 9.20000e+03 1.23090e+04

11527 1.56800e+03 4.46600e+03

11528 1.49120e+04 9.17400e+03

11529 1.48320e+04 4.68050e+03

11530 8.62400e+03 5.61000e+03

11531 1.84910e+04 2.09000e+03

11532 6.03200e+03 3.74000e+03

11533 1.41280e+04 6.78150e+03

11534 1.61280e+04 1.03840e+04

11535 1.20160e+04 1.29525e+04

11536 8.68800e+03 4.44400e+03

11537 1.60480e+04 1.14620e+04

11538 1.04800e+04 1.26060e+04

11539 7.18400e+03 4.55400e+03

11540 1.76480e+04 3.96000e+03

11541 4.78400e+03 3.74000e+03

11542 7.76000e+03 5.15900e+03

11543 1.05760e+04 3.19000e+03

11544 1.36800e+04 5.64300e+03

11545 3.96800e+03 2.09000e+03

11546 1.62080e+04 8.09600e+03

11547 1.06350e+04 4.92800e+03

11548 1.30400e+04 8.52500e+03

11549 1.43520e+04 8.04100e+03

11550 1.56960e+04 6.42400e+03

11551 8.27200e+03 3.30000e+03

11552 2.08000e+02 1.30900e+04

11553 1.23360e+04 9.06400e+03

11554 3.92000e+03 7.08400e+03

11555 1.46080e+04 1.31395e+04

11556 1.48640e+04 1.14840e+04

11557 9.68000e+03 6.77600e+03

11558 9.68000e+03 2.75000e+03

11559 1.17600e+04 1.29525e+04

11560 4.01600e+03 1.28260e+04

11561 1.07680e+04 1.23090e+04

11562 1.40320e+04 1.03840e+04

11563 7.05600e+03 8.40400e+03

11564 1.04160e+04 6.20400e+03

11565 1.81230e+04 2.66200e+03

11566 1.72320e+04 6.13250e+03

11567 1.14400e+04 1.04060e+04

11568 1.63880e+04 4.81800e+03

11569 7.76000e+03 1.10000e+04

11570 1.05440e+04 8.25000e+03

11571 7.95200e+03 9.94400e+03

11572 6.89600e+03 5.34600e+03

11573 8.72000e+03 4.81800e+03

11574 1.50080e+04 3.41000e+03

11575 8.91200e+03 2.64000e+03

11576 1.07360e+04 4.44400e+03

11577 1.14080e+04 5.79700e+03

11578 1.18880e+04 2.58500e+03

11579 1.55680e+04 6.66600e+03

11580 1.01600e+04 3.08000e+03

11581 1.50560e+04 5.36800e+03

11582 1.70720e+04 3.75100e+03

11583 5.45600e+03 5.12600e+03

11584 8.17600e+03 1.20120e+04

11585 1.18880e+04 5.06000e+03

11586 9.84000e+03 7.65600e+03

11587 7.05600e+03 8.12900e+03

11588 2.70400e+03 6.90800e+03

11589 1.23040e+04 6.20400e+03

11590 5.93600e+03 1.30130e+04

11591 1.21760e+04 8.84400e+03

11592 8.91200e+03 6.77600e+03

11593 8.33600e+03 7.52400e+03

11594 8.43200e+03 3.19000e+03

11595 8.17600e+03 1.01640e+04

11596 7.63200e+03 6.09400e+03

11597 7.18400e+03 1.02740e+04

11598 1.34240e+04 3.19000e+03

11599 1.68160e+04 1.03840e+04

11600 8.09600e+03 2.75000e+03

11601 3.66400e+03 1.24410e+04

11602 1.03840e+04 2.75000e+03

11603 1.64320e+04 4.68050e+03

11604 1.53440e+04 4.92800e+03

11605 1.74240e+04 2.37050e+03

11606 2.80000e+03 6.01700e+03

11607 1.64800e+03 1.05380e+04

11608 1.23520e+04 3.19000e+03

11609 3.37600e+03 1.08020e+04

11610 7.53600e+03 1.21220e+04

11611 2.72000e+03 4.46600e+03

11612 1.14240e+04 3.63000e+03

11613 1.44480e+04 1.29800e+04

11614 1.28960e+04 6.20400e+03

11615 7.21600e+03 9.39400e+03

11616 1.47680e+04 5.14800e+03

11617 7.12000e+03 2.97000e+03

11618 1.46400e+04 2.09000e+03

11619 1.18560e+04 1.10660e+04

11620 1.10880e+04 5.19200e+03

11621 8.14400e+03 1.27160e+04

11622 1.89920e+04 2.94800e+03

11623 2.12800e+03 2.09000e+03

11624 3.76000e+03 1.08240e+04

11625 1.08480e+04 1.20120e+04

11626 6.49600e+03 7.85400e+03

11627 7.18400e+03 1.07580e+04

11628 6.32000e+03 4.84000e+03

11629 1.47680e+04 5.67600e+03

11630 1.12160e+04 1.24960e+04

11631 8.72000e+03 4.68600e+03

11632 7.02400e+03 2.20000e+03

11633 7.69600e+03 4.11400e+03

11634 1.72320e+04 1.07140e+04

11635 4.01600e+03 1.13300e+04

11636 1.60480e+04 1.02740e+04

11637 9.58400e+03 5.06550e+03

11638 1.59520e+04 1.26830e+04

11639 6.67200e+03 1.11100e+04

11640 1.35310e+04 1.17920e+04

11641 1.67200e+04 1.07140e+04

11642 1.17600e+04 3.19000e+03

11643 1.69440e+04 5.62100e+03

11644 1.20160e+04 7.23250e+03

11645 1.05760e+04 3.30000e+03

11646 1.62720e+04 7.87600e+03

11647 1.07200e+03 1.10000e+04

11648 1.05120e+04 1.00540e+04

11649 1.35840e+04 1.31395e+04

11650 1.51840e+04 3.63000e+03

11651 5.20000e+03 4.53200e+03

11652 1.62720e+04 4.31200e+03

11653 1.31680e+04 1.19570e+04

11654 1.20480e+04 8.36000e+03

11655 1.35840e+04 1.28700e+04

11656 7.47200e+03 1.17480e+04

11657 7.05100e+03 5.08200e+03

11658 1.60480e+04 8.86600e+03

11659 2.24000e+03 4.20200e+03

11660 1.72320e+04 8.26100e+03

11661 1.15040e+04 1.06480e+04

11662 9.07200e+03 5.50000e+03

11663 9.90400e+03 2.53000e+03

11664 9.10400e+03 1.27160e+04

11665 8.43200e+03 1.00540e+04

11666 1.38080e+04 4.66400e+03

11667 1.25600e+04 5.96200e+03

11668 1.17920e+04 5.00500e+03

11669 1.00000e+04 7.23800e+03

11670 9.76000e+02 4.57600e+03

11671 7.84000e+03 4.44400e+03

11672 6.41600e+03 4.55400e+03

11673 8.56000e+03 1.08790e+04

11674 9.00800e+03 1.23090e+04

11675 1.26560e+04 1.21220e+04

11676 9.44000e+03 1.02740e+04

11677 1.36000e+03 5.67600e+03

11678 1.35840e+04 2.42000e+03

11679 1.83680e+04 1.15720e+04

11680 6.86400e+03 3.24500e+03

11681 1.17120e+04 1.24960e+04

11682 2.59200e+03 6.90800e+03

11683 4.17600e+03 1.12200e+04

11684 4.73100e+03 2.31000e+03

11685 8.59200e+03 4.87850e+03

11686 9.93600e+03 1.30900e+04

11687 1.02240e+04 5.07650e+03

11688 7.76000e+03 8.40400e+03

11689 1.60160e+04 4.42200e+03

11690 1.38400e+04 3.30000e+03

11691 8.68800e+03 1.03510e+04

11692 1.17280e+04 1.06480e+04

11693 7.47200e+03 3.19000e+03

11694 1.47360e+04 7.98600e+03

11695 3.21600e+03 7.02350e+03

11696 7.72800e+03 9.39400e+03

11697 1.10880e+04 6.09400e+03

11698 6.22400e+03 8.38200e+03

11699 1.71040e+04 7.65600e+03

11700 8.82000e+03 4.66400e+03

11701 9.52000e+03 8.40400e+03

11702 4.49600e+03 1.27710e+04

11703 1.88000e+04 7.28200e+03

11704 1.50760e+04 3.63000e+03

11705 1.81920e+04 2.50800e+03

11706 1.19840e+04 3.85000e+03

11707 9.82400e+03 1.01640e+04

11708 1.30400e+04 1.04060e+04

11709 1.30400e+04 3.73450e+03

11710 1.05120e+04 1.03180e+04

11711 4.88000e+03 2.61250e+03

11712 1.35360e+04 1.26060e+04

11713 1.29120e+04 5.34600e+03

11714 8.56000e+03 6.72100e+03

11715 9.12000e+02 4.46600e+03

11716 1.43520e+04 3.19000e+03

11717 7.37600e+03 6.88050e+03

11718 1.62720e+04 5.14800e+03

11719 1.08000e+04 9.83400e+03

11720 2.19200e+03 1.05380e+04

11721 1.32960e+04 8.17300e+03

11722 1.68800e+04 2.04600e+03

11723 1.56000e+04 3.91600e+03

11724 1.13120e+04 9.61400e+03

11725 1.20480e+04 8.25000e+03

11726 9.07200e+03 7.96400e+03

11727 1.40000e+04 2.80500e+03

11728 8.14400e+03 3.24500e+03

11729 7.72800e+03 9.77900e+03

11730 8.61900e+03 4.33400e+03

11731 8.19200e+03 3.30000e+03

11732 2.06400e+03 1.17645e+04

11733 1.34880e+04 7.87600e+03

11734 1.08640e+04 7.28750e+03

11735 7.18400e+03 3.52000e+03

11736 1.06720e+04 1.00540e+04

11737 1.26880e+04 9.06400e+03

11738 6.83200e+03 4.99950e+03

11739 1.66560e+04 8.86600e+03

11740 1.67200e+04 1.31340e+04

11741 1.24000e+04 9.61400e+03

11742 1.67840e+04 1.19020e+04

11743 9.86000e+03 8.95400e+03

11744 3.50400e+03 1.14400e+04

11745 8.27200e+03 2.75000e+03

11746 1.08640e+04 5.61000e+03

11747 1.12000e+04 1.17480e+04

11748 7.84000e+03 4.55400e+03

11749 8.36800e+03 4.75750e+03

11750 1.59200e+04 3.30000e+03

11751 1.78400e+04 7.28200e+03

11752 1.28360e+04 5.23600e+03

11753 5.80800e+03 3.74000e+03

11754 1.36480e+04 3.30000e+03

11755 4.33600e+03 1.00870e+04

11756 1.23360e+04 9.28400e+03

11757 1.15040e+04 1.12640e+04

11758 1.36320e+04 9.17400e+03

11759 7.34400e+03 4.55400e+03

11760 1.36480e+04 3.96000e+03

11761 1.27200e+04 4.81800e+03

11762 1.13760e+04 6.42400e+03

11763 6.38400e+03 1.21440e+04

11764 1.21120e+04 1.03510e+04

11765 1.62400e+04 5.14800e+03

11766 5.68400e+03 4.33400e+03

11767 1.10560e+04 4.55400e+03

11768 1.84000e+03 1.30900e+04

11769 1.87520e+04 4.07000e+03

11770 5.87200e+03 5.25250e+03

11771 1.47840e+04 1.27600e+04

11772 8.78400e+03 1.27160e+04

11773 1.07680e+04 8.25000e+03

11774 6.20800e+03 2.53000e+03

11775 8.68800e+03 9.50400e+03

11776 2.28800e+03 4.46600e+03

11777 7.08800e+03 8.12900e+03

11778 4.68800e+03 1.27160e+04

11779 9.81900e+03 1.02740e+04

11780 7.69600e+03 1.29360e+04

11781 8.49600e+03 9.94400e+03

11782 1.16320e+04 2.31000e+03

11783 1.58560e+04 1.12145e+04

11784 1.29440e+04 1.28700e+04

11785 1.45070e+04 3.52000e+03

11786 7.28000e+03 5.85200e+03

11787 1.64320e+04 5.95100e+03

11788 1.77120e+04 8.26100e+03

11789 1.33120e+04 6.79800e+03

11790 5.92000e+02 5.85200e+03

11791 1.40480e+04 6.20400e+03

11792 3.05600e+03 3.17350e+03

11793 1.48800e+04 2.09000e+03

11794 1.29760e+04 1.16380e+04

11795 5.40800e+03 1.06480e+04

11796 1.32800e+03 1.23255e+04

11797 9.48800e+03 5.36800e+03

11798 1.45600e+03 4.68600e+03

11799 1.74400e+03 1.15720e+04

11800 1.07680e+04 1.20120e+04

11801 1.27680e+04 6.42400e+03

11802 1.67520e+04 4.44400e+03

11803 1.21920e+04 1.17480e+04

11804 2.32400e+03 4.57600e+03

11805 1.22400e+04 1.10660e+04

11806 1.29280e+04 6.64400e+03

11807 1.36160e+04 4.97200e+03

11808 1.67840e+04 8.48100e+03

11809 1.43680e+04 5.45600e+03

11810 1.84640e+04 1.14620e+04

11811 1.09280e+04 9.06400e+03

11812 7.40800e+03 7.68900e+03

11813 8.59200e+03 1.18030e+04

11814 1.54190e+04 6.79800e+03

11815 8.58700e+03 4.97200e+03

11816 1.73600e+04 1.16600e+04

11817 1.28480e+04 3.19000e+03

11818 1.53280e+04 4.55400e+03

11819 4.44800e+03 7.08400e+03

11820 1.66280e+04 4.92800e+03

11821 1.54080e+04 4.55400e+03

11822 6.92800e+03 3.74000e+03

11823 7.02400e+03 2.64000e+03

11824 9.52000e+03 3.89400e+03

11825 6.19200e+03 1.23860e+04

11826 1.00320e+04 8.73400e+03

11827 2.96000e+03 1.09560e+04

11828 5.39200e+03 5.31300e+03

11829 1.86080e+04 7.11700e+03

11830 1.05120e+04 9.61400e+03

11831 1.75200e+04 4.81800e+03

11832 9.80800e+03 8.84400e+03

11833 1.30080e+04 3.96000e+03

11834 7.47200e+03 3.30000e+03

11835 1.14720e+04 6.42400e+03

11836 7.20000e+02 4.46600e+03

11837 1.24320e+04 9.94400e+03

11838 1.42240e+04 7.76600e+03

11839 1.22080e+04 3.70700e+03

11840 5.66400e+03 1.02740e+04

11841 7.98400e+03 4.11400e+03

11842 4.77200e+03 1.00540e+04

11843 8.35200e+03 3.19000e+03

11844 6.57600e+03 4.33400e+03

11845 1.35520e+04 2.42000e+03

11846 1.88320e+04 4.18000e+03

11847 1.10560e+04 7.65600e+03

11848 1.00000e+04 9.50400e+03

11849 2.60300e+03 4.20200e+03

EOF
