# Supplementary material for: A Discrete Fruit Fly Optimization Algorithm for the Traveling Salesman Problem
Source: PLoS One. 2016 Nov 3;11(11):e0165804. doi: 10.1371/journal.pone.0165804 (PMC5094794; doi:10.1371/journal.pone.0165804)
Supplement: S1 File — (ZIP) [file pone.0165804.s001.zip › TSP instances/rl1304.tsp]

NAME : rl1304

COMMENT : 1304-city TSP (Reinelt)

TYPE : TSP

DIMENSION : 1304

EDGE_WEIGHT_TYPE : EUC_2D

NODE_COORD_SECTION

1 1.54400e+04 8.88800e+03

2 1.54400e+04 9.32800e+03

3 1.54400e+04 9.76800e+03

4 1.54400e+04 1.12640e+04

5 1.54400e+04 1.32880e+04

6 1.54400e+04 1.40580e+04

7 1.55360e+04 8.22800e+03

8 1.56160e+04 8.22800e+03

9 1.58240e+04 8.22800e+03

10 1.60480e+04 8.22800e+03

11 1.61760e+04 8.22800e+03

12 1.63840e+04 8.22800e+03

13 1.65120e+04 8.22800e+03

14 1.66240e+04 8.22800e+03

15 1.67040e+04 8.22800e+03

16 1.67840e+04 8.22800e+03

17 1.68800e+04 8.22800e+03

18 1.70240e+04 8.22800e+03

19 1.73120e+04 8.22800e+03

20 1.74400e+04 8.22800e+03

21 1.76000e+04 8.22800e+03

22 1.78720e+04 8.22800e+03

23 1.79360e+04 4.40000e+03

24 6.32000e+03 1.06260e+04

25 6.32000e+03 1.20120e+04

26 6.43200e+03 9.68000e+03

27 6.48000e+03 4.18000e+03

28 6.48000e+03 4.79600e+03

29 6.48000e+03 5.54400e+03

30 6.48000e+03 6.73200e+03

31 1.23200e+03 5.91800e+03

32 1.23200e+03 7.30400e+03

33 1.23200e+03 1.20120e+04

34 1.23200e+03 1.44320e+04

35 1.45600e+03 5.58800e+03

36 1.52000e+03 4.73000e+03

37 4.27200e+03 1.11540e+04

38 4.27200e+03 1.18580e+04

39 4.30400e+03 1.02960e+04

40 4.41600e+03 1.02960e+04

41 4.49600e+03 1.02960e+04

42 4.52800e+03 5.54400e+03

43 4.52800e+03 7.04000e+03

44 4.59200e+03 1.02960e+04

45 4.70400e+03 1.02960e+04

46 4.78400e+03 1.02960e+04

47 4.88000e+03 1.02960e+04

48 4.94400e+03 1.02960e+04

49 5.12000e+03 1.02960e+04

50 5.20000e+03 1.02960e+04

51 5.36000e+03 1.02960e+04

52 5.50400e+03 1.02960e+04

53 5.61600e+03 1.02960e+04

54 5.64800e+03 7.94200e+03

55 5.64800e+03 9.02000e+03

56 5.68000e+03 6.95200e+03

57 5.80800e+03 6.95200e+03

58 5.95200e+03 6.95200e+03

59 6.09600e+03 6.95200e+03

60 6.16000e+03 6.95200e+03

61 6.24000e+03 6.95200e+03

62 5.64800e+03 1.43220e+04

63 6.28800e+03 4.18000e+03

64 6.28800e+03 4.79600e+03

65 6.28800e+03 5.54400e+03

66 6.28800e+03 8.05200e+03

67 6.68800e+03 9.02000e+03

68 6.80000e+03 9.02000e+03

69 6.91200e+03 9.02000e+03

70 7.07200e+03 9.02000e+03

71 7.12000e+03 5.28000e+03

72 7.12000e+03 6.73200e+03

73 7.12000e+03 7.17200e+03

74 7.12000e+03 7.94200e+03

75 1.84320e+04 4.42200e+03

76 1.87200e+04 4.42200e+03

77 1.89120e+04 4.42200e+03

78 1.90400e+04 4.42200e+03

79 1.41280e+04 5.61000e+03

80 1.41280e+04 7.48000e+03

81 1.41280e+04 8.88800e+03

82 1.41280e+04 9.32800e+03

83 1.43200e+04 9.54800e+03

84 1.44640e+04 9.54800e+03

85 1.46080e+04 9.54800e+03

86 1.46720e+04 9.54800e+03

87 1.47360e+04 9.54800e+03

88 1.48000e+04 9.54800e+03

89 1.48960e+04 9.54800e+03

90 1.50240e+04 9.54800e+03

91 1.52800e+04 9.76800e+03

92 1.52800e+04 1.12640e+04

93 1.52800e+04 1.32880e+04

94 1.52800e+04 1.40580e+04

95 3.50400e+03 9.24000e+03

96 3.50400e+03 1.01420e+04

97 3.50400e+03 1.20120e+04

98 3.64800e+03 9.02000e+03

99 3.76000e+03 9.02000e+03

100 3.87200e+03 9.02000e+03

101 4.09600e+03 9.02000e+03

102 4.30400e+03 9.02000e+03

103 4.78400e+03 9.02000e+03

104 4.88000e+03 9.02000e+03

105 4.96000e+03 9.02000e+03

106 5.13600e+03 9.02000e+03

107 5.21600e+03 9.02000e+03

108 5.34400e+03 9.02000e+03

109 5.77600e+03 9.02000e+03

110 5.80800e+03 4.48800e+03

111 5.80800e+03 5.54400e+03

112 5.80800e+03 8.05200e+03

113 7.84000e+02 4.40000e+03

114 7.84000e+02 5.50000e+03

115 8.16000e+02 6.77600e+03

116 9.12000e+02 6.77600e+03

117 1.05600e+03 7.52400e+03

118 1.10400e+03 1.20120e+04

119 1.10400e+03 1.44320e+04

120 9.10400e+03 1.04720e+04

121 9.10400e+03 1.17040e+04

122 9.10400e+03 1.25400e+04

123 9.10400e+03 1.35080e+04

124 9.10400e+03 1.40580e+04

125 9.21600e+03 9.54800e+03

126 9.29600e+03 9.54800e+03

127 9.45600e+03 9.54800e+03

128 9.56800e+03 9.54800e+03

129 9.66400e+03 9.54800e+03

130 9.77600e+03 9.54800e+03

131 9.84000e+03 9.54800e+03

132 9.90400e+03 9.54800e+03

133 1.00800e+04 9.54800e+03

134 1.03360e+04 9.54800e+03

135 1.04480e+04 9.54800e+03

136 1.05440e+04 9.54800e+03

137 1.06400e+04 9.54800e+03

138 1.07680e+04 9.54800e+03

139 1.08640e+04 9.54800e+03

140 1.09600e+04 9.54800e+03

141 1.10880e+04 9.54800e+03

142 1.11680e+04 9.54800e+03

143 1.13440e+04 9.54800e+03

144 1.15680e+04 9.54800e+03

145 1.16960e+04 9.54800e+03

146 1.17920e+04 9.54800e+03

147 1.18240e+04 5.32400e+03

148 1.18240e+04 6.51200e+03

149 1.18240e+04 7.17200e+03

150 1.18240e+04 7.61200e+03

151 1.18240e+04 8.49200e+03

152 1.07680e+04 1.14840e+04

153 1.07680e+04 1.25400e+04

154 1.07680e+04 1.30680e+04

155 1.07680e+04 1.39700e+04

156 1.10240e+04 8.93200e+03

157 1.10880e+04 8.93200e+03

158 1.11840e+04 8.93200e+03

159 1.12800e+04 8.93200e+03

160 1.15840e+04 8.93200e+03

161 1.17600e+04 5.32400e+03

162 1.17600e+04 6.51200e+03

163 1.17600e+04 7.17200e+03

164 1.17600e+04 7.61200e+03

165 1.17600e+04 8.38200e+03

166 1.00640e+04 1.17040e+04

167 1.00640e+04 1.25400e+04

168 1.00640e+04 1.30680e+04

169 1.00640e+04 1.35080e+04

170 1.00640e+04 1.41900e+04

171 1.01280e+04 1.14840e+04

172 1.01920e+04 1.14840e+04

173 1.03360e+04 1.14840e+04

174 1.04480e+04 1.14840e+04

175 1.06400e+04 1.14840e+04

176 1.08640e+04 1.14840e+04

177 1.09600e+04 1.14840e+04

178 1.10240e+04 1.14840e+04

179 1.10880e+04 5.32400e+03

180 1.10880e+04 6.84200e+03

181 9.07200e+03 8.97600e+03

182 1.04800e+04 8.49200e+03

183 1.05440e+04 8.49200e+03

184 1.06400e+04 8.49200e+03

185 1.07360e+04 8.49200e+03

186 1.12160e+04 8.49200e+03

187 1.12800e+04 8.49200e+03

188 1.14080e+04 8.49200e+03

189 1.15360e+04 8.49200e+03

190 1.19360e+04 8.49200e+03

191 1.20640e+04 8.49200e+03

192 1.21120e+04 5.10400e+03

193 1.21120e+04 5.76400e+03

194 1.21120e+04 6.51200e+03

195 1.21120e+04 7.17200e+03

196 1.21120e+04 7.61200e+03

197 8.68800e+03 1.15940e+04

198 8.68800e+03 1.25400e+04

199 8.68800e+03 1.35080e+04

200 8.68800e+03 1.40580e+04

201 8.72000e+03 1.09560e+04

202 8.80000e+03 1.09560e+04

203 8.94400e+03 1.09560e+04

204 9.48800e+03 1.09560e+04

205 9.71200e+03 1.09560e+04

206 9.90400e+03 1.09560e+04

207 9.96800e+03 1.09560e+04

208 1.01120e+04 1.09560e+04

209 1.01920e+04 1.09560e+04

210 1.05440e+04 1.09560e+04

211 1.06400e+04 1.09560e+04

212 1.16000e+04 1.09560e+04

213 1.17280e+04 1.09560e+04

214 1.19680e+04 1.09560e+04

215 1.20480e+04 9.28400e+03

216 1.20480e+04 1.03620e+04

217 1.21920e+04 1.07360e+04

218 1.22880e+04 1.07360e+04

219 1.23680e+04 1.07360e+04

220 1.24000e+04 4.79600e+03

221 1.24000e+04 5.87400e+03

222 1.24000e+04 6.51200e+03

223 1.24000e+04 7.17200e+03

224 1.24000e+04 7.61200e+03

225 1.24000e+04 8.27200e+03

226 8.52800e+03 1.03620e+04

227 8.52800e+03 1.15940e+04

228 8.52800e+03 1.25400e+04

229 8.52800e+03 1.35080e+04

230 8.52800e+03 1.40580e+04

231 8.56000e+03 9.98800e+03

232 8.72000e+03 9.98800e+03

233 8.80000e+03 9.98800e+03

234 1.23360e+04 4.79600e+03

235 1.23360e+04 6.51200e+03

236 1.23360e+04 7.17200e+03

237 1.23360e+04 7.61200e+03

238 1.23360e+04 8.27200e+03

239 8.46400e+03 1.05160e+04

240 8.46400e+03 1.15940e+04

241 8.46400e+03 1.25400e+04

242 8.56000e+03 5.17000e+03

243 8.56000e+03 6.73200e+03

244 8.56000e+03 7.28200e+03

245 8.56000e+03 7.83200e+03

246 8.56000e+03 8.86600e+03

247 7.21600e+03 9.35000e+03

248 7.21600e+03 9.98800e+03

249 7.21600e+03 1.05160e+04

250 7.21600e+03 1.13740e+04

251 7.21600e+03 1.24300e+04

252 7.21600e+03 1.44320e+04

253 7.40800e+03 8.93200e+03

254 7.50400e+03 8.93200e+03

255 7.56800e+03 8.93200e+03

256 7.66400e+03 8.93200e+03

257 7.72800e+03 8.93200e+03

258 7.76000e+03 4.90600e+03

259 7.76000e+03 5.54400e+03

260 7.76000e+03 6.73200e+03

261 7.76000e+03 7.17200e+03

262 7.76000e+03 7.72200e+03

263 1.25600e+04 1.05160e+04

264 1.25600e+04 1.12640e+04

265 1.25600e+04 1.18140e+04

266 1.25600e+04 1.32880e+04

267 1.25600e+04 1.40580e+04

268 1.26400e+04 9.76800e+03

269 1.27520e+04 9.76800e+03

270 1.28480e+04 9.76800e+03

271 1.30560e+04 9.76800e+03

272 1.31520e+04 9.76800e+03

273 1.32320e+04 9.76800e+03

274 1.33280e+04 9.76800e+03

275 1.33920e+04 9.76800e+03

276 1.35840e+04 9.76800e+03

277 1.36960e+04 9.76800e+03

278 1.38080e+04 9.76800e+03

279 1.40320e+04 9.76800e+03

280 1.36800e+04 8.88800e+03

281 1.36800e+04 9.32800e+03

282 1.36800e+04 1.05160e+04

283 1.36800e+04 1.12640e+04

284 1.36800e+04 1.18140e+04

285 1.36800e+04 1.32880e+04

286 1.36800e+04 1.40580e+04

287 1.37120e+04 7.48000e+03

288 1.38080e+04 7.48000e+03

289 1.40640e+04 7.48000e+03

290 1.43200e+04 7.48000e+03

291 1.44480e+04 7.48000e+03

292 1.45120e+04 7.48000e+03

293 1.46080e+04 7.48000e+03

294 1.46720e+04 7.48000e+03

295 1.47360e+04 7.48000e+03

296 1.48000e+04 7.48000e+03

297 1.48960e+04 7.48000e+03

298 1.50240e+04 7.48000e+03

299 1.54080e+04 7.48000e+03

300 1.55360e+04 7.48000e+03

301 1.56160e+04 7.48000e+03

302 1.58240e+04 7.48000e+03

303 1.60480e+04 7.48000e+03

304 1.61760e+04 7.48000e+03

305 1.63840e+04 7.48000e+03

306 1.65120e+04 7.48000e+03

307 1.66720e+04 7.48000e+03

308 1.67680e+04 7.48000e+03

309 1.70720e+04 7.48000e+03

310 1.71680e+04 7.48000e+03

311 1.73120e+04 7.48000e+03

312 1.74400e+04 7.48000e+03

313 1.75360e+04 7.48000e+03

314 1.81280e+04 7.48000e+03

315 1.77120e+04 1.06260e+04

316 1.77120e+04 1.40580e+04

317 1.79680e+04 8.44800e+03

318 1.81120e+04 8.44800e+03

319 1.27840e+04 1.04060e+04

320 1.27840e+04 1.12640e+04

321 1.27840e+04 1.18140e+04

322 1.27840e+04 1.32880e+04

323 1.27840e+04 1.40580e+04

324 1.41920e+04 9.98800e+03

325 1.48960e+04 4.90600e+03

326 1.48960e+04 5.87400e+03

327 1.48960e+04 8.88800e+03

328 1.37120e+04 5.39000e+03

329 4.20800e+03 4.29000e+03

330 4.20800e+03 7.04000e+03

331 4.20800e+03 8.05200e+03

332 4.59200e+03 1.12640e+04

333 4.70400e+03 1.12640e+04

334 4.78400e+03 1.12640e+04

335 5.79200e+03 1.12640e+04

336 5.96800e+03 1.12640e+04

337 6.08000e+03 1.12640e+04

338 6.22400e+03 1.12640e+04

339 6.52800e+03 1.12640e+04

340 6.60800e+03 1.12640e+04

341 6.80000e+03 1.12640e+04

342 6.91200e+03 1.12640e+04

343 6.99200e+03 1.12640e+04

344 7.05600e+03 1.12640e+04

345 7.13600e+03 1.12640e+04

346 7.37600e+03 1.12640e+04

347 7.44000e+03 1.12640e+04

348 7.56800e+03 1.12640e+04

349 7.71200e+03 1.12640e+04

350 7.79200e+03 1.12640e+04

351 7.85600e+03 1.12640e+04

352 7.92000e+03 1.12640e+04

353 8.00000e+03 1.12640e+04

354 8.11200e+03 1.12640e+04

355 8.27200e+03 1.12640e+04

356 8.36800e+03 1.12640e+04

357 8.40000e+03 1.25400e+04

358 8.40000e+03 1.40580e+04

359 1.04800e+04 4.79600e+03

360 1.05440e+04 5.10400e+03

361 1.06400e+04 5.10400e+03

362 1.07520e+04 5.10400e+03

363 1.08320e+04 5.10400e+03

364 1.09120e+04 5.10400e+03

365 1.10080e+04 5.10400e+03

366 1.12000e+04 5.10400e+03

367 1.12800e+04 5.10400e+03

368 1.14080e+04 5.10400e+03

369 1.23040e+04 1.18140e+04

370 1.23040e+04 1.32880e+04

371 1.23040e+04 1.40580e+04

372 1.26560e+04 4.90600e+03

373 1.26560e+04 5.87400e+03

374 1.26560e+04 7.17200e+03

375 1.26560e+04 7.61200e+03

376 1.26560e+04 8.27200e+03

377 1.26560e+04 8.88800e+03

378 1.48640e+04 1.12640e+04

379 1.48640e+04 1.32880e+04

380 1.48640e+04 1.40580e+04

381 1.50240e+04 4.90600e+03

382 1.50240e+04 5.87400e+03

383 1.50240e+04 8.88800e+03

384 4.59200e+03 7.61200e+03

385 4.65600e+03 7.61200e+03

386 4.76800e+03 7.61200e+03

387 4.88000e+03 7.61200e+03

388 4.97600e+03 7.61200e+03

389 5.05600e+03 7.61200e+03

390 5.48800e+03 7.61200e+03

391 5.95200e+03 7.61200e+03

392 6.09600e+03 7.61200e+03

393 6.16000e+03 7.61200e+03

394 6.56000e+03 7.61200e+03

395 7.66400e+03 7.61200e+03

396 7.79200e+03 9.35000e+03

397 7.79200e+03 9.98800e+03

398 7.79200e+03 1.05160e+04

399 7.79200e+03 1.24300e+04

400 7.79200e+03 1.41680e+04

401 1.64960e+04 4.90600e+03

402 1.64960e+04 9.92200e+03

403 1.66240e+04 1.07360e+04

404 1.67040e+04 1.07360e+04

405 1.67840e+04 1.07360e+04

406 1.68800e+04 1.07360e+04

407 1.69440e+04 1.07360e+04

408 1.70080e+04 1.07360e+04

409 1.71040e+04 1.07360e+04

410 1.72960e+04 1.07360e+04

411 1.74240e+04 1.07360e+04

412 1.76160e+04 1.07360e+04

413 1.79520e+04 1.07360e+04

414 1.80800e+04 1.07360e+04

415 1.82080e+04 1.07360e+04

416 1.83680e+04 1.07360e+04

417 1.84160e+04 1.11760e+04

418 1.84160e+04 1.41680e+04

419 1.26400e+03 4.62000e+03

420 1.64000e+04 4.90600e+03

421 1.79040e+04 1.40580e+04

422 3.98400e+03 4.18000e+03

423 3.98400e+03 7.15000e+03

424 3.98400e+03 1.00760e+04

425 8.27200e+03 1.25400e+04

426 8.27200e+03 1.40580e+04

427 1.63360e+04 1.02960e+04

428 1.63360e+04 1.12640e+04

429 1.63360e+04 1.32880e+04

430 1.69760e+04 5.12600e+03

431 1.00800e+03 4.84000e+03

432 5.80800e+03 9.76800e+03

433 5.80800e+03 1.23200e+04

434 5.80800e+03 1.43220e+04

435 5.93600e+03 4.48800e+03

436 5.93600e+03 5.54400e+03

437 4.43200e+03 1.18580e+04

438 4.65600e+03 4.18000e+03

439 4.65600e+03 5.54400e+03

440 4.65600e+03 7.04000e+03

441 4.65600e+03 8.16200e+03

442 1.68480e+04 1.32880e+04

443 1.72960e+04 1.14840e+04

444 1.74240e+04 1.14840e+04

445 1.82080e+04 1.14840e+04

446 1.83840e+04 7.70000e+03

447 1.83840e+04 8.66800e+03

448 8.24000e+03 1.05160e+04

449 8.40000e+03 9.46000e+03

450 8.43200e+03 5.17000e+03

451 8.43200e+03 6.73200e+03

452 8.43200e+03 7.28200e+03

453 8.43200e+03 7.83200e+03

454 1.58400e+03 1.20120e+04

455 1.58400e+03 1.39920e+04

456 1.58400e+03 1.44320e+04

457 1.61600e+03 6.55600e+03

458 1.68000e+03 5.21400e+03

459 2.57600e+03 4.29000e+03

460 2.57600e+03 5.17000e+03

461 2.67200e+03 9.76800e+03

462 2.67200e+03 1.02960e+04

463 2.67200e+03 1.20120e+04

464 2.67200e+03 1.37720e+04

465 2.67200e+03 1.42120e+04

466 1.70080e+04 1.32880e+04

467 8.80000e+02 5.39000e+03

468 8.80000e+02 1.20120e+04

469 1.10400e+03 5.06000e+03

470 5.52000e+03 1.22100e+04

471 5.52000e+03 1.43220e+04

472 5.68000e+03 4.79600e+03

473 5.68000e+03 5.54400e+03

474 3.88800e+03 7.15000e+03

475 3.88800e+03 8.05200e+03

476 1.65920e+04 1.32880e+04

477 1.80960e+04 9.76800e+03

478 8.01600e+03 1.05160e+04

479 8.01600e+03 1.24300e+04

480 8.01600e+03 1.40580e+04

481 8.14400e+03 5.17000e+03

482 8.14400e+03 6.73200e+03

483 8.14400e+03 7.17200e+03

484 8.14400e+03 7.83200e+03

485 8.14400e+03 8.86600e+03

486 1.67840e+04 5.23600e+03

487 1.67840e+04 1.32880e+04

488 1.70720e+04 5.01600e+03

489 1.71680e+04 5.01600e+03

490 1.73120e+04 5.01600e+03

491 1.74400e+04 5.01600e+03

492 1.75360e+04 5.01600e+03

493 1.76640e+04 5.01600e+03

494 1.77760e+04 5.01600e+03

495 7.84000e+02 1.20120e+04

496 1.10400e+03 5.80800e+03

497 7.72800e+03 1.05160e+04

498 7.72800e+03 1.24300e+04

499 7.72800e+03 1.41680e+04

500 7.92000e+03 4.90600e+03

501 7.92000e+03 5.54400e+03

502 7.92000e+03 6.73200e+03

503 7.92000e+03 7.17200e+03

504 7.92000e+03 7.83200e+03

505 7.92000e+03 8.60200e+03

506 7.92000e+03 9.35000e+03

507 5.23200e+03 1.24300e+04

508 5.23200e+03 1.43220e+04

509 5.52000e+03 4.79600e+03

510 5.52000e+03 5.54400e+03

511 5.52000e+03 6.73200e+03

512 3.85600e+03 1.20120e+04

513 4.72000e+03 1.18580e+04

514 4.97600e+03 5.54400e+03

515 4.97600e+03 7.04000e+03

516 4.97600e+03 8.16200e+03

517 1.84960e+04 7.70000e+03

518 7.37600e+03 9.87800e+03

519 7.37600e+03 1.05160e+04

520 7.37600e+03 1.24300e+04

521 7.37600e+03 1.43000e+04

522 7.50400e+03 4.79600e+03

523 7.50400e+03 5.39000e+03

524 7.50400e+03 6.73200e+03

525 7.50400e+03 7.17200e+03

526 1.80800e+03 1.20120e+04

527 1.80800e+03 1.38820e+04

528 1.80800e+03 1.44320e+04

529 1.84000e+03 1.02960e+04

530 1.92000e+03 1.02960e+04

531 1.96800e+03 5.17000e+03

532 1.25280e+04 5.87400e+03

533 1.25280e+04 6.51200e+03

534 1.25280e+04 7.17200e+03

535 1.25280e+04 7.61200e+03

536 1.25280e+04 8.27200e+03

537 1.27520e+04 8.88800e+03

538 1.28480e+04 1.12640e+04

539 1.28480e+04 1.18140e+04

540 1.28480e+04 1.32880e+04

541 1.28480e+04 1.40580e+04

542 1.30560e+04 8.88800e+03

543 1.31360e+04 8.88800e+03

544 1.33280e+04 8.88800e+03

545 1.33920e+04 8.88800e+03

546 1.34560e+04 8.88800e+03

547 1.35840e+04 8.88800e+03

548 1.38080e+04 8.88800e+03

549 1.40640e+04 8.88800e+03

550 1.43200e+04 8.88800e+03

551 1.44480e+04 8.88800e+03

552 1.45120e+04 8.88800e+03

553 1.46080e+04 8.88800e+03

554 1.46720e+04 8.88800e+03

555 1.47360e+04 8.88800e+03

556 1.48000e+04 8.88800e+03

557 1.55360e+04 8.88800e+03

558 1.56160e+04 8.88800e+03

559 1.58240e+04 8.88800e+03

560 1.60480e+04 8.88800e+03

561 1.61760e+04 8.88800e+03

562 1.63040e+04 8.88800e+03

563 1.70880e+04 9.98800e+03

564 1.72960e+04 9.98800e+03

565 1.74560e+04 9.98800e+03

566 1.68000e+03 1.20120e+04

567 1.77600e+03 6.86400e+03

568 1.80800e+03 4.84000e+03

569 5.93600e+03 1.23200e+04

570 5.93600e+03 1.43220e+04

571 6.16000e+03 4.18000e+03

572 6.16000e+03 4.79600e+03

573 6.16000e+03 5.54400e+03

574 6.16000e+03 9.24000e+03

575 6.16000e+03 9.98800e+03

576 1.85120e+04 8.66800e+03

577 1.85120e+04 9.76800e+03

578 1.85120e+04 1.04280e+04

579 1.03200e+04 5.17000e+03

580 1.12800e+04 5.85200e+03

581 1.14080e+04 5.85200e+03

582 1.15520e+04 5.85200e+03

583 1.16000e+04 1.25400e+04

584 1.16000e+04 1.30680e+04

585 1.16000e+04 1.38380e+04

586 4.88000e+03 1.44320e+04

587 4.94400e+03 1.44320e+04

588 5.04000e+03 1.44320e+04

589 5.12000e+03 1.44320e+04

590 5.39200e+03 1.44320e+04

591 6.06400e+03 1.44320e+04

592 6.16000e+03 1.44320e+04

593 6.22400e+03 9.98800e+03

594 6.22400e+03 1.20120e+04

595 6.25600e+03 9.46000e+03

596 6.38400e+03 4.18000e+03

597 6.38400e+03 4.79600e+03

598 6.38400e+03 5.54400e+03

599 6.38400e+03 6.73200e+03

600 6.38400e+03 7.17200e+03

601 1.93600e+03 1.20120e+04

602 1.93600e+03 1.38820e+04

603 1.93600e+03 1.44320e+04

604 2.06400e+03 5.72000e+03

605 6.67200e+03 4.79600e+03

606 6.67200e+03 5.54400e+03

607 6.67200e+03 6.73200e+03

608 6.89600e+03 1.25400e+04

609 6.99200e+03 1.25400e+04

610 7.05600e+03 1.25400e+04

611 7.13600e+03 1.25400e+04

612 7.44000e+03 1.25400e+04

613 7.56800e+03 1.25400e+04

614 7.85600e+03 1.25400e+04

615 7.92000e+03 1.25400e+04

616 8.12800e+03 1.25400e+04

617 8.80000e+03 1.25400e+04

618 8.88000e+03 1.25400e+04

619 8.94400e+03 1.25400e+04

620 9.21600e+03 1.25400e+04

621 9.29600e+03 1.25400e+04

622 9.48800e+03 1.25400e+04

623 9.55200e+03 1.25400e+04

624 9.63200e+03 1.25400e+04

625 9.71200e+03 1.25400e+04

626 9.77600e+03 1.25400e+04

627 9.93600e+03 1.25400e+04

628 1.01280e+04 1.25400e+04

629 1.01920e+04 1.25400e+04

630 1.03360e+04 1.25400e+04

631 1.04480e+04 1.25400e+04

632 1.05440e+04 1.25400e+04

633 1.08640e+04 1.25400e+04

634 1.09600e+04 1.25400e+04

635 1.10240e+04 1.25400e+04

636 1.11680e+04 1.25400e+04

637 1.12800e+04 1.25400e+04

638 1.13760e+04 1.25400e+04

639 1.14400e+04 1.25400e+04

640 1.17280e+04 1.25400e+04

641 1.18080e+04 1.25400e+04

642 1.19520e+04 1.25400e+04

643 1.19840e+04 6.51200e+03

644 1.19840e+04 7.17200e+03

645 1.19840e+04 7.61200e+03

646 1.19840e+04 9.28400e+03

647 1.19840e+04 1.17040e+04

648 1.20800e+04 1.25400e+04

649 1.22240e+04 1.25400e+04

650 1.24640e+04 9.43800e+03

651 8.78400e+03 1.15940e+04

652 8.78400e+03 1.35080e+04

653 8.78400e+03 1.40580e+04

654 8.84800e+03 9.46000e+03

655 8.97600e+03 5.17000e+03

656 8.97600e+03 6.73200e+03

657 8.97600e+03 7.28200e+03

658 8.97600e+03 7.83200e+03

659 8.97600e+03 8.97600e+03

660 3.28000e+03 4.18000e+03

661 3.28000e+03 5.17000e+03

662 3.28000e+03 7.04000e+03

663 3.28000e+03 7.83200e+03

664 3.34400e+03 8.05200e+03

665 3.40800e+03 8.05200e+03

666 3.53600e+03 8.05200e+03

667 3.64800e+03 8.05200e+03

668 4.40000e+03 8.05200e+03

669 4.76800e+03 8.05200e+03

670 4.88000e+03 8.05200e+03

671 5.04000e+03 8.05200e+03

672 7.56800e+03 1.05160e+04

673 7.56800e+03 1.41680e+04

674 1.05440e+04 1.30680e+04

675 1.05440e+04 1.35080e+04

676 1.05440e+04 1.41900e+04

677 1.06400e+04 7.61200e+03

678 7.82400e+03 4.90600e+03

679 7.82400e+03 5.54400e+03

680 7.82400e+03 6.73200e+03

681 7.82400e+03 7.17200e+03

682 7.92000e+03 1.05160e+04

683 7.92000e+03 1.40580e+04

684 1.06080e+04 1.41900e+04

685 1.08640e+04 1.37280e+04

686 1.09600e+04 1.37280e+04

687 1.10240e+04 1.37280e+04

688 1.11680e+04 1.37280e+04

689 1.12800e+04 1.37280e+04

690 1.13760e+04 1.37280e+04

691 1.14400e+04 1.37280e+04

692 1.17760e+04 1.37280e+04

693 1.19520e+04 1.37280e+04

694 1.20480e+04 1.17040e+04

695 9.52000e+03 1.44320e+04

696 9.63200e+03 1.44320e+04

697 9.71200e+03 1.44320e+04

698 9.77600e+03 1.44320e+04

699 9.93600e+03 1.44320e+04

700 1.01280e+04 1.44320e+04

701 1.01920e+04 1.44320e+04

702 1.03360e+04 1.44320e+04

703 1.04480e+04 1.44320e+04

704 1.14400e+04 1.30680e+04

705 1.14720e+04 7.61200e+03

706 1.15360e+04 7.61200e+03

707 1.25920e+04 7.61200e+03

708 1.27680e+04 7.61200e+03

709 1.30560e+04 7.61200e+03

710 1.31360e+04 5.01600e+03

711 1.31360e+04 5.87400e+03

712 1.31360e+04 7.17200e+03

713 6.00000e+03 9.24000e+03

714 6.16000e+03 1.17040e+04

715 6.43200e+03 1.17040e+04

716 6.51200e+03 1.17040e+04

717 8.88000e+03 1.17040e+04

718 8.94400e+03 1.17040e+04

719 9.21600e+03 1.17040e+04

720 9.29600e+03 1.17040e+04

721 9.48800e+03 1.17040e+04

722 9.55200e+03 1.17040e+04

723 9.63200e+03 1.17040e+04

724 9.71200e+03 1.17040e+04

725 9.77600e+03 1.17040e+04

726 9.93600e+03 1.17040e+04

727 1.03520e+04 1.30680e+04

728 1.03520e+04 1.35080e+04

729 1.05440e+04 7.61200e+03

730 6.56000e+02 4.29000e+03

731 6.56000e+02 1.42120e+04

732 1.63040e+04 9.32800e+03

733 1.76480e+04 4.40000e+03

734 6.60800e+03 1.44320e+04

735 2.08000e+02 4.42200e+03

736 1.08640e+04 1.30680e+04

737 1.10240e+04 7.17200e+03

738 1.11840e+04 7.17200e+03

739 1.12800e+04 7.17200e+03

740 1.13760e+04 7.17200e+03

741 1.25920e+04 7.17200e+03

742 1.27680e+04 7.17200e+03

743 1.30560e+04 7.17200e+03

744 1.32320e+04 7.17200e+03

745 1.33280e+04 7.17200e+03

746 1.33920e+04 7.17200e+03

747 1.34560e+04 7.17200e+03

748 1.35840e+04 7.17200e+03

749 9.52000e+03 1.35080e+04

750 9.55200e+03 1.30680e+04

751 9.63200e+03 1.30680e+04

752 9.71200e+03 1.30680e+04

753 9.77600e+03 1.30680e+04

754 9.93600e+03 1.30680e+04

755 1.01280e+04 1.30680e+04

756 1.01920e+04 1.30680e+04

757 1.04480e+04 1.30680e+04

758 1.09600e+04 1.30680e+04

759 1.10240e+04 1.30680e+04

760 1.11680e+04 1.30680e+04

761 1.12800e+04 1.30680e+04

762 1.13760e+04 1.30680e+04

763 1.17280e+04 1.30680e+04

764 1.20960e+04 1.30680e+04

765 1.23840e+04 1.19240e+04

766 1.24800e+04 1.19240e+04

767 1.27200e+04 1.19240e+04

768 1.30720e+04 1.19240e+04

769 1.31520e+04 1.19240e+04

770 1.32320e+04 1.19240e+04

771 1.32960e+04 1.19240e+04

772 1.33920e+04 1.19240e+04

773 1.35840e+04 1.19240e+04

774 1.38080e+04 4.79600e+03

775 1.38080e+04 5.61000e+03

776 1.38080e+04 9.32800e+03

777 1.38080e+04 1.05160e+04

778 1.38080e+04 1.12640e+04

779 1.38080e+04 1.17040e+04

780 3.12000e+03 4.18000e+03

781 3.12000e+03 5.17000e+03

782 3.12000e+03 7.04000e+03

783 3.12000e+03 7.83200e+03

784 3.12000e+03 8.27200e+03

785 3.18400e+03 8.49200e+03

786 3.24800e+03 8.49200e+03

787 3.28000e+03 9.35000e+03

788 3.28000e+03 1.00760e+04

789 3.28000e+03 1.05160e+04

790 3.28000e+03 1.20120e+04

791 3.28000e+03 1.42120e+04

792 1.13760e+04 6.40200e+03

793 3.15200e+03 9.24000e+03

794 3.15200e+03 1.00980e+04

795 3.15200e+03 1.20120e+04

796 3.15200e+03 1.42120e+04

797 1.39200e+03 7.30400e+03

798 1.39200e+03 1.20120e+04

799 1.39200e+03 1.39920e+04

800 1.39200e+03 1.44320e+04

801 1.42400e+03 6.33600e+03

802 1.52000e+03 6.33600e+03

803 4.64000e+02 1.39920e+04

804 5.28000e+02 1.42120e+04

805 7.66400e+03 5.39000e+03

806 7.66400e+03 6.73200e+03

807 7.66400e+03 7.17200e+03

808 5.36000e+03 4.79600e+03

809 5.36000e+03 5.54400e+03

810 5.36000e+03 7.04000e+03

811 5.36000e+03 9.65800e+03

812 5.39200e+03 1.21000e+04

813 1.00320e+04 6.73200e+03

814 1.01920e+04 5.17000e+03

815 1.01920e+04 6.29200e+03

816 3.18400e+03 7.04000e+03

817 3.34400e+03 7.04000e+03

818 3.40800e+03 7.04000e+03

819 3.53600e+03 7.04000e+03

820 3.64800e+03 7.04000e+03

821 3.74400e+03 7.04000e+03

822 4.08000e+03 7.04000e+03

823 4.59200e+03 7.04000e+03

824 4.76800e+03 7.04000e+03

825 4.88000e+03 7.04000e+03

826 5.05600e+03 7.04000e+03

827 5.13600e+03 7.04000e+03

828 5.21600e+03 7.04000e+03

829 9.93600e+03 1.35080e+04

830 1.00960e+04 5.17000e+03

831 1.32800e+03 1.20120e+04

832 1.50400e+03 1.20120e+04

833 2.14400e+03 1.20120e+04

834 2.22400e+03 1.20120e+04

835 2.38400e+03 1.20120e+04

836 2.48000e+03 1.20120e+04

837 2.54400e+03 1.20120e+04

838 2.81600e+03 1.20120e+04

839 2.97600e+03 1.20120e+04

840 3.08800e+03 1.20120e+04

841 3.36000e+03 1.20120e+04

842 3.44000e+03 1.20120e+04

843 3.66400e+03 1.20120e+04

844 3.74400e+03 1.20120e+04

845 4.01600e+03 1.20120e+04

846 4.59200e+03 1.20120e+04

847 4.78400e+03 1.20120e+04

848 4.88000e+03 1.20120e+04

849 6.99200e+03 1.05160e+04

850 7.05600e+03 1.44320e+04

851 7.13600e+03 1.44320e+04

852 7.31200e+03 1.44320e+04

853 9.23200e+03 1.35080e+04

854 9.23200e+03 1.40580e+04

855 9.29600e+03 8.05200e+03

856 9.32800e+03 5.17000e+03

857 9.32800e+03 6.73200e+03

858 4.88000e+03 5.54400e+03

859 4.04800e+03 4.18000e+03

860 8.30400e+03 1.05160e+04

861 9.77600e+03 1.35080e+04

862 1.25920e+04 8.27200e+03

863 1.27520e+04 8.27200e+03

864 1.27840e+04 4.90600e+03

865 1.27840e+04 5.87400e+03

866 7.05600e+03 1.05160e+04

867 1.43200e+04 4.79600e+03

868 1.43200e+04 5.23600e+03

869 1.43200e+04 5.87400e+03

870 1.45120e+04 1.12640e+04

871 1.45120e+04 1.32880e+04

872 1.45120e+04 1.40580e+04

873 1.47040e+04 1.12640e+04

874 1.47040e+04 1.32880e+04

875 1.47040e+04 1.40580e+04

876 1.47360e+04 4.90600e+03

877 1.47360e+04 5.87400e+03

878 2.92800e+03 4.29000e+03

879 2.92800e+03 5.06000e+03

880 3.18400e+03 7.83200e+03

881 4.59200e+03 4.18000e+03

882 4.59200e+03 5.54400e+03

883 1.30720e+04 5.01600e+03

884 1.30720e+04 5.87400e+03

885 1.30720e+04 1.05160e+04

886 1.30720e+04 1.12640e+04

887 1.30720e+04 1.32880e+04

888 1.30720e+04 1.40580e+04

889 1.04800e+04 6.84200e+03

890 1.04800e+04 7.61200e+03

891 1.04800e+04 1.35080e+04

892 1.12000e+04 6.51200e+03

893 1.12800e+04 6.51200e+03

894 1.15360e+04 6.51200e+03

895 1.25920e+04 6.51200e+03

896 6.89600e+03 5.17000e+03

897 6.89600e+03 6.73200e+03

898 7.12000e+03 9.98800e+03

899 7.12000e+03 1.05160e+04

900 3.40800e+03 4.18000e+03

901 3.40800e+03 5.28000e+03

902 3.40800e+03 8.71200e+03

903 3.40800e+03 9.24000e+03

904 3.40800e+03 9.92200e+03

905 3.72800e+03 1.05160e+04

906 7.40800e+03 4.79600e+03

907 7.40800e+03 5.39000e+03

908 7.40800e+03 6.73200e+03

909 7.40800e+03 7.17200e+03

910 3.56800e+03 5.28000e+03

911 2.89600e+03 8.27200e+03

912 2.89600e+03 9.24000e+03

913 2.97600e+03 1.00760e+04

914 4.75200e+03 4.18000e+03

915 4.75200e+03 5.54400e+03

916 1.27200e+04 1.04060e+04

917 1.27200e+04 1.12640e+04

918 1.27200e+04 1.32880e+04

919 1.27200e+04 1.40580e+04

920 2.80000e+03 9.76800e+03

921 2.80000e+03 1.02960e+04

922 2.80000e+03 1.37720e+04

923 2.80000e+03 1.42120e+04

924 2.83200e+03 4.29000e+03

925 2.83200e+03 5.06000e+03

926 2.83200e+03 8.27200e+03

927 2.83200e+03 9.24000e+03

928 8.11200e+03 1.05160e+04

929 8.11200e+03 1.40580e+04

930 8.20800e+03 7.83200e+03

931 8.20800e+03 8.86600e+03

932 1.32800e+03 7.30400e+03

933 1.32800e+03 1.39920e+04

934 1.32800e+03 1.44320e+04

935 1.24640e+04 1.10440e+04

936 1.24960e+04 1.32880e+04

937 1.24960e+04 1.40580e+04

938 9.29600e+03 1.35080e+04

939 9.29600e+03 1.40580e+04

940 9.45600e+03 7.61200e+03

941 9.58400e+03 7.61200e+03

942 9.68000e+03 7.61200e+03

943 9.74400e+03 7.61200e+03

944 9.85600e+03 7.61200e+03

945 1.03360e+04 7.61200e+03

946 1.04160e+04 7.61200e+03

947 1.07520e+04 7.61200e+03

948 5.07200e+03 5.54400e+03

949 6.51200e+03 1.44320e+04

950 7.44000e+03 1.05160e+04

951 7.44000e+03 1.41680e+04

952 1.23680e+04 1.32880e+04

953 1.23680e+04 1.40580e+04

954 1.34560e+04 9.32800e+03

955 1.35840e+04 9.32800e+03

956 1.40640e+04 9.32800e+03

957 1.55360e+04 9.32800e+03

958 1.56160e+04 9.32800e+03

959 1.58240e+04 9.32800e+03

960 1.60480e+04 9.32800e+03

961 1.61760e+04 9.32800e+03

962 1.45120e+04 4.90600e+03

963 1.45120e+04 5.87400e+03

964 1.75200e+04 4.29000e+03

965 1.40320e+04 1.17040e+04

966 1.41920e+04 1.05160e+04

967 1.41920e+04 1.12640e+04

968 1.20800e+04 1.40580e+04

969 1.24960e+04 1.05160e+04

970 1.66560e+04 4.79600e+03

971 1.32320e+04 1.05160e+04

972 1.32320e+04 1.12640e+04

973 1.32320e+04 1.32880e+04

974 1.32320e+04 1.40580e+04

975 1.34560e+04 5.39000e+03

976 1.01920e+04 1.35080e+04

977 1.43200e+04 1.05160e+04

978 1.43200e+04 1.12640e+04

979 1.43200e+04 1.32880e+04

980 1.43200e+04 1.40580e+04

981 1.44480e+04 4.90600e+03

982 1.44480e+04 5.87400e+03

983 1.47680e+04 1.12640e+04

984 1.47680e+04 1.32880e+04

985 1.47680e+04 1.40580e+04

986 1.48000e+04 5.87400e+03

987 9.87200e+03 5.17000e+03

988 9.87200e+03 6.73200e+03

989 1.01280e+04 1.35080e+04

990 1.64960e+04 1.12640e+04

991 1.64960e+04 1.32880e+04

992 1.53760e+04 9.76800e+03

993 1.53760e+04 1.12640e+04

994 1.53760e+04 1.32880e+04

995 1.53760e+04 1.40580e+04

996 1.54080e+04 6.13800e+03

997 6.09600e+03 4.79600e+03

998 6.09600e+03 5.54400e+03

999 6.09600e+03 9.24000e+03

1000 6.67200e+03 1.23200e+04

1001 6.67200e+03 1.44320e+04

1002 7.24800e+03 4.79600e+03

1003 7.24800e+03 5.39000e+03

1004 7.24800e+03 6.73200e+03

1005 7.24800e+03 7.17200e+03

1006 8.88000e+03 1.41680e+04

1007 8.94400e+03 1.41680e+04

1008 1.31520e+04 1.41680e+04

1009 1.32960e+04 1.41680e+04

1010 1.33920e+04 1.41680e+04

1011 1.35840e+04 1.41680e+04

1012 1.40320e+04 1.41680e+04

1013 1.46080e+04 1.41680e+04

1014 1.55200e+04 1.41680e+04

1015 1.56480e+04 1.41680e+04

1016 1.57600e+04 1.41680e+04

1017 1.58240e+04 1.41680e+04

1018 1.59200e+04 1.41680e+04

1019 1.56640e+04 9.76800e+03

1020 1.56640e+04 1.12640e+04

1021 1.56640e+04 1.32880e+04

1022 1.61440e+04 6.35800e+03

1023 1.46080e+04 4.90600e+03

1024 1.46080e+04 5.87400e+03

1025 1.55040e+04 9.76800e+03

1026 1.61920e+04 9.76800e+03

1027 5.32800e+03 1.23200e+04

1028 6.06400e+03 1.23200e+04

1029 9.61600e+03 1.35080e+04

1030 9.68000e+03 5.17000e+03

1031 9.68000e+03 6.73200e+03

1032 8.36800e+03 1.05160e+04

1033 1.04160e+04 6.29200e+03

1034 4.33600e+03 4.62000e+03

1035 5.13600e+03 5.54400e+03

1036 5.21600e+03 5.54400e+03

1037 5.60000e+03 5.54400e+03

1038 6.56000e+03 5.54400e+03

1039 6.78400e+03 5.54400e+03

1040 8.84800e+03 5.54400e+03

1041 9.45600e+03 5.54400e+03

1042 9.58400e+03 5.54400e+03

1043 9.74400e+03 5.54400e+03

1044 9.96800e+03 5.54400e+03

1045 1.31680e+04 1.05160e+04

1046 1.31680e+04 1.12640e+04

1047 1.31680e+04 1.32880e+04

1048 3.34400e+03 1.05160e+04

1049 3.34400e+03 1.42120e+04

1050 6.54400e+03 4.18000e+03

1051 6.57600e+03 4.79600e+03

1052 6.57600e+03 6.73200e+03

1053 6.73600e+03 1.44320e+04

1054 8.72000e+03 8.97600e+03

1055 8.94400e+03 1.35080e+04

1056 9.45600e+03 6.73200e+03

1057 3.63200e+03 5.28000e+03

1058 1.55360e+04 1.12640e+04

1059 1.55360e+04 1.32880e+04

1060 1.56000e+04 6.13800e+03

1061 6.44800e+03 1.44320e+04

1062 1.50400e+03 1.44320e+04

1063 2.00000e+03 1.44320e+04

1064 2.12800e+03 1.44320e+04

1065 2.22400e+03 1.06040e+04

1066 2.25600e+03 4.84000e+03

1067 2.25600e+03 6.16000e+03

1068 2.25600e+03 9.76800e+03

1069 5.60000e+03 6.73200e+03

1070 6.78400e+03 6.73200e+03

1071 8.84800e+03 6.73200e+03

1072 9.20000e+03 6.73200e+03

1073 9.58400e+03 6.73200e+03

1074 9.74400e+03 6.73200e+03

1075 1.35840e+04 5.45600e+03

1076 1.40640e+04 5.45600e+03

1077 1.49600e+04 4.79600e+03

1078 1.52480e+04 4.79600e+03

1079 1.55360e+04 6.20400e+03

1080 1.58240e+04 6.20400e+03

1081 1.60480e+04 6.20400e+03

1082 1.62080e+04 4.79600e+03

1083 1.63040e+04 4.79600e+03

1084 1.65920e+04 4.79600e+03

1085 1.67520e+04 4.79600e+03

1086 1.28800e+04 4.90600e+03

1087 1.32320e+04 5.23600e+03

1088 1.32960e+04 4.90600e+03

1089 1.52480e+04 5.87400e+03

1090 1.61760e+04 1.02960e+04

1091 1.61760e+04 1.12640e+04

1092 1.61760e+04 1.32880e+04

1093 1.62080e+04 6.51200e+03

1094 1.32960e+04 1.12640e+04

1095 1.33920e+04 1.12640e+04

1096 1.35840e+04 1.12640e+04

1097 1.40320e+04 1.12640e+04

1098 1.46080e+04 1.12640e+04

1099 1.57600e+04 1.12640e+04

1100 1.58240e+04 1.12640e+04

1101 1.59200e+04 1.12640e+04

1102 1.60320e+04 1.12640e+04

1103 2.38400e+03 6.16000e+03

1104 2.38400e+03 9.76800e+03

1105 2.38400e+03 1.02960e+04

1106 2.38400e+03 1.39920e+04

1107 2.22400e+03 1.37720e+04

1108 2.48000e+03 1.37720e+04

1109 2.54400e+03 1.37720e+04

1110 2.96000e+03 1.42120e+04

1111 3.08800e+03 9.24000e+03

1112 1.50400e+03 1.39920e+04

1113 2.54400e+03 9.76800e+03

1114 2.54400e+03 1.02960e+04

1115 2.54400e+03 1.42120e+04

1116 2.67200e+03 4.29000e+03

1117 2.67200e+03 5.06000e+03

1118 8.84800e+03 7.28200e+03

1119 8.84800e+03 7.83200e+03

1120 3.08800e+03 1.42120e+04

1121 3.34400e+03 5.17000e+03

1122 3.18400e+03 4.18000e+03

1123 3.18400e+03 5.17000e+03

1124 2.35200e+03 4.73000e+03

1125 8.88000e+03 1.35080e+04

1126 1.32960e+04 1.05160e+04

1127 1.32960e+04 1.32880e+04

1128 1.33280e+04 5.87400e+03

1129 1.72320e+04 1.41680e+04

1130 1.73120e+04 1.41680e+04

1131 1.74240e+04 1.41680e+04

1132 1.80800e+04 1.41680e+04

1133 1.81600e+04 1.41680e+04

1134 1.82400e+04 1.41680e+04

1135 1.83360e+04 1.41680e+04

1136 1.86400e+04 1.41680e+04

1137 1.33920e+04 1.32880e+04

1138 1.35840e+04 1.32880e+04

1139 1.40320e+04 1.32880e+04

1140 1.46080e+04 1.32880e+04

1141 1.57600e+04 1.32880e+04

1142 1.58240e+04 1.32880e+04

1143 1.59200e+04 1.32880e+04

1144 1.60320e+04 1.32880e+04

1145 1.67040e+04 1.32880e+04

1146 1.69440e+04 1.32880e+04

1147 1.70720e+04 1.32880e+04

1148 1.72320e+04 1.32880e+04

1149 1.72640e+04 4.29000e+03

1150 1.59200e+04 1.02960e+04

1151 1.60640e+04 1.02960e+04

1152 9.71200e+03 1.35080e+04

1153 1.73280e+04 8.97600e+03

1154 1.79680e+04 9.76800e+03

1155 1.81920e+04 9.76800e+03

1156 1.87040e+04 9.76800e+03

1157 1.89280e+04 8.66800e+03

1158 1.32320e+04 5.87400e+03

1159 1.40320e+04 1.05160e+04

1160 1.35840e+04 1.05160e+04

1161 1.46720e+04 5.87400e+03

1162 1.33920e+04 5.87400e+03

1163 1.33920e+04 1.05160e+04

1164 5.60000e+03 4.79600e+03

1165 1.74400e+04 4.40000e+03

1166 1.88800e+03 5.50000e+03

1167 2.12800e+03 6.16000e+03

1168 2.12800e+03 9.76800e+03

1169 2.06400e+03 6.16000e+03

1170 2.48000e+03 9.76800e+03

1171 2.48000e+03 1.02960e+04

1172 2.16000e+03 4.84000e+03

1173 2.06400e+03 9.76800e+03

1174 3.74400e+03 5.28000e+03

1175 1.86400e+04 1.04280e+04

1176 1.87040e+04 8.66800e+03

1177 1.56960e+04 5.76400e+03

1178 9.20000e+03 7.39200e+03

1179 1.58240e+04 5.76400e+03

1180 8.01600e+03 4.90600e+03

1181 9.04000e+03 4.79600e+03

1182 9.10400e+03 4.79600e+03

1183 1.81920e+04 8.66800e+03

1184 1.90240e+04 8.66800e+03

1185 9.20000e+03 7.83200e+03

1186 6.32000e+03 9.02000e+03

1187 1.82240e+04 4.21300e+03

1188 1.49440e+04 1.02080e+04

1189 1.02400e+03 5.80800e+03

1190 5.87200e+03 9.32800e+03

1191 2.62400e+03 5.80800e+03

1192 8.08000e+03 9.46000e+03

1193 4.84800e+03 1.45200e+04

1194 6.22400e+03 1.45200e+04

1195 6.80000e+03 1.37500e+04

1196 6.80000e+03 1.26940e+04

1197 1.05920e+04 1.17040e+04

1198 1.20160e+04 1.28480e+04

1199 9.36000e+03 1.45200e+04

1200 1.14400e+04 1.45200e+04

1201 6.62400e+03 9.68000e+03

1202 6.04800e+03 4.40000e+03

1203 3.04000e+02 4.21300e+03

1204 6.88000e+02 1.44100e+04

1205 7.63200e+03 9.68000e+03

1206 5.60000e+02 4.09200e+03

1207 7.52000e+02 4.09200e+03

1208 6.99200e+03 1.45200e+04

1209 7.40800e+03 1.45200e+04

1210 8.35200e+03 9.68000e+03

1211 1.47200e+04 1.02080e+04

1212 1.27360e+04 9.98800e+03

1213 2.81600e+03 9.46000e+03

1214 8.16000e+03 9.68000e+03

1215 1.26080e+04 8.49200e+03

1216 1.16640e+04 9.76800e+03

1217 1.44960e+04 9.10800e+03

1218 6.08000e+02 4.70800e+03

1219 1.24800e+04 1.07360e+04

1220 1.66400e+04 7.70000e+03

1221 1.43840e+04 1.02080e+04

1222 7.71200e+03 9.68000e+03

1223 1.47840e+04 1.02080e+04

1224 1.65120e+04 1.10440e+04

1225 1.53920e+04 9.54800e+03

1226 5.71200e+03 4.09200e+03

1227 5.84000e+03 4.09200e+03

1228 6.09600e+03 4.09200e+03

1229 6.68800e+03 1.19240e+04

1230 1.59520e+04 1.42560e+04

1231 4.56000e+03 4.09200e+03

1232 4.78400e+03 4.09200e+03

1233 8.41600e+03 9.90000e+03

1234 6.12800e+03 4.09200e+03

1235 6.57600e+03 4.09200e+03

1236 1.55680e+04 9.98800e+03

1237 9.44000e+02 1.45200e+04

1238 2.16000e+03 1.45200e+04

1239 1.59840e+04 1.41460e+04

1240 1.42240e+04 4.70800e+03

1241 1.48320e+04 4.70800e+03

1242 1.49920e+04 4.70800e+03

1243 1.53760e+04 4.70800e+03

1244 1.61760e+04 4.70800e+03

1245 1.61760e+04 5.47800e+03

1246 1.65600e+04 4.70800e+03

1247 1.67200e+04 4.70800e+03

1248 1.68480e+04 4.70800e+03

1249 1.29440e+04 5.23600e+03

1250 1.43520e+04 5.10400e+03

1251 1.63040e+04 5.74200e+03

1252 2.44800e+03 5.50000e+03

1253 3.02400e+03 9.46000e+03

1254 8.83200e+03 9.68000e+03

1255 1.09920e+04 9.15200e+03

1256 3.37600e+03 1.44100e+04

1257 1.33120e+04 1.02080e+04

1258 1.71360e+04 1.42560e+04

1259 1.72640e+04 1.35960e+04

1260 1.31840e+04 7.92000e+03

1261 1.67360e+04 7.70000e+03

1262 1.59680e+04 9.98800e+03

1263 1.55200e+04 9.54800e+03

1264 2.05000e+02 1.39920e+04

1265 1.60320e+04 1.05160e+04

1266 1.60640e+04 1.08240e+04

1267 1.40480e+04 9.54800e+03

1268 1.46400e+04 1.02080e+04

1269 5.23200e+03 4.22400e+03

1270 5.23200e+03 4.64200e+03

1271 6.99200e+03 4.70800e+03

1272 1.23040e+04 4.22400e+03

1273 1.23040e+04 4.62000e+03

1274 1.39040e+04 4.70800e+03

1275 3.36000e+02 4.21300e+03

1276 3.36000e+02 4.59800e+03

1277 3.79200e+03 4.46600e+03

1278 3.79200e+03 5.10400e+03

1279 8.80000e+02 4.09200e+03

1280 2.22400e+03 4.09200e+03

1281 2.60800e+03 4.09200e+03

1282 3.44000e+03 4.09200e+03

1283 1.78880e+04 8.88800e+03

1284 1.12320e+04 9.15200e+03

1285 1.81440e+04 9.98800e+03

1286 1.58560e+04 5.01600e+03

1287 1.58560e+04 5.58800e+03

1288 7.15200e+03 4.70800e+03

1289 7.15200e+03 4.88400e+03

1290 7.28000e+03 4.70800e+03

1291 7.29600e+03 4.79600e+03

1292 7.31200e+03 4.70800e+03

1293 7.56800e+03 4.70800e+03

1294 8.62400e+03 4.70800e+03

1295 8.91200e+03 4.70800e+03

1296 9.23200e+03 4.70800e+03

1297 9.52000e+03 4.70800e+03

1298 1.05760e+04 4.70800e+03

1299 1.08640e+04 4.70800e+03

1300 7.69600e+03 5.10400e+03

1301 9.07200e+03 5.01600e+03

1302 9.18400e+03 5.01600e+03

1303 1.09920e+04 4.70800e+03

1304 1.11200e+04 4.70800e+03

EOF
