# Supplementary material for: A Discrete Fruit Fly Optimization Algorithm for the Traveling Salesman Problem
Source: PLoS One. 2016 Nov 3;11(11):e0165804. doi: 10.1371/journal.pone.0165804 (PMC5094794; doi:10.1371/journal.pone.0165804)
Supplement: S1 File — (ZIP) [file pone.0165804.s001.zip › TSP instances/rl5915.tsp]

NAME : rl5915

COMMENT : 5915-city TSP (Reinelt)

TYPE : TSP

DIMENSION : 5915

EDGE_WEIGHT_TYPE : EUC_2D

NODE_COORD_SECTION

1 1.81920e+04 8.95400e+03

2 1.81920e+04 9.85600e+03

3 1.81920e+04 1.13190e+04

4 1.82720e+04 8.62400e+03

5 1.84160e+04 7.34800e+03

6 1.84160e+04 8.29400e+03

7 1.20000e+03 7.37000e+03

8 1.20000e+03 8.18400e+03

9 1.20000e+03 1.09120e+04

10 1.20000e+03 1.14400e+04

11 1.79040e+04 5.72000e+02

12 1.79040e+04 2.68400e+03

13 1.79040e+04 6.90800e+03

14 1.79040e+04 7.34800e+03

15 1.79040e+04 8.62400e+03

16 8.27200e+03 3.08000e+02

17 8.27200e+03 2.06800e+03

18 8.27200e+03 2.50800e+03

19 8.27200e+03 3.08000e+03

20 8.27200e+03 3.60800e+03

21 8.27200e+03 5.30200e+03

22 8.33600e+03 7.26000e+03

23 8.46400e+03 7.26000e+03

24 8.49600e+03 9.54800e+03

25 8.49600e+03 1.05820e+04

26 8.49600e+03 1.14400e+04

27 1.58880e+04 9.06400e+03

28 1.58880e+04 9.50400e+03

29 1.58880e+04 1.02520e+04

30 1.58880e+04 1.10000e+04

31 1.59360e+04 8.18400e+03

32 1.60480e+04 8.18400e+03

33 1.62080e+04 8.18400e+03

34 1.63360e+04 5.72000e+02

35 1.63360e+04 1.01200e+03

36 1.63360e+04 1.45200e+03

37 1.63360e+04 2.99200e+03

38 1.63360e+04 4.81800e+03

39 1.63360e+04 6.02800e+03

40 1.63360e+04 7.34800e+03

41 1.04000e+03 7.37000e+03

42 1.04000e+03 8.18400e+03

43 1.04000e+03 1.09120e+04

44 1.04000e+03 1.14400e+04

45 4.46400e+03 3.08000e+02

46 4.64000e+03 3.08000e+02

47 4.81600e+03 3.08000e+02

48 4.94400e+03 3.08000e+02

49 5.16800e+03 3.08000e+02

50 5.44000e+03 3.08000e+02

51 5.61600e+03 3.08000e+02

52 5.72800e+03 3.08000e+02

53 5.80800e+03 3.08000e+03

54 5.80800e+03 3.60800e+03

55 5.80800e+03 4.66400e+03

56 5.80800e+03 5.36800e+03

57 5.80800e+03 6.07200e+03

58 5.80800e+03 7.12800e+03

59 5.93600e+03 9.65800e+03

60 5.93600e+03 1.12860e+04

61 1.68480e+04 5.72000e+02

62 1.68480e+04 1.45200e+03

63 1.68480e+04 2.99200e+03

64 1.68480e+04 4.70800e+03

65 1.68480e+04 6.02800e+03

66 1.68480e+04 7.34800e+03

67 1.68480e+04 8.51400e+03

68 1.68480e+04 9.28400e+03

69 1.68480e+04 9.92200e+03

70 1.68480e+04 1.11980e+04

71 8.24000e+03 7.48000e+03

72 8.40000e+03 9.54800e+03

73 8.40000e+03 1.05820e+04

74 8.40000e+03 1.14400e+04

75 1.52000e+03 9.15200e+03

76 1.52000e+03 1.09120e+04

77 1.52000e+03 1.14400e+04

78 1.58400e+03 6.44600e+03

79 1.58400e+03 7.59000e+03

80 1.58400e+03 8.29400e+03

81 5.16800e+03 1.14400e+04

82 5.28000e+03 1.14400e+04

83 5.45600e+03 1.14400e+04

84 5.58400e+03 1.14400e+04

85 5.71200e+03 1.14400e+04

86 2.67200e+03 6.33600e+03

87 2.78400e+03 6.55600e+03

88 2.97600e+03 6.55600e+03

89 3.10400e+03 6.55600e+03

90 3.26400e+03 6.55600e+03

91 3.36000e+03 6.55600e+03

92 3.60000e+03 6.55600e+03

93 3.85600e+03 6.55600e+03

94 3.92000e+03 6.55600e+03

95 4.01600e+03 6.55600e+03

96 4.14400e+03 6.55600e+03

97 4.20800e+03 6.55600e+03

98 4.35200e+03 6.55600e+03

99 4.46400e+03 6.55600e+03

100 4.56000e+03 6.55600e+03

101 4.68800e+03 6.55600e+03

102 4.72000e+03 7.26000e+03

103 4.72000e+03 8.14000e+03

104 4.72000e+03 9.70200e+03

105 4.72000e+03 1.05820e+04

106 4.72000e+03 1.11320e+04

107 1.70080e+04 5.72000e+02

108 1.70080e+04 1.45200e+03

109 1.70080e+04 2.99200e+03

110 1.70080e+04 5.87400e+03

111 1.70080e+04 7.34800e+03

112 1.70720e+04 8.09600e+03

113 1.71360e+04 8.09600e+03

114 1.72800e+04 8.09600e+03

115 1.74560e+04 8.09600e+03

116 1.75200e+04 8.40400e+03

117 1.75200e+04 8.95400e+03

118 1.75200e+04 1.01420e+04

119 1.75200e+04 1.13190e+04

120 8.80000e+02 7.37000e+03

121 8.80000e+02 8.18400e+03

122 8.80000e+02 1.14400e+04

123 4.14400e+03 4.84000e+03

124 4.14400e+03 7.70000e+03

125 4.30400e+03 8.36000e+03

126 4.41600e+03 8.36000e+03

127 4.57600e+03 8.36000e+03

128 4.65600e+03 8.36000e+03

129 4.86400e+03 8.36000e+03

130 5.04000e+03 8.36000e+03

131 5.29600e+03 8.36000e+03

132 5.45600e+03 8.84400e+03

133 5.45600e+03 9.81200e+03

134 5.52000e+03 3.60800e+03

135 5.52000e+03 4.66400e+03

136 5.52000e+03 5.36800e+03

137 5.52000e+03 5.91800e+03

138 5.52000e+03 6.93000e+03

139 1.65600e+04 8.95400e+03

140 1.65600e+04 9.92200e+03

141 1.65920e+04 5.72000e+02

142 1.65920e+04 1.45200e+03

143 1.65920e+04 2.99200e+03

144 1.65920e+04 4.81800e+03

145 1.65920e+04 6.13800e+03

146 1.65920e+04 7.34800e+03

147 7.72800e+03 7.74400e+03

148 7.72800e+03 9.54800e+03

149 7.72800e+03 1.08460e+04

150 7.79200e+03 7.04000e+03

151 7.85600e+03 7.04000e+03

152 7.95200e+03 7.04000e+03

153 8.01600e+03 3.08000e+02

154 8.01600e+03 2.06800e+03

155 8.01600e+03 2.50800e+03

156 8.01600e+03 3.08000e+03

157 8.01600e+03 3.60800e+03

158 8.01600e+03 4.26800e+03

159 8.01600e+03 5.85200e+03

160 1.62720e+04 9.06400e+03

161 1.62720e+04 9.50400e+03

162 1.62720e+04 9.92200e+03

163 1.62720e+04 1.10000e+04

164 1.66400e+04 8.84400e+03

165 1.67200e+04 8.84400e+03

166 1.67840e+04 6.02800e+03

167 1.67840e+04 7.34800e+03

168 1.67840e+04 8.51400e+03

169 4.64000e+02 1.14400e+04

170 5.28000e+02 8.18400e+03

171 6.40000e+02 8.18400e+03

172 7.84000e+02 7.37000e+03

173 7.84000e+02 7.96400e+03

174 7.66400e+03 6.44600e+03

175 7.66400e+03 8.07400e+03

176 7.66400e+03 9.54800e+03

177 7.66400e+03 1.08460e+04

178 7.72800e+03 3.08000e+02

179 7.72800e+03 2.06800e+03

180 7.72800e+03 2.50800e+03

181 7.72800e+03 3.08000e+03

182 7.72800e+03 3.60800e+03

183 7.72800e+03 4.04800e+03

184 7.72800e+03 4.48800e+03

185 5.23200e+03 3.60800e+03

186 5.23200e+03 4.66400e+03

187 5.23200e+03 5.36800e+03

188 5.23200e+03 5.91800e+03

189 5.23200e+03 6.77600e+03

190 5.52000e+03 7.92000e+03

191 3.85600e+03 7.48000e+03

192 3.92000e+03 7.92000e+03

193 4.01600e+03 7.92000e+03

194 4.17600e+03 9.15200e+03

195 4.17600e+03 9.92200e+03

196 4.17600e+03 1.04720e+04

197 4.17600e+03 1.09120e+04

198 4.17600e+03 1.14400e+04

199 5.98400e+03 7.48000e+02

200 6.09600e+03 3.08000e+03

201 6.09600e+03 3.60800e+03

202 6.09600e+03 4.66400e+03

203 6.16000e+03 5.36800e+03

204 6.22400e+03 5.36800e+03

205 6.32000e+03 5.36800e+03

206 6.49600e+03 5.36800e+03

207 6.60800e+03 5.69800e+03

208 6.60800e+03 6.33600e+03

209 6.60800e+03 7.50200e+03

210 6.60800e+03 9.06400e+03

211 6.60800e+03 1.01420e+04

212 6.60800e+03 1.10220e+04

213 1.72000e+04 5.87400e+03

214 1.72000e+04 7.34800e+03

215 1.72000e+04 9.28400e+03

216 1.72000e+04 9.92200e+03

217 1.72000e+04 1.11980e+04

218 1.72960e+04 5.19200e+03

219 1.74400e+04 5.19200e+03

220 1.75680e+04 5.19200e+03

221 1.76160e+04 5.72000e+02

222 1.76160e+04 2.99200e+03

223 7.24800e+03 1.03620e+04

224 7.24800e+03 1.12860e+04

225 7.37600e+03 3.08000e+02

226 7.37600e+03 9.68000e+02

227 7.37600e+03 2.06800e+03

228 7.37600e+03 2.50800e+03

229 7.37600e+03 3.08000e+03

230 7.37600e+03 3.60800e+03

231 7.37600e+03 4.48800e+03

232 7.37600e+03 5.58800e+03

233 7.37600e+03 6.55600e+03

234 7.37600e+03 7.74400e+03

235 1.80800e+03 6.44600e+03

236 1.84000e+03 7.43600e+03

237 1.84000e+03 8.40400e+03

238 1.84000e+03 9.04200e+03

239 1.84000e+03 1.09120e+04

240 1.84000e+03 1.14400e+04

241 1.22720e+04 9.87800e+03

242 1.24640e+04 9.06400e+03

243 1.25920e+04 9.06400e+03

244 1.27360e+04 9.06400e+03

245 1.28480e+04 9.02000e+02

246 1.28480e+04 1.98000e+03

247 1.28480e+04 2.64000e+03

248 1.28480e+04 3.16800e+03

249 1.28480e+04 3.60800e+03

250 1.28480e+04 4.15800e+03

251 1.28480e+04 5.36800e+03

252 1.28480e+04 6.55600e+03

253 1.28480e+04 6.99600e+03

254 1.28480e+04 8.00800e+03

255 1.28480e+04 8.84400e+03

256 1.64800e+03 8.40400e+03

257 1.64800e+03 9.15200e+03

258 1.64800e+03 1.09120e+04

259 1.64800e+03 1.14400e+04

260 1.68000e+03 6.44600e+03

261 1.68000e+03 7.59000e+03

262 6.25600e+03 9.65800e+03

263 6.25600e+03 1.10220e+04

264 1.69760e+04 8.51400e+03

265 1.69760e+04 9.28400e+03

266 1.69760e+04 9.92200e+03

267 1.69760e+04 1.11980e+04

268 1.70720e+04 5.72000e+03

269 1.71360e+04 5.72000e+03

270 1.74400e+04 5.72000e+03

271 1.76000e+04 5.72000e+03

272 1.16000e+04 5.72000e+02

273 1.16000e+04 1.76000e+03

274 1.16000e+04 3.38800e+03

275 1.16000e+04 5.25800e+03

276 1.16000e+04 6.55600e+03

277 1.16000e+04 6.99600e+03

278 1.16000e+04 7.89800e+03

279 1.16320e+04 8.60200e+03

280 1.16320e+04 9.28400e+03

281 1.16320e+04 1.02080e+04

282 1.73760e+04 1.01420e+04

283 1.77280e+04 1.01420e+04

284 1.84160e+04 1.01420e+04

285 1.86080e+04 1.01420e+04

286 1.87040e+04 1.01420e+04

287 1.88640e+04 1.01420e+04

288 1.89920e+04 1.01420e+04

289 1.90880e+04 1.01420e+04

290 6.22400e+03 9.68000e+02

291 6.22400e+03 3.08000e+03

292 6.22400e+03 3.60800e+03

293 6.22400e+03 4.66400e+03

294 6.40000e+03 1.09120e+04

295 6.76800e+03 1.09120e+04

296 6.86400e+03 1.12860e+04

297 1.93600e+03 6.33600e+03

298 1.93600e+03 7.43600e+03

299 1.96800e+03 8.40400e+03

300 1.96800e+03 9.15200e+03

301 1.96800e+03 1.09120e+04

302 1.96800e+03 1.14400e+04

303 3.98400e+03 8.71200e+03

304 4.30400e+03 8.93200e+03

305 4.41600e+03 8.93200e+03

306 4.49600e+03 1.08020e+04

307 1.54400e+04 1.23200e+03

308 1.54400e+04 3.60800e+03

309 1.54400e+04 4.18000e+03

310 1.54400e+04 4.81800e+03

311 1.55360e+04 5.80800e+03

312 1.56480e+04 5.80800e+03

313 1.57600e+04 5.80800e+03

314 1.58400e+04 5.80800e+03

315 1.59360e+04 5.80800e+03

316 1.60480e+04 5.80800e+03

317 1.62080e+04 5.80800e+03

318 5.58400e+03 1.02520e+04

319 5.72800e+03 1.02520e+04

320 6.00000e+03 1.02520e+04

321 6.06400e+03 1.02520e+04

322 6.16000e+03 1.02520e+04

323 6.32000e+03 9.68000e+02

324 6.32000e+03 3.08000e+03

325 6.32000e+03 3.60800e+03

326 6.32000e+03 4.66400e+03

327 6.38400e+03 9.54800e+03

328 6.38400e+03 1.04720e+04

329 1.67200e+04 1.11980e+04

330 1.70880e+04 1.11980e+04

331 1.73760e+04 1.11980e+04

332 1.77280e+04 1.11980e+04

333 1.84160e+04 1.11980e+04

334 1.86080e+04 1.11980e+04

335 1.87040e+04 1.11980e+04

336 1.88480e+04 1.11980e+04

337 1.52800e+04 5.72000e+02

338 1.52800e+04 1.23200e+03

339 1.52800e+04 3.60800e+03

340 1.52800e+04 4.18000e+03

341 1.52800e+04 4.81800e+03

342 1.52800e+04 6.13800e+03

343 1.52800e+04 7.34800e+03

344 1.52800e+04 8.22800e+03

345 1.52800e+04 9.06400e+03

346 1.52800e+04 9.50400e+03

347 1.52800e+04 1.02520e+04

348 1.52800e+04 1.10000e+04

349 3.47200e+03 7.92000e+03

350 3.47200e+03 8.71200e+03

351 3.47200e+03 9.37200e+03

352 3.47200e+03 1.04720e+04

353 3.47200e+03 1.09120e+04

354 3.47200e+03 1.14400e+04

355 2.08000e+02 1.14400e+04

356 4.32000e+02 7.96400e+03

357 9.44000e+02 7.96400e+03

358 1.10400e+03 7.37000e+03

359 1.42400e+03 6.44600e+03

360 1.42400e+03 7.37000e+03

361 1.42400e+03 8.29400e+03

362 1.00960e+04 4.37800e+03

363 1.00960e+04 5.47800e+03

364 1.00960e+04 6.55600e+03

365 1.00960e+04 7.48000e+03

366 1.00960e+04 8.00800e+03

367 1.00960e+04 8.60200e+03

368 1.00960e+04 9.28400e+03

369 1.00960e+04 1.03180e+04

370 1.00960e+04 1.14400e+04

371 1.02560e+04 3.60800e+03

372 1.03360e+04 3.60800e+03

373 1.04480e+04 3.60800e+03

374 1.05440e+04 3.60800e+03

375 1.06080e+04 3.60800e+03

376 1.06720e+04 3.60800e+03

377 1.07520e+04 3.60800e+03

378 1.08640e+04 3.60800e+03

379 1.09920e+04 3.60800e+03

380 1.10880e+04 3.60800e+03

381 1.11680e+04 3.60800e+03

382 1.12800e+04 3.60800e+03

383 1.14080e+04 3.60800e+03

384 6.88000e+02 7.37000e+03

385 6.88000e+02 1.14400e+04

386 6.16000e+03 9.68000e+02

387 6.49600e+03 9.68000e+02

388 6.59200e+03 9.68000e+02

389 6.73600e+03 9.68000e+02

390 6.84800e+03 9.68000e+02

391 6.94400e+03 9.68000e+02

392 7.10400e+03 9.68000e+02

393 7.23200e+03 9.68000e+02

394 7.55200e+03 9.68000e+02

395 7.60000e+03 3.08000e+02

396 7.60000e+03 2.06800e+03

397 7.60000e+03 2.50800e+03

398 7.60000e+03 3.08000e+03

399 7.60000e+03 3.60800e+03

400 7.60000e+03 4.04800e+03

401 7.60000e+03 4.48800e+03

402 7.63200e+03 5.14800e+03

403 7.79200e+03 5.14800e+03

404 7.85600e+03 5.14800e+03

405 7.92000e+03 5.14800e+03

406 8.11200e+03 5.14800e+03

407 8.38400e+03 5.14800e+03

408 8.46400e+03 5.14800e+03

409 8.62400e+03 5.14800e+03

410 8.80000e+03 5.14800e+03

411 8.91200e+03 5.14800e+03

412 9.21600e+03 5.14800e+03

413 9.50400e+03 5.14800e+03

414 9.61600e+03 5.14800e+03

415 9.74400e+03 5.14800e+03

416 9.88800e+03 5.14800e+03

417 9.93600e+03 6.55600e+03

418 9.93600e+03 7.48000e+03

419 9.93600e+03 8.38200e+03

420 9.93600e+03 9.28400e+03

421 9.93600e+03 1.14400e+04

422 1.00320e+04 5.72000e+02

423 1.00320e+04 1.45200e+03

424 1.00320e+04 2.72800e+03

425 6.49600e+03 7.08400e+03

426 6.73600e+03 7.08400e+03

427 6.76800e+03 9.06400e+03

428 6.76800e+03 1.01420e+04

429 9.93600e+03 5.72000e+02

430 9.93600e+03 1.45200e+03

431 5.20000e+03 1.00320e+04

432 7.40800e+03 1.03620e+04

433 7.56800e+03 1.06920e+04

434 7.85600e+03 1.06920e+04

435 7.93600e+03 1.06920e+04

436 8.03200e+03 1.06920e+04

437 8.14400e+03 1.06920e+04

438 8.22400e+03 1.06920e+04

439 8.32000e+03 1.06920e+04

440 8.78400e+03 1.06920e+04

441 8.97600e+03 1.06920e+04

442 9.40800e+03 1.06920e+04

443 1.02880e+04 1.06920e+04

444 1.04000e+04 1.06920e+04

445 1.05600e+04 1.06920e+04

446 1.07040e+04 1.06920e+04

447 1.08640e+04 1.06920e+04

448 1.09600e+04 1.06920e+04

449 1.11360e+04 1.06920e+04

450 1.12640e+04 1.06920e+04

451 1.13920e+04 1.06920e+04

452 1.14720e+04 1.06920e+04

453 1.15680e+04 1.06920e+04

454 4.88000e+03 9.21800e+03

455 4.88000e+03 1.00320e+04

456 4.88000e+03 1.05820e+04

457 4.88000e+03 1.11320e+04

458 4.94400e+03 3.60800e+03

459 4.94400e+03 4.66400e+03

460 4.94400e+03 5.36800e+03

461 4.94400e+03 5.91800e+03

462 4.94400e+03 6.77600e+03

463 4.94400e+03 7.43600e+03

464 6.94400e+03 3.08000e+02

465 7.10400e+03 3.08000e+02

466 7.23200e+03 3.08000e+02

467 7.79200e+03 3.08000e+02

468 7.85600e+03 3.08000e+02

469 7.92000e+03 3.08000e+02

470 8.12800e+03 3.08000e+02

471 8.38400e+03 3.08000e+02

472 8.46400e+03 3.08000e+02

473 8.52800e+03 3.08000e+02

474 8.59200e+03 3.08000e+02

475 8.68800e+03 3.08000e+02

476 8.80000e+03 3.08000e+02

477 8.91200e+03 3.08000e+02

478 9.00800e+03 3.08000e+02

479 9.10400e+03 3.08000e+02

480 9.20000e+03 3.08000e+02

481 9.23200e+03 1.45200e+03

482 9.23200e+03 2.28800e+03

483 9.23200e+03 3.38800e+03

484 9.34400e+03 7.26000e+03

485 9.45600e+03 8.60200e+03

486 9.45600e+03 1.14400e+04

487 3.56800e+03 7.92000e+03

488 3.66400e+03 7.92000e+03

489 3.72800e+03 7.92000e+03

490 8.24000e+03 9.54800e+03

491 8.24000e+03 1.14400e+04

492 9.37600e+03 6.77600e+03

493 9.77600e+03 5.72000e+02

494 9.77600e+03 1.45200e+03

495 9.77600e+03 2.50800e+03

496 9.77600e+03 3.38800e+03

497 6.99200e+03 7.85400e+03

498 6.99200e+03 9.17400e+03

499 6.99200e+03 9.81200e+03

500 6.99200e+03 1.03620e+04

501 7.05600e+03 2.06800e+03

502 7.05600e+03 3.08000e+03

503 7.05600e+03 3.60800e+03

504 7.05600e+03 4.66400e+03

505 7.05600e+03 5.58800e+03

506 7.05600e+03 6.55600e+03

507 1.45120e+04 6.82000e+02

508 1.46400e+04 3.60800e+03

509 1.46400e+04 4.04800e+03

510 1.46400e+04 4.59800e+03

511 1.46400e+04 6.13800e+03

512 1.46400e+04 7.56800e+03

513 1.46400e+04 8.22800e+03

514 1.46400e+04 9.06400e+03

515 1.46400e+04 9.50400e+03

516 1.46400e+04 1.02520e+04

517 1.46400e+04 1.10000e+04

518 1.47680e+04 1.01200e+03

519 1.48480e+04 1.01200e+03

520 1.49600e+04 1.01200e+03

521 1.53760e+04 1.01200e+03

522 1.55360e+04 1.01200e+03

523 1.56640e+04 1.01200e+03

524 1.57600e+04 1.01200e+03

525 1.58400e+04 1.01200e+03

526 1.59360e+04 1.01200e+03

527 1.60480e+04 1.01200e+03

528 1.62080e+04 1.01200e+03

529 1.64640e+04 1.01200e+03

530 1.65280e+04 5.72000e+02

531 1.47360e+04 6.13800e+03

532 1.47360e+04 7.56800e+03

533 1.47360e+04 8.22800e+03

534 1.47360e+04 9.06400e+03

535 1.47360e+04 9.50400e+03

536 1.47360e+04 1.02520e+04

537 1.47360e+04 1.08900e+04

538 1.47680e+04 4.92800e+03

539 1.48800e+04 4.92800e+03

540 1.49760e+04 4.92800e+03

541 1.53760e+04 4.92800e+03

542 1.55360e+04 4.92800e+03

543 1.56480e+04 4.92800e+03

544 1.57600e+04 4.92800e+03

545 1.58400e+04 4.92800e+03

546 1.59360e+04 4.92800e+03

547 1.60480e+04 4.92800e+03

548 1.62080e+04 4.92800e+03

549 1.64640e+04 4.92800e+03

550 1.67040e+04 4.92800e+03

551 1.38080e+04 6.02800e+03

552 1.38080e+04 6.77600e+03

553 1.38080e+04 7.78800e+03

554 1.38080e+04 8.22800e+03

555 1.38080e+04 9.50400e+03

556 1.38080e+04 1.03620e+04

557 1.38080e+04 1.11100e+04

558 1.40320e+04 4.70800e+03

559 1.41440e+04 4.70800e+03

560 1.43200e+04 4.70800e+03

561 1.44640e+04 4.70800e+03

562 1.69440e+04 4.70800e+03

563 3.66400e+03 8.71200e+03

564 3.72800e+03 9.28400e+03

565 3.76000e+03 9.70200e+03

566 3.76000e+03 1.04720e+04

567 3.76000e+03 1.09120e+04

568 3.76000e+03 1.14400e+04

569 3.60000e+03 8.71200e+03

570 3.60000e+03 9.48200e+03

571 4.04800e+03 9.81200e+03

572 4.33600e+03 9.81200e+03

573 4.57600e+03 9.81200e+03

574 4.65600e+03 9.81200e+03

575 4.97600e+03 8.84400e+03

576 8.97600e+03 8.11800e+03

577 8.97600e+03 9.39400e+03

578 8.97600e+03 1.14400e+04

579 1.01760e+04 6.55600e+03

580 1.03040e+04 6.55600e+03

581 1.04480e+04 6.55600e+03

582 1.05760e+04 6.55600e+03

583 1.07360e+04 6.55600e+03

584 1.08320e+04 6.55600e+03

585 1.08960e+04 6.55600e+03

586 1.09760e+04 6.55600e+03

587 1.10880e+04 6.55600e+03

588 1.11680e+04 6.55600e+03

589 1.12640e+04 6.55600e+03

590 1.14240e+04 6.55600e+03

591 1.15360e+04 6.55600e+03

592 1.16640e+04 6.55600e+03

593 1.17280e+04 6.55600e+03

594 1.17920e+04 6.55600e+03

595 1.18720e+04 6.55600e+03

596 1.19680e+04 6.55600e+03

597 1.21120e+04 6.55600e+03

598 1.22720e+04 6.55600e+03

599 1.24480e+04 6.55600e+03

600 1.26080e+04 6.55600e+03

601 1.27360e+04 6.55600e+03

602 1.30080e+04 6.55600e+03

603 1.30720e+04 1.01200e+03

604 1.30720e+04 1.98000e+03

605 1.30720e+04 2.64000e+03

606 1.30720e+04 3.60800e+03

607 1.30720e+04 4.26800e+03

608 1.30720e+04 5.36800e+03

609 1.31680e+04 5.72000e+02

610 1.32640e+04 5.72000e+02

611 1.34080e+04 5.72000e+02

612 1.35680e+04 5.72000e+02

613 1.36960e+04 5.72000e+02

614 1.40160e+04 5.72000e+02

615 1.41600e+04 5.72000e+02

616 1.43200e+04 5.72000e+02

617 1.51200e+04 5.72000e+02

618 1.53760e+04 5.72000e+02

619 1.04800e+04 5.72000e+02

620 1.04800e+04 1.45200e+03

621 1.04800e+04 6.00600e+03

622 7.12000e+03 2.50800e+03

623 7.12000e+03 3.08000e+03

624 7.12000e+03 3.60800e+03

625 7.12000e+03 4.66400e+03

626 7.12000e+03 5.58800e+03

627 7.12000e+03 6.55600e+03

628 7.12000e+03 7.74400e+03

629 7.12000e+03 9.06400e+03

630 7.12000e+03 9.81200e+03

631 7.12000e+03 1.03620e+04

632 7.12000e+03 1.12860e+04

633 3.72800e+03 8.71200e+03

634 4.01600e+03 1.04720e+04

635 4.01600e+03 1.09120e+04

636 4.01600e+03 1.14400e+04

637 6.48000e+03 9.06400e+03

638 6.89600e+03 9.06400e+03

639 7.24800e+03 2.06800e+03

640 7.24800e+03 2.50800e+03

641 7.24800e+03 3.08000e+03

642 7.24800e+03 3.60800e+03

643 7.24800e+03 4.66400e+03

644 7.24800e+03 5.58800e+03

645 7.24800e+03 6.55600e+03

646 7.24800e+03 7.48000e+03

647 3.92000e+03 8.71200e+03

648 5.05600e+03 9.37200e+03

649 3.53600e+03 9.37200e+03

650 3.53600e+03 1.04720e+04

651 3.53600e+03 1.09120e+04

652 3.53600e+03 1.14400e+04

653 8.78400e+03 8.44800e+03

654 1.03040e+04 8.44800e+03

655 1.05600e+04 8.44800e+03

656 1.07040e+04 8.44800e+03

657 1.07680e+04 8.44800e+03

658 1.08480e+04 8.44800e+03

659 1.09760e+04 8.44800e+03

660 1.11200e+04 8.44800e+03

661 1.12640e+04 8.44800e+03

662 1.15520e+04 8.44800e+03

663 1.17600e+04 8.44800e+03

664 1.18880e+04 8.44800e+03

665 1.20800e+04 8.44800e+03

666 1.22400e+04 8.44800e+03

667 1.27200e+04 5.72000e+02

668 1.27200e+04 1.98000e+03

669 1.27200e+04 3.71800e+03

670 1.27200e+04 5.36800e+03

671 1.27200e+04 6.99600e+03

672 2.80000e+03 7.32600e+03

673 2.92800e+03 7.70000e+03

674 2.99200e+03 7.70000e+03

675 3.10400e+03 7.70000e+03

676 3.26400e+03 7.70000e+03

677 4.20800e+03 7.70000e+03

678 8.11200e+03 2.06800e+03

679 8.11200e+03 2.50800e+03

680 8.11200e+03 3.08000e+03

681 8.11200e+03 3.60800e+03

682 8.11200e+03 4.26800e+03

683 8.11200e+03 7.48000e+03

684 9.58400e+03 2.72800e+03

685 9.58400e+03 3.38800e+03

686 9.84000e+03 2.28800e+03

687 1.14400e+04 2.28800e+03

688 1.17280e+04 2.28800e+03

689 1.18240e+04 2.28800e+03

690 1.19840e+04 2.28800e+03

691 1.21120e+04 2.28800e+03

692 1.22560e+04 2.28800e+03

693 1.23840e+04 2.28800e+03

694 1.24640e+04 2.28800e+03

695 1.24960e+04 5.72000e+02

696 1.24960e+04 1.23200e+03

697 1.26080e+04 1.01200e+03

698 5.58400e+03 7.92000e+03

699 5.68000e+03 7.92000e+03

700 5.76000e+03 7.92000e+03

701 6.89600e+03 7.92000e+03

702 7.56800e+03 7.92000e+03

703 8.14400e+03 7.92000e+03

704 8.20800e+03 7.92000e+03

705 9.13600e+03 7.59000e+03

706 1.05440e+04 6.11600e+03

707 1.10880e+04 6.11600e+03

708 1.11680e+04 6.11600e+03

709 1.12640e+04 6.11600e+03

710 1.13120e+04 5.72000e+02

711 1.13120e+04 1.49600e+03

712 1.13120e+04 5.25800e+03

713 1.07680e+04 5.72000e+02

714 1.07680e+04 1.34200e+03

715 1.07680e+04 4.48800e+03

716 1.07680e+04 5.03800e+03

717 1.07680e+04 5.58800e+03

718 1.07680e+04 6.99600e+03

719 1.07680e+04 9.28400e+03

720 1.07680e+04 9.87800e+03

721 5.58400e+03 8.84400e+03

722 5.61600e+03 3.08000e+03

723 6.16000e+03 3.08000e+03

724 6.49600e+03 3.08000e+03

725 6.60800e+03 3.08000e+03

726 6.73600e+03 3.08000e+03

727 6.84800e+03 3.08000e+03

728 6.94400e+03 3.08000e+03

729 7.79200e+03 3.08000e+03

730 7.85600e+03 3.08000e+03

731 7.92000e+03 3.08000e+03

732 8.38400e+03 3.08000e+03

733 8.46400e+03 3.08000e+03

734 8.56000e+03 3.08000e+03

735 8.68800e+03 3.08000e+03

736 8.80000e+03 3.08000e+03

737 8.91200e+03 3.08000e+03

738 9.00800e+03 3.08000e+03

739 8.68800e+03 2.28800e+03

740 8.46400e+03 6.11600e+03

741 8.52800e+03 2.06800e+03

742 8.52800e+03 2.50800e+03

743 8.52800e+03 3.60800e+03

744 8.46400e+03 2.06800e+03

745 8.46400e+03 2.50800e+03

746 8.46400e+03 3.60800e+03

747 1.74560e+04 5.72000e+02

748 1.74560e+04 2.99200e+03

749 1.74560e+04 7.23800e+03

750 1.17280e+04 2.94800e+03

751 1.18240e+04 2.94800e+03

752 1.19840e+04 2.94800e+03

753 1.21120e+04 2.94800e+03

754 1.22560e+04 2.94800e+03

755 1.23840e+04 2.94800e+03

756 1.24640e+04 2.94800e+03

757 1.25600e+04 5.72000e+02

758 1.25600e+04 1.98000e+03

759 1.25600e+04 2.72800e+03

760 1.75520e+04 7.23800e+03

761 1.76320e+04 8.18400e+03

762 1.77760e+04 8.18400e+03

763 1.80800e+04 8.18400e+03

764 1.82560e+04 9.06400e+03

765 1.04480e+04 1.00320e+04

766 1.05600e+04 1.00320e+04

767 1.07040e+04 1.00320e+04

768 1.08640e+04 1.00320e+04

769 1.09760e+04 1.00320e+04

770 1.11360e+04 1.00320e+04

771 1.17600e+04 1.00320e+04

772 1.18880e+04 1.00320e+04

773 1.20320e+04 1.00320e+04

774 1.21440e+04 1.00320e+04

775 1.28800e+04 1.00320e+04

776 1.30080e+04 1.00320e+04

777 1.31680e+04 1.00320e+04

778 1.33120e+04 1.00320e+04

779 1.34720e+04 1.00320e+04

780 1.35840e+04 1.00320e+04

781 1.36800e+04 3.60800e+03

782 1.36800e+04 4.26800e+03

783 1.36800e+04 6.02800e+03

784 1.36800e+04 6.77600e+03

785 1.36800e+04 8.00800e+03

786 1.36800e+04 9.50400e+03

787 1.77600e+04 6.90800e+03

788 1.80480e+04 6.90800e+03

789 1.81280e+04 7.34800e+03

790 1.26400e+04 3.38800e+03

791 1.27840e+04 2.64000e+03

792 1.27840e+04 3.16800e+03

793 1.09760e+04 8.00800e+03

794 1.10880e+04 8.00800e+03

795 1.12640e+04 8.00800e+03

796 1.16640e+04 8.00800e+03

797 1.17280e+04 8.00800e+03

798 1.17920e+04 8.00800e+03

799 1.18880e+04 8.00800e+03

800 1.29120e+04 8.00800e+03

801 1.30080e+04 8.00800e+03

802 1.31840e+04 8.00800e+03

803 1.33280e+04 8.00800e+03

804 1.34560e+04 8.00800e+03

805 1.35680e+04 8.00800e+03

806 8.40000e+03 2.06800e+03

807 8.40000e+03 2.50800e+03

808 8.40000e+03 3.60800e+03

809 9.32800e+03 1.45200e+03

810 9.52000e+03 1.45200e+03

811 9.63200e+03 1.45200e+03

812 9.84000e+03 1.45200e+03

813 1.01600e+04 1.45200e+03

814 1.02560e+04 1.45200e+03

815 1.03360e+04 1.45200e+03

816 1.05440e+04 1.45200e+03

817 1.06080e+04 1.45200e+03

818 1.06720e+04 1.45200e+03

819 1.08640e+04 1.45200e+03

820 1.09920e+04 1.45200e+03

821 1.10880e+04 1.45200e+03

822 1.11680e+04 1.45200e+03

823 1.23040e+04 5.72000e+02

824 1.48640e+04 3.60800e+03

825 1.48640e+04 4.04800e+03

826 1.48640e+04 6.13800e+03

827 1.48640e+04 7.56800e+03

828 1.48640e+04 8.22800e+03

829 1.48640e+04 9.06400e+03

830 1.48640e+04 9.50400e+03

831 1.48640e+04 1.02520e+04

832 1.48640e+04 1.08900e+04

833 7.79200e+03 2.06800e+03

834 7.79200e+03 2.50800e+03

835 7.79200e+03 3.60800e+03

836 7.79200e+03 4.04800e+03

837 7.79200e+03 4.48800e+03

838 7.79200e+03 6.44600e+03

839 1.53760e+04 3.60800e+03

840 1.53760e+04 4.18000e+03

841 1.53760e+04 6.13800e+03

842 1.53760e+04 7.34800e+03

843 6.86400e+03 2.06800e+03

844 6.86400e+03 3.60800e+03

845 6.86400e+03 4.77400e+03

846 6.92800e+03 5.36800e+03

847 1.05440e+04 5.36800e+03

848 1.06720e+04 5.36800e+03

849 1.07040e+04 9.28400e+03

850 1.24640e+04 1.10000e+04

851 1.25920e+04 1.10000e+04

852 1.27360e+04 1.10000e+04

853 1.28800e+04 1.10000e+04

854 1.30080e+04 1.10000e+04

855 1.31680e+04 1.10000e+04

856 1.33120e+04 1.10000e+04

857 1.34560e+04 1.10000e+04

858 1.35840e+04 1.10000e+04

859 1.41440e+04 1.10000e+04

860 1.42240e+04 1.10000e+04

861 1.43360e+04 1.10000e+04

862 1.44160e+04 1.10000e+04

863 1.49920e+04 1.10000e+04

864 1.54400e+04 1.10000e+04

865 1.56320e+04 1.10000e+04

866 1.57600e+04 1.10000e+04

867 1.58240e+04 1.10000e+04

868 1.61600e+04 1.10000e+04

869 1.64640e+04 1.10000e+04

870 1.59520e+04 5.72000e+02

871 1.59520e+04 1.45200e+03

872 1.60480e+04 2.99200e+03

873 1.62080e+04 2.99200e+03

874 1.64640e+04 2.99200e+03

875 1.67040e+04 2.99200e+03

876 1.70720e+04 2.99200e+03

877 1.71360e+04 2.99200e+03

878 1.72960e+04 2.99200e+03

879 1.56640e+04 5.72000e+02

880 1.56640e+04 3.60800e+03

881 1.56640e+04 4.18000e+03

882 1.56640e+04 7.34800e+03

883 1.56640e+04 7.78800e+03

884 1.56640e+04 9.06400e+03

885 1.56640e+04 9.50400e+03

886 1.56640e+04 1.02520e+04

887 1.64320e+04 1.45200e+03

888 8.14400e+03 9.54800e+03

889 8.14400e+03 1.14400e+04

890 9.61600e+03 5.72000e+02

891 1.21120e+04 5.72000e+02

892 1.21120e+04 3.93800e+03

893 1.21120e+04 5.25800e+03

894 8.30400e+03 9.54800e+03

895 8.30400e+03 1.14400e+04

896 1.29120e+04 8.84400e+03

897 1.30080e+04 8.84400e+03

898 1.31840e+04 8.84400e+03

899 1.33280e+04 8.84400e+03

900 1.34560e+04 8.84400e+03

901 1.35520e+04 3.60800e+03

902 1.35520e+04 4.37800e+03

903 1.35520e+04 5.36800e+03

904 1.35520e+04 6.02800e+03

905 1.35520e+04 6.77600e+03

906 1.19200e+04 6.99600e+03

907 1.19200e+04 9.28400e+03

908 1.19520e+04 5.72000e+02

909 1.19520e+04 3.93800e+03

910 1.19520e+04 5.25800e+03

911 1.03200e+04 5.72000e+02

912 1.04480e+04 1.14400e+04

913 1.18240e+04 5.72000e+02

914 1.18240e+04 3.93800e+03

915 1.18240e+04 5.25800e+03

916 1.26560e+04 5.36800e+03

917 5.00800e+03 1.06920e+04

918 5.00800e+03 1.11320e+04

919 1.31680e+04 1.98000e+03

920 1.31680e+04 2.64000e+03

921 1.31680e+04 3.60800e+03

922 1.31680e+04 4.37800e+03

923 1.31680e+04 5.47800e+03

924 1.32320e+04 6.02800e+03

925 1.33760e+04 6.02800e+03

926 1.34880e+04 6.02800e+03

927 1.40320e+04 6.02800e+03

928 1.41440e+04 6.02800e+03

929 1.42240e+04 6.02800e+03

930 1.43200e+04 6.02800e+03

931 1.44640e+04 6.02800e+03

932 1.49760e+04 6.02800e+03

933 1.67040e+04 6.02800e+03

934 3.28000e+03 1.09120e+04

935 3.28000e+03 1.14400e+04

936 6.73600e+03 3.08000e+02

937 6.73600e+03 2.06800e+03

938 6.73600e+03 3.60800e+03

939 6.73600e+03 4.77400e+03

940 6.73600e+03 5.69800e+03

941 6.73600e+03 6.33600e+03

942 8.78400e+03 1.14400e+04

943 1.02880e+04 1.14400e+04

944 1.05120e+04 1.14400e+04

945 1.17920e+04 6.99600e+03

946 8.72000e+03 4.15800e+03

947 6.80000e+03 5.80800e+03

948 6.80000e+03 6.33600e+03

949 6.91200e+03 6.55600e+03

950 7.85600e+03 6.55600e+03

951 8.89600e+03 6.55600e+03

952 8.94400e+03 2.28800e+03

953 8.94400e+03 3.60800e+03

954 7.56800e+03 9.50400e+03

955 7.85600e+03 9.50400e+03

956 8.78400e+03 9.50400e+03

957 1.41440e+04 8.22800e+03

958 1.42240e+04 8.22800e+03

959 1.43360e+04 8.22800e+03

960 1.44160e+04 8.22800e+03

961 1.44800e+04 8.22800e+03

962 1.54400e+04 8.22800e+03

963 1.55040e+04 8.22800e+03

964 1.55360e+04 3.60800e+03

965 1.55360e+04 4.18000e+03

966 1.55360e+04 7.34800e+03

967 1.55680e+04 5.72000e+02

968 1.57600e+04 5.72000e+02

969 1.58400e+04 5.72000e+02

970 1.60480e+04 5.72000e+02

971 1.62080e+04 5.72000e+02

972 1.67040e+04 5.72000e+02

973 1.71040e+04 5.72000e+02

974 1.72960e+04 5.72000e+02

975 1.80000e+04 5.72000e+02

976 1.80800e+04 5.72000e+02

977 1.17280e+04 5.72000e+02

978 1.17280e+04 3.93800e+03

979 1.17280e+04 5.25800e+03

980 1.17280e+04 6.99600e+03

981 1.17600e+04 9.28400e+03

982 1.22720e+04 3.93800e+03

983 1.22720e+04 5.25800e+03

984 1.05120e+04 9.28400e+03

985 7.85600e+03 4.04800e+03

986 7.92000e+03 4.04800e+03

987 8.78400e+03 2.28800e+03

988 8.78400e+03 3.60800e+03

989 8.78400e+03 4.26800e+03

990 7.92000e+03 2.06800e+03

991 7.92000e+03 2.50800e+03

992 7.92000e+03 3.60800e+03

993 7.92000e+03 4.48800e+03

994 8.88000e+03 4.26800e+03

995 1.05440e+04 5.72000e+02

996 1.05440e+04 6.99600e+03

997 1.06080e+04 4.48800e+03

998 9.00800e+03 2.28800e+03

999 9.31200e+03 2.28800e+03

1000 1.14400e+04 5.72000e+02

1001 1.14400e+04 5.25800e+03

1002 1.14400e+04 6.99600e+03

1003 1.15360e+04 6.99600e+03

1004 1.58240e+04 7.34800e+03

1005 1.58240e+04 7.78800e+03

1006 1.58240e+04 9.06400e+03

1007 1.58240e+04 9.50400e+03

1008 1.58240e+04 1.02520e+04

1009 6.60800e+03 2.06800e+03

1010 6.60800e+03 3.60800e+03

1011 6.60800e+03 4.66400e+03

1012 6.89600e+03 5.80800e+03

1013 1.12000e+02 1.11980e+04

1014 1.06720e+04 4.48800e+03

1015 1.08320e+04 4.48800e+03

1016 1.08640e+04 5.72000e+02

1017 1.08640e+04 5.03800e+03

1018 1.10880e+04 6.99600e+03

1019 9.52000e+03 5.72000e+02

1020 9.52000e+03 2.06800e+03

1021 1.22400e+04 6.99600e+03

1022 3.28000e+03 8.71200e+03

1023 3.28000e+03 9.15200e+03

1024 3.63200e+03 1.04720e+04

1025 3.63200e+03 1.09120e+04

1026 3.63200e+03 1.14400e+04

1027 1.15680e+04 9.28400e+03

1028 1.41280e+04 1.04720e+04

1029 1.41600e+04 1.34200e+03

1030 1.41600e+04 3.60800e+03

1031 1.41600e+04 4.04800e+03

1032 1.41600e+04 6.77600e+03

1033 1.41600e+04 7.67800e+03

1034 1.41600e+04 9.50400e+03

1035 4.08000e+03 1.04720e+04

1036 4.33600e+03 1.04720e+04

1037 4.57600e+03 1.04720e+04

1038 4.97600e+03 1.00320e+04

1039 5.28000e+02 7.37000e+03

1040 1.60160e+04 1.45200e+03

1041 1.60160e+04 7.34800e+03

1042 1.60160e+04 9.06400e+03

1043 1.60160e+04 9.50400e+03

1044 1.61600e+04 9.92200e+03

1045 1.64640e+04 9.92200e+03

1046 1.66400e+04 9.92200e+03

1047 1.67200e+04 9.92200e+03

1048 1.70880e+04 9.92200e+03

1049 1.74400e+03 1.09120e+04

1050 2.11200e+03 1.09120e+04

1051 2.36800e+03 1.09120e+04

1052 2.54400e+03 1.09120e+04

1053 2.94400e+03 1.09120e+04

1054 3.05600e+03 8.71200e+03

1055 3.05600e+03 9.15200e+03

1056 3.08800e+03 1.09120e+04

1057 4.08000e+03 1.09120e+04

1058 4.33600e+03 1.09120e+04

1059 4.43200e+03 1.09120e+04

1060 1.34560e+04 9.50400e+03

1061 1.42240e+04 7.78800e+03

1062 1.43360e+04 7.78800e+03

1063 1.44160e+04 7.78800e+03

1064 1.44480e+04 1.34200e+03

1065 1.44480e+04 3.60800e+03

1066 1.44480e+04 4.04800e+03

1067 1.28000e+03 8.40400e+03

1068 1.74400e+03 8.40400e+03

1069 1.90400e+03 8.40400e+03

1070 2.16000e+03 8.40400e+03

1071 2.22400e+03 8.40400e+03

1072 2.36800e+03 8.40400e+03

1073 2.54400e+03 8.40400e+03

1074 2.70400e+03 7.54600e+03

1075 1.40320e+04 1.34200e+03

1076 1.40320e+04 3.60800e+03

1077 1.40320e+04 6.77600e+03

1078 1.49760e+04 7.56800e+03

1079 1.43200e+04 4.04800e+03

1080 1.47680e+04 4.04800e+03

1081 1.33920e+04 1.98000e+03

1082 1.33920e+04 3.60800e+03

1083 1.33920e+04 4.37800e+03

1084 1.33920e+04 5.36800e+03

1085 1.66880e+04 1.45200e+03

1086 1.33600e+04 6.77600e+03

1087 1.62080e+04 1.45200e+03

1088 1.62080e+04 7.34800e+03

1089 1.50400e+03 6.33600e+03

1090 2.06400e+03 6.33600e+03

1091 2.16000e+03 6.33600e+03

1092 2.22400e+03 6.33600e+03

1093 2.38400e+03 6.33600e+03

1094 2.54400e+03 6.33600e+03

1095 4.56000e+03 7.37000e+03

1096 4.30400e+03 7.26000e+03

1097 4.38400e+03 7.26000e+03

1098 4.46400e+03 7.26000e+03

1099 4.81600e+03 7.26000e+03

1100 4.88000e+03 7.26000e+03

1101 1.43520e+04 1.34200e+03

1102 1.43520e+04 3.60800e+03

1103 1.43520e+04 9.50400e+03

1104 1.43520e+04 1.02520e+04

1105 5.74400e+03 8.84400e+03

1106 4.33600e+03 1.14400e+04

1107 6.16000e+03 3.60800e+03

1108 6.16000e+03 4.66400e+03

1109 6.16000e+03 1.11320e+04

1110 6.51200e+03 3.60800e+03

1111 6.51200e+03 4.66400e+03

1112 6.92800e+03 2.06800e+03

1113 6.92800e+03 3.60800e+03

1114 6.92800e+03 4.66400e+03

1115 1.12800e+04 6.99600e+03

1116 1.25920e+04 6.99600e+03

1117 1.34880e+04 3.60800e+03

1118 1.47680e+04 3.60800e+03

1119 1.49600e+04 3.60800e+03

1120 1.57600e+04 3.60800e+03

1121 1.58400e+04 3.60800e+03

1122 1.59200e+04 7.34800e+03

1123 1.23680e+04 5.72000e+02

1124 1.23680e+04 1.23200e+03

1125 1.23680e+04 3.93800e+03

1126 1.23680e+04 5.25800e+03

1127 1.16640e+04 6.99600e+03

1128 1.77760e+04 2.68400e+03

1129 1.24640e+04 3.93800e+03

1130 1.34880e+04 4.26800e+03

1131 1.32320e+04 6.66600e+03

1132 1.01920e+04 5.72000e+02

1133 9.44000e+02 7.37000e+03

1134 1.08480e+04 9.28400e+03

1135 1.70880e+04 9.28400e+03

1136 1.73440e+04 9.28400e+03

1137 4.59200e+03 4.84000e+03

1138 4.59200e+03 6.02800e+03

1139 1.10240e+04 5.72000e+02

1140 1.10240e+04 5.03800e+03

1141 2.38400e+03 7.43600e+03

1142 2.38400e+03 9.15200e+03

1143 2.38400e+03 1.14400e+04

1144 2.92800e+03 8.71200e+03

1145 2.92800e+03 9.15200e+03

1146 2.92800e+03 1.14400e+04

1147 2.54400e+03 7.54600e+03

1148 2.54400e+03 9.15200e+03

1149 2.54400e+03 1.14400e+04

1150 9.64800e+03 7.48000e+03

1151 2.04800e+03 7.17200e+03

1152 2.16000e+03 7.17200e+03

1153 2.22400e+03 7.17200e+03

1154 3.44000e+03 7.17200e+03

1155 1.74400e+03 9.04200e+03

1156 1.74400e+03 1.14400e+04

1157 2.09600e+03 9.15200e+03

1158 2.09600e+03 1.14400e+04

1159 3.05600e+03 1.14400e+04

1160 1.09600e+04 6.99600e+03

1161 2.99200e+03 8.71200e+03

1162 2.99200e+03 9.15200e+03

1163 1.08960e+04 6.99600e+03

1164 4.08000e+03 1.14400e+04

1165 1.61440e+04 9.06400e+03

1166 1.61440e+04 9.50400e+03

1167 1.42240e+04 6.77600e+03

1168 1.42240e+04 9.50400e+03

1169 1.42240e+04 1.02520e+04

1170 1.71040e+04 8.62400e+03

1171 1.71360e+04 7.34800e+03

1172 1.54400e+04 9.06400e+03

1173 1.54400e+04 9.50400e+03

1174 1.54400e+04 1.02520e+04

1175 1.57600e+04 7.78800e+03

1176 1.58560e+04 1.45200e+03

1177 4.20800e+03 4.84000e+03

1178 1.83200e+04 7.34800e+03

1179 1.57600e+04 4.18000e+03

1180 9.71200e+03 7.48000e+03

1181 1.70720e+04 1.45200e+03

1182 1.70720e+04 7.34800e+03

1183 1.64640e+04 9.50400e+03

1184 7.85600e+03 2.06800e+03

1185 7.85600e+03 2.50800e+03

1186 7.85600e+03 3.60800e+03

1187 7.85600e+03 4.48800e+03

1188 1.67200e+04 7.34800e+03

1189 1.55040e+04 9.06400e+03

1190 4.36800e+03 4.84000e+03

1191 6.00000e+03 1.11320e+04

1192 6.06400e+03 1.11320e+04

1193 4.68800e+03 5.80800e+03

1194 4.81600e+03 5.80800e+03

1195 4.88000e+03 5.80800e+03

1196 9.00800e+03 3.60800e+03

1197 1.57600e+04 9.06400e+03

1198 1.74240e+04 9.06400e+03

1199 1.85120e+04 8.29400e+03

1200 4.88000e+03 4.66400e+03

1201 4.88000e+03 5.36800e+03

1202 4.88000e+03 6.77600e+03

1203 4.68800e+03 4.48800e+03

1204 4.75200e+03 4.48800e+03

1205 4.81600e+03 4.48800e+03

1206 1.86080e+04 8.86600e+03

1207 1.44160e+04 9.50400e+03

1208 1.44160e+04 1.02520e+04

1209 1.57600e+04 7.34800e+03

1210 1.82240e+04 7.34800e+03

1211 1.34240e+04 6.77600e+03

1212 1.87040e+04 8.86600e+03

1213 1.10880e+04 4.92800e+03

1214 1.11680e+04 4.92800e+03

1215 1.24640e+04 5.36800e+03

1216 1.57600e+04 1.45200e+03

1217 1.57600e+04 9.50400e+03

1218 1.57600e+04 1.02520e+04

1219 4.32000e+02 7.48000e+03

1220 1.11680e+04 6.99600e+03

1221 1.34880e+04 6.77600e+03

1222 1.35840e+04 9.50400e+03

1223 1.34880e+04 5.36800e+03

1224 1.11840e+04 5.72000e+02

1225 4.46400e+03 4.84000e+03

1226 4.52800e+03 4.84000e+03

1227 4.81600e+03 5.36800e+03

1228 4.81600e+03 6.77600e+03

1229 1.10880e+04 5.72000e+02

1230 1.06720e+04 5.72000e+02

1231 1.02560e+04 5.72000e+02

1232 9.84000e+03 5.72000e+02

1233 1.81920e+04 1.06700e+04

1234 1.83790e+04 8.62400e+03

1235 1.84160e+04 3.61900e+03

1236 1.84160e+04 7.76600e+03

1237 1.20000e+03 3.57500e+03

1238 1.20000e+03 9.65800e+03

1239 1.79040e+04 2.31000e+02

1240 1.79040e+04 1.62800e+03

1241 1.79040e+04 4.79600e+03

1242 1.79040e+04 7.76600e+03

1243 1.79040e+04 9.43800e+03

1244 1.79400e+04 9.57000e+03

1245 1.82240e+04 1.06700e+04

1246 8.27200e+03 1.18800e+03

1247 8.27200e+03 7.02900e+03

1248 8.41600e+03 7.26000e+03

1249 8.49600e+03 8.86600e+03

1250 1.58880e+04 8.50300e+03

1251 1.58880e+04 9.87800e+03

1252 1.58880e+04 1.06260e+04

1253 1.58880e+04 1.14290e+04

1254 1.59840e+04 8.18400e+03

1255 1.61280e+04 8.18400e+03

1256 1.62990e+04 8.18400e+03

1257 1.63360e+04 2.22200e+03

1258 1.63360e+04 3.85000e+03

1259 1.63360e+04 5.36800e+03

1260 1.63360e+04 6.79800e+03

1261 1.63360e+04 7.88700e+03

1262 1.04000e+03 3.57500e+03

1263 1.04000e+03 9.65800e+03

1264 4.43200e+03 2.20000e+02

1265 4.49600e+03 3.08000e+02

1266 4.78400e+03 3.08000e+02

1267 4.84800e+03 3.08000e+02

1268 5.04000e+03 3.08000e+02

1269 5.29600e+03 3.08000e+02

1270 5.58400e+03 3.08000e+02

1271 5.64800e+03 3.08000e+02

1272 5.80800e+03 2.20000e+02

1273 5.80800e+03 2.02400e+03

1274 5.80800e+03 4.04800e+03

1275 5.93600e+03 8.38200e+03

1276 5.93600e+03 1.08020e+04

1277 1.68480e+04 1.01200e+03

1278 1.68480e+04 2.22200e+03

1279 1.68480e+04 3.85000e+03

1280 1.68480e+04 5.36800e+03

1281 1.68480e+04 6.68800e+03

1282 1.68480e+04 7.87600e+03

1283 1.68480e+04 1.05600e+04

1284 1.68480e+04 1.15280e+04

1285 8.24000e+03 1.18800e+03

1286 8.24000e+03 7.01800e+03

1287 8.26000e+03 7.70000e+03

1288 8.40000e+03 8.75600e+03

1289 1.52000e+03 1.00320e+04

1290 1.55200e+03 8.93200e+03

1291 1.58400e+03 3.11300e+03

1292 1.58400e+03 7.01800e+03

1293 1.58400e+03 8.78900e+03

1294 5.13600e+03 1.15280e+04

1295 5.20000e+03 1.14400e+04

1296 5.36000e+03 1.14400e+04

1297 5.55200e+03 1.15280e+04

1298 5.61600e+03 1.14400e+04

1299 5.80800e+03 1.14400e+04

1300 5.96800e+03 1.15280e+04

1301 2.67200e+03 3.11300e+03

1302 2.73600e+03 6.55600e+03

1303 2.88000e+03 6.55600e+03

1304 3.02400e+03 6.55600e+03

1305 3.20000e+03 6.55600e+03

1306 3.31200e+03 6.55600e+03

1307 3.40800e+03 6.55600e+03

1308 3.80800e+03 6.55600e+03

1309 3.88800e+03 6.55600e+03

1310 3.95200e+03 6.55600e+03

1311 4.09600e+03 6.55600e+03

1312 4.17600e+03 6.55600e+03

1313 4.25600e+03 6.55600e+03

1314 4.43200e+03 6.55600e+03

1315 4.49600e+03 6.55600e+03

1316 4.64000e+03 6.55600e+03

1317 4.72000e+03 7.59000e+03

1318 4.72000e+03 8.86600e+03

1319 4.72000e+03 1.14950e+04

1320 1.70080e+04 1.01200e+03

1321 1.70080e+04 2.22200e+03

1322 1.70080e+04 4.35600e+03

1323 1.70080e+04 6.68800e+03

1324 1.70080e+04 7.84300e+03

1325 1.70280e+04 8.09600e+03

1326 1.71040e+04 8.09600e+03

1327 1.71680e+04 8.09600e+03

1328 1.74080e+04 8.09600e+03

1329 1.74990e+04 8.09600e+03

1330 1.75200e+04 9.60300e+03

1331 1.75200e+04 1.06700e+04

1332 8.80000e+02 3.57500e+03

1333 8.80000e+02 9.92200e+03

1334 4.14400e+03 2.36500e+03

1335 4.14400e+03 5.43400e+03

1336 4.14400e+03 6.90800e+03

1337 4.27200e+03 8.36000e+03

1338 4.33600e+03 8.36000e+03

1339 4.51200e+03 8.36000e+03

1340 4.62400e+03 8.36000e+03

1341 4.68800e+03 8.36000e+03

1342 4.78400e+03 8.36000e+03

1343 4.94400e+03 8.36000e+03

1344 5.13600e+03 8.36000e+03

1345 5.48800e+03 7.30400e+03

1346 5.45600e+03 8.48100e+03

1347 5.45600e+03 1.06920e+04

1348 5.52000e+03 2.17800e+03

1349 5.52000e+03 4.04800e+03

1350 5.52000e+03 6.40200e+03

1351 1.65600e+04 1.08900e+04

1352 1.65760e+04 8.18400e+03

1353 1.65920e+04 1.01200e+03

1354 1.65920e+04 2.22200e+03

1355 1.65920e+04 3.85000e+03

1356 1.65920e+04 5.47800e+03

1357 1.65920e+04 6.79800e+03

1358 1.65920e+04 7.88700e+03

1359 7.72800e+03 8.75600e+03

1360 7.74800e+03 7.04000e+03

1361 7.82400e+03 7.04000e+03

1362 7.88800e+03 7.04000e+03

1363 8.01600e+03 1.18800e+03

1364 8.01600e+03 4.81800e+03

1365 8.01600e+03 6.91900e+03

1366 1.62720e+04 1.04610e+04

1367 1.62720e+04 1.14290e+04

1368 1.64320e+04 8.84400e+03

1369 1.65920e+04 8.84400e+03

1370 1.66880e+04 8.84400e+03

1371 1.67630e+04 8.84400e+03

1372 1.67840e+04 1.01200e+03

1373 1.67840e+04 2.22200e+03

1374 1.67840e+04 3.85000e+03

1375 1.67840e+04 5.47800e+03

1376 1.67840e+04 6.68800e+03

1377 1.67840e+04 7.87600e+03

1378 4.64000e+02 9.69100e+03

1379 4.84000e+02 8.18400e+03

1380 5.60000e+02 8.18400e+03

1381 7.47000e+02 8.18400e+03

1382 7.84000e+02 3.57500e+03

1383 7.66400e+03 6.90800e+03

1384 7.66400e+03 8.75600e+03

1385 7.72800e+03 1.18800e+03

1386 7.72800e+03 4.81800e+03

1387 5.23200e+03 2.17800e+03

1388 5.23200e+03 4.04800e+03

1389 5.23200e+03 6.40200e+03

1390 5.23200e+03 7.31500e+03

1391 5.49900e+03 7.61200e+03

1392 5.52000e+03 8.38200e+03

1393 5.52000e+03 1.06920e+04

1394 3.85600e+03 2.95900e+03

1395 3.85600e+03 6.90800e+03

1396 3.87600e+03 7.92000e+03

1397 3.95200e+03 7.92000e+03

1398 4.09600e+03 7.92000e+03

1399 4.78400e+03 7.48000e+02

1400 4.84800e+03 7.48000e+02

1401 5.04000e+03 7.48000e+02

1402 5.29600e+03 7.48000e+02

1403 5.58400e+03 7.48000e+02

1404 5.64800e+03 7.48000e+02

1405 5.87200e+03 7.48000e+02

1406 6.09600e+03 2.64000e+02

1407 6.09600e+03 2.02400e+03

1408 6.09600e+03 4.04800e+03

1409 6.09600e+03 5.22500e+03

1410 6.11600e+03 5.36800e+03

1411 6.19200e+03 5.36800e+03

1412 6.25600e+03 5.36800e+03

1413 6.41600e+03 5.36800e+03

1414 6.57100e+03 5.36800e+03

1415 6.09600e+03 5.94000e+02

1416 6.60800e+03 8.64600e+03

1417 6.60800e+03 9.43800e+03

1418 6.60800e+03 1.14950e+04

1419 1.72000e+04 5.33500e+03

1420 1.72000e+04 6.68800e+03

1421 1.72000e+04 7.72200e+03

1422 1.72000e+04 1.05600e+04

1423 1.72000e+04 1.15280e+04

1424 1.73920e+04 5.19200e+03

1425 1.75040e+04 5.19200e+03

1426 1.76160e+04 2.31000e+02

1427 1.76160e+04 1.78200e+03

1428 1.76160e+04 4.21300e+03

1429 7.24800e+03 1.08020e+04

1430 7.37600e+03 6.38000e+02

1431 7.37600e+03 1.51800e+03

1432 7.37600e+03 4.04800e+03

1433 7.37600e+03 4.92800e+03

1434 7.37600e+03 8.75600e+03

1435 1.80800e+03 3.11300e+03

1436 1.82400e+03 6.86400e+03

1437 1.84000e+03 8.05200e+03

1438 1.84000e+03 1.00320e+04

1439 1.22720e+04 1.11650e+04

1440 1.23840e+04 9.06400e+03

1441 1.25280e+04 9.06400e+03

1442 1.26560e+04 9.06400e+03

1443 1.28270e+04 9.06400e+03

1444 1.28480e+04 1.60600e+03

1445 1.28480e+04 2.31000e+03

1446 1.28480e+04 4.70800e+03

1447 1.28480e+04 6.07200e+03

1448 1.28480e+04 7.39200e+03

1449 1.28480e+04 8.53600e+03

1450 1.64800e+03 8.77800e+03

1451 1.64800e+03 1.00320e+04

1452 1.66400e+03 8.18400e+03

1453 1.68000e+03 3.11300e+03

1454 1.68000e+03 7.01800e+03

1455 1.68000e+03 8.06300e+03

1456 4.78400e+03 5.28000e+02

1457 4.84800e+03 5.28000e+02

1458 5.04000e+03 5.28000e+02

1459 5.29600e+03 5.28000e+02

1460 5.58400e+03 5.28000e+02

1461 5.64800e+03 5.28000e+02

1462 5.87200e+03 5.28000e+02

1463 5.93600e+03 3.30000e+02

1464 5.93600e+03 2.02400e+03

1465 5.93600e+03 4.04800e+03

1466 5.93600e+03 5.32400e+03

1467 6.09600e+03 6.55600e+03

1468 6.19200e+03 6.55600e+03

1469 6.25600e+03 8.38200e+03

1470 6.25600e+03 1.14950e+04

1471 1.69760e+04 6.68800e+03

1472 1.69760e+04 7.87600e+03

1473 1.69760e+04 1.05600e+04

1474 1.69760e+04 1.15280e+04

1475 1.70400e+04 5.72000e+03

1476 1.71040e+04 5.72000e+03

1477 1.71680e+04 5.72000e+03

1478 1.73920e+04 5.72000e+03

1479 1.75040e+04 5.72000e+03

1480 1.76800e+04 2.31000e+02

1481 1.76800e+04 1.78200e+03

1482 1.76800e+04 4.24600e+03

1483 1.16000e+04 2.31000e+02

1484 1.16000e+04 9.02000e+02

1485 1.16000e+04 4.48800e+03

1486 1.16000e+04 6.07200e+03

1487 1.16000e+04 7.39200e+03

1488 1.16160e+04 8.22800e+03

1489 1.16320e+04 1.12750e+04

1490 1.72640e+04 1.05490e+04

1491 1.72640e+04 1.15280e+04

1492 1.72840e+04 1.01420e+04

1493 1.74720e+04 1.01420e+04

1494 1.75520e+04 1.01420e+04

1495 1.79200e+04 1.01420e+04

1496 1.83680e+04 1.01420e+04

1497 1.85120e+04 1.01420e+04

1498 1.86560e+04 1.01420e+04

1499 1.87840e+04 1.01420e+04

1500 1.89280e+04 1.01420e+04

1501 1.90240e+04 1.01420e+04

1502 6.22400e+03 4.29000e+02

1503 6.22400e+03 2.02400e+03

1504 6.22400e+03 4.04800e+03

1505 6.22400e+03 8.38200e+03

1506 6.22400e+03 1.08130e+04

1507 6.35200e+03 1.09120e+04

1508 6.46400e+03 1.09120e+04

1509 6.67200e+03 1.09120e+04

1510 6.84300e+03 1.09120e+04

1511 1.93600e+03 3.11300e+03

1512 1.93600e+03 6.75400e+03

1513 1.93600e+03 8.06300e+03

1514 1.95200e+03 8.18400e+03

1515 1.96800e+03 8.77800e+03

1516 1.96800e+03 1.00320e+04

1517 8.16000e+02 3.57500e+03

1518 8.16000e+02 9.92200e+03

1519 3.98400e+03 2.95900e+03

1520 3.98400e+03 6.90800e+03

1521 4.12800e+03 8.93200e+03

1522 4.27200e+03 8.93200e+03

1523 4.33600e+03 8.93200e+03

1524 4.49600e+03 9.03100e+03

1525 4.49600e+03 1.14950e+04

1526 1.54400e+04 5.83000e+02

1527 1.54400e+04 2.53000e+03

1528 1.54400e+04 5.48900e+03

1529 1.54600e+04 5.80800e+03

1530 1.56000e+04 5.80800e+03

1531 1.57120e+04 5.80800e+03

1532 1.57920e+04 5.80800e+03

1533 1.58880e+04 5.80800e+03

1534 1.59840e+04 5.80800e+03

1535 1.61280e+04 5.80800e+03

1536 1.62880e+04 5.80800e+03

1537 1.64000e+04 6.79800e+03

1538 1.64000e+04 7.87600e+03

1539 1.64000e+04 1.04610e+04

1540 1.64000e+04 1.14290e+04

1541 5.36000e+03 2.17800e+03

1542 5.36000e+03 4.04800e+03

1543 5.36000e+03 7.19400e+03

1544 5.55200e+03 1.02520e+04

1545 5.63200e+03 1.02520e+04

1546 5.80800e+03 1.02520e+04

1547 5.96800e+03 1.02520e+04

1548 6.03200e+03 1.02520e+04

1549 6.11200e+03 1.02520e+04

1550 6.19200e+03 1.02520e+04

1551 6.30400e+03 8.53600e+03

1552 6.28800e+03 1.14950e+04

1553 6.32000e+03 4.29000e+02

1554 6.32000e+03 2.02400e+03

1555 6.32000e+03 4.04800e+03

1556 1.16800e+03 9.65800e+03

1557 1.23200e+03 3.57500e+03

1558 1.23200e+03 7.84300e+03

1559 6.35200e+03 4.29000e+02

1560 6.35200e+03 2.02400e+03

1561 6.35200e+03 4.04800e+03

1562 6.35200e+03 8.65700e+03

1563 6.36800e+03 8.84400e+03

1564 6.38400e+03 1.14950e+04

1565 1.66880e+04 1.14070e+04

1566 1.67840e+04 1.11980e+04

1567 1.69120e+04 1.11980e+04

1568 1.70400e+04 1.11980e+04

1569 1.71360e+04 1.11980e+04

1570 1.72960e+04 1.11980e+04

1571 1.74720e+04 1.11980e+04

1572 1.75520e+04 1.11980e+04

1573 1.79200e+04 1.11980e+04

1574 1.83680e+04 1.11980e+04

1575 1.85120e+04 1.11980e+04

1576 1.86560e+04 1.11980e+04

1577 1.87680e+04 1.11980e+04

1578 1.89280e+04 1.11980e+04

1579 1.52800e+04 2.53000e+03

1580 1.52800e+04 5.47800e+03

1581 1.52800e+04 6.79800e+03

1582 1.52800e+04 7.78800e+03

1583 1.52800e+04 8.64600e+03

1584 1.52800e+04 9.87800e+03

1585 1.52800e+04 1.06260e+04

1586 1.52800e+04 1.14290e+04

1587 3.47200e+03 1.00320e+04

1588 3.48800e+03 7.48000e+03

1589 3.50400e+03 3.11300e+03

1590 3.50400e+03 7.13900e+03

1591 2.08000e+02 9.58100e+03

1592 3.08000e+02 7.96400e+03

1593 4.80000e+02 7.96400e+03

1594 5.60000e+02 7.96400e+03

1595 7.36000e+02 7.96400e+03

1596 8.48000e+02 7.96400e+03

1597 9.12000e+02 7.96400e+03

1598 9.76000e+02 7.96400e+03

1599 1.08300e+03 7.96400e+03

1600 1.10400e+03 3.57500e+03

1601 1.10400e+03 7.84300e+03

1602 1.39200e+03 2.90400e+03

1603 1.39200e+03 5.85200e+03

1604 1.40800e+03 6.02800e+03

1605 1.42400e+03 8.77800e+03

1606 1.42400e+03 1.00320e+04

1607 1.02240e+04 3.60800e+03

1608 1.02880e+04 3.60800e+03

1609 1.03840e+04 3.60800e+03

1610 1.05120e+04 3.60800e+03

1611 1.05760e+04 3.60800e+03

1612 1.06400e+04 3.60800e+03

1613 1.07040e+04 3.60800e+03

1614 1.08000e+04 3.60800e+03

1615 1.09280e+04 3.60800e+03

1616 1.10560e+04 3.60800e+03

1617 1.11200e+04 3.60800e+03

1618 1.12160e+04 3.60800e+03

1619 1.13440e+04 3.60800e+03

1620 1.14880e+04 3.60800e+03

1621 1.16640e+04 9.02000e+02

1622 6.88000e+02 3.57500e+03

1623 6.88000e+02 9.92200e+03

1624 5.87200e+03 9.68000e+02

1625 6.12800e+03 9.68000e+02

1626 6.19200e+03 9.68000e+02

1627 6.25600e+03 9.68000e+02

1628 6.41600e+03 9.68000e+02

1629 6.54400e+03 9.68000e+02

1630 6.67200e+03 9.68000e+02

1631 6.78400e+03 9.68000e+02

1632 6.89600e+03 9.68000e+02

1633 7.00800e+03 9.68000e+02

1634 7.18400e+03 9.68000e+02

1635 7.31200e+03 9.68000e+02

1636 7.50400e+03 9.68000e+02

1637 7.60000e+03 7.59000e+02

1638 7.60000e+03 1.39700e+03

1639 7.60000e+03 4.93900e+03

1640 7.66400e+03 5.14800e+03

1641 7.76000e+03 5.14800e+03

1642 7.82400e+03 5.14800e+03

1643 7.88800e+03 5.14800e+03

1644 7.95200e+03 5.14800e+03

1645 8.04800e+03 5.14800e+03

1646 8.17600e+03 5.14800e+03

1647 8.33600e+03 5.14800e+03

1648 8.43200e+03 5.14800e+03

1649 8.49600e+03 5.14800e+03

1650 8.75200e+03 5.14800e+03

1651 8.84800e+03 5.14800e+03

1652 8.99200e+03 5.14800e+03

1653 9.44000e+03 5.14800e+03

1654 9.55200e+03 5.14800e+03

1655 9.68000e+03 5.14800e+03

1656 9.82400e+03 5.14800e+03

1657 1.00110e+04 5.14800e+03

1658 1.00320e+04 2.31000e+02

1659 1.00320e+04 1.01200e+03

1660 1.00320e+04 1.76000e+03

1661 5.48800e+03 2.17800e+03

1662 5.48800e+03 4.04800e+03

1663 5.48800e+03 6.40200e+03

1664 5.64800e+03 7.08400e+03

1665 5.93600e+03 7.08400e+03

1666 6.09600e+03 7.08400e+03

1667 6.19200e+03 7.08400e+03

1668 6.41600e+03 7.08400e+03

1669 6.54400e+03 7.08400e+03

1670 6.67200e+03 7.08400e+03

1671 6.76800e+03 7.16100e+03

1672 6.76800e+03 8.64600e+03

1673 6.76800e+03 9.43800e+03

1674 9.93600e+03 2.31000e+02

1675 9.93600e+03 1.01200e+03

1676 9.93600e+03 1.76000e+03

1677 5.20000e+03 2.17800e+03

1678 5.20000e+03 4.04800e+03

1679 5.20000e+03 6.40200e+03

1680 5.20000e+03 7.45800e+03

1681 5.20000e+03 1.05930e+04

1682 7.40800e+03 6.38000e+02

1683 7.40800e+03 1.51800e+03

1684 7.40800e+03 4.04800e+03

1685 7.40800e+03 4.92800e+03

1686 7.40800e+03 8.75600e+03

1687 7.53600e+03 1.06920e+04

1688 7.60000e+03 1.06920e+04

1689 7.69600e+03 1.06920e+04

1690 7.82400e+03 1.06920e+04

1691 7.88800e+03 1.06920e+04

1692 7.98400e+03 1.06920e+04

1693 8.09600e+03 1.06920e+04

1694 8.17600e+03 1.06920e+04

1695 8.27200e+03 1.06920e+04

1696 8.36800e+03 1.06920e+04

1697 8.43200e+03 1.06920e+04

1698 8.72000e+03 1.06920e+04

1699 8.84800e+03 1.06920e+04

1700 9.10400e+03 1.06920e+04

1701 9.72800e+03 1.06920e+04

1702 1.00320e+04 1.06920e+04

1703 1.02560e+04 1.06920e+04

1704 1.03200e+04 1.06920e+04

1705 1.04800e+04 1.06920e+04

1706 1.06560e+04 1.06920e+04

1707 1.07680e+04 1.06920e+04

1708 1.09280e+04 1.06920e+04

1709 1.10240e+04 1.06920e+04

1710 1.12160e+04 1.06920e+04

1711 1.13280e+04 1.06920e+04

1712 1.14400e+04 1.06920e+04

1713 1.15200e+04 1.06920e+04

1714 1.16000e+04 1.06920e+04

1715 1.17070e+04 1.06920e+04

1716 1.17280e+04 1.13300e+04

1717 1.17280e+04 1.08680e+04

1718 4.88000e+03 1.14950e+04

1719 4.94400e+03 2.17800e+03

1720 4.94400e+03 4.04800e+03

1721 4.94400e+03 6.40200e+03

1722 6.89600e+03 2.20000e+02

1723 7.00800e+03 3.08000e+02

1724 7.18400e+03 3.08000e+02

1725 7.31200e+03 3.08000e+02

1726 7.50400e+03 3.08000e+02

1727 7.66400e+03 3.08000e+02

1728 7.76000e+03 3.08000e+02

1729 7.82400e+03 3.08000e+02

1730 7.88800e+03 3.08000e+02

1731 7.95200e+03 3.08000e+02

1732 8.04800e+03 3.08000e+02

1733 8.20800e+03 3.08000e+02

1734 8.33600e+03 3.08000e+02

1735 8.43200e+03 3.08000e+02

1736 8.49600e+03 3.08000e+02

1737 8.56000e+03 3.08000e+02

1738 8.62400e+03 3.08000e+02

1739 8.75200e+03 3.08000e+02

1740 8.84800e+03 3.08000e+02

1741 8.97600e+03 3.08000e+02

1742 9.04000e+03 3.08000e+02

1743 9.16800e+03 3.08000e+02

1744 9.23200e+03 2.20000e+02

1745 9.23200e+03 7.59000e+02

1746 9.23200e+03 1.76000e+03

1747 9.23200e+03 2.94800e+03

1748 9.23200e+03 7.02900e+03

1749 3.44000e+03 1.00320e+04

1750 3.50400e+03 7.92000e+03

1751 3.63200e+03 7.92000e+03

1752 3.69600e+03 7.92000e+03

1753 3.76000e+03 3.11300e+03

1754 3.76000e+03 6.90800e+03

1755 8.24000e+03 8.89900e+03

1756 8.27200e+03 8.75600e+03

1757 8.30400e+03 1.18800e+03

1758 8.30400e+03 6.90800e+03

1759 8.30400e+03 8.61300e+03

1760 9.29600e+03 6.89700e+03

1761 9.29600e+03 9.87800e+03

1762 9.45600e+03 6.77600e+03

1763 9.55200e+03 6.77600e+03

1764 9.68000e+03 6.77600e+03

1765 9.77600e+03 2.31000e+02

1766 9.77600e+03 1.01200e+03

1767 9.77600e+03 1.76000e+03

1768 6.99200e+03 8.64600e+03

1769 6.99200e+03 1.08020e+04

1770 7.02400e+03 7.26000e+03

1771 7.05600e+03 6.38000e+02

1772 7.05600e+03 1.51800e+03

1773 7.05600e+03 2.57400e+03

1774 7.05600e+03 4.04800e+03

1775 7.05600e+03 7.13900e+03

1776 1.46400e+04 2.53000e+03

1777 1.46400e+04 5.36800e+03

1778 1.46400e+04 6.79800e+03

1779 1.46400e+04 8.64600e+03

1780 1.46400e+04 9.87800e+03

1781 1.46400e+04 1.15390e+04

1782 1.47360e+04 1.01200e+03

1783 1.48000e+04 1.01200e+03

1784 1.49120e+04 1.01200e+03

1785 1.51200e+04 1.01200e+03

1786 1.53280e+04 1.01200e+03

1787 1.54080e+04 1.01200e+03

1788 1.54720e+04 1.01200e+03

1789 1.56000e+04 1.01200e+03

1790 1.57280e+04 1.01200e+03

1791 1.57920e+04 1.01200e+03

1792 1.58880e+04 1.01200e+03

1793 1.59840e+04 1.01200e+03

1794 1.61280e+04 1.01200e+03

1795 1.62720e+04 1.01200e+03

1796 1.64000e+04 1.01200e+03

1797 1.65280e+04 9.13000e+02

1798 1.47040e+04 2.53000e+03

1799 1.47200e+04 4.92800e+03

1800 1.47360e+04 5.35700e+03

1801 1.47360e+04 6.79800e+03

1802 1.47360e+04 8.64600e+03

1803 1.47360e+04 9.87800e+03

1804 1.47360e+04 1.14290e+04

1805 1.48160e+04 4.92800e+03

1806 1.49280e+04 4.92800e+03

1807 1.51360e+04 4.92800e+03

1808 1.53280e+04 4.92800e+03

1809 1.54080e+04 4.92800e+03

1810 1.54720e+04 4.92800e+03

1811 1.56000e+04 4.92800e+03

1812 1.57120e+04 4.92800e+03

1813 1.57920e+04 4.92800e+03

1814 1.58880e+04 4.92800e+03

1815 1.59840e+04 4.92800e+03

1816 1.61280e+04 4.92800e+03

1817 1.62880e+04 4.92800e+03

1818 1.64000e+04 4.92800e+03

1819 1.65440e+04 4.92800e+03

1820 1.66560e+04 4.92800e+03

1821 1.67520e+04 4.92800e+03

1822 1.68160e+04 1.01200e+03

1823 1.68160e+04 2.22200e+03

1824 1.68160e+04 3.85000e+03

1825 1.38080e+04 5.13700e+03

1826 1.38080e+04 7.28200e+03

1827 1.38080e+04 8.86600e+03

1828 1.38080e+04 9.87800e+03

1829 1.38080e+04 1.15390e+04

1830 1.39080e+04 4.70800e+03

1831 1.40800e+04 4.70800e+03

1832 1.42240e+04 4.70800e+03

1833 1.44000e+04 4.70800e+03

1834 1.45120e+04 4.70800e+03

1835 1.47360e+04 4.70800e+03

1836 1.48160e+04 4.70800e+03

1837 1.49280e+04 4.70800e+03

1838 1.51360e+04 4.70800e+03

1839 1.53280e+04 4.70800e+03

1840 1.54080e+04 4.70800e+03

1841 1.54720e+04 4.70800e+03

1842 1.56000e+04 4.70800e+03

1843 1.57120e+04 4.70800e+03

1844 1.57920e+04 4.70800e+03

1845 1.58880e+04 4.70800e+03

1846 1.59840e+04 4.70800e+03

1847 1.61280e+04 4.70800e+03

1848 1.62880e+04 4.70800e+03

1849 1.64000e+04 4.70800e+03

1850 1.65440e+04 4.70800e+03

1851 1.66560e+04 4.70800e+03

1852 1.67520e+04 4.70800e+03

1853 1.69120e+04 4.70800e+03

1854 1.69760e+04 1.01200e+03

1855 1.69760e+04 2.22200e+03

1856 1.69760e+04 3.97100e+03

1857 3.66400e+03 3.11300e+03

1858 3.66400e+03 7.01800e+03

1859 3.66400e+03 9.11900e+03

1860 3.68400e+03 9.28400e+03

1861 3.76000e+03 1.01420e+04

1862 3.60000e+03 3.11300e+03

1863 3.60000e+03 7.12800e+03

1864 3.60000e+03 9.04200e+03

1865 3.71200e+03 9.81200e+03

1866 3.88800e+03 9.81200e+03

1867 4.12800e+03 9.81200e+03

1868 4.27200e+03 9.81200e+03

1869 4.40000e+03 9.81200e+03

1870 4.52800e+03 9.81200e+03

1871 4.62400e+03 9.81200e+03

1872 4.68800e+03 9.81200e+03

1873 4.79500e+03 9.81200e+03

1874 4.95500e+03 9.15200e+03

1875 4.81600e+03 1.14950e+04

1876 4.97600e+03 2.17800e+03

1877 4.97600e+03 4.04800e+03

1878 4.97600e+03 6.40200e+03

1879 8.97600e+03 6.89700e+03

1880 8.97600e+03 9.87800e+03

1881 8.99600e+03 6.55600e+03

1882 9.29600e+03 6.55600e+03

1883 9.45600e+03 6.55600e+03

1884 9.55200e+03 6.55600e+03

1885 9.68000e+03 6.55600e+03

1886 9.80800e+03 6.55600e+03

1887 1.00160e+04 6.55600e+03

1888 1.01280e+04 6.55600e+03

1889 1.02240e+04 6.55600e+03

1890 1.03840e+04 6.55600e+03

1891 1.05120e+04 6.55600e+03

1892 1.06560e+04 6.55600e+03

1893 1.08000e+04 6.55600e+03

1894 1.08640e+04 6.55600e+03

1895 1.09280e+04 6.55600e+03

1896 1.10400e+04 6.55600e+03

1897 1.11200e+04 6.55600e+03

1898 1.12160e+04 6.55600e+03

1899 1.13280e+04 6.55600e+03

1900 1.15040e+04 6.55600e+03

1901 1.15680e+04 6.55600e+03

1902 1.16320e+04 6.55600e+03

1903 1.16960e+04 6.55600e+03

1904 1.17600e+04 6.55600e+03

1905 1.18240e+04 6.55600e+03

1906 1.19200e+04 6.55600e+03

1907 1.20320e+04 6.55600e+03

1908 1.21760e+04 6.55600e+03

1909 1.23840e+04 6.55600e+03

1910 1.25120e+04 6.55600e+03

1911 1.26880e+04 6.55600e+03

1912 1.28000e+04 6.55600e+03

1913 1.29120e+04 6.55600e+03

1914 1.30720e+04 4.84000e+02

1915 1.30720e+04 1.60600e+03

1916 1.30720e+04 2.31000e+03

1917 1.30720e+04 3.12400e+03

1918 1.30720e+04 3.93800e+03

1919 1.30720e+04 4.70800e+03

1920 1.30720e+04 6.19300e+03

1921 1.31080e+04 5.72000e+02

1922 1.32000e+04 5.72000e+02

1923 1.33440e+04 5.72000e+02

1924 1.34880e+04 5.72000e+02

1925 1.36320e+04 5.72000e+02

1926 1.38560e+04 5.72000e+02

1927 1.40960e+04 5.72000e+02

1928 1.42240e+04 5.72000e+02

1929 1.44000e+04 5.72000e+02

1930 1.46400e+04 5.72000e+02

1931 1.47360e+04 5.72000e+02

1932 1.48000e+04 5.72000e+02

1933 1.49120e+04 5.72000e+02

1934 1.50400e+04 5.72000e+02

1935 1.52000e+04 5.72000e+02

1936 1.53280e+04 5.72000e+02

1937 1.54080e+04 4.84000e+02

1938 1.00160e+04 6.77600e+03

1939 1.01280e+04 6.77600e+03

1940 1.02240e+04 6.77600e+03

1941 1.03840e+04 6.77600e+03

1942 1.04800e+04 2.31000e+02

1943 1.04800e+04 1.01200e+03

1944 1.04800e+04 1.76000e+03

1945 7.12000e+03 6.38000e+02

1946 7.12000e+03 1.51800e+03

1947 7.12000e+03 4.04800e+03

1948 7.12000e+03 8.53600e+03

1949 7.12000e+03 1.08020e+04

1950 3.72800e+03 3.11300e+03

1951 3.72800e+03 6.90800e+03

1952 3.89900e+03 9.59200e+03

1953 4.01600e+03 1.01420e+04

1954 5.77600e+03 1.08020e+04

1955 5.79600e+03 9.06400e+03

1956 5.96800e+03 9.06400e+03

1957 6.03200e+03 9.06400e+03

1958 6.11200e+03 9.06400e+03

1959 6.19200e+03 9.06400e+03

1960 6.35200e+03 9.06400e+03

1961 6.43200e+03 9.06400e+03

1962 6.51200e+03 9.06400e+03

1963 6.67200e+03 9.06400e+03

1964 6.86400e+03 9.06400e+03

1965 6.92800e+03 9.06400e+03

1966 7.02400e+03 9.06400e+03

1967 7.21100e+03 9.06400e+03

1968 7.24800e+03 6.38000e+02

1969 7.24800e+03 1.51800e+03

1970 7.24800e+03 4.04800e+03

1971 7.24800e+03 7.12800e+03

1972 7.24800e+03 8.76700e+03

1973 3.92000e+03 2.95900e+03

1974 3.92000e+03 6.90800e+03

1975 3.92000e+03 9.16300e+03

1976 3.97200e+03 9.37200e+03

1977 4.12800e+03 9.37200e+03

1978 4.27200e+03 9.37200e+03

1979 4.52800e+03 9.37200e+03

1980 4.62400e+03 9.37200e+03

1981 4.68800e+03 9.37200e+03

1982 4.78400e+03 9.37200e+03

1983 4.96000e+03 9.37200e+03

1984 5.13600e+03 9.37200e+03

1985 5.55200e+03 9.37200e+03

1986 5.63200e+03 9.37200e+03

1987 5.80800e+03 9.37200e+03

1988 5.96800e+03 9.37200e+03

1989 6.03200e+03 9.37200e+03

1990 6.11200e+03 9.37200e+03

1991 6.19200e+03 9.37200e+03

1992 6.35200e+03 9.37200e+03

1993 6.43200e+03 9.37200e+03

1994 6.51200e+03 9.47100e+03

1995 6.51200e+03 1.14950e+04

1996 1.63680e+04 2.22200e+03

1997 1.63680e+04 3.85000e+03

1998 1.63680e+04 5.36800e+03

1999 1.63680e+04 6.79800e+03

2000 1.63680e+04 7.87600e+03

2001 1.63680e+04 1.04610e+04

2002 1.63680e+04 1.14290e+04

2003 3.53600e+03 3.11300e+03

2004 3.53600e+03 7.12800e+03

2005 3.53600e+03 1.00320e+04

2006 8.46400e+03 8.74500e+03

2007 8.72000e+03 8.44800e+03

2008 8.84800e+03 8.44800e+03

2009 9.10400e+03 8.44800e+03

2010 9.72800e+03 8.44800e+03

2011 1.00000e+04 8.44800e+03

2012 1.02560e+04 8.44800e+03

2013 1.03520e+04 8.44800e+03

2014 1.04640e+04 8.44800e+03

2015 1.06560e+04 8.44800e+03

2016 1.07360e+04 8.44800e+03

2017 1.08000e+04 8.44800e+03

2018 1.09120e+04 8.44800e+03

2019 1.10400e+04 8.44800e+03

2020 1.12000e+04 8.44800e+03

2021 1.13440e+04 8.44800e+03

2022 1.15040e+04 8.44800e+03

2023 1.16000e+04 8.44800e+03

2024 1.17120e+04 8.44800e+03

2025 1.17920e+04 8.44800e+03

2026 1.19840e+04 8.44800e+03

2027 1.21920e+04 8.44800e+03

2028 1.22720e+04 8.44800e+03

2029 1.23840e+04 8.44800e+03

2030 1.25280e+04 8.44800e+03

2031 1.26560e+04 8.44800e+03

2032 1.27200e+04 1.60600e+03

2033 1.27200e+04 2.57400e+03

2034 1.27200e+04 4.70800e+03

2035 1.27200e+04 6.07200e+03

2036 1.27200e+04 7.39200e+03

2037 1.28160e+04 7.92000e+02

2038 1.29440e+04 7.92000e+02

2039 1.31200e+04 7.92000e+02

2040 1.32000e+04 7.92000e+02

2041 1.33440e+04 7.92000e+02

2042 1.34880e+04 7.92000e+02

2043 1.36320e+04 7.92000e+02

2044 1.38560e+04 7.92000e+02

2045 1.40960e+04 7.92000e+02

2046 1.42240e+04 7.92000e+02

2047 1.44000e+04 7.92000e+02

2048 1.46400e+04 7.92000e+02

2049 1.47360e+04 7.92000e+02

2050 1.48000e+04 7.92000e+02

2051 1.49120e+04 7.92000e+02

2052 1.50510e+04 7.92000e+02

2053 2.80000e+03 3.11300e+03

2054 2.80000e+03 6.86400e+03

2055 2.85200e+03 7.70000e+03

2056 2.96000e+03 7.70000e+03

2057 3.02400e+03 7.70000e+03

2058 3.20000e+03 7.70000e+03

2059 3.31200e+03 7.70000e+03

2060 3.42400e+03 7.70000e+03

2061 3.50400e+03 7.70000e+03

2062 3.63200e+03 7.70000e+03

2063 3.69600e+03 7.70000e+03

2064 3.80800e+03 7.70000e+03

2065 3.88800e+03 7.70000e+03

2066 3.95200e+03 7.70000e+03

2067 4.09600e+03 7.70000e+03

2068 4.17600e+03 7.70000e+03

2069 4.24000e+03 7.79900e+03

2070 8.04800e+03 8.75600e+03

2071 8.08000e+03 7.70000e+03

2072 8.11200e+03 1.18800e+03

2073 8.11200e+03 4.81800e+03

2074 8.11200e+03 7.01800e+03

2075 1.32800e+03 3.22300e+03

2076 1.32800e+03 6.91900e+03

2077 1.45600e+03 8.77800e+03

2078 1.45600e+03 1.00320e+04

2079 9.68000e+03 2.28800e+03

2080 9.80800e+03 2.28800e+03

2081 9.87200e+03 2.28800e+03

2082 1.00000e+04 2.28800e+03

2083 1.00960e+04 2.28800e+03

2084 1.02240e+04 2.28800e+03

2085 1.02880e+04 2.28800e+03

2086 1.03840e+04 2.28800e+03

2087 1.05120e+04 2.28800e+03

2088 1.05760e+04 2.28800e+03

2089 1.06400e+04 2.28800e+03

2090 1.07040e+04 2.28800e+03

2091 1.08000e+04 2.28800e+03

2092 1.09280e+04 2.28800e+03

2093 1.10560e+04 2.28800e+03

2094 1.11200e+04 2.28800e+03

2095 1.12160e+04 2.28800e+03

2096 1.13440e+04 2.28800e+03

2097 1.14080e+04 2.28800e+03

2098 1.14880e+04 2.28800e+03

2099 1.16960e+04 2.28800e+03

2100 1.17600e+04 2.28800e+03

2101 1.19040e+04 2.28800e+03

2102 1.20480e+04 2.28800e+03

2103 1.21760e+04 2.28800e+03

2104 1.23360e+04 2.28800e+03

2105 1.24320e+04 2.28800e+03

2106 1.24960e+04 9.13000e+02

2107 1.24960e+04 1.60600e+03

2108 1.25160e+04 1.01200e+03

2109 1.26880e+04 1.01200e+03

2110 1.28160e+04 1.01200e+03

2111 1.29440e+04 1.01200e+03

2112 1.31200e+04 1.01200e+03

2113 1.32000e+04 1.01200e+03

2114 1.33440e+04 1.01200e+03

2115 1.34880e+04 1.01200e+03

2116 1.36320e+04 1.01200e+03

2117 1.38670e+04 1.01200e+03

2118 5.23200e+03 1.04720e+04

2119 5.48800e+03 7.92000e+03

2120 5.55200e+03 7.92000e+03

2121 5.63200e+03 7.92000e+03

2122 5.71200e+03 7.92000e+03

2123 5.80800e+03 7.92000e+03

2124 5.96800e+03 7.92000e+03

2125 6.09600e+03 7.92000e+03

2126 6.19200e+03 7.92000e+03

2127 6.41600e+03 7.92000e+03

2128 6.54400e+03 7.92000e+03

2129 6.67200e+03 7.92000e+03

2130 6.86400e+03 7.92000e+03

2131 6.92800e+03 7.92000e+03

2132 7.04000e+03 7.92000e+03

2133 7.18400e+03 7.92000e+03

2134 7.53600e+03 7.92000e+03

2135 7.60000e+03 7.92000e+03

2136 7.69600e+03 7.92000e+03

2137 7.76000e+03 7.92000e+03

2138 7.82400e+03 7.92000e+03

2139 7.88800e+03 7.92000e+03

2140 8.09600e+03 7.92000e+03

2141 8.17600e+03 7.92000e+03

2142 8.25600e+03 7.92000e+03

2143 8.44800e+03 7.92000e+03

2144 8.72000e+03 7.92000e+03

2145 8.84800e+03 7.92000e+03

2146 9.11500e+03 7.92000e+03

2147 9.13600e+03 1.18800e+03

2148 9.13600e+03 2.94800e+03

2149 9.13600e+03 5.96200e+03

2150 9.13600e+03 7.01800e+03

2151 9.44400e+03 6.11600e+03

2152 9.55200e+03 6.11600e+03

2153 9.68000e+03 6.11600e+03

2154 9.80800e+03 6.11600e+03

2155 1.00160e+04 6.11600e+03

2156 1.01440e+04 6.11600e+03

2157 1.02240e+04 6.11600e+03

2158 1.03840e+04 6.11600e+03

2159 1.05120e+04 6.11600e+03

2160 1.05760e+04 6.11600e+03

2161 1.06560e+04 6.11600e+03

2162 1.08000e+04 6.11600e+03

2163 1.08640e+04 6.11600e+03

2164 1.09280e+04 6.11600e+03

2165 1.10560e+04 6.11600e+03

2166 1.11200e+04 6.11600e+03

2167 1.12160e+04 6.11600e+03

2168 1.13120e+04 2.31000e+02

2169 1.13120e+04 9.02000e+02

2170 1.13120e+04 4.48800e+03

2171 1.13120e+04 5.97300e+03

2172 9.00800e+03 9.87800e+03

2173 9.10400e+03 1.18800e+03

2174 9.10400e+03 2.94800e+03

2175 9.10400e+03 5.96200e+03

2176 9.10400e+03 7.02900e+03

2177 5.64800e+03 1.06810e+04

2178 5.80800e+03 1.04720e+04

2179 5.96800e+03 1.04720e+04

2180 6.03200e+03 1.04720e+04

2181 6.11200e+03 1.04720e+04

2182 6.19200e+03 1.04720e+04

2183 6.35200e+03 1.04720e+04

2184 6.46400e+03 1.04720e+04

2185 6.67200e+03 1.04720e+04

2186 6.84800e+03 1.04720e+04

2187 7.02400e+03 1.04720e+04

2188 7.20000e+03 1.04720e+04

2189 7.37600e+03 1.04720e+04

2190 7.53600e+03 1.04720e+04

2191 7.60000e+03 1.04720e+04

2192 7.69600e+03 1.04720e+04

2193 7.82400e+03 1.04720e+04

2194 7.88800e+03 1.04720e+04

2195 7.98400e+03 1.04720e+04

2196 8.09600e+03 1.04720e+04

2197 8.17600e+03 1.04720e+04

2198 8.27200e+03 1.04720e+04

2199 8.36800e+03 1.04720e+04

2200 8.43200e+03 1.04720e+04

2201 8.72000e+03 1.04720e+04

2202 8.84800e+03 1.04720e+04

2203 9.10400e+03 1.04720e+04

2204 9.72800e+03 1.04720e+04

2205 1.00320e+04 1.04720e+04

2206 1.02560e+04 1.04720e+04

2207 1.03200e+04 1.04720e+04

2208 1.04800e+04 1.04720e+04

2209 1.06560e+04 1.04720e+04

2210 1.07470e+04 1.04720e+04

2211 1.07680e+04 2.31000e+02

2212 1.07680e+04 9.02000e+02

2213 1.07680e+04 1.76000e+03

2214 1.07680e+04 7.39200e+03

2215 1.07680e+04 1.03730e+04

2216 1.00160e+04 9.06400e+03

2217 1.00640e+04 2.31000e+02

2218 1.00640e+04 1.01200e+03

2219 1.00640e+04 1.76000e+03

2220 5.58400e+03 3.22300e+03

2221 5.58400e+03 4.04800e+03

2222 5.58400e+03 6.40200e+03

2223 5.58400e+03 8.38200e+03

2224 5.58400e+03 1.06920e+04

2225 5.66400e+03 3.08000e+03

2226 5.87200e+03 3.08000e+03

2227 6.12800e+03 3.08000e+03

2228 6.19200e+03 3.08000e+03

2229 6.25600e+03 3.08000e+03

2230 6.41600e+03 3.08000e+03

2231 6.56000e+03 3.08000e+03

2232 6.67200e+03 3.08000e+03

2233 6.78400e+03 3.08000e+03

2234 6.89600e+03 3.08000e+03

2235 7.00800e+03 3.08000e+03

2236 7.08800e+03 3.08000e+03

2237 7.18400e+03 3.08000e+03

2238 7.31200e+03 3.08000e+03

2239 7.50400e+03 3.08000e+03

2240 7.66400e+03 3.08000e+03

2241 7.76000e+03 3.08000e+03

2242 7.82400e+03 3.08000e+03

2243 7.88800e+03 3.08000e+03

2244 7.95200e+03 3.08000e+03

2245 8.04800e+03 3.08000e+03

2246 8.20800e+03 3.08000e+03

2247 8.33600e+03 3.08000e+03

2248 8.43200e+03 3.08000e+03

2249 8.49600e+03 3.08000e+03

2250 8.62400e+03 3.08000e+03

2251 8.75200e+03 3.08000e+03

2252 8.84800e+03 3.08000e+03

2253 8.97600e+03 3.08000e+03

2254 9.05100e+03 3.08000e+03

2255 9.07200e+03 1.18800e+03

2256 9.07200e+03 2.91500e+03

2257 8.62400e+03 5.96200e+03

2258 8.62400e+03 8.86600e+03

2259 8.68800e+03 1.18800e+03

2260 8.59200e+03 8.86600e+03

2261 8.65600e+03 1.18800e+03

2262 8.65600e+03 5.96200e+03

2263 7.95200e+03 8.75600e+03

2264 8.04800e+03 6.11600e+03

2265 8.17600e+03 6.11600e+03

2266 8.43200e+03 6.11600e+03

2267 8.50700e+03 6.11600e+03

2268 8.52800e+03 1.18800e+03

2269 8.52800e+03 5.97300e+03

2270 8.46400e+03 1.18800e+03

2271 8.65600e+03 8.86600e+03

2272 7.05600e+03 1.08020e+04

2273 7.19500e+03 8.84400e+03

2274 7.21600e+03 6.38000e+02

2275 7.21600e+03 1.51800e+03

2276 7.21600e+03 4.04800e+03

2277 7.21600e+03 7.12800e+03

2278 7.21600e+03 8.65700e+03

2279 1.74560e+04 1.78200e+03

2280 1.74560e+04 4.09200e+03

2281 1.74560e+04 6.57800e+03

2282 1.74560e+04 7.72200e+03

2283 1.74560e+04 8.74500e+03

2284 1.74760e+04 8.84400e+03

2285 1.75520e+04 8.84400e+03

2286 1.77120e+04 9.60300e+03

2287 1.77120e+04 1.06700e+04

2288 9.42800e+03 2.94800e+03

2289 9.68000e+03 2.94800e+03

2290 9.80800e+03 2.94800e+03

2291 9.87200e+03 2.94800e+03

2292 1.00000e+04 2.94800e+03

2293 1.00960e+04 2.94800e+03

2294 1.02240e+04 2.94800e+03

2295 1.02880e+04 2.94800e+03

2296 1.03840e+04 2.94800e+03

2297 1.05120e+04 2.94800e+03

2298 1.05760e+04 2.94800e+03

2299 1.06400e+04 2.94800e+03

2300 1.07040e+04 2.94800e+03

2301 1.08000e+04 2.94800e+03

2302 1.09280e+04 2.94800e+03

2303 1.10560e+04 2.94800e+03

2304 1.11200e+04 2.94800e+03

2305 1.12160e+04 2.94800e+03

2306 1.13440e+04 2.94800e+03

2307 1.14880e+04 2.94800e+03

2308 1.16960e+04 2.94800e+03

2309 1.17600e+04 2.94800e+03

2310 1.19040e+04 2.94800e+03

2311 1.20480e+04 2.94800e+03

2312 1.21760e+04 2.94800e+03

2313 1.23360e+04 2.94800e+03

2314 1.24320e+04 2.94800e+03

2315 1.25230e+04 2.94800e+03

2316 1.25600e+04 1.60600e+03

2317 1.25600e+04 2.35400e+03

2318 1.75520e+04 1.78200e+03

2319 1.75520e+04 4.09200e+03

2320 1.75520e+04 6.57800e+03

2321 1.75520e+04 7.88700e+03

2322 1.77120e+04 8.18400e+03

2323 1.78560e+04 8.18400e+03

2324 1.79680e+04 8.18400e+03

2325 1.81920e+04 8.18400e+03

2326 1.82560e+04 9.42700e+03

2327 1.82560e+04 1.06700e+04

2328 9.72800e+03 1.00320e+04

2329 1.00320e+04 1.00320e+04

2330 1.02560e+04 1.00320e+04

2331 1.03200e+04 1.00320e+04

2332 1.04160e+04 1.00320e+04

2333 1.04800e+04 1.00320e+04

2334 1.06560e+04 1.00320e+04

2335 1.07360e+04 1.00320e+04

2336 1.08000e+04 1.00320e+04

2337 1.09280e+04 1.00320e+04

2338 1.10400e+04 1.00320e+04

2339 1.12160e+04 1.00320e+04

2340 1.13120e+04 1.00320e+04

2341 1.14400e+04 1.00320e+04

2342 1.15200e+04 1.00320e+04

2343 1.16000e+04 1.00320e+04

2344 1.17120e+04 1.00320e+04

2345 1.17920e+04 1.00320e+04

2346 1.19840e+04 1.00320e+04

2347 1.20800e+04 1.00320e+04

2348 1.22080e+04 1.00320e+04

2349 1.23840e+04 1.00320e+04

2350 1.25280e+04 1.00320e+04

2351 1.26560e+04 1.00320e+04

2352 1.28160e+04 1.00320e+04

2353 1.29440e+04 1.00320e+04

2354 1.30880e+04 1.00320e+04

2355 1.32320e+04 1.00320e+04

2356 1.34080e+04 1.00320e+04

2357 1.35360e+04 1.00320e+04

2358 1.36430e+04 1.00320e+04

2359 1.36800e+04 2.53000e+03

2360 1.36800e+04 5.14800e+03

2361 1.36800e+04 7.28200e+03

2362 1.36800e+04 8.86600e+03

2363 1.36800e+04 9.88900e+03

2364 1.77120e+04 2.31000e+02

2365 1.77120e+04 1.78200e+03

2366 1.77120e+04 4.24600e+03

2367 1.77120e+04 6.32500e+03

2368 1.78400e+04 6.90800e+03

2369 1.79680e+04 6.90800e+03

2370 1.81280e+04 7.00700e+03

2371 1.81280e+04 7.76600e+03

2372 1.81280e+04 1.06700e+04

2373 9.07200e+03 3.48700e+03

2374 9.07200e+03 5.96200e+03

2375 9.07200e+03 6.90800e+03

2376 9.07200e+03 9.87800e+03

2377 9.44000e+03 3.38800e+03

2378 9.52000e+03 3.38800e+03

2379 9.68000e+03 3.38800e+03

2380 9.84000e+03 3.38800e+03

2381 1.00000e+04 3.38800e+03

2382 1.00960e+04 3.38800e+03

2383 1.02240e+04 3.38800e+03

2384 1.02880e+04 3.38800e+03

2385 1.03840e+04 3.38800e+03

2386 1.05120e+04 3.38800e+03

2387 1.05760e+04 3.38800e+03

2388 1.06400e+04 3.38800e+03

2389 1.07040e+04 3.38800e+03

2390 1.08000e+04 3.38800e+03

2391 1.09280e+04 3.38800e+03

2392 1.10560e+04 3.38800e+03

2393 1.11200e+04 3.38800e+03

2394 1.12160e+04 3.38800e+03

2395 1.13440e+04 3.38800e+03

2396 1.14880e+04 3.38800e+03

2397 1.16960e+04 3.38800e+03

2398 1.17600e+04 3.38800e+03

2399 1.19040e+04 3.38800e+03

2400 1.20480e+04 3.38800e+03

2401 1.21760e+04 3.38800e+03

2402 1.23360e+04 3.38800e+03

2403 1.24320e+04 3.38800e+03

2404 1.25440e+04 3.38800e+03

2405 1.26880e+04 3.38800e+03

2406 1.27630e+04 3.38800e+03

2407 1.27840e+04 1.60600e+03

2408 1.27840e+04 2.31000e+03

2409 9.23200e+03 8.10700e+03

2410 9.23200e+03 9.87800e+03

2411 9.64800e+03 8.00800e+03

2412 9.74400e+03 8.00800e+03

2413 9.90400e+03 8.00800e+03

2414 1.00160e+04 8.00800e+03

2415 1.01920e+04 8.00800e+03

2416 1.02560e+04 8.00800e+03

2417 1.03840e+04 8.00800e+03

2418 1.04960e+04 8.00800e+03

2419 1.06560e+04 8.00800e+03

2420 1.08160e+04 8.00800e+03

2421 1.09280e+04 8.00800e+03

2422 1.10400e+04 8.00800e+03

2423 1.11200e+04 8.00800e+03

2424 1.12160e+04 8.00800e+03

2425 1.13280e+04 8.00800e+03

2426 1.15040e+04 8.00800e+03

2427 1.15680e+04 8.00800e+03

2428 1.16320e+04 8.00800e+03

2429 1.16960e+04 8.00800e+03

2430 1.17600e+04 8.00800e+03

2431 1.18240e+04 8.00800e+03

2432 1.19680e+04 8.00800e+03

2433 1.21920e+04 8.00800e+03

2434 1.22720e+04 8.00800e+03

2435 1.23840e+04 8.00800e+03

2436 1.25280e+04 8.00800e+03

2437 1.26560e+04 8.00800e+03

2438 1.28000e+04 8.00800e+03

2439 1.28800e+04 8.00800e+03

2440 1.29440e+04 8.00800e+03

2441 1.30880e+04 8.00800e+03

2442 1.32640e+04 8.00800e+03

2443 1.33920e+04 8.00800e+03

2444 1.35200e+04 8.00800e+03

2445 1.36320e+04 8.00800e+03

2446 1.37120e+04 2.53000e+03

2447 1.37120e+04 5.14800e+03

2448 1.37120e+04 7.28200e+03

2449 8.40000e+03 1.18800e+03

2450 8.40000e+03 6.91900e+03

2451 8.42000e+03 7.04000e+03

2452 8.50700e+03 7.04000e+03

2453 8.52800e+03 7.13900e+03

2454 8.52800e+03 8.86600e+03

2455 9.16800e+03 1.63900e+03

2456 9.16800e+03 2.94800e+03

2457 9.16800e+03 5.96200e+03

2458 9.16800e+03 7.01800e+03

2459 9.16800e+03 8.07400e+03

2460 9.16800e+03 9.87800e+03

2461 9.26400e+03 1.45200e+03

2462 9.42400e+03 1.45200e+03

2463 9.58400e+03 1.45200e+03

2464 9.68000e+03 1.45200e+03

2465 9.80800e+03 1.45200e+03

2466 9.87200e+03 1.45200e+03

2467 1.00000e+04 1.45200e+03

2468 1.00960e+04 1.45200e+03

2469 1.02240e+04 1.45200e+03

2470 1.02880e+04 1.45200e+03

2471 1.03840e+04 1.45200e+03

2472 1.05120e+04 1.45200e+03

2473 1.05760e+04 1.45200e+03

2474 1.06400e+04 1.45200e+03

2475 1.07040e+04 1.45200e+03

2476 1.08000e+04 1.45200e+03

2477 1.09280e+04 1.45200e+03

2478 1.10560e+04 1.45200e+03

2479 1.11200e+04 1.45200e+03

2480 1.12160e+04 1.45200e+03

2481 1.13440e+04 1.45200e+03

2482 1.14880e+04 1.45200e+03

2483 1.16960e+04 1.45200e+03

2484 1.17600e+04 1.45200e+03

2485 1.19040e+04 1.45200e+03

2486 1.20480e+04 1.45200e+03

2487 1.21760e+04 1.45200e+03

2488 1.23040e+04 9.02000e+02

2489 9.36000e+03 2.82700e+03

2490 9.41200e+03 2.72800e+03

2491 9.68000e+03 2.72800e+03

2492 9.80800e+03 2.72800e+03

2493 9.87200e+03 2.72800e+03

2494 1.00000e+04 2.72800e+03

2495 1.00960e+04 2.72800e+03

2496 1.02240e+04 2.72800e+03

2497 1.02880e+04 2.72800e+03

2498 1.03840e+04 2.72800e+03

2499 1.05120e+04 2.72800e+03

2500 1.05760e+04 2.72800e+03

2501 1.06400e+04 2.72800e+03

2502 1.07040e+04 2.72800e+03

2503 1.08000e+04 2.72800e+03

2504 1.09280e+04 2.72800e+03

2505 1.10560e+04 2.72800e+03

2506 1.11200e+04 2.72800e+03

2507 1.12160e+04 2.72800e+03

2508 1.13440e+04 2.72800e+03

2509 1.14880e+04 2.72800e+03

2510 1.16960e+04 2.72800e+03

2511 1.17600e+04 2.72800e+03

2512 1.19040e+04 2.72800e+03

2513 1.20480e+04 2.72800e+03

2514 1.21760e+04 2.72800e+03

2515 1.23360e+04 2.72800e+03

2516 1.24320e+04 2.72800e+03

2517 1.25120e+04 2.72800e+03

2518 1.25920e+04 1.60600e+03

2519 1.25920e+04 2.47500e+03

2520 1.48640e+04 2.53000e+03

2521 1.48640e+04 4.37800e+03

2522 1.48640e+04 5.47800e+03

2523 1.48640e+04 6.79800e+03

2524 1.48640e+04 8.64600e+03

2525 1.48640e+04 9.87800e+03

2526 1.48640e+04 1.14290e+04

2527 7.76000e+03 8.74500e+03

2528 7.77600e+03 8.44800e+03

2529 7.79200e+03 1.18800e+03

2530 7.79200e+03 4.81800e+03

2531 1.53120e+04 7.88700e+03

2532 1.53120e+04 8.64600e+03

2533 1.53120e+04 9.87800e+03

2534 1.53120e+04 1.06260e+04

2535 1.53120e+04 1.14290e+04

2536 1.53440e+04 7.78800e+03

2537 1.53760e+04 2.53000e+03

2538 1.53760e+04 5.47800e+03

2539 1.53760e+04 6.79800e+03

2540 1.53760e+04 7.68900e+03

2541 6.86400e+03 4.29000e+02

2542 6.86400e+03 1.51800e+03

2543 6.86400e+03 2.57400e+03

2544 6.86400e+03 4.04800e+03

2545 7.00800e+03 5.36800e+03

2546 7.08800e+03 5.36800e+03

2547 7.18400e+03 5.36800e+03

2548 7.32800e+03 5.36800e+03

2549 7.58400e+03 5.36800e+03

2550 7.66400e+03 5.36800e+03

2551 7.76000e+03 5.36800e+03

2552 7.82400e+03 5.36800e+03

2553 7.88800e+03 5.36800e+03

2554 7.95200e+03 5.36800e+03

2555 8.04800e+03 5.36800e+03

2556 8.17600e+03 5.36800e+03

2557 8.33600e+03 5.36800e+03

2558 8.43200e+03 5.36800e+03

2559 8.49600e+03 5.36800e+03

2560 8.75200e+03 5.36800e+03

2561 8.84800e+03 5.36800e+03

2562 8.99200e+03 5.36800e+03

2563 9.44000e+03 5.36800e+03

2564 9.55200e+03 5.36800e+03

2565 9.68000e+03 5.36800e+03

2566 9.82400e+03 5.36800e+03

2567 1.00160e+04 5.36800e+03

2568 1.01600e+04 5.36800e+03

2569 1.02240e+04 5.36800e+03

2570 1.02880e+04 5.36800e+03

2571 1.03840e+04 5.36800e+03

2572 1.05120e+04 5.36800e+03

2573 1.06080e+04 5.36800e+03

2574 1.07040e+04 7.39200e+03

2575 1.07040e+04 1.14950e+04

2576 1.24000e+04 1.14840e+04

2577 1.25280e+04 1.10000e+04

2578 1.26560e+04 1.10000e+04

2579 1.28160e+04 1.10000e+04

2580 1.29440e+04 1.10000e+04

2581 1.30880e+04 1.10000e+04

2582 1.32320e+04 1.10000e+04

2583 1.33920e+04 1.10000e+04

2584 1.35360e+04 1.10000e+04

2585 1.36960e+04 1.10000e+04

2586 1.39680e+04 1.10000e+04

2587 1.41920e+04 1.10000e+04

2588 1.42720e+04 1.10000e+04

2589 1.43840e+04 1.10000e+04

2590 1.44480e+04 1.10000e+04

2591 1.24000e+04 1.11760e+04

2592 1.45760e+04 2.53000e+03

2593 1.45760e+04 5.36800e+03

2594 1.45760e+04 6.79800e+03

2595 1.45760e+04 8.64600e+03

2596 1.45760e+04 9.87800e+03

2597 1.47040e+04 1.10000e+04

2598 1.47840e+04 1.10000e+04

2599 1.49600e+04 1.10000e+04

2600 1.51200e+04 1.10000e+04

2601 1.53920e+04 1.10000e+04

2602 1.55200e+04 1.10000e+04

2603 1.57120e+04 1.10000e+04

2604 1.57920e+04 1.10000e+04

2605 1.58560e+04 1.10000e+04

2606 1.60480e+04 1.10000e+04

2607 1.62240e+04 1.10000e+04

2608 1.64320e+04 1.10000e+04

2609 1.64960e+04 1.14840e+04

2610 1.64960e+04 1.11760e+04

2611 7.08800e+03 8.53600e+03

2612 7.08800e+03 1.08020e+04

2613 7.15200e+03 6.38000e+02

2614 7.15200e+03 1.51800e+03

2615 7.15200e+03 4.04800e+03

2616 7.15200e+03 7.13900e+03

2617 1.59520e+04 2.34300e+03

2618 1.59720e+04 2.99200e+03

2619 1.61280e+04 2.99200e+03

2620 1.62720e+04 2.99200e+03

2621 1.64000e+04 2.99200e+03

2622 1.65440e+04 2.99200e+03

2623 1.66560e+04 2.99200e+03

2624 1.67520e+04 2.99200e+03

2625 1.69120e+04 2.99200e+03

2626 1.70400e+04 2.99200e+03

2627 1.71040e+04 2.99200e+03

2628 1.71840e+04 2.99200e+03

2629 1.73920e+04 2.99200e+03

2630 1.75040e+04 2.99200e+03

2631 1.77440e+04 4.12500e+03

2632 1.77440e+04 6.20400e+03

2633 1.77440e+04 7.76600e+03

2634 1.77440e+04 8.73400e+03

2635 1.77440e+04 9.60300e+03

2636 1.77440e+04 1.06700e+04

2637 1.56640e+04 2.53000e+03

2638 1.56640e+04 5.36800e+03

2639 1.56640e+04 6.79800e+03

2640 1.56640e+04 8.42600e+03

2641 1.56640e+04 9.87800e+03

2642 1.56640e+04 1.06260e+04

2643 1.56640e+04 1.14290e+04

2644 1.75840e+04 2.31000e+02

2645 1.75840e+04 1.78200e+03

2646 1.75840e+04 4.09200e+03

2647 1.75840e+04 6.57800e+03

2648 1.75840e+04 7.76600e+03

2649 1.75840e+04 9.60300e+03

2650 1.75840e+04 1.06700e+04

2651 1.64320e+04 2.22200e+03

2652 1.64320e+04 3.85000e+03

2653 1.64320e+04 5.47800e+03

2654 1.64320e+04 6.79800e+03

2655 1.64320e+04 7.88700e+03

2656 1.65280e+04 1.08900e+04

2657 8.14400e+03 1.18800e+03

2658 8.14400e+03 4.81800e+03

2659 8.14400e+03 7.01800e+03

2660 8.14400e+03 8.75600e+03

2661 9.61600e+03 2.31000e+02

2662 9.61600e+03 1.01200e+03

2663 9.61600e+03 1.76000e+03

2664 9.61600e+03 7.13900e+03

2665 1.21120e+04 9.02000e+02

2666 1.21120e+04 4.48800e+03

2667 1.21120e+04 5.96200e+03

2668 1.21120e+04 7.39200e+03

2669 8.36800e+03 1.18800e+03

2670 8.36800e+03 6.90800e+03

2671 8.36800e+03 8.76700e+03

2672 1.27840e+04 1.14290e+04

2673 1.28040e+04 8.84400e+03

2674 1.28800e+04 8.84400e+03

2675 1.29440e+04 8.84400e+03

2676 1.30880e+04 8.84400e+03

2677 1.32640e+04 8.84400e+03

2678 1.33920e+04 8.84400e+03

2679 1.35310e+04 8.84400e+03

2680 1.35520e+04 2.53000e+03

2681 1.35520e+04 3.93800e+03

2682 1.35520e+04 4.92800e+03

2683 1.35520e+04 7.28200e+03

2684 1.35520e+04 8.65700e+03

2685 1.88640e+04 1.08460e+04

2686 1.88640e+04 1.15280e+04

2687 1.89160e+04 9.08600e+03

2688 1.90240e+04 9.08600e+03

2689 1.19200e+04 7.39200e+03

2690 1.19200e+04 1.11650e+04

2691 1.19360e+04 6.77600e+03

2692 1.19520e+04 9.02000e+02

2693 1.19520e+04 4.48800e+03

2694 1.19520e+04 6.07200e+03

2695 1.03200e+04 2.31000e+02

2696 1.03200e+04 1.01200e+03

2697 1.03200e+04 1.76000e+03

2698 1.03200e+04 7.39200e+03

2699 1.04270e+04 9.50400e+03

2700 1.18240e+04 9.02000e+02

2701 1.18240e+04 4.48800e+03

2702 1.18240e+04 6.08300e+03

2703 1.18400e+04 6.33600e+03

2704 1.18560e+04 7.39200e+03

2705 1.18560e+04 1.11650e+04

2706 1.26560e+04 1.60600e+03

2707 1.26560e+04 2.57400e+03

2708 1.26560e+04 4.70800e+03

2709 1.26560e+04 6.07200e+03

2710 1.26720e+04 6.77600e+03

2711 1.26880e+04 7.39200e+03

2712 1.26880e+04 1.14290e+04

2713 5.00800e+03 1.14950e+04

2714 5.07200e+03 2.17800e+03

2715 5.07200e+03 4.04800e+03

2716 5.07200e+03 6.40200e+03

2717 5.07200e+03 7.19400e+03

2718 1.31680e+04 1.60600e+03

2719 1.31680e+04 2.31000e+03

2720 1.31680e+04 3.12400e+03

2721 1.31680e+04 3.93800e+03

2722 1.31680e+04 4.92800e+03

2723 1.31680e+04 5.92900e+03

2724 1.32960e+04 6.02800e+03

2725 1.34560e+04 6.02800e+03

2726 1.35200e+04 6.02800e+03

2727 1.36320e+04 6.02800e+03

2728 1.37600e+04 6.02800e+03

2729 1.39200e+04 6.02800e+03

2730 1.40800e+04 6.02800e+03

2731 1.41920e+04 6.02800e+03

2732 1.42560e+04 6.02800e+03

2733 1.44000e+04 6.02800e+03

2734 1.45120e+04 6.02800e+03

2735 1.47040e+04 6.02800e+03

2736 1.48160e+04 6.02800e+03

2737 1.49280e+04 6.02800e+03

2738 1.51360e+04 6.02800e+03

2739 1.53280e+04 6.02800e+03

2740 1.54400e+04 6.02800e+03

2741 1.56000e+04 6.02800e+03

2742 1.57120e+04 6.02800e+03

2743 1.57920e+04 6.02800e+03

2744 1.58880e+04 6.02800e+03

2745 1.59840e+04 6.02800e+03

2746 1.61280e+04 6.02800e+03

2747 1.62880e+04 6.02800e+03

2748 1.65440e+04 6.02800e+03

2749 1.66560e+04 6.02800e+03

2750 1.67520e+04 6.02800e+03

2751 1.68160e+04 6.02800e+03

2752 1.69120e+04 6.02800e+03

2753 1.70400e+04 6.02800e+03

2754 1.71040e+04 6.02800e+03

2755 1.71680e+04 6.02800e+03

2756 1.73920e+04 6.02800e+03

2757 1.75040e+04 6.02800e+03

2758 1.76800e+04 6.45700e+03

2759 1.76800e+04 7.76600e+03

2760 1.76800e+04 9.60300e+03

2761 1.76800e+04 1.06700e+04

2762 3.31200e+03 1.06920e+04

2763 3.34400e+03 3.11300e+03

2764 3.34400e+03 6.86400e+03

2765 3.34400e+03 1.01530e+04

2766 1.45440e+04 2.53000e+03

2767 1.45440e+04 5.36800e+03

2768 1.45440e+04 6.79800e+03

2769 1.45440e+04 8.64600e+03

2770 1.45440e+04 9.87800e+03

2771 1.45440e+04 1.15390e+04

2772 6.73600e+03 6.38000e+02

2773 6.73600e+03 1.51800e+03

2774 6.73600e+03 2.57400e+03

2775 6.73600e+03 4.04800e+03

2776 6.73600e+03 8.64600e+03

2777 6.73600e+03 9.43800e+03

2778 6.83200e+03 1.14400e+04

2779 7.02400e+03 1.14400e+04

2780 7.20000e+03 1.14400e+04

2781 7.44000e+03 1.14400e+04

2782 7.53600e+03 1.14400e+04

2783 7.60000e+03 1.14400e+04

2784 7.69600e+03 1.14400e+04

2785 7.82400e+03 1.14400e+04

2786 7.88800e+03 1.14400e+04

2787 8.09600e+03 1.14400e+04

2788 8.17600e+03 1.14400e+04

2789 8.27200e+03 1.14400e+04

2790 8.36800e+03 1.14400e+04

2791 8.43200e+03 1.14400e+04

2792 8.72000e+03 1.14400e+04

2793 8.84800e+03 1.14400e+04

2794 9.10400e+03 1.14400e+04

2795 9.72800e+03 1.14400e+04

2796 1.00320e+04 1.14400e+04

2797 1.02560e+04 1.14400e+04

2798 1.03200e+04 1.14400e+04

2799 1.04800e+04 1.14400e+04

2800 1.05440e+04 1.15280e+04

2801 1.17920e+04 9.02000e+02

2802 1.17920e+04 4.48800e+03

2803 1.17920e+04 6.07200e+03

2804 1.17920e+04 7.39200e+03

2805 1.18080e+04 8.22800e+03

2806 1.18240e+04 1.11650e+04

2807 8.72000e+03 1.18800e+03

2808 8.72000e+03 5.96200e+03

2809 8.84800e+03 7.70000e+03

2810 9.10400e+03 7.70000e+03

2811 9.23200e+03 7.70000e+03

2812 6.06400e+03 3.19000e+02

2813 6.06400e+03 2.02400e+03

2814 6.06400e+03 4.04800e+03

2815 6.06400e+03 5.33500e+03

2816 6.10000e+03 5.58800e+03

2817 6.19200e+03 5.58800e+03

2818 6.25600e+03 5.58800e+03

2819 6.41600e+03 5.58800e+03

2820 6.56000e+03 5.58800e+03

2821 6.67200e+03 5.58800e+03

2822 6.77900e+03 5.58800e+03

2823 6.80000e+03 7.12800e+03

2824 6.80000e+03 8.64600e+03

2825 6.80000e+03 9.43800e+03

2826 6.86400e+03 6.55600e+03

2827 6.99200e+03 6.55600e+03

2828 7.08800e+03 6.55600e+03

2829 7.18400e+03 6.55600e+03

2830 7.32800e+03 6.55600e+03

2831 7.61600e+03 6.55600e+03

2832 7.74400e+03 6.55600e+03

2833 7.82400e+03 6.55600e+03

2834 7.88800e+03 6.55600e+03

2835 8.04800e+03 6.55600e+03

2836 8.17600e+03 6.55600e+03

2837 8.43200e+03 6.55600e+03

2838 8.51200e+03 6.55600e+03

2839 8.83200e+03 6.55600e+03

2840 8.94400e+03 1.18800e+03

2841 8.94400e+03 5.96200e+03

2842 8.94400e+03 6.89700e+03

2843 8.94400e+03 9.87800e+03

2844 5.96800e+03 3.19000e+02

2845 5.96800e+03 2.02400e+03

2846 5.96800e+03 4.04800e+03

2847 5.96800e+03 5.32400e+03

2848 6.09600e+03 7.70000e+03

2849 6.19200e+03 7.70000e+03

2850 6.41600e+03 7.70000e+03

2851 6.54400e+03 7.70000e+03

2852 6.67200e+03 7.70000e+03

2853 6.86400e+03 7.70000e+03

2854 6.92800e+03 7.70000e+03

2855 7.04000e+03 7.70000e+03

2856 7.15200e+03 8.53600e+03

2857 7.15200e+03 1.08020e+04

2858 7.20400e+03 9.50400e+03

2859 7.53600e+03 9.50400e+03

2860 7.60000e+03 9.50400e+03

2861 7.69600e+03 9.50400e+03

2862 7.82400e+03 9.50400e+03

2863 7.90400e+03 9.50400e+03

2864 8.09600e+03 9.50400e+03

2865 8.17600e+03 9.50400e+03

2866 8.27200e+03 9.50400e+03

2867 8.36800e+03 9.50400e+03

2868 8.43200e+03 9.50400e+03

2869 8.72000e+03 9.50400e+03

2870 8.86400e+03 9.50400e+03

2871 9.10400e+03 9.50400e+03

2872 9.72800e+03 9.50400e+03

2873 9.96800e+03 2.31000e+02

2874 9.96800e+03 1.01200e+03

2875 9.96800e+03 1.76000e+03

2876 1.19520e+04 1.11650e+04

2877 1.19720e+04 8.22800e+03

2878 1.21920e+04 8.22800e+03

2879 1.22720e+04 8.22800e+03

2880 1.23840e+04 8.22800e+03

2881 1.25280e+04 8.22800e+03

2882 1.26560e+04 8.22800e+03

2883 1.28000e+04 8.22800e+03

2884 1.28800e+04 8.22800e+03

2885 1.29440e+04 8.22800e+03

2886 1.30880e+04 8.22800e+03

2887 1.32640e+04 8.22800e+03

2888 1.33920e+04 8.22800e+03

2889 1.35200e+04 8.22800e+03

2890 1.36320e+04 8.22800e+03

2891 1.37440e+04 8.22800e+03

2892 1.39680e+04 8.22800e+03

2893 1.41920e+04 8.22800e+03

2894 1.42720e+04 8.22800e+03

2895 1.43840e+04 8.22800e+03

2896 1.44480e+04 8.22800e+03

2897 1.45120e+04 8.22800e+03

2898 1.47040e+04 8.22800e+03

2899 1.47840e+04 8.22800e+03

2900 1.51200e+04 8.22800e+03

2901 1.53920e+04 8.22800e+03

2902 1.54720e+04 8.22800e+03

2903 1.55360e+04 4.84000e+02

2904 1.55360e+04 6.71000e+02

2905 1.55360e+04 2.53000e+03

2906 1.55360e+04 5.36800e+03

2907 1.55360e+04 6.79800e+03

2908 1.56000e+04 5.72000e+02

2909 1.57280e+04 5.72000e+02

2910 1.57920e+04 5.72000e+02

2911 1.58880e+04 5.72000e+02

2912 1.59840e+04 5.72000e+02

2913 1.61280e+04 5.72000e+02

2914 1.62720e+04 5.72000e+02

2915 1.64000e+04 5.72000e+02

2916 1.65600e+04 5.72000e+02

2917 1.66560e+04 5.72000e+02

2918 1.67520e+04 5.72000e+02

2919 1.69120e+04 5.72000e+02

2920 1.70400e+04 5.72000e+02

2921 1.71840e+04 5.72000e+02

2922 1.73920e+04 5.72000e+02

2923 1.75040e+04 5.72000e+02

2924 1.78240e+04 5.72000e+02

2925 1.79680e+04 5.72000e+02

2926 1.80320e+04 5.72000e+02

2927 1.81280e+04 3.52000e+02

2928 7.56800e+03 8.75600e+03

2929 7.60000e+03 6.11600e+03

2930 7.63200e+03 1.18800e+03

2931 7.63200e+03 4.81800e+03

2932 1.17280e+04 9.02000e+02

2933 1.17280e+04 4.48800e+03

2934 1.17280e+04 6.07200e+03

2935 1.17280e+04 7.39200e+03

2936 1.17440e+04 8.22800e+03

2937 1.17600e+04 1.11650e+04

2938 1.90240e+04 1.15280e+04

2939 1.22720e+04 9.02000e+02

2940 1.22720e+04 4.48800e+03

2941 1.22720e+04 5.96200e+03

2942 1.23840e+04 6.77600e+03

2943 1.24960e+04 7.39200e+03

2944 1.24960e+04 1.14290e+04

2945 1.06560e+04 8.22800e+03

2946 1.07360e+04 2.31000e+02

2947 1.07360e+04 9.02000e+02

2948 1.07360e+04 1.76000e+03

2949 1.07360e+04 7.39200e+03

2950 7.50400e+03 8.75600e+03

2951 7.56800e+03 6.38000e+02

2952 7.56800e+03 1.51800e+03

2953 7.56800e+03 3.94900e+03

2954 7.56800e+03 4.14700e+03

2955 7.56800e+03 4.93900e+03

2956 7.66400e+03 4.04800e+03

2957 7.76000e+03 4.04800e+03

2958 7.82400e+03 4.04800e+03

2959 7.88800e+03 4.04800e+03

2960 7.95200e+03 4.04800e+03

2961 8.04800e+03 4.04800e+03

2962 8.20800e+03 4.04800e+03

2963 8.33600e+03 4.04800e+03

2964 8.43200e+03 4.04800e+03

2965 8.49600e+03 4.04800e+03

2966 8.68800e+03 4.04800e+03

2967 8.76300e+03 4.04800e+03

2968 8.78400e+03 1.18800e+03

2969 8.78400e+03 3.94900e+03

2970 8.78400e+03 8.86600e+03

2971 7.88800e+03 9.06400e+03

2972 7.92000e+03 1.18800e+03

2973 7.92000e+03 4.81800e+03

2974 7.92000e+03 8.76700e+03

2975 7.94000e+03 4.26800e+03

2976 8.04800e+03 4.26800e+03

2977 8.20800e+03 4.26800e+03

2978 8.33600e+03 4.26800e+03

2979 8.43200e+03 4.26800e+03

2980 8.49600e+03 4.26800e+03

2981 8.68800e+03 4.26800e+03

2982 8.75200e+03 4.26800e+03

2983 8.84800e+03 4.26800e+03

2984 8.91200e+03 4.26800e+03

2985 8.99200e+03 4.26800e+03

2986 9.44000e+03 4.26800e+03

2987 9.55200e+03 4.26800e+03

2988 9.68000e+03 4.26800e+03

2989 9.82400e+03 4.26800e+03

2990 9.93600e+03 4.26800e+03

2991 1.00000e+04 4.26800e+03

2992 1.02240e+04 4.26800e+03

2993 1.02880e+04 4.26800e+03

2994 1.03840e+04 4.26800e+03

2995 1.05230e+04 4.26800e+03

2996 1.05440e+04 2.31000e+02

2997 1.05440e+04 1.01200e+03

2998 1.05440e+04 1.76000e+03

2999 1.05440e+04 7.39200e+03

3000 1.06560e+04 1.11320e+04

3001 1.07680e+04 1.11320e+04

3002 1.09280e+04 1.11320e+04

3003 1.09920e+04 1.15500e+04

3004 1.09920e+04 1.13080e+04

3005 8.20800e+03 7.01800e+03

3006 8.20800e+03 8.75600e+03

3007 8.33600e+03 4.70800e+03

3008 8.43200e+03 4.70800e+03

3009 8.49600e+03 4.70800e+03

3010 8.75200e+03 4.70800e+03

3011 8.84800e+03 4.70800e+03

3012 8.99200e+03 4.70800e+03

3013 9.44000e+03 4.70800e+03

3014 9.55200e+03 4.70800e+03

3015 9.68000e+03 4.70800e+03

3016 9.82400e+03 4.70800e+03

3017 9.93600e+03 4.70800e+03

3018 1.00000e+04 4.70800e+03

3019 1.02240e+04 4.70800e+03

3020 1.02880e+04 4.70800e+03

3021 1.03840e+04 4.70800e+03

3022 1.05120e+04 4.70800e+03

3023 1.05870e+04 4.70800e+03

3024 1.06080e+04 2.31000e+02

3025 1.06080e+04 9.02000e+02

3026 1.06080e+04 1.76000e+03

3027 1.19840e+04 9.02000e+02

3028 1.19840e+04 4.48800e+03

3029 1.19840e+04 6.07200e+03

3030 1.20000e+04 6.77600e+03

3031 1.20160e+04 7.39200e+03

3032 1.20160e+04 1.11650e+04

3033 8.56000e+03 5.96200e+03

3034 8.56000e+03 7.01800e+03

3035 8.56000e+03 8.86600e+03

3036 8.62400e+03 2.28800e+03

3037 8.75200e+03 2.28800e+03

3038 8.84800e+03 2.28800e+03

3039 8.97600e+03 2.28800e+03

3040 9.04000e+03 2.28800e+03

3041 9.26400e+03 2.28800e+03

3042 9.36000e+03 6.71000e+02

3043 9.36000e+03 1.76000e+03

3044 1.13760e+04 1.13850e+04

3045 1.14400e+04 2.31000e+02

3046 1.14400e+04 9.02000e+02

3047 1.14400e+04 4.48800e+03

3048 1.14400e+04 6.07200e+03

3049 1.14400e+04 7.39200e+03

3050 1.02560e+04 8.22800e+03

3051 1.03520e+04 2.31000e+02

3052 1.03520e+04 1.01200e+03

3053 1.03520e+04 1.76000e+03

3054 1.03520e+04 7.39200e+03

3055 1.14720e+04 7.39200e+03

3056 1.14720e+04 1.12750e+04

3057 1.14920e+04 6.33600e+03

3058 1.15680e+04 2.31000e+02

3059 1.15680e+04 9.02000e+02

3060 1.15680e+04 4.48800e+03

3061 1.15680e+04 6.08300e+03

3062 1.11840e+04 1.13850e+04

3063 1.12040e+04 9.06400e+03

3064 1.13440e+04 9.06400e+03

3065 1.15150e+04 9.06400e+03

3066 1.15360e+04 2.31000e+02

3067 1.15360e+04 9.02000e+02

3068 1.15360e+04 4.48800e+03

3069 1.15360e+04 5.96200e+03

3070 1.15360e+04 7.39200e+03

3071 6.56000e+02 3.57500e+03

3072 6.56000e+02 9.92200e+03

3073 1.58240e+04 5.36800e+03

3074 1.58240e+04 6.79800e+03

3075 1.58240e+04 8.42600e+03

3076 1.58240e+04 9.87800e+03

3077 1.58240e+04 1.06260e+04

3078 1.58240e+04 1.14290e+04

3079 1.58880e+04 4.48800e+03

3080 1.59840e+04 4.48800e+03

3081 1.61280e+04 4.48800e+03

3082 1.62830e+04 4.48800e+03

3083 1.63040e+04 2.22200e+03

3084 1.63040e+04 3.86100e+03

3085 6.60800e+03 4.29000e+02

3086 6.60800e+03 1.51800e+03

3087 6.60800e+03 2.57400e+03

3088 6.60800e+03 4.04800e+03

3089 6.66000e+03 5.06000e+03

3090 6.78400e+03 5.06000e+03

3091 6.89600e+03 7.12800e+03

3092 6.89600e+03 8.64600e+03

3093 6.89600e+03 1.08020e+04

3094 1.20480e+04 7.39200e+03

3095 1.20480e+04 1.11650e+04

3096 1.21870e+04 6.77600e+03

3097 1.22080e+04 9.02000e+02

3098 1.22080e+04 4.48800e+03

3099 1.22080e+04 5.96200e+03

3100 1.55000e+02 1.11980e+04

3101 8.91200e+03 5.96200e+03

3102 8.91200e+03 7.01800e+03

3103 8.91200e+03 9.87800e+03

3104 8.99200e+03 4.48800e+03

3105 9.44000e+03 4.48800e+03

3106 9.55200e+03 4.48800e+03

3107 9.68000e+03 4.48800e+03

3108 9.82400e+03 4.48800e+03

3109 9.93600e+03 4.48800e+03

3110 1.00000e+04 4.48800e+03

3111 1.02240e+04 4.48800e+03

3112 1.02880e+04 4.48800e+03

3113 1.03840e+04 4.48800e+03

3114 1.05120e+04 4.48800e+03

3115 1.05760e+04 4.48800e+03

3116 1.06400e+04 4.48800e+03

3117 1.07040e+04 4.48800e+03

3118 1.08000e+04 4.48800e+03

3119 1.08640e+04 2.31000e+02

3120 1.08640e+04 9.02000e+02

3121 1.08640e+04 1.76000e+03

3122 1.08640e+04 4.38900e+03

3123 1.08640e+04 4.58700e+03

3124 1.09280e+04 5.89600e+03

3125 1.10670e+04 5.89600e+03

3126 1.10880e+04 7.39200e+03

3127 1.10880e+04 1.13850e+04

3128 9.26400e+03 6.90800e+03

3129 9.26400e+03 9.87800e+03

3130 9.44000e+03 3.16800e+03

3131 9.52000e+03 2.31000e+02

3132 9.52000e+03 1.01200e+03

3133 9.52000e+03 1.76000e+03

3134 1.22400e+04 9.02000e+02

3135 1.22400e+04 4.48800e+03

3136 1.22400e+04 5.96200e+03

3137 1.22400e+04 7.39200e+03

3138 1.22400e+04 1.11650e+04

3139 7.31200e+03 8.75600e+03

3140 7.31200e+03 1.08020e+04

3141 7.53600e+03 6.38000e+02

3142 7.53600e+03 1.51800e+03

3143 7.53600e+03 4.04800e+03

3144 7.53600e+03 4.81800e+03

3145 3.28000e+03 3.11300e+03

3146 3.28000e+03 6.86400e+03

3147 3.30000e+03 9.37200e+03

3148 3.50400e+03 9.37200e+03

3149 3.56800e+03 9.37200e+03

3150 3.63200e+03 1.01420e+04

3151 1.13760e+04 2.31000e+02

3152 1.13760e+04 9.02000e+02

3153 1.13760e+04 4.48800e+03

3154 1.13760e+04 6.07200e+03

3155 1.13760e+04 7.39200e+03

3156 1.15040e+04 8.22800e+03

3157 1.15680e+04 1.12750e+04

3158 1.12800e+04 1.13850e+04

3159 1.13160e+04 1.04720e+04

3160 1.14400e+04 1.04720e+04

3161 1.15200e+04 1.04720e+04

3162 1.16000e+04 1.04720e+04

3163 1.17120e+04 1.04720e+04

3164 1.17920e+04 1.04720e+04

3165 1.19840e+04 1.04720e+04

3166 1.20800e+04 1.04720e+04

3167 1.22080e+04 1.04720e+04

3168 1.23840e+04 1.04720e+04

3169 1.25280e+04 1.04720e+04

3170 1.26560e+04 1.04720e+04

3171 1.28160e+04 1.04720e+04

3172 1.29440e+04 1.04720e+04

3173 1.30880e+04 1.04720e+04

3174 1.32320e+04 1.04720e+04

3175 1.33920e+04 1.04720e+04

3176 1.35360e+04 1.04720e+04

3177 1.36960e+04 1.04720e+04

3178 1.39680e+04 1.04720e+04

3179 1.41600e+04 2.53000e+03

3180 1.41600e+04 5.25800e+03

3181 1.41600e+04 7.17200e+03

3182 1.41600e+04 8.86600e+03

3183 1.41600e+04 9.87800e+03

3184 3.15200e+03 3.11300e+03

3185 3.15200e+03 6.86400e+03

3186 3.18800e+03 7.92000e+03

3187 3.31200e+03 7.92000e+03

3188 3.40800e+03 1.01530e+04

3189 3.40800e+03 1.05710e+04

3190 3.50400e+03 1.04720e+04

3191 3.58400e+03 1.04720e+04

3192 3.71200e+03 1.04720e+04

3193 3.88800e+03 1.04720e+04

3194 4.04800e+03 1.04720e+04

3195 4.12800e+03 1.04720e+04

3196 4.27200e+03 1.04720e+04

3197 4.40000e+03 1.04720e+04

3198 4.52800e+03 1.04720e+04

3199 4.62400e+03 1.04720e+04

3200 4.68800e+03 1.04720e+04

3201 4.78400e+03 1.04720e+04

3202 4.95500e+03 1.04720e+04

3203 4.97600e+03 1.03730e+04

3204 4.99200e+03 9.81200e+03

3205 4.97600e+03 1.14950e+04

3206 5.00800e+03 2.17800e+03

3207 5.00800e+03 4.04800e+03

3208 5.00800e+03 6.40200e+03

3209 5.28000e+02 3.57500e+03

3210 5.28000e+02 9.81200e+03

3211 1.60160e+04 2.22200e+03

3212 1.60160e+04 3.74000e+03

3213 1.60160e+04 5.36800e+03

3214 1.60160e+04 6.79800e+03

3215 1.60160e+04 7.76600e+03

3216 1.60160e+04 8.62400e+03

3217 1.60160e+04 9.83400e+03

3218 1.60680e+04 9.92200e+03

3219 1.62080e+04 9.92200e+03

3220 1.64320e+04 9.92200e+03

3221 1.64960e+04 9.92200e+03

3222 1.65920e+04 9.92200e+03

3223 1.66880e+04 9.92200e+03

3224 1.67840e+04 9.92200e+03

3225 1.69120e+04 9.92200e+03

3226 1.70400e+04 9.92200e+03

3227 1.71360e+04 9.92200e+03

3228 1.72800e+04 9.92200e+03

3229 1.73600e+04 1.06700e+04

3230 1.73600e+04 1.15280e+04

3231 5.87200e+03 8.38200e+03

3232 5.87200e+03 1.08020e+04

3233 5.88800e+03 5.06000e+03

3234 5.90400e+03 2.09000e+02

3235 5.90400e+03 2.02400e+03

3236 5.90400e+03 4.04800e+03

3237 9.76000e+02 1.10550e+04

3238 1.10400e+03 1.09120e+04

3239 1.23200e+03 1.09120e+04

3240 1.58400e+03 1.09120e+04

3241 1.71200e+03 1.09120e+04

3242 1.77600e+03 1.09120e+04

3243 1.90400e+03 1.09120e+04

3244 2.06400e+03 1.09120e+04

3245 2.24000e+03 1.09120e+04

3246 2.46400e+03 1.09120e+04

3247 2.73600e+03 1.09120e+04

3248 3.01900e+03 1.09120e+04

3249 3.05600e+03 3.11300e+03

3250 3.05600e+03 6.86400e+03

3251 3.05600e+03 1.01530e+04

3252 3.16800e+03 1.09120e+04

3253 3.34400e+03 1.09120e+04

3254 3.50400e+03 1.09120e+04

3255 3.58400e+03 1.09120e+04

3256 3.71200e+03 1.09120e+04

3257 3.88800e+03 1.09120e+04

3258 4.04800e+03 1.09120e+04

3259 4.12800e+03 1.09120e+04

3260 4.27200e+03 1.09120e+04

3261 4.40000e+03 1.09120e+04

3262 4.46400e+03 1.09120e+04

3263 4.52800e+03 1.09120e+04

3264 4.62400e+03 1.09120e+04

3265 4.68800e+03 1.14950e+04

3266 1.34560e+04 8.53600e+03

3267 1.34560e+04 9.17400e+03

3268 1.34560e+04 1.14290e+04

3269 1.35200e+04 7.78800e+03

3270 1.36320e+04 7.78800e+03

3271 1.37600e+04 7.78800e+03

3272 1.39680e+04 7.78800e+03

3273 1.41920e+04 7.78800e+03

3274 1.42720e+04 7.78800e+03

3275 1.43840e+04 7.78800e+03

3276 1.44480e+04 2.53000e+03

3277 1.44480e+04 5.36800e+03

3278 1.44480e+04 6.79800e+03

3279 1.45120e+04 7.78800e+03

3280 1.47040e+04 7.78800e+03

3281 1.48160e+04 7.78800e+03

3282 1.49280e+04 7.88700e+03

3283 1.49280e+04 8.64600e+03

3284 1.49280e+04 9.87800e+03

3285 1.49280e+04 1.14290e+04

3286 1.60480e+04 2.22200e+03

3287 1.60480e+04 3.74000e+03

3288 1.60480e+04 5.36800e+03

3289 1.60480e+04 6.79800e+03

3290 1.60480e+04 7.76600e+03

3291 1.61280e+04 8.40400e+03

3292 1.63040e+04 8.40400e+03

3293 1.64320e+04 8.40400e+03

3294 1.65920e+04 8.40400e+03

3295 1.66880e+04 8.40400e+03

3296 1.67520e+04 8.40400e+03

3297 1.68160e+04 8.40400e+03

3298 1.69120e+04 8.40400e+03

3299 1.70080e+04 1.05600e+04

3300 1.70080e+04 1.15280e+04

3301 5.60000e+02 9.80100e+03

3302 7.52000e+02 8.40400e+03

3303 9.12000e+02 8.40400e+03

3304 9.76000e+02 8.40400e+03

3305 1.10400e+03 8.40400e+03

3306 1.23200e+03 8.40400e+03

3307 1.32800e+03 8.40400e+03

3308 1.53600e+03 8.40400e+03

3309 1.61600e+03 8.40400e+03

3310 1.69600e+03 8.40400e+03

3311 1.77600e+03 8.40400e+03

3312 1.87200e+03 8.40400e+03

3313 1.93600e+03 8.40400e+03

3314 2.11200e+03 8.40400e+03

3315 2.19200e+03 8.40400e+03

3316 2.28800e+03 8.40400e+03

3317 2.46400e+03 8.40400e+03

3318 2.63500e+03 8.40400e+03

3319 2.70400e+03 3.11300e+03

3320 2.70400e+03 6.86400e+03

3321 2.80400e+03 8.14000e+03

3322 2.96000e+03 8.14000e+03

3323 3.02400e+03 8.14000e+03

3324 3.16800e+03 8.14000e+03

3325 3.31200e+03 8.14000e+03

3326 3.50400e+03 8.14000e+03

3327 3.63200e+03 8.14000e+03

3328 3.69600e+03 8.14000e+03

3329 3.82400e+03 8.14000e+03

3330 3.95200e+03 8.14000e+03

3331 4.09600e+03 8.14000e+03

3332 4.27200e+03 8.14000e+03

3333 4.33600e+03 8.14000e+03

3334 2.70400e+03 8.25000e+03

3335 4.43200e+03 1.14950e+04

3336 1.40320e+04 2.53000e+03

3337 1.40320e+04 5.25800e+03

3338 1.40320e+04 7.29300e+03

3339 1.40680e+04 7.56800e+03

3340 1.41920e+04 7.56800e+03

3341 1.42720e+04 7.56800e+03

3342 1.43840e+04 7.56800e+03

3343 1.45120e+04 7.56800e+03

3344 1.47040e+04 7.56800e+03

3345 1.48160e+04 7.56800e+03

3346 1.49280e+04 7.56800e+03

3347 1.51310e+04 7.56800e+03

3348 1.52480e+04 7.77700e+03

3349 1.52480e+04 8.64600e+03

3350 1.52480e+04 9.87800e+03

3351 1.52480e+04 1.06260e+04

3352 1.52480e+04 1.14290e+04

3353 1.35840e+04 2.53000e+03

3354 1.35840e+04 3.94900e+03

3355 1.36200e+04 4.04800e+03

3356 1.38720e+04 4.04800e+03

3357 1.40960e+04 4.04800e+03

3358 1.42240e+04 4.04800e+03

3359 1.44000e+04 4.04800e+03

3360 1.45120e+04 4.04800e+03

3361 1.47360e+04 4.04800e+03

3362 1.48000e+04 4.04800e+03

3363 1.48960e+04 4.25700e+03

3364 1.48960e+04 5.47800e+03

3365 1.48960e+04 6.79800e+03

3366 1.48960e+04 8.64600e+03

3367 1.48960e+04 9.87800e+03

3368 1.48960e+04 1.14290e+04

3369 1.46080e+04 2.53000e+03

3370 1.46080e+04 5.36800e+03

3371 1.46080e+04 6.79800e+03

3372 1.46080e+04 8.64600e+03

3373 1.46080e+04 9.87800e+03

3374 1.46080e+04 1.15390e+04

3375 1.33920e+04 1.60600e+03

3376 1.33920e+04 2.79400e+03

3377 1.33920e+04 3.93800e+03

3378 1.33920e+04 4.92800e+03

3379 1.34560e+04 6.24800e+03

3380 1.35200e+04 6.24800e+03

3381 1.36320e+04 6.24800e+03

3382 1.37600e+04 6.24800e+03

3383 1.39200e+04 6.24800e+03

3384 1.40800e+04 6.24800e+03

3385 1.41920e+04 6.24800e+03

3386 1.42560e+04 6.24800e+03

3387 1.44000e+04 6.24800e+03

3388 1.45120e+04 6.24800e+03

3389 1.47040e+04 6.24800e+03

3390 1.48160e+04 6.24800e+03

3391 1.49280e+04 6.24800e+03

3392 1.51360e+04 6.24800e+03

3393 1.53280e+04 6.24800e+03

3394 1.54400e+04 6.24800e+03

3395 1.56000e+04 6.24800e+03

3396 1.57120e+04 6.24800e+03

3397 1.57920e+04 6.24800e+03

3398 1.58880e+04 6.24800e+03

3399 1.59840e+04 6.24800e+03

3400 1.61280e+04 6.24800e+03

3401 1.62880e+04 6.24800e+03

3402 1.65440e+04 6.24800e+03

3403 1.66560e+04 6.67700e+03

3404 1.66560e+04 7.87600e+03

3405 1.66560e+04 1.08900e+04

3406 1.66720e+04 6.24800e+03

3407 1.66880e+04 1.01200e+03

3408 1.66880e+04 2.22200e+03

3409 1.66880e+04 3.85000e+03

3410 1.66880e+04 5.47800e+03

3411 1.27520e+04 1.60600e+03

3412 1.27520e+04 2.43100e+03

3413 1.28160e+04 2.64000e+03

3414 1.29440e+04 2.64000e+03

3415 1.31200e+04 2.64000e+03

3416 1.33390e+04 2.64000e+03

3417 1.33600e+04 3.00300e+03

3418 1.33600e+04 3.93800e+03

3419 1.33600e+04 4.92800e+03

3420 1.33600e+04 6.40200e+03

3421 1.33600e+04 7.39200e+03

3422 1.33600e+04 8.53600e+03

3423 1.33600e+04 9.17400e+03

3424 1.33600e+04 1.14290e+04

3425 1.62080e+04 2.22200e+03

3426 1.62080e+04 3.74000e+03

3427 1.62080e+04 5.36800e+03

3428 1.62080e+04 6.79800e+03

3429 1.62080e+04 7.76600e+03

3430 1.62830e+04 8.62400e+03

3431 1.63040e+04 1.04610e+04

3432 1.63040e+04 1.14290e+04

3433 1.39200e+03 8.77800e+03

3434 1.39200e+03 1.00320e+04

3435 1.45600e+03 6.33600e+03

3436 1.55200e+03 6.33600e+03

3437 1.64800e+03 6.33600e+03

3438 1.76000e+03 6.33600e+03

3439 1.87200e+03 6.33600e+03

3440 2.00000e+03 6.33600e+03

3441 2.11200e+03 6.33600e+03

3442 2.19200e+03 6.33600e+03

3443 2.28800e+03 6.33600e+03

3444 2.48000e+03 6.33600e+03

3445 2.60800e+03 6.33600e+03

3446 2.73600e+03 6.33600e+03

3447 2.88000e+03 6.33600e+03

3448 3.02400e+03 6.33600e+03

3449 3.20000e+03 6.33600e+03

3450 3.31200e+03 6.33600e+03

3451 3.40800e+03 3.05800e+03

3452 3.40800e+03 6.16000e+03

3453 3.80800e+03 6.33600e+03

3454 3.88800e+03 6.33600e+03

3455 3.95200e+03 6.33600e+03

3456 4.09600e+03 6.33600e+03

3457 4.17600e+03 6.33600e+03

3458 4.25600e+03 6.33600e+03

3459 4.43200e+03 6.33600e+03

3460 4.49600e+03 6.33600e+03

3461 4.56000e+03 7.81000e+03

3462 4.56000e+03 8.86600e+03

3463 4.56000e+03 1.14950e+04

3464 3.69600e+03 3.11300e+03

3465 3.69600e+03 7.02900e+03

3466 3.80800e+03 7.26000e+03

3467 3.88800e+03 7.26000e+03

3468 3.95200e+03 7.26000e+03

3469 4.09600e+03 7.26000e+03

3470 4.17600e+03 7.26000e+03

3471 4.25600e+03 7.26000e+03

3472 4.33600e+03 7.26000e+03

3473 4.43200e+03 7.26000e+03

3474 4.49600e+03 7.26000e+03

3475 4.64000e+03 7.26000e+03

3476 4.76800e+03 7.26000e+03

3477 4.84800e+03 7.26000e+03

3478 4.91200e+03 7.26000e+03

3479 5.04000e+03 1.14950e+04

3480 4.91200e+03 1.14950e+04

3481 5.10400e+03 2.17800e+03

3482 5.10400e+03 4.04800e+03

3483 5.10400e+03 6.40200e+03

3484 5.10400e+03 7.31500e+03

3485 1.43520e+04 2.53000e+03

3486 1.43520e+04 5.36800e+03

3487 1.43520e+04 6.90800e+03

3488 1.43520e+04 8.86600e+03

3489 1.43520e+04 9.87800e+03

3490 1.43520e+04 1.15390e+04

3491 5.32800e+03 6.39100e+03

3492 5.32800e+03 7.19400e+03

3493 5.32800e+03 1.05820e+04

3494 5.39200e+03 2.17800e+03

3495 5.39200e+03 4.04800e+03

3496 5.74400e+03 1.08020e+04

3497 5.76000e+03 8.62400e+03

3498 5.77600e+03 2.02400e+03

3499 5.77600e+03 4.04800e+03

3500 5.77600e+03 8.39300e+03

3501 1.48800e+03 3.11300e+03

3502 1.48800e+03 6.90800e+03

3503 1.48800e+03 8.77800e+03

3504 1.48800e+03 1.00320e+04

3505 4.01600e+03 2.95900e+03

3506 4.01600e+03 6.90800e+03

3507 4.12800e+03 9.15200e+03

3508 4.27200e+03 9.15200e+03

3509 7.98400e+03 1.18800e+03

3510 7.98400e+03 4.81800e+03

3511 7.98400e+03 8.75600e+03

3512 6.16000e+03 4.29000e+02

3513 6.16000e+03 2.02400e+03

3514 6.16000e+03 4.04800e+03

3515 6.16000e+03 8.38200e+03

3516 6.16000e+03 1.08020e+04

3517 6.16000e+03 1.14950e+04

3518 5.26400e+03 2.17800e+03

3519 5.26400e+03 4.04800e+03

3520 5.26400e+03 6.40200e+03

3521 5.26400e+03 7.19400e+03

3522 5.55200e+03 9.81200e+03

3523 5.63200e+03 9.81200e+03

3524 5.80800e+03 9.81200e+03

3525 5.96800e+03 9.81200e+03

3526 6.03200e+03 9.81200e+03

3527 6.11200e+03 9.81200e+03

3528 6.19200e+03 9.81200e+03

3529 6.35200e+03 9.81200e+03

3530 6.44800e+03 9.81200e+03

3531 6.67200e+03 9.81200e+03

3532 6.84800e+03 9.81200e+03

3533 6.92800e+03 9.81200e+03

3534 7.02400e+03 9.81200e+03

3535 7.21600e+03 9.81200e+03

3536 7.53600e+03 9.81200e+03

3537 7.60000e+03 9.81200e+03

3538 7.69600e+03 9.81200e+03

3539 7.82400e+03 9.81200e+03

3540 7.90400e+03 9.81200e+03

3541 8.09600e+03 9.81200e+03

3542 8.17600e+03 9.81200e+03

3543 8.27200e+03 9.81200e+03

3544 8.36800e+03 9.81200e+03

3545 8.43200e+03 9.81200e+03

3546 8.72000e+03 9.81200e+03

3547 8.85900e+03 9.81200e+03

3548 8.88000e+03 9.91100e+03

3549 9.20000e+03 7.01800e+03

3550 9.20000e+03 8.07400e+03

3551 9.20000e+03 9.87800e+03

3552 9.29600e+03 6.71000e+02

3553 9.29600e+03 1.76000e+03

3554 9.29600e+03 2.83800e+03

3555 6.51200e+03 4.29000e+02

3556 6.51200e+03 2.02400e+03

3557 6.51200e+03 4.04800e+03

3558 6.51200e+03 8.65700e+03

3559 6.52800e+03 8.84400e+03

3560 6.54400e+03 9.43800e+03

3561 6.54400e+03 1.14950e+04

3562 9.90400e+03 2.31000e+02

3563 9.90400e+03 1.01200e+03

3564 9.90400e+03 1.76000e+03

3565 6.92800e+03 6.38000e+02

3566 6.92800e+03 1.51800e+03

3567 6.92800e+03 2.57400e+03

3568 6.92800e+03 4.04800e+03

3569 6.92800e+03 7.13900e+03

3570 6.94400e+03 7.26000e+03

3571 6.96000e+03 8.64600e+03

3572 6.96000e+03 1.08020e+04

3573 1.08960e+04 1.03620e+04

3574 1.08960e+04 1.14950e+04

3575 1.09160e+04 9.50400e+03

3576 1.10400e+04 9.50400e+03

3577 1.12160e+04 9.50400e+03

3578 1.12800e+04 2.31000e+02

3579 1.12800e+04 9.02000e+02

3580 1.12800e+04 4.48800e+03

3581 1.12800e+04 7.39200e+03

3582 7.40800e+03 1.09120e+04

3583 7.44000e+03 6.38000e+02

3584 7.44000e+03 1.51800e+03

3585 7.44000e+03 4.04800e+03

3586 7.44000e+03 4.92800e+03

3587 7.44000e+03 8.75600e+03

3588 1.25920e+04 4.70800e+03

3589 1.25920e+04 6.07200e+03

3590 1.25920e+04 7.39200e+03

3591 1.25920e+04 1.14290e+04

3592 1.26080e+04 3.60800e+03

3593 1.26240e+04 1.60600e+03

3594 1.26240e+04 2.57400e+03

3595 1.26880e+04 3.60800e+03

3596 1.27840e+04 3.60800e+03

3597 1.29280e+04 3.60800e+03

3598 1.31200e+04 3.60800e+03

3599 1.33280e+04 3.60800e+03

3600 1.34560e+04 3.60800e+03

3601 1.35200e+04 3.60800e+03

3602 1.36320e+04 3.60800e+03

3603 1.38720e+04 3.60800e+03

3604 1.40960e+04 3.60800e+03

3605 1.42240e+04 3.60800e+03

3606 1.44000e+04 3.60800e+03

3607 1.45120e+04 3.60800e+03

3608 1.47360e+04 3.60800e+03

3609 1.48000e+04 3.60800e+03

3610 1.49120e+04 3.60800e+03

3611 1.51200e+04 3.60800e+03

3612 1.53280e+04 3.60800e+03

3613 1.54080e+04 3.60800e+03

3614 1.54720e+04 3.60800e+03

3615 1.56000e+04 3.60800e+03

3616 1.57120e+04 3.60800e+03

3617 1.57920e+04 3.60800e+03

3618 1.58990e+04 3.60800e+03

3619 1.59200e+04 3.92700e+03

3620 1.59200e+04 5.36800e+03

3621 1.59200e+04 6.79800e+03

3622 1.59200e+04 7.76600e+03

3623 1.59200e+04 8.62400e+03

3624 1.59200e+04 9.87800e+03

3625 1.59200e+04 1.06260e+04

3626 1.59200e+04 1.14290e+04

3627 1.23360e+04 7.39200e+03

3628 1.23360e+04 1.11650e+04

3629 1.23520e+04 6.11600e+03

3630 1.23680e+04 9.02000e+02

3631 1.23680e+04 1.60600e+03

3632 1.23680e+04 4.48800e+03

3633 1.23680e+04 5.97300e+03

3634 1.76160e+04 6.57800e+03

3635 1.76160e+04 7.76600e+03

3636 1.76160e+04 9.60300e+03

3637 1.76160e+04 1.06700e+04

3638 1.78350e+04 5.50000e+03

3639 1.78720e+04 2.31000e+02

3640 1.78720e+04 1.62800e+03

3641 1.78720e+04 4.21300e+03

3642 1.16320e+04 9.02000e+02

3643 1.16320e+04 4.48800e+03

3644 1.16320e+04 6.08300e+03

3645 1.16480e+04 6.33600e+03

3646 1.16640e+04 7.39200e+03

3647 1.16640e+04 1.12750e+04

3648 1.44800e+04 2.53000e+03

3649 1.44800e+04 5.36800e+03

3650 1.44800e+04 6.79800e+03

3651 1.44800e+04 8.86600e+03

3652 1.44800e+04 9.87800e+03

3653 1.44800e+04 1.15390e+04

3654 1.76480e+04 2.31000e+02

3655 1.76480e+04 1.78200e+03

3656 1.76480e+04 4.24600e+03

3657 1.76480e+04 6.57800e+03

3658 1.76480e+04 7.76600e+03

3659 1.76480e+04 9.60300e+03

3660 1.76480e+04 1.06700e+04

3661 6.24000e+02 3.57500e+03

3662 6.24000e+02 9.92200e+03

3663 1.24000e+04 9.02000e+02

3664 1.24000e+04 1.60600e+03

3665 1.24000e+04 4.48800e+03

3666 1.24000e+04 5.97300e+03

3667 1.24160e+04 6.11600e+03

3668 1.24320e+04 7.39200e+03

3669 1.24320e+04 1.14290e+04

3670 1.20800e+04 9.02000e+02

3671 1.20800e+04 4.48800e+03

3672 1.20800e+04 5.96200e+03

3673 1.20800e+04 7.39200e+03

3674 1.20960e+04 9.50400e+03

3675 1.21120e+04 1.11650e+04

3676 1.77760e+04 2.31000e+02

3677 1.77760e+04 1.62800e+03

3678 1.77760e+04 4.09200e+03

3679 1.77760e+04 6.20400e+03

3680 1.77760e+04 7.76600e+03

3681 1.77760e+04 8.73400e+03

3682 1.77760e+04 9.60300e+03

3683 1.77760e+04 1.06700e+04

3684 1.24640e+04 9.02000e+02

3685 1.24640e+04 1.60600e+03

3686 1.25160e+04 4.26800e+03

3687 1.26880e+04 4.26800e+03

3688 1.28000e+04 4.26800e+03

3689 1.29120e+04 4.26800e+03

3690 1.31200e+04 4.26800e+03

3691 1.33280e+04 4.26800e+03

3692 1.34560e+04 4.26800e+03

3693 1.35200e+04 4.26800e+03

3694 1.36160e+04 4.26800e+03

3695 1.38720e+04 4.26800e+03

3696 1.40910e+04 4.26800e+03

3697 1.41280e+04 5.25800e+03

3698 1.41280e+04 7.17200e+03

3699 1.41280e+04 8.86600e+03

3700 1.41280e+04 9.87800e+03

3701 1.41280e+04 1.15390e+04

3702 1.77440e+04 2.31000e+02

3703 1.77440e+04 1.74900e+03

3704 1.78240e+04 2.68400e+03

3705 1.79790e+04 2.68400e+03

3706 1.80000e+04 4.67500e+03

3707 1.80000e+04 7.76600e+03

3708 1.80000e+04 1.06700e+04

3709 1.66240e+04 1.01200e+03

3710 1.66240e+04 2.22200e+03

3711 1.66240e+04 3.85000e+03

3712 1.66240e+04 5.47800e+03

3713 1.66240e+04 6.79800e+03

3714 1.66240e+04 7.87600e+03

3715 1.66240e+04 1.08900e+04

3716 1.32320e+04 1.60600e+03

3717 1.32320e+04 2.31000e+03

3718 1.32320e+04 3.12400e+03

3719 1.32320e+04 3.93800e+03

3720 1.32320e+04 4.92800e+03

3721 1.32320e+04 7.28200e+03

3722 1.32320e+04 8.53600e+03

3723 1.32320e+04 9.18500e+03

3724 1.32480e+04 9.28400e+03

3725 1.32640e+04 1.14290e+04

3726 1.01920e+04 2.31000e+02

3727 1.01920e+04 1.01200e+03

3728 1.01920e+04 1.76000e+03

3729 1.84160e+04 1.06700e+04

3730 1.85000e+04 9.43800e+03

3731 1.86560e+04 9.43800e+03

3732 1.87840e+04 9.43800e+03

3733 1.89280e+04 9.43800e+03

3734 1.90240e+04 9.43800e+03

3735 9.12000e+02 3.41000e+03

3736 9.12000e+02 6.86400e+03

3737 9.28000e+02 7.04000e+03

3738 9.44000e+02 9.92200e+03

3739 1.43200e+04 2.53000e+03

3740 1.43200e+04 5.36800e+03

3741 1.43200e+04 6.90800e+03

3742 1.43200e+04 8.86600e+03

3743 1.43200e+04 9.87800e+03

3744 1.43200e+04 1.15390e+04

3745 7.69600e+03 1.18800e+03

3746 7.69600e+03 4.81800e+03

3747 7.69600e+03 6.90800e+03

3748 7.76000e+03 7.70000e+03

3749 7.82400e+03 7.70000e+03

3750 7.88800e+03 7.70000e+03

3751 8.01600e+03 8.75600e+03

3752 1.88320e+04 1.07250e+04

3753 1.88320e+04 1.15280e+04

3754 1.89280e+04 1.04940e+04

3755 1.90240e+04 1.04940e+04

3756 1.47680e+04 2.53000e+03

3757 1.47680e+04 5.47800e+03

3758 1.47680e+04 6.79800e+03

3759 1.48000e+04 8.00800e+03

3760 1.48320e+04 8.64600e+03

3761 1.48320e+04 9.87800e+03

3762 1.48320e+04 1.14290e+04

3763 6.64000e+03 2.20000e+02

3764 6.67600e+03 3.08000e+02

3765 6.79500e+03 3.08000e+02

3766 6.83200e+03 2.20000e+02

3767 6.83200e+03 5.17000e+02

3768 6.83200e+03 1.51800e+03

3769 6.83200e+03 2.57400e+03

3770 6.83200e+03 4.04800e+03

3771 6.83200e+03 5.43400e+03

3772 6.83200e+03 7.12800e+03

3773 6.83200e+03 8.64600e+03

3774 6.85200e+03 9.28400e+03

3775 6.92800e+03 9.28400e+03

3776 7.02400e+03 9.28400e+03

3777 7.21600e+03 9.28400e+03

3778 7.53600e+03 9.28400e+03

3779 7.60000e+03 9.28400e+03

3780 7.69600e+03 9.28400e+03

3781 7.82400e+03 9.28400e+03

3782 7.90400e+03 9.28400e+03

3783 8.09600e+03 9.28400e+03

3784 8.17600e+03 9.28400e+03

3785 8.27200e+03 9.28400e+03

3786 8.36800e+03 9.28400e+03

3787 8.43200e+03 9.28400e+03

3788 8.72000e+03 9.28400e+03

3789 8.86400e+03 9.28400e+03

3790 9.10400e+03 9.28400e+03

3791 9.72800e+03 9.28400e+03

3792 1.00320e+04 9.28400e+03

3793 1.02560e+04 9.28400e+03

3794 1.04480e+04 9.28400e+03

3795 1.06560e+04 9.28400e+03

3796 1.07360e+04 9.28400e+03

3797 1.08000e+04 9.28400e+03

3798 1.09120e+04 9.28400e+03

3799 1.10400e+04 9.28400e+03

3800 1.12160e+04 9.28400e+03

3801 1.13440e+04 9.28400e+03

3802 1.15200e+04 9.28400e+03

3803 1.16000e+04 9.28400e+03

3804 1.17120e+04 9.28400e+03

3805 1.17920e+04 9.28400e+03

3806 1.19840e+04 9.28400e+03

3807 1.21280e+04 9.28400e+03

3808 1.22080e+04 9.28400e+03

3809 1.23840e+04 9.28400e+03

3810 1.25280e+04 9.28400e+03

3811 1.26560e+04 9.28400e+03

3812 1.28430e+04 9.28400e+03

3813 1.28800e+04 1.14290e+04

3814 7.34400e+03 8.75600e+03

3815 7.34400e+03 1.08020e+04

3816 7.60000e+03 7.26000e+03

3817 7.76000e+03 7.26000e+03

3818 7.82400e+03 7.26000e+03

3819 7.88800e+03 7.26000e+03

3820 8.04300e+03 7.26000e+03

3821 8.08000e+03 1.18800e+03

3822 8.08000e+03 4.81800e+03

3823 8.08000e+03 7.02900e+03

3824 1.01280e+04 2.31000e+02

3825 1.01280e+04 1.01200e+03

3826 1.01280e+04 1.76000e+03

3827 1.01480e+04 5.89600e+03

3828 1.02240e+04 5.89600e+03

3829 1.03840e+04 5.89600e+03

3830 1.05120e+04 5.89600e+03

3831 1.05870e+04 5.89600e+03

3832 1.06080e+04 7.39200e+03

3833 1.06080e+04 1.14950e+04

3834 1.64960e+04 2.22200e+03

3835 1.64960e+04 3.85000e+03

3836 1.64960e+04 5.47800e+03

3837 1.64960e+04 6.79800e+03

3838 1.64960e+04 7.76600e+03

3839 1.65920e+04 9.28400e+03

3840 1.66880e+04 9.28400e+03

3841 1.67840e+04 9.28400e+03

3842 1.69120e+04 9.28400e+03

3843 1.70400e+04 9.28400e+03

3844 1.71360e+04 9.28400e+03

3845 1.72800e+04 9.28400e+03

3846 1.73920e+04 9.59200e+03

3847 1.73920e+04 1.06700e+04

3848 1.73920e+04 1.15280e+04

3849 4.59200e+03 2.68400e+03

3850 4.59200e+03 5.43400e+03

3851 4.59200e+03 7.81000e+03

3852 4.59200e+03 8.86600e+03

3853 4.59200e+03 1.14950e+04

3854 1.05760e+04 7.39200e+03

3855 1.05760e+04 1.14950e+04

3856 1.06560e+04 6.33600e+03

3857 1.08000e+04 6.33600e+03

3858 1.08640e+04 6.33600e+03

3859 1.09280e+04 6.33600e+03

3860 1.10240e+04 2.31000e+02

3861 1.10240e+04 9.02000e+02

3862 1.10240e+04 1.76000e+03

3863 1.10240e+04 4.48800e+03

3864 2.38400e+03 3.11300e+03

3865 2.38400e+03 6.64400e+03

3866 2.38400e+03 1.00320e+04

3867 2.92800e+03 1.00320e+04

3868 2.94400e+03 6.95200e+03

3869 2.96000e+03 3.11300e+03

3870 2.96000e+03 6.87500e+03

3871 5.16800e+03 2.17800e+03

3872 5.16800e+03 4.04800e+03

3873 5.16800e+03 6.40200e+03

3874 5.16800e+03 7.45800e+03

3875 5.16800e+03 1.05820e+04

3876 2.54400e+03 3.11300e+03

3877 2.54400e+03 6.75400e+03

3878 2.54400e+03 1.00320e+04

3879 9.64800e+03 2.31000e+02

3880 9.64800e+03 1.01200e+03

3881 9.64800e+03 1.76000e+03

3882 9.64800e+03 7.12800e+03

3883 9.66400e+03 7.78800e+03

3884 1.80800e+03 8.05200e+03

3885 1.80800e+03 1.00320e+04

3886 1.87200e+03 7.17200e+03

3887 1.98400e+03 7.17200e+03

3888 2.11200e+03 7.17200e+03

3889 2.19200e+03 7.17200e+03

3890 2.28800e+03 7.17200e+03

3891 2.46400e+03 7.17200e+03

3892 2.62400e+03 7.17200e+03

3893 2.73600e+03 7.17200e+03

3894 2.86400e+03 7.17200e+03

3895 2.96000e+03 7.17200e+03

3896 3.02400e+03 7.17200e+03

3897 3.20000e+03 7.17200e+03

3898 3.31200e+03 7.17200e+03

3899 3.40800e+03 7.17200e+03

3900 3.47200e+03 3.11300e+03

3901 3.47200e+03 6.98500e+03

3902 9.48800e+03 2.31000e+02

3903 9.48800e+03 1.01200e+03

3904 9.48800e+03 1.76000e+03

3905 9.48800e+03 7.12800e+03

3906 2.00000e+03 8.04100e+03

3907 2.00000e+03 8.77800e+03

3908 2.00000e+03 1.00320e+04

3909 2.11200e+03 7.92000e+03

3910 2.19200e+03 7.92000e+03

3911 2.28800e+03 7.92000e+03

3912 2.46400e+03 7.92000e+03

3913 2.62400e+03 7.92000e+03

3914 2.81600e+03 7.92000e+03

3915 2.96000e+03 7.92000e+03

3916 3.02400e+03 7.92000e+03

3917 3.12000e+03 3.11300e+03

3918 3.12000e+03 6.86400e+03

3919 8.75200e+03 8.86600e+03

3920 8.81600e+03 1.18800e+03

3921 8.81600e+03 3.93800e+03

3922 8.81600e+03 5.97300e+03

3923 1.00800e+03 3.57500e+03

3924 1.00800e+03 9.65800e+03

3925 1.29600e+03 7.82100e+03

3926 1.29600e+03 9.65800e+03

3927 1.31600e+03 7.70000e+03

3928 1.53600e+03 7.70000e+03

3929 1.64800e+03 7.70000e+03

3930 1.76000e+03 7.70000e+03

3931 1.87200e+03 7.70000e+03

3932 1.98400e+03 7.70000e+03

3933 2.11200e+03 7.70000e+03

3934 2.19200e+03 7.70000e+03

3935 2.28800e+03 7.70000e+03

3936 2.46400e+03 7.70000e+03

3937 2.62400e+03 7.70000e+03

3938 2.74700e+03 7.70000e+03

3939 2.76800e+03 3.11300e+03

3940 2.76800e+03 6.86400e+03

3941 1.36000e+03 3.22300e+03

3942 1.36000e+03 8.77800e+03

3943 1.36000e+03 1.00320e+04

3944 2.03200e+03 8.77800e+03

3945 2.03200e+03 1.00320e+04

3946 2.11200e+03 6.95200e+03

3947 2.19200e+03 6.95200e+03

3948 2.28800e+03 6.95200e+03

3949 2.41600e+03 3.11300e+03

3950 2.41600e+03 6.76500e+03

3951 5.60000e+02 3.41000e+03

3952 5.60000e+02 6.86400e+03

3953 5.76000e+02 7.04000e+03

3954 5.92000e+02 9.92200e+03

3955 1.71200e+03 3.11300e+03

3956 1.71200e+03 7.01800e+03

3957 1.71200e+03 8.06300e+03

3958 1.72800e+03 8.18400e+03

3959 1.74400e+03 1.00320e+04

3960 5.10400e+03 1.05820e+04

3961 5.10400e+03 1.14950e+04

3962 5.12000e+03 7.92000e+03

3963 5.13600e+03 2.17800e+03

3964 5.13600e+03 4.04800e+03

3965 5.13600e+03 6.40200e+03

3966 5.13600e+03 7.46900e+03

3967 2.06400e+03 3.11300e+03

3968 2.06400e+03 6.64400e+03

3969 2.06400e+03 8.78900e+03

3970 2.08000e+03 8.93200e+03

3971 2.09600e+03 1.00320e+04

3972 3.07200e+03 1.12200e+04

3973 3.08800e+03 3.11300e+03

3974 3.08800e+03 6.86400e+03

3975 3.08800e+03 1.00320e+04

3976 3.24800e+03 3.11300e+03

3977 3.24800e+03 6.86400e+03

3978 3.24800e+03 1.00320e+04

3979 1.09600e+04 2.31000e+02

3980 1.09600e+04 9.02000e+02

3981 1.09600e+04 1.76000e+03

3982 1.09600e+04 4.48800e+03

3983 1.09600e+04 7.39200e+03

3984 1.09600e+04 1.03620e+04

3985 1.09600e+04 1.14950e+04

3986 2.97600e+03 1.06920e+04

3987 2.99200e+03 3.11300e+03

3988 2.99200e+03 6.86400e+03

3989 2.99200e+03 1.00430e+04

3990 1.08320e+04 1.03620e+04

3991 1.08320e+04 1.14950e+04

3992 1.08960e+04 2.31000e+02

3993 1.08960e+04 9.02000e+02

3994 1.08960e+04 1.76000e+03

3995 1.08960e+04 4.48800e+03

3996 1.08960e+04 7.39200e+03

3997 1.08320e+04 2.31000e+02

3998 1.08320e+04 9.02000e+02

3999 1.08320e+04 1.76000e+03

4000 1.08480e+04 6.77600e+03

4001 1.08640e+04 7.39200e+03

4002 1.08640e+04 1.03620e+04

4003 1.08640e+04 1.14950e+04

4004 1.79680e+04 1.06700e+04

4005 1.83680e+04 9.79000e+03

4006 1.85120e+04 9.79000e+03

4007 1.86560e+04 9.79000e+03

4008 1.87840e+04 9.79000e+03

4009 1.89280e+04 9.79000e+03

4010 1.90240e+04 9.79000e+03

4011 3.37600e+03 3.11300e+03

4012 3.37600e+03 6.86400e+03

4013 3.50400e+03 9.59200e+03

4014 3.56800e+03 9.59200e+03

4015 3.66400e+03 1.01420e+04

4016 2.22400e+03 3.11300e+03

4017 2.22400e+03 6.64400e+03

4018 2.27600e+03 8.71200e+03

4019 2.46400e+03 8.71200e+03

4020 2.73600e+03 8.71200e+03

4021 2.96000e+03 8.71200e+03

4022 3.02400e+03 8.71200e+03

4023 3.16800e+03 8.71200e+03

4024 3.31200e+03 8.71200e+03

4025 3.50400e+03 8.71200e+03

4026 3.63200e+03 8.71200e+03

4027 3.69600e+03 8.71200e+03

4028 3.82400e+03 8.71200e+03

4029 3.95200e+03 8.71200e+03

4030 8.84800e+03 9.06400e+03

4031 8.88000e+03 1.18800e+03

4032 8.88000e+03 3.93800e+03

4033 8.88000e+03 5.96200e+03

4034 8.88000e+03 7.01800e+03

4035 1.60800e+04 2.22200e+03

4036 1.60800e+04 3.74000e+03

4037 1.60800e+04 5.36800e+03

4038 1.60800e+04 6.79800e+03

4039 1.60800e+04 7.76600e+03

4040 1.60800e+04 8.74500e+03

4041 1.61120e+04 8.84400e+03

4042 1.61440e+04 1.06260e+04

4043 1.61440e+04 1.14290e+04

4044 1.32960e+04 1.60600e+03

4045 1.32960e+04 2.31000e+03

4046 1.32960e+04 3.12400e+03

4047 1.32960e+04 3.93800e+03

4048 1.32960e+04 4.92800e+03

4049 1.34560e+04 5.80800e+03

4050 1.35200e+04 5.80800e+03

4051 1.36320e+04 5.80800e+03

4052 1.37600e+04 5.80800e+03

4053 1.39200e+04 5.80800e+03

4054 1.40800e+04 5.80800e+03

4055 1.42030e+04 5.80800e+03

4056 1.42240e+04 7.17200e+03

4057 1.42240e+04 8.86600e+03

4058 1.42240e+04 9.87800e+03

4059 1.42240e+04 1.15390e+04

4060 1.41600e+04 1.15390e+04

4061 1.41800e+04 1.07800e+04

4062 1.42720e+04 1.07800e+04

4063 1.43840e+04 1.07800e+04

4064 1.44480e+04 1.07800e+04

4065 1.47040e+04 1.07800e+04

4066 1.47840e+04 1.07800e+04

4067 1.49600e+04 2.53000e+03

4068 1.49600e+04 4.15800e+03

4069 1.49600e+04 5.47800e+03

4070 1.49600e+04 6.79800e+03

4071 1.49600e+04 7.89800e+03

4072 1.49600e+04 8.64600e+03

4073 1.49600e+04 9.87800e+03

4074 1.49600e+04 1.06370e+04

4075 1.71040e+04 1.05600e+04

4076 1.71040e+04 1.15280e+04

4077 1.71200e+04 8.40400e+03

4078 1.71360e+04 1.78200e+03

4079 1.71360e+04 4.35600e+03

4080 1.71360e+04 6.68800e+03

4081 1.71360e+04 7.72200e+03

4082 1.54400e+04 8.64600e+03

4083 1.54400e+04 9.87800e+03

4084 1.54400e+04 1.06260e+04

4085 1.54400e+04 1.14290e+04

4086 1.54600e+04 7.78800e+03

4087 1.56000e+04 7.78800e+03

4088 1.57120e+04 7.78800e+03

4089 1.57920e+04 7.78800e+03

4090 1.58560e+04 2.53000e+03

4091 1.58560e+04 4.04800e+03

4092 1.58560e+04 5.36800e+03

4093 1.58560e+04 6.79800e+03

4094 1.58560e+04 7.68900e+03

4095 1.53440e+04 8.64600e+03

4096 1.53440e+04 9.87800e+03

4097 1.53440e+04 1.06260e+04

4098 1.53440e+04 1.14290e+04

4099 1.53800e+04 8.00800e+03

4100 1.54720e+04 8.00800e+03

4101 1.55680e+04 2.53000e+03

4102 1.55680e+04 5.36800e+03

4103 1.55680e+04 6.79800e+03

4104 4.20800e+03 2.36500e+03

4105 4.20800e+03 5.43400e+03

4106 4.20800e+03 6.90800e+03

4107 1.83200e+04 3.61900e+03

4108 1.83200e+04 7.87600e+03

4109 1.83200e+04 9.42700e+03

4110 1.83200e+04 1.06700e+04

4111 1.21440e+04 9.02000e+02

4112 1.21440e+04 4.48800e+03

4113 1.21440e+04 5.96200e+03

4114 1.21440e+04 7.39200e+03

4115 1.21600e+04 9.06400e+03

4116 1.21760e+04 1.11650e+04

4117 1.49920e+04 4.32300e+03

4118 1.49920e+04 5.47800e+03

4119 1.49920e+04 6.79800e+03

4120 1.49920e+04 7.89800e+03

4121 1.49920e+04 8.64600e+03

4122 1.49920e+04 9.87800e+03

4123 1.49920e+04 1.06260e+04

4124 1.49920e+04 1.14290e+04

4125 1.51240e+04 4.18000e+03

4126 1.53280e+04 4.18000e+03

4127 1.54080e+04 4.18000e+03

4128 1.54720e+04 4.18000e+03

4129 1.56000e+04 4.18000e+03

4130 1.57120e+04 4.18000e+03

4131 1.58030e+04 4.18000e+03

4132 1.58240e+04 2.53000e+03

4133 1.58240e+04 4.01500e+03

4134 1.63360e+04 1.04610e+04

4135 1.63360e+04 1.14290e+04

4136 1.64320e+04 8.62400e+03

4137 1.65920e+04 8.62400e+03

4138 1.66880e+04 8.62400e+03

4139 1.67520e+04 8.62400e+03

4140 1.68160e+04 8.62400e+03

4141 1.69120e+04 8.62400e+03

4142 1.70400e+04 8.62400e+03

4143 1.71360e+04 8.62400e+03

4144 1.72430e+04 8.62400e+03

4145 1.72640e+04 1.78200e+03

4146 1.72640e+04 4.09200e+03

4147 1.72640e+04 6.68800e+03

4148 1.72640e+04 7.72200e+03

4149 1.72640e+04 8.48100e+03

4150 9.71200e+03 2.31000e+02

4151 9.71200e+03 1.01200e+03

4152 9.71200e+03 1.76000e+03

4153 9.71200e+03 7.12800e+03

4154 1.70720e+04 1.01200e+03

4155 1.70720e+04 2.22200e+03

4156 1.70720e+04 4.35600e+03

4157 1.70720e+04 6.68800e+03

4158 1.70720e+04 7.72200e+03

4159 1.70720e+04 1.05600e+04

4160 1.70720e+04 1.15280e+04

4161 1.35520e+04 1.14180e+04

4162 1.36960e+04 1.12200e+04

4163 1.39680e+04 1.12200e+04

4164 1.41920e+04 1.12200e+04

4165 1.42720e+04 1.12200e+04

4166 1.43840e+04 1.12200e+04

4167 1.44480e+04 1.12200e+04

4168 1.45760e+04 1.12200e+04

4169 1.46720e+04 2.53000e+03

4170 1.46720e+04 5.36800e+03

4171 1.46720e+04 6.79800e+03

4172 1.46720e+04 8.64600e+03

4173 1.46720e+04 9.87800e+03

4174 1.46880e+04 1.12200e+04

4175 1.47040e+04 1.14180e+04

4176 1.64640e+04 2.22200e+03

4177 1.64640e+04 3.85000e+03

4178 1.64640e+04 5.47800e+03

4179 1.64640e+04 6.79800e+03

4180 1.64640e+04 7.76600e+03

4181 1.64640e+04 1.04610e+04

4182 1.64640e+04 1.14290e+04

4183 1.44000e+02 1.15280e+04

4184 3.20000e+02 1.14400e+04

4185 4.96000e+02 1.14400e+04

4186 7.52000e+02 1.14400e+04

4187 9.12000e+02 1.14400e+04

4188 1.10400e+03 1.14400e+04

4189 1.23200e+03 1.14400e+04

4190 1.58400e+03 1.14400e+04

4191 1.71200e+03 1.14400e+04

4192 1.77600e+03 1.14400e+04

4193 1.90400e+03 1.14400e+04

4194 2.06400e+03 1.14400e+04

4195 2.25100e+03 1.14400e+04

4196 2.35200e+03 3.11300e+03

4197 2.35200e+03 6.64400e+03

4198 2.35200e+03 1.00320e+04

4199 2.35200e+03 1.12970e+04

4200 2.46400e+03 1.14400e+04

4201 2.73600e+03 1.14400e+04

4202 3.00800e+03 1.14400e+04

4203 3.15200e+03 1.14400e+04

4204 3.34400e+03 1.14400e+04

4205 3.50400e+03 1.14400e+04

4206 3.58400e+03 1.14400e+04

4207 3.71200e+03 1.14400e+04

4208 3.88800e+03 1.14400e+04

4209 4.04800e+03 1.14400e+04

4210 4.12800e+03 1.14400e+04

4211 4.27200e+03 1.14400e+04

4212 4.36800e+03 1.15280e+04

4213 1.31680e+04 7.28200e+03

4214 1.31680e+04 8.53600e+03

4215 1.31680e+04 9.17400e+03

4216 1.31680e+04 1.14290e+04

4217 1.32640e+04 1.60600e+03

4218 1.32640e+04 2.31000e+03

4219 1.32640e+04 3.12400e+03

4220 1.32640e+04 3.93800e+03

4221 1.32640e+04 4.92800e+03

4222 1.32640e+04 6.41300e+03

4223 7.79200e+03 8.89900e+03

4224 7.82400e+03 8.75600e+03

4225 7.85600e+03 1.18800e+03

4226 7.85600e+03 4.81800e+03

4227 7.85600e+03 8.61300e+03

4228 1.67200e+04 1.01200e+03

4229 1.67200e+04 2.22200e+03

4230 1.67200e+04 3.85000e+03

4231 1.67200e+04 5.47800e+03

4232 1.67200e+04 6.68800e+03

4233 1.67200e+04 7.87600e+03

4234 1.67200e+04 1.05600e+04

4235 1.67200e+04 1.15280e+04

4236 1.90560e+04 1.15280e+04

4237 1.29760e+04 3.93800e+03

4238 1.29760e+04 4.70800e+03

4239 1.29760e+04 6.07200e+03

4240 1.29760e+04 7.28200e+03

4241 1.29760e+04 8.53600e+03

4242 1.29760e+04 9.17400e+03

4243 1.29760e+04 1.14290e+04

4244 1.30400e+04 4.73000e+02

4245 1.30400e+04 1.60600e+03

4246 1.30400e+04 2.31000e+03

4247 1.59200e+04 2.49700e+03

4248 1.59360e+04 3.30000e+03

4249 1.59520e+04 3.77300e+03

4250 1.59520e+04 5.36800e+03

4251 1.59520e+04 6.79800e+03

4252 1.59520e+04 7.76600e+03

4253 1.59520e+04 8.62400e+03

4254 1.59520e+04 9.87800e+03

4255 1.59520e+04 1.06260e+04

4256 1.59520e+04 1.14290e+04

4257 5.29600e+03 6.40200e+03

4258 5.29600e+03 7.19400e+03

4259 5.29600e+03 1.05820e+04

4260 5.31200e+03 5.58800e+03

4261 5.32800e+03 2.17800e+03

4262 5.32800e+03 4.04800e+03

4263 1.18560e+04 9.02000e+02

4264 1.18560e+04 4.48800e+03

4265 1.18560e+04 5.92900e+03

4266 1.18720e+04 6.02800e+03

4267 1.18880e+04 6.17100e+03

4268 1.18880e+04 7.39200e+03

4269 1.18880e+04 1.11650e+04

4270 1.55040e+04 5.83000e+02

4271 1.55040e+04 2.53000e+03

4272 1.55040e+04 5.36800e+03

4273 1.55040e+04 6.79800e+03

4274 1.55040e+04 8.64600e+03

4275 1.55520e+04 9.28400e+03

4276 1.56000e+04 9.87800e+03

4277 1.56000e+04 1.06260e+04

4278 1.56000e+04 1.14290e+04

4279 5.84000e+03 2.09000e+02

4280 5.84000e+03 2.02400e+03

4281 5.84000e+03 4.04800e+03

4282 5.84000e+03 8.38200e+03

4283 5.84000e+03 1.08020e+04

4284 4.36800e+03 2.36500e+03

4285 4.36800e+03 5.43400e+03

4286 4.36800e+03 7.81000e+03

4287 4.38800e+03 1.11320e+04

4288 4.46400e+03 1.11320e+04

4289 4.52800e+03 1.11320e+04

4290 4.62400e+03 1.11320e+04

4291 4.78400e+03 1.11320e+04

4292 4.94400e+03 1.11320e+04

4293 5.13600e+03 1.11320e+04

4294 5.20000e+03 1.11320e+04

4295 5.36000e+03 1.11320e+04

4296 5.55200e+03 1.11320e+04

4297 5.61600e+03 1.11320e+04

4298 5.80800e+03 1.11320e+04

4299 5.96800e+03 1.11320e+04

4300 6.03200e+03 1.11320e+04

4301 6.11200e+03 1.11320e+04

4302 6.20800e+03 1.11320e+04

4303 6.35200e+03 1.11320e+04

4304 6.46400e+03 1.11320e+04

4305 6.67200e+03 1.11320e+04

4306 6.83200e+03 1.11320e+04

4307 7.02400e+03 1.11320e+04

4308 7.20000e+03 1.11320e+04

4309 7.44000e+03 1.11320e+04

4310 7.53600e+03 1.11320e+04

4311 7.60000e+03 1.11320e+04

4312 7.69600e+03 1.11320e+04

4313 7.82400e+03 1.11320e+04

4314 7.88800e+03 1.11320e+04

4315 6.28800e+03 4.29000e+02

4316 6.28800e+03 2.02400e+03

4317 6.28800e+03 4.04800e+03

4318 6.41600e+03 8.22800e+03

4319 6.54400e+03 8.22800e+03

4320 6.67200e+03 8.22800e+03

4321 6.86400e+03 8.22800e+03

4322 6.92800e+03 8.22800e+03

4323 7.04000e+03 8.22800e+03

4324 7.18400e+03 8.22800e+03

4325 7.53600e+03 8.22800e+03

4326 7.60000e+03 8.22800e+03

4327 7.69600e+03 8.22800e+03

4328 7.76000e+03 8.22800e+03

4329 7.82400e+03 8.22800e+03

4330 7.88800e+03 8.22800e+03

4331 8.09600e+03 8.22800e+03

4332 8.17600e+03 8.22800e+03

4333 8.25600e+03 8.22800e+03

4334 8.44800e+03 8.22800e+03

4335 8.72000e+03 8.22800e+03

4336 8.84800e+03 8.22800e+03

4337 9.11500e+03 8.22800e+03

4338 9.13600e+03 9.87800e+03

4339 4.62400e+03 2.68400e+03

4340 4.62400e+03 5.44500e+03

4341 4.64400e+03 5.80800e+03

4342 4.75200e+03 5.80800e+03

4343 4.84800e+03 5.80800e+03

4344 4.91200e+03 5.80800e+03

4345 5.04000e+03 5.80800e+03

4346 5.32800e+03 5.80800e+03

4347 5.66400e+03 5.80800e+03

4348 6.09600e+03 5.80800e+03

4349 6.19200e+03 5.80800e+03

4350 6.25600e+03 5.80800e+03

4351 6.41600e+03 5.80800e+03

4352 6.56000e+03 5.80800e+03

4353 6.67200e+03 5.80800e+03

4354 6.76800e+03 5.80800e+03

4355 6.86400e+03 5.80800e+03

4356 6.99200e+03 5.80800e+03

4357 7.08800e+03 5.80800e+03

4358 7.18400e+03 5.80800e+03

4359 7.32800e+03 5.80800e+03

4360 7.58400e+03 5.80800e+03

4361 7.66400e+03 5.80800e+03

4362 7.76000e+03 5.80800e+03

4363 7.82400e+03 5.80800e+03

4364 7.88800e+03 5.80800e+03

4365 7.95200e+03 5.80800e+03

4366 8.04800e+03 5.80800e+03

4367 8.17600e+03 5.80800e+03

4368 8.33600e+03 6.90800e+03

4369 8.33600e+03 8.64600e+03

4370 9.00800e+03 1.18800e+03

4371 9.44000e+03 3.82800e+03

4372 9.55200e+03 3.82800e+03

4373 9.68000e+03 3.82800e+03

4374 9.82400e+03 3.82800e+03

4375 9.93600e+03 3.82800e+03

4376 1.00000e+04 3.82800e+03

4377 1.02240e+04 3.82800e+03

4378 1.02880e+04 3.82800e+03

4379 1.03840e+04 3.82800e+03

4380 1.05120e+04 3.82800e+03

4381 1.05760e+04 3.82800e+03

4382 1.06400e+04 3.82800e+03

4383 1.07040e+04 3.82800e+03

4384 1.08000e+04 3.82800e+03

4385 1.09280e+04 3.82800e+03

4386 1.10560e+04 3.82800e+03

4387 1.11200e+04 3.82800e+03

4388 1.12160e+04 3.82800e+03

4389 1.13440e+04 3.82800e+03

4390 1.14880e+04 3.82800e+03

4391 1.16800e+04 3.82800e+03

4392 1.17600e+04 3.82800e+03

4393 1.19040e+04 3.82800e+03

4394 1.20480e+04 3.82800e+03

4395 1.21760e+04 3.82800e+03

4396 1.23360e+04 3.82800e+03

4397 1.24320e+04 3.82800e+03

4398 1.25280e+04 3.82800e+03

4399 1.26240e+04 3.82800e+03

4400 1.26880e+04 3.82800e+03

4401 1.27520e+04 4.70800e+03

4402 1.27520e+04 6.07200e+03

4403 1.27520e+04 7.39200e+03

4404 1.27520e+04 8.64600e+03

4405 1.27520e+04 1.14290e+04

4406 1.45120e+04 9.16300e+03

4407 1.45120e+04 9.87800e+03

4408 1.45120e+04 1.15390e+04

4409 1.47040e+04 9.06400e+03

4410 1.47840e+04 9.06400e+03

4411 1.51200e+04 9.06400e+03

4412 1.53920e+04 9.06400e+03

4413 1.54720e+04 9.06400e+03

4414 1.55680e+04 9.06400e+03

4415 1.57120e+04 9.06400e+03

4416 1.57920e+04 9.06400e+03

4417 1.58560e+04 9.06400e+03

4418 1.59840e+04 9.06400e+03

4419 1.60800e+04 9.06400e+03

4420 1.62080e+04 9.06400e+03

4421 1.64320e+04 9.06400e+03

4422 1.65920e+04 9.06400e+03

4423 1.66880e+04 9.06400e+03

4424 1.67840e+04 9.06400e+03

4425 1.69120e+04 9.06400e+03

4426 1.70400e+04 9.06400e+03

4427 1.71360e+04 9.06400e+03

4428 1.72800e+04 9.06400e+03

4429 1.73920e+04 9.06400e+03

4430 1.74720e+04 9.06400e+03

4431 1.75520e+04 9.06400e+03

4432 1.79520e+04 9.06400e+03

4433 1.82240e+04 9.06400e+03

4434 1.84270e+04 9.06400e+03

4435 1.85120e+04 4.03700e+03

4436 1.85120e+04 8.85500e+03

4437 6.48000e+03 4.29000e+02

4438 6.48000e+03 2.02400e+03

4439 6.48000e+03 4.04800e+03

4440 6.48000e+03 8.64600e+03

4441 6.67200e+03 1.02520e+04

4442 6.84800e+03 1.02520e+04

4443 7.02400e+03 1.02520e+04

4444 7.20000e+03 1.02520e+04

4445 7.37600e+03 1.02520e+04

4446 7.53600e+03 1.02520e+04

4447 7.60000e+03 1.02520e+04

4448 7.69600e+03 1.02520e+04

4449 7.82400e+03 1.02520e+04

4450 7.88800e+03 1.02520e+04

4451 7.98400e+03 1.02520e+04

4452 8.09600e+03 1.02520e+04

4453 8.17600e+03 1.02520e+04

4454 8.27200e+03 1.02520e+04

4455 8.36800e+03 1.02520e+04

4456 8.43200e+03 1.02520e+04

4457 8.72000e+03 1.02520e+04

4458 8.84800e+03 1.02520e+04

4459 9.10400e+03 1.02520e+04

4460 9.72800e+03 1.02520e+04

4461 1.00320e+04 1.02520e+04

4462 1.02560e+04 1.02520e+04

4463 1.03200e+04 1.02520e+04

4464 7.47200e+03 6.38000e+02

4465 7.47200e+03 1.51800e+03

4466 7.47200e+03 4.04800e+03

4467 7.47200e+03 4.92800e+03

4468 7.47200e+03 8.75600e+03

4469 7.53600e+03 1.09120e+04

4470 7.60000e+03 1.09120e+04

4471 7.69600e+03 1.09120e+04

4472 7.82400e+03 1.09120e+04

4473 7.88800e+03 1.09120e+04

4474 7.98400e+03 1.09120e+04

4475 8.09600e+03 1.09120e+04

4476 8.17600e+03 1.09120e+04

4477 8.27200e+03 1.09120e+04

4478 8.36800e+03 1.09120e+04

4479 8.43200e+03 1.09120e+04

4480 8.72000e+03 1.09120e+04

4481 8.84800e+03 1.09120e+04

4482 9.10400e+03 1.09120e+04

4483 9.72800e+03 1.09120e+04

4484 1.00320e+04 1.09120e+04

4485 1.02560e+04 1.09120e+04

4486 1.03200e+04 1.09120e+04

4487 1.04800e+04 1.09120e+04

4488 1.06560e+04 1.09120e+04

4489 1.07680e+04 1.09120e+04

4490 1.09280e+04 1.09120e+04

4491 1.10240e+04 1.09120e+04

4492 1.12160e+04 1.09120e+04

4493 1.13280e+04 1.09120e+04

4494 1.14400e+04 1.14400e+04

4495 1.14400e+04 1.10880e+04

4496 4.84800e+03 7.75500e+03

4497 4.84800e+03 1.14950e+04

4498 4.86400e+03 7.61200e+03

4499 4.88000e+03 2.61800e+03

4500 4.88000e+03 6.40200e+03

4501 8.91200e+03 1.18800e+03

4502 8.91200e+03 3.94900e+03

4503 8.99200e+03 4.04800e+03

4504 9.44000e+03 4.04800e+03

4505 9.55200e+03 4.04800e+03

4506 9.68000e+03 4.04800e+03

4507 9.82400e+03 4.04800e+03

4508 9.93600e+03 4.04800e+03

4509 1.00000e+04 4.04800e+03

4510 1.02240e+04 4.04800e+03

4511 1.02880e+04 4.04800e+03

4512 1.03840e+04 4.04800e+03

4513 1.05120e+04 4.04800e+03

4514 1.05760e+04 4.04800e+03

4515 1.06400e+04 4.04800e+03

4516 1.07040e+04 4.04800e+03

4517 1.08000e+04 4.04800e+03

4518 1.09280e+04 4.04800e+03

4519 1.10560e+04 4.04800e+03

4520 1.11200e+04 4.04800e+03

4521 1.12160e+04 4.04800e+03

4522 1.13440e+04 4.04800e+03

4523 1.14880e+04 4.04800e+03

4524 1.16800e+04 4.04800e+03

4525 1.17600e+04 4.04800e+03

4526 1.19040e+04 4.04800e+03

4527 1.20480e+04 4.04800e+03

4528 1.21760e+04 4.04800e+03

4529 1.23360e+04 4.04800e+03

4530 1.24320e+04 4.04800e+03

4531 1.25280e+04 4.04800e+03

4532 1.26240e+04 4.70800e+03

4533 1.26240e+04 6.07200e+03

4534 1.26240e+04 7.39200e+03

4535 1.26240e+04 1.14290e+04

4536 1.26880e+04 4.04800e+03

4537 1.28000e+04 4.04800e+03

4538 1.28800e+04 1.60600e+03

4539 1.28800e+04 2.31000e+03

4540 1.28800e+04 3.94900e+03

4541 4.65600e+03 2.62900e+03

4542 4.72000e+03 4.48800e+03

4543 4.78400e+03 4.48800e+03

4544 4.84800e+03 4.48800e+03

4545 4.91200e+03 4.48800e+03

4546 5.04000e+03 4.48800e+03

4547 5.29600e+03 4.48800e+03

4548 5.66400e+03 4.48800e+03

4549 5.87200e+03 4.48800e+03

4550 6.12800e+03 4.48800e+03

4551 6.19200e+03 4.48800e+03

4552 6.25600e+03 4.48800e+03

4553 6.41600e+03 4.48800e+03

4554 6.56000e+03 4.48800e+03

4555 6.67200e+03 4.48800e+03

4556 6.78400e+03 4.48800e+03

4557 6.89600e+03 4.48800e+03

4558 7.00800e+03 4.48800e+03

4559 7.08800e+03 4.48800e+03

4560 7.18400e+03 4.48800e+03

4561 7.31200e+03 4.48800e+03

4562 7.50400e+03 4.48800e+03

4563 7.66400e+03 4.48800e+03

4564 7.76000e+03 4.48800e+03

4565 7.82400e+03 4.48800e+03

4566 7.88800e+03 4.48800e+03

4567 7.95200e+03 4.48800e+03

4568 8.04800e+03 4.48800e+03

4569 8.20800e+03 4.48800e+03

4570 8.33600e+03 4.48800e+03

4571 8.43200e+03 4.48800e+03

4572 8.49600e+03 4.48800e+03

4573 8.68800e+03 5.96200e+03

4574 8.68800e+03 8.86600e+03

4575 1.20160e+04 9.02000e+02

4576 1.20160e+04 4.48800e+03

4577 1.20160e+04 6.08300e+03

4578 1.20360e+04 6.33600e+03

4579 1.21760e+04 6.33600e+03

4580 1.23840e+04 6.33600e+03

4581 1.25230e+04 6.33600e+03

4582 1.25600e+04 7.39200e+03

4583 1.25600e+04 1.14290e+04

4584 1.74560e+04 1.15280e+04

4585 1.74760e+04 1.14400e+04

4586 1.75520e+04 1.14400e+04

4587 1.79200e+04 1.14400e+04

4588 1.83680e+04 1.14400e+04

4589 1.85230e+04 1.14400e+04

4590 1.86080e+04 4.03700e+03

4591 1.86080e+04 8.52500e+03

4592 1.86080e+04 1.06700e+04

4593 1.86080e+04 1.15280e+04

4594 1.44160e+04 8.86600e+03

4595 1.44160e+04 9.87800e+03

4596 1.44160e+04 1.15390e+04

4597 1.45120e+04 7.34800e+03

4598 1.47040e+04 7.34800e+03

4599 1.48160e+04 7.34800e+03

4600 1.49280e+04 7.34800e+03

4601 1.51360e+04 7.34800e+03

4602 1.53280e+04 7.34800e+03

4603 1.54400e+04 7.34800e+03

4604 1.56000e+04 7.34800e+03

4605 1.57120e+04 7.34800e+03

4606 1.57920e+04 7.34800e+03

4607 1.58880e+04 7.34800e+03

4608 1.59840e+04 7.34800e+03

4609 1.61280e+04 7.34800e+03

4610 1.62880e+04 7.34800e+03

4611 1.65440e+04 7.34800e+03

4612 1.66880e+04 7.34800e+03

4613 1.67520e+04 7.34800e+03

4614 1.68160e+04 7.34800e+03

4615 1.69120e+04 7.34800e+03

4616 1.70400e+04 7.34800e+03

4617 1.71040e+04 7.34800e+03

4618 1.71680e+04 7.34800e+03

4619 1.74080e+04 7.34800e+03

4620 1.75040e+04 7.34800e+03

4621 1.77120e+04 7.34800e+03

4622 1.78560e+04 7.34800e+03

4623 1.79680e+04 7.34800e+03

4624 1.81920e+04 7.34800e+03

4625 1.82560e+04 7.34800e+03

4626 1.83840e+04 7.34800e+03

4627 1.84480e+04 3.56400e+03

4628 1.84480e+04 7.17200e+03

4629 8.59200e+03 1.18800e+03

4630 8.59200e+03 5.96200e+03

4631 8.59200e+03 6.87500e+03

4632 8.81600e+03 7.09500e+03

4633 8.83600e+03 8.75600e+03

4634 9.10400e+03 8.75600e+03

4635 9.72800e+03 8.75600e+03

4636 1.00000e+04 8.75600e+03

4637 1.02560e+04 8.75600e+03

4638 1.03520e+04 8.75600e+03

4639 1.04640e+04 8.75600e+03

4640 1.06560e+04 8.75600e+03

4641 1.07360e+04 8.75600e+03

4642 1.08000e+04 8.75600e+03

4643 1.09120e+04 8.75600e+03

4644 1.10400e+04 8.75600e+03

4645 1.12000e+04 8.75600e+03

4646 1.13440e+04 8.75600e+03

4647 1.15040e+04 8.75600e+03

4648 1.16000e+04 8.75600e+03

4649 1.17120e+04 8.75600e+03

4650 1.17920e+04 8.75600e+03

4651 1.19840e+04 8.75600e+03

4652 1.21920e+04 8.75600e+03

4653 1.22720e+04 8.75600e+03

4654 1.23840e+04 8.75600e+03

4655 1.25280e+04 8.75600e+03

4656 1.26560e+04 8.75600e+03

4657 1.27200e+04 1.14290e+04

4658 4.91200e+03 2.29900e+03

4659 5.04000e+03 3.60800e+03

4660 5.29600e+03 3.60800e+03

4661 5.66400e+03 3.60800e+03

4662 5.87200e+03 3.60800e+03

4663 6.12800e+03 3.60800e+03

4664 6.19200e+03 3.60800e+03

4665 6.25600e+03 3.60800e+03

4666 6.41600e+03 3.60800e+03

4667 6.56000e+03 3.60800e+03

4668 6.67200e+03 3.60800e+03

4669 6.78400e+03 3.60800e+03

4670 6.89600e+03 3.60800e+03

4671 7.00800e+03 3.60800e+03

4672 7.08800e+03 3.60800e+03

4673 7.18400e+03 3.60800e+03

4674 7.31200e+03 3.60800e+03

4675 7.50400e+03 3.60800e+03

4676 7.66400e+03 3.60800e+03

4677 7.76000e+03 3.60800e+03

4678 7.82400e+03 3.60800e+03

4679 7.88800e+03 3.60800e+03

4680 7.95200e+03 3.60800e+03

4681 8.04800e+03 3.60800e+03

4682 8.20800e+03 3.60800e+03

4683 8.33600e+03 3.60800e+03

4684 8.43200e+03 3.60800e+03

4685 8.49600e+03 3.60800e+03

4686 8.62400e+03 3.60800e+03

4687 8.75200e+03 3.60800e+03

4688 8.84800e+03 3.60800e+03

4689 8.97600e+03 3.60800e+03

4690 9.04000e+03 5.96200e+03

4691 9.04000e+03 6.90800e+03

4692 9.04000e+03 9.87800e+03

4693 9.32800e+03 6.71000e+02

4694 9.32800e+03 1.76000e+03

4695 9.32800e+03 2.83800e+03

4696 9.72800e+03 9.72400e+03

4697 1.00320e+04 9.72400e+03

4698 1.02560e+04 9.72400e+03

4699 1.03200e+04 9.72400e+03

4700 1.04160e+04 9.72400e+03

4701 1.04800e+04 9.72400e+03

4702 1.06560e+04 9.72400e+03

4703 1.07360e+04 9.72400e+03

4704 1.08000e+04 9.72400e+03

4705 1.09280e+04 9.72400e+03

4706 1.10400e+04 9.72400e+03

4707 1.12160e+04 9.72400e+03

4708 1.13120e+04 9.72400e+03

4709 1.14400e+04 9.72400e+03

4710 1.15200e+04 9.72400e+03

4711 1.16000e+04 9.72400e+03

4712 1.17120e+04 9.72400e+03

4713 1.17920e+04 9.72400e+03

4714 1.19840e+04 9.72400e+03

4715 1.20800e+04 9.72400e+03

4716 1.22080e+04 9.72400e+03

4717 1.23840e+04 9.72400e+03

4718 1.25280e+04 9.72400e+03

4719 1.26560e+04 9.72400e+03

4720 1.28270e+04 9.72400e+03

4721 1.28480e+04 1.14290e+04

4722 1.29440e+04 9.72400e+03

4723 1.30880e+04 9.72400e+03

4724 1.32320e+04 9.72400e+03

4725 1.34030e+04 9.72400e+03

4726 1.34240e+04 1.60600e+03

4727 1.34240e+04 2.79400e+03

4728 1.34240e+04 3.93800e+03

4729 1.34240e+04 4.92800e+03

4730 1.34240e+04 7.39200e+03

4731 1.34240e+04 8.53600e+03

4732 1.34240e+04 9.17400e+03

4733 1.68800e+04 1.01200e+03

4734 1.68800e+04 2.22200e+03

4735 1.68800e+04 3.85000e+03

4736 1.68800e+04 5.36800e+03

4737 1.68800e+04 6.68800e+03

4738 1.68800e+04 7.87600e+03

4739 1.68800e+04 1.05600e+04

4740 1.68800e+04 1.15280e+04

4741 1.85760e+04 4.03700e+03

4742 1.85760e+04 8.64600e+03

4743 1.86560e+04 8.86600e+03

4744 1.88590e+04 8.86600e+03

4745 1.89920e+04 1.08460e+04

4746 1.89920e+04 1.15280e+04

4747 8.17600e+03 1.18800e+03

4748 8.17600e+03 4.82900e+03

4749 8.33600e+03 4.92800e+03

4750 8.43200e+03 4.92800e+03

4751 8.49600e+03 4.92800e+03

4752 8.75200e+03 4.92800e+03

4753 8.84800e+03 4.92800e+03

4754 8.99200e+03 4.92800e+03

4755 9.44000e+03 4.92800e+03

4756 9.55200e+03 4.92800e+03

4757 9.68000e+03 4.92800e+03

4758 9.82400e+03 4.92800e+03

4759 9.93600e+03 4.92800e+03

4760 1.00000e+04 4.92800e+03

4761 1.02240e+04 4.92800e+03

4762 1.02880e+04 4.92800e+03

4763 1.03840e+04 4.92800e+03

4764 1.05120e+04 4.92800e+03

4765 1.06080e+04 4.92800e+03

4766 1.07040e+04 4.92800e+03

4767 1.08000e+04 4.92800e+03

4768 1.09280e+04 4.92800e+03

4769 1.10560e+04 4.92800e+03

4770 1.11200e+04 4.92800e+03

4771 1.12160e+04 4.92800e+03

4772 1.13440e+04 4.92800e+03

4773 1.14880e+04 4.92800e+03

4774 1.16800e+04 4.92800e+03

4775 1.17600e+04 4.92800e+03

4776 1.19040e+04 4.92800e+03

4777 1.20480e+04 4.92800e+03

4778 1.21760e+04 4.92800e+03

4779 1.23360e+04 4.92800e+03

4780 1.24430e+04 4.92800e+03

4781 1.24640e+04 5.96200e+03

4782 1.24640e+04 7.39200e+03

4783 1.24640e+04 1.14290e+04

4784 6.00000e+03 1.08020e+04

4785 6.00000e+03 1.14950e+04

4786 6.01600e+03 8.62400e+03

4787 6.03200e+03 3.19000e+02

4788 6.03200e+03 2.02400e+03

4789 6.03200e+03 4.04800e+03

4790 6.03200e+03 5.32400e+03

4791 7.08800e+03 6.38000e+02

4792 7.08800e+03 1.51800e+03

4793 7.08800e+03 2.40900e+03

4794 7.18400e+03 2.50800e+03

4795 7.31200e+03 2.50800e+03

4796 7.50400e+03 2.50800e+03

4797 7.66400e+03 2.50800e+03

4798 7.76000e+03 2.50800e+03

4799 7.82400e+03 2.50800e+03

4800 7.88800e+03 2.50800e+03

4801 7.95200e+03 2.50800e+03

4802 8.04800e+03 2.50800e+03

4803 8.20800e+03 2.50800e+03

4804 8.33600e+03 2.50800e+03

4805 8.43200e+03 2.50800e+03

4806 8.49600e+03 2.50800e+03

4807 8.62400e+03 2.50800e+03

4808 8.75200e+03 2.50800e+03

4809 8.84800e+03 2.50800e+03

4810 8.97600e+03 2.50800e+03

4811 9.04000e+03 2.50800e+03

4812 9.26400e+03 2.50800e+03

4813 9.40800e+03 2.50800e+03

4814 9.68000e+03 2.50800e+03

4815 9.80800e+03 2.50800e+03

4816 9.87200e+03 2.50800e+03

4817 1.00000e+04 2.50800e+03

4818 1.00960e+04 2.50800e+03

4819 1.02240e+04 2.50800e+03

4820 1.02880e+04 2.50800e+03

4821 1.03840e+04 2.50800e+03

4822 1.05120e+04 2.50800e+03

4823 1.05760e+04 2.50800e+03

4824 1.06400e+04 2.50800e+03

4825 1.07040e+04 2.50800e+03

4826 1.08000e+04 2.50800e+03

4827 1.09280e+04 2.50800e+03

4828 1.10560e+04 2.50800e+03

4829 1.11200e+04 2.50800e+03

4830 1.12160e+04 2.50800e+03

4831 1.13440e+04 2.50800e+03

4832 1.14080e+04 4.48800e+03

4833 1.14080e+04 6.07200e+03

4834 1.14080e+04 7.39200e+03

4835 1.14080e+04 1.13850e+04

4836 1.57600e+04 2.53000e+03

4837 1.57600e+04 5.36800e+03

4838 1.57600e+04 6.79800e+03

4839 1.57600e+04 8.42600e+03

4840 1.57600e+04 9.87800e+03

4841 1.57600e+04 1.06260e+04

4842 1.57600e+04 1.14290e+04

4843 1.12000e+02 9.21800e+03

4844 1.12000e+02 1.15280e+04

4845 2.60000e+02 7.48000e+03

4846 4.80000e+02 7.48000e+03

4847 5.60000e+02 7.48000e+03

4848 7.36000e+02 7.48000e+03

4849 8.48000e+02 7.48000e+03

4850 9.12000e+02 7.48000e+03

4851 9.76000e+02 7.48000e+03

4852 1.07200e+03 7.48000e+03

4853 1.15200e+03 7.48000e+03

4854 1.31200e+03 7.48000e+03

4855 1.53600e+03 7.48000e+03

4856 1.64800e+03 7.48000e+03

4857 1.76000e+03 7.48000e+03

4858 1.87200e+03 7.48000e+03

4859 1.98400e+03 7.48000e+03

4860 2.11200e+03 7.48000e+03

4861 2.19200e+03 7.48000e+03

4862 2.28800e+03 7.48000e+03

4863 2.46400e+03 7.48000e+03

4864 2.62400e+03 7.48000e+03

4865 2.73600e+03 7.48000e+03

4866 2.86400e+03 7.48000e+03

4867 2.96000e+03 7.48000e+03

4868 3.02400e+03 7.48000e+03

4869 3.20000e+03 7.48000e+03

4870 3.31200e+03 7.48000e+03

4871 3.41900e+03 7.48000e+03

4872 3.44000e+03 3.11300e+03

4873 3.44000e+03 6.86400e+03

4874 5.61600e+03 1.91400e+03

4875 5.61600e+03 4.04800e+03

4876 5.65200e+03 6.33600e+03

4877 6.09600e+03 6.33600e+03

4878 6.19200e+03 6.33600e+03

4879 6.25600e+03 6.33600e+03

4880 6.41600e+03 6.33600e+03

4881 6.54400e+03 6.33600e+03

4882 6.67200e+03 6.33600e+03

4883 6.76800e+03 6.33600e+03

4884 6.86400e+03 6.33600e+03

4885 6.99200e+03 6.33600e+03

4886 7.08800e+03 6.33600e+03

4887 7.18400e+03 6.33600e+03

4888 7.32800e+03 6.33600e+03

4889 7.61600e+03 6.33600e+03

4890 7.74400e+03 6.33600e+03

4891 7.82400e+03 6.33600e+03

4892 7.88800e+03 6.33600e+03

4893 8.04800e+03 6.33600e+03

4894 8.17600e+03 6.33600e+03

4895 8.43200e+03 6.33600e+03

4896 8.51200e+03 6.33600e+03

4897 8.83200e+03 6.33600e+03

4898 8.99200e+03 6.33600e+03

4899 9.29600e+03 6.33600e+03

4900 9.45600e+03 6.33600e+03

4901 9.55200e+03 6.33600e+03

4902 9.68000e+03 6.33600e+03

4903 9.80800e+03 6.33600e+03

4904 1.00160e+04 6.33600e+03

4905 1.01390e+04 6.33600e+03

4906 1.69440e+04 1.01200e+03

4907 1.69440e+04 2.22200e+03

4908 1.69440e+04 3.85000e+03

4909 1.69440e+04 5.36800e+03

4910 1.69440e+04 6.68800e+03

4911 1.69440e+04 7.87600e+03

4912 1.69440e+04 1.05600e+04

4913 1.69440e+04 1.15280e+04

4914 9.74400e+03 2.31000e+02

4915 9.74400e+03 1.01200e+03

4916 9.74400e+03 1.76000e+03

4917 9.76400e+03 6.99600e+03

4918 1.00160e+04 6.99600e+03

4919 1.01280e+04 6.99600e+03

4920 1.02240e+04 6.99600e+03

4921 1.03840e+04 6.99600e+03

4922 1.04960e+04 6.99600e+03

4923 1.06560e+04 6.99600e+03

4924 1.08160e+04 6.99600e+03

4925 1.09280e+04 6.99600e+03

4926 1.10400e+04 6.99600e+03

4927 1.11200e+04 6.99600e+03

4928 1.12160e+04 6.99600e+03

4929 1.13280e+04 6.99600e+03

4930 1.15040e+04 6.99600e+03

4931 1.15680e+04 6.99600e+03

4932 1.16320e+04 6.99600e+03

4933 1.16960e+04 6.99600e+03

4934 1.17600e+04 6.99600e+03

4935 1.18240e+04 6.99600e+03

4936 1.19680e+04 6.99600e+03

4937 1.21920e+04 6.99600e+03

4938 1.22720e+04 6.99600e+03

4939 1.23840e+04 6.99600e+03

4940 1.25280e+04 6.99600e+03

4941 1.26560e+04 6.99600e+03

4942 1.28000e+04 6.99600e+03

4943 1.28910e+04 6.99600e+03

4944 1.29120e+04 7.27100e+03

4945 1.29120e+04 8.53600e+03

4946 1.29120e+04 9.17400e+03

4947 1.29120e+04 1.14290e+04

4948 1.29330e+04 6.77600e+03

4949 1.30880e+04 6.77600e+03

4950 1.32800e+04 6.77600e+03

4951 1.33920e+04 6.77600e+03

4952 1.34560e+04 6.77600e+03

4953 1.35200e+04 6.77600e+03

4954 1.36320e+04 6.77600e+03

4955 1.37600e+04 6.77600e+03

4956 1.39200e+04 6.77600e+03

4957 1.40800e+04 6.77600e+03

4958 1.41920e+04 6.77600e+03

4959 1.42670e+04 6.77600e+03

4960 1.29120e+04 6.90800e+03

4961 1.42880e+04 2.53000e+03

4962 1.42880e+04 5.36800e+03

4963 1.42880e+04 6.63300e+03

4964 1.39040e+04 1.15280e+04

4965 1.39200e+04 1.14400e+04

4966 1.39360e+04 1.15280e+04

4967 1.39520e+04 1.14400e+04

4968 1.39680e+04 1.15280e+04

4969 6.57600e+03 4.29000e+02

4970 6.57600e+03 1.63900e+03

4971 6.67200e+03 2.06800e+03

4972 6.78400e+03 2.06800e+03

4973 6.89600e+03 2.06800e+03

4974 7.00800e+03 2.06800e+03

4975 7.18400e+03 2.06800e+03

4976 7.31200e+03 2.06800e+03

4977 7.50400e+03 2.06800e+03

4978 7.66400e+03 2.06800e+03

4979 7.76000e+03 2.06800e+03

4980 7.82400e+03 2.06800e+03

4981 7.88800e+03 2.06800e+03

4982 7.95200e+03 2.06800e+03

4983 8.04800e+03 2.06800e+03

4984 8.20800e+03 2.06800e+03

4985 8.33600e+03 2.06800e+03

4986 8.43200e+03 2.06800e+03

4987 8.49600e+03 2.06800e+03

4988 8.56000e+03 2.06800e+03

4989 8.62400e+03 2.06800e+03

4990 8.75200e+03 2.06800e+03

4991 8.84800e+03 2.06800e+03

4992 8.97600e+03 2.06800e+03

4993 9.04000e+03 2.06800e+03

4994 9.26400e+03 2.06800e+03

4995 9.42400e+03 2.06800e+03

4996 9.58400e+03 2.06800e+03

4997 9.68000e+03 2.06800e+03

4998 9.80800e+03 2.06800e+03

4999 9.87200e+03 2.06800e+03

5000 1.00000e+04 2.06800e+03

5001 1.00960e+04 2.06800e+03

5002 1.02240e+04 2.06800e+03

5003 1.02880e+04 2.06800e+03

5004 1.03840e+04 2.06800e+03

5005 1.05120e+04 2.06800e+03

5006 1.05760e+04 2.06800e+03

5007 1.06400e+04 2.06800e+03

5008 1.07040e+04 2.06800e+03

5009 1.08000e+04 2.06800e+03

5010 1.09280e+04 2.06800e+03

5011 1.10560e+04 2.06800e+03

5012 1.11200e+04 2.06800e+03

5013 1.12270e+04 2.06800e+03

5014 1.12480e+04 4.48800e+03

5015 1.12480e+04 7.39200e+03

5016 1.12480e+04 1.13850e+04

5017 5.55200e+03 2.17800e+03

5018 5.55200e+03 4.04800e+03

5019 5.55200e+03 6.40200e+03

5020 5.55200e+03 7.40300e+03

5021 5.64800e+03 7.48000e+03

5022 5.93600e+03 7.48000e+03

5023 6.09600e+03 7.48000e+03

5024 6.19200e+03 7.48000e+03

5025 6.41600e+03 7.48000e+03

5026 6.54400e+03 7.48000e+03

5027 6.67200e+03 7.48000e+03

5028 6.86400e+03 7.48000e+03

5029 6.92800e+03 7.48000e+03

5030 7.04000e+03 7.48000e+03

5031 7.16800e+03 7.48000e+03

5032 7.31200e+03 7.48000e+03

5033 7.60000e+03 7.48000e+03

5034 7.76000e+03 7.48000e+03

5035 7.82400e+03 7.48000e+03

5036 7.88800e+03 7.48000e+03

5037 8.04800e+03 7.48000e+03

5038 8.17600e+03 7.48000e+03

5039 8.27200e+03 7.48000e+03

5040 8.41600e+03 7.48000e+03

5041 8.65600e+03 7.48000e+03

5042 8.84800e+03 7.48000e+03

5043 9.10400e+03 7.48000e+03

5044 9.23200e+03 7.48000e+03

5045 9.61600e+03 7.48000e+03

5046 9.68000e+03 7.48000e+03

5047 9.76000e+03 7.48000e+03

5048 1.00160e+04 7.48000e+03

5049 1.01280e+04 7.48000e+03

5050 1.02240e+04 7.62300e+03

5051 1.01600e+04 2.31000e+02

5052 1.01600e+04 1.01200e+03

5053 1.01600e+04 1.76000e+03

5054 1.02240e+04 5.14800e+03

5055 1.02880e+04 5.14800e+03

5056 1.03840e+04 5.14800e+03

5057 1.05120e+04 5.14800e+03

5058 1.06080e+04 5.14800e+03

5059 1.07040e+04 5.14800e+03

5060 1.08000e+04 5.14800e+03

5061 1.09280e+04 5.14800e+03

5062 1.10560e+04 5.14800e+03

5063 1.11200e+04 5.14800e+03

5064 1.12160e+04 5.14800e+03

5065 1.13440e+04 5.14800e+03

5066 1.14880e+04 5.14800e+03

5067 1.16800e+04 5.14800e+03

5068 1.17600e+04 5.14800e+03

5069 1.19040e+04 5.14800e+03

5070 1.20480e+04 5.14800e+03

5071 1.21760e+04 5.14800e+03

5072 1.23360e+04 5.14800e+03

5073 1.24320e+04 5.14800e+03

5074 1.25280e+04 5.14800e+03

5075 1.26880e+04 5.14800e+03

5076 1.28000e+04 5.14800e+03

5077 1.29120e+04 5.14800e+03

5078 1.31150e+04 5.14800e+03

5079 1.31360e+04 6.18200e+03

5080 1.31360e+04 7.28200e+03

5081 1.31360e+04 8.53600e+03

5082 1.31360e+04 9.17400e+03

5083 1.31360e+04 1.14290e+04

5084 1.33280e+04 4.48800e+03

5085 1.34560e+04 4.48800e+03

5086 1.35200e+04 4.48800e+03

5087 1.36160e+04 4.48800e+03

5088 1.38720e+04 4.48800e+03

5089 1.40800e+04 4.48800e+03

5090 1.42240e+04 4.48800e+03

5091 1.44000e+04 4.48800e+03

5092 1.45120e+04 4.48800e+03

5093 1.47360e+04 4.48800e+03

5094 1.48110e+04 4.48800e+03

5095 1.31360e+04 4.84000e+03

5096 1.48320e+04 2.53000e+03

5097 1.48320e+04 4.38900e+03

5098 6.00000e+03 3.19000e+02

5099 6.00000e+03 2.02400e+03

5100 6.00000e+03 4.04800e+03

5101 6.00000e+03 5.32400e+03

5102 6.00000e+03 8.23900e+03

5103 6.06400e+03 8.45900e+03

5104 6.06400e+03 1.08020e+04

5105 6.06400e+03 1.14950e+04

5106 1.71680e+04 1.05600e+04

5107 1.71680e+04 1.15280e+04

5108 1.72320e+04 1.78200e+03

5109 1.72320e+04 4.09200e+03

5110 1.72320e+04 6.68800e+03

5111 1.72320e+04 7.72200e+03

5112 4.68800e+03 2.50800e+03

5113 4.68800e+03 5.32400e+03

5114 4.68800e+03 7.71100e+03

5115 4.75200e+03 8.86600e+03

5116 4.75200e+03 1.14950e+04

5117 1.72320e+04 1.05600e+04

5118 1.72320e+04 1.15280e+04

5119 1.72640e+04 8.84400e+03

5120 1.72960e+04 1.78200e+03

5121 1.72960e+04 4.09200e+03

5122 1.72960e+04 6.68800e+03

5123 1.72960e+04 7.72200e+03

5124 1.72960e+04 8.59100e+03

5125 1.04160e+04 2.31000e+02

5126 1.04160e+04 1.01200e+03

5127 1.04160e+04 1.76000e+03

5128 1.04160e+04 7.39200e+03

5129 3.63200e+03 3.11300e+03

5130 3.63200e+03 7.13900e+03

5131 3.69600e+03 7.48000e+03

5132 3.80800e+03 7.48000e+03

5133 3.88800e+03 7.48000e+03

5134 3.95200e+03 7.48000e+03

5135 4.09600e+03 7.48000e+03

5136 4.17600e+03 7.48000e+03

5137 4.25600e+03 7.48000e+03

5138 4.33600e+03 7.48000e+03

5139 4.43200e+03 7.48000e+03

5140 4.49600e+03 7.48000e+03

5141 4.63500e+03 7.48000e+03

5142 4.65600e+03 7.68900e+03

5143 4.65600e+03 8.86600e+03

5144 4.65600e+03 1.14950e+04

5145 1.05760e+04 2.31000e+02

5146 1.05760e+04 1.02300e+03

5147 1.06400e+04 1.23200e+03

5148 1.07040e+04 1.23200e+03

5149 1.08000e+04 1.23200e+03

5150 1.09280e+04 1.23200e+03

5151 1.10560e+04 1.23200e+03

5152 1.11200e+04 1.23200e+03

5153 1.12160e+04 1.23200e+03

5154 1.13440e+04 1.23200e+03

5155 1.14880e+04 1.23200e+03

5156 1.16960e+04 1.23200e+03

5157 1.17600e+04 1.23200e+03

5158 1.19040e+04 1.23200e+03

5159 1.20480e+04 1.23200e+03

5160 1.21760e+04 1.23200e+03

5161 1.23360e+04 1.23200e+03

5162 1.24320e+04 1.23200e+03

5163 1.25280e+04 1.23200e+03

5164 1.26880e+04 1.23200e+03

5165 1.28160e+04 1.23200e+03

5166 1.29440e+04 1.23200e+03

5167 1.31200e+04 1.23200e+03

5168 1.32000e+04 1.48500e+03

5169 1.32000e+04 2.31000e+03

5170 1.32000e+04 3.12400e+03

5171 1.32000e+04 3.93800e+03

5172 1.32000e+04 4.92800e+03

5173 1.32000e+04 7.28200e+03

5174 1.32000e+04 8.53600e+03

5175 1.32000e+04 9.17400e+03

5176 1.32000e+04 1.14290e+04

5177 1.33440e+04 1.23200e+03

5178 1.34880e+04 1.23200e+03

5179 1.36320e+04 1.23200e+03

5180 1.38720e+04 1.23200e+03

5181 1.40960e+04 1.23200e+03

5182 1.42240e+04 1.23200e+03

5183 1.44000e+04 1.23200e+03

5184 1.45120e+04 1.23200e+03

5185 1.47360e+04 1.23200e+03

5186 1.48000e+04 1.23200e+03

5187 1.49120e+04 1.23200e+03

5188 1.51200e+04 1.23200e+03

5189 1.53280e+04 1.23200e+03

5190 1.54080e+04 1.23200e+03

5191 1.54720e+04 1.23200e+03

5192 1.56000e+04 1.23200e+03

5193 1.21440e+04 1.11650e+04

5194 1.22080e+04 9.50400e+03

5195 1.23840e+04 9.50400e+03

5196 1.25280e+04 9.50400e+03

5197 1.26560e+04 9.50400e+03

5198 1.28320e+04 9.50400e+03

5199 1.29440e+04 9.50400e+03

5200 1.30880e+04 9.50400e+03

5201 1.32320e+04 9.50400e+03

5202 1.33920e+04 9.50400e+03

5203 1.35360e+04 9.50400e+03

5204 1.36320e+04 9.50400e+03

5205 1.37440e+04 9.50400e+03

5206 1.39680e+04 9.50400e+03

5207 1.41920e+04 9.50400e+03

5208 1.42720e+04 9.50400e+03

5209 1.43840e+04 9.50400e+03

5210 1.44480e+04 9.50400e+03

5211 1.47040e+04 9.50400e+03

5212 1.47840e+04 9.50400e+03

5213 1.51200e+04 9.50400e+03

5214 1.53920e+04 9.50400e+03

5215 1.55200e+04 9.50400e+03

5216 1.57120e+04 9.50400e+03

5217 1.57920e+04 9.50400e+03

5218 1.58560e+04 9.50400e+03

5219 1.59840e+04 9.50400e+03

5220 1.60800e+04 9.50400e+03

5221 1.62080e+04 9.50400e+03

5222 1.64320e+04 9.50400e+03

5223 1.64960e+04 9.50400e+03

5224 1.65920e+04 9.50400e+03

5225 1.66880e+04 9.50400e+03

5226 1.67840e+04 9.50400e+03

5227 1.69120e+04 9.50400e+03

5228 1.70400e+04 9.50400e+03

5229 1.71360e+04 9.50400e+03

5230 1.72800e+04 9.50400e+03

5231 1.73600e+04 1.78200e+03

5232 1.73600e+04 4.09200e+03

5233 1.73600e+04 6.68800e+03

5234 1.73600e+04 7.72200e+03

5235 1.73600e+04 8.58000e+03

5236 1.09920e+04 2.31000e+02

5237 1.09920e+04 9.02000e+02

5238 1.09920e+04 1.76000e+03

5239 1.09920e+04 4.48800e+03

5240 1.09920e+04 7.39200e+03

5241 1.10280e+04 1.02520e+04

5242 1.12160e+04 1.02520e+04

5243 1.13120e+04 1.02520e+04

5244 1.14400e+04 1.02520e+04

5245 1.15200e+04 1.02520e+04

5246 1.16000e+04 1.02520e+04

5247 1.17120e+04 1.02520e+04

5248 1.17920e+04 1.02520e+04

5249 1.19840e+04 1.02520e+04

5250 1.20800e+04 1.02520e+04

5251 1.22080e+04 1.02520e+04

5252 1.23840e+04 1.02520e+04

5253 1.25280e+04 1.02520e+04

5254 1.26560e+04 1.02520e+04

5255 1.28160e+04 1.02520e+04

5256 1.29440e+04 1.02520e+04

5257 1.30880e+04 1.02520e+04

5258 1.32320e+04 1.02520e+04

5259 1.34030e+04 1.02520e+04

5260 1.34240e+04 1.14290e+04

5261 1.35360e+04 1.02520e+04

5262 1.36960e+04 1.02520e+04

5263 1.39680e+04 1.02520e+04

5264 1.41920e+04 1.02520e+04

5265 1.42720e+04 1.02520e+04

5266 1.43840e+04 1.02520e+04

5267 1.44480e+04 1.02520e+04

5268 1.47040e+04 1.02520e+04

5269 1.47840e+04 1.02520e+04

5270 1.51200e+04 1.02520e+04

5271 1.53920e+04 1.02520e+04

5272 1.55200e+04 1.02520e+04

5273 1.57120e+04 1.02520e+04

5274 1.57920e+04 1.02520e+04

5275 1.58560e+04 1.02520e+04

5276 1.60480e+04 1.02520e+04

5277 1.62190e+04 1.02520e+04

5278 1.62400e+04 2.22200e+03

5279 1.62400e+04 3.74000e+03

5280 1.62400e+04 5.36800e+03

5281 1.62400e+04 6.79800e+03

5282 1.62400e+04 7.76600e+03

5283 1.04480e+04 2.31000e+02

5284 1.04480e+04 1.01200e+03

5285 1.04480e+04 1.76000e+03

5286 1.04480e+04 7.39200e+03

5287 5.71200e+03 8.45900e+03

5288 5.71200e+03 1.08020e+04

5289 5.72800e+03 8.31600e+03

5290 5.74400e+03 2.02400e+03

5291 5.74400e+03 4.04800e+03

5292 5.74400e+03 8.23900e+03

5293 1.74240e+04 1.78200e+03

5294 1.74240e+04 4.09200e+03

5295 1.74240e+04 6.69900e+03

5296 1.75040e+04 7.12800e+03

5297 1.77120e+04 7.12800e+03

5298 1.78080e+04 7.76600e+03

5299 1.78080e+04 8.73400e+03

5300 1.78080e+04 9.60300e+03

5301 1.78080e+04 1.06700e+04

5302 9.52000e+03 7.12800e+03

5303 9.53600e+03 3.60800e+03

5304 9.55200e+03 2.31000e+02

5305 9.55200e+03 1.01200e+03

5306 9.55200e+03 1.76000e+03

5307 1.73280e+04 1.78200e+03

5308 1.73280e+04 4.09200e+03

5309 1.73280e+04 6.68800e+03

5310 1.73280e+04 7.72200e+03

5311 1.73280e+04 8.58000e+03

5312 1.73280e+04 1.06700e+04

5313 1.73280e+04 1.15280e+04

5314 1.90880e+04 1.15280e+04

5315 1.14080e+04 2.31000e+02

5316 1.14080e+04 9.02000e+02

5317 1.14880e+04 1.98000e+03

5318 1.16960e+04 1.98000e+03

5319 1.17600e+04 1.98000e+03

5320 1.19040e+04 1.98000e+03

5321 1.20480e+04 1.98000e+03

5322 1.21760e+04 1.98000e+03

5323 1.23360e+04 1.98000e+03

5324 1.24320e+04 1.98000e+03

5325 1.25280e+04 1.98000e+03

5326 1.26880e+04 1.98000e+03

5327 1.28160e+04 1.98000e+03

5328 1.29440e+04 1.98000e+03

5329 1.31200e+04 1.98000e+03

5330 1.33440e+04 1.98000e+03

5331 1.34670e+04 1.98000e+03

5332 1.34880e+04 2.67300e+03

5333 1.34880e+04 3.93800e+03

5334 1.34880e+04 4.92800e+03

5335 1.34880e+04 7.28200e+03

5336 1.34880e+04 8.53600e+03

5337 1.34880e+04 9.17400e+03

5338 1.34880e+04 1.14290e+04

5339 1.35090e+04 1.45200e+03

5340 1.36320e+04 1.45200e+03

5341 1.38720e+04 1.45200e+03

5342 1.40960e+04 1.45200e+03

5343 1.42240e+04 1.45200e+03

5344 1.44000e+04 1.45200e+03

5345 1.45120e+04 1.45200e+03

5346 1.47360e+04 1.45200e+03

5347 1.48000e+04 1.45200e+03

5348 1.49120e+04 1.45200e+03

5349 1.51200e+04 1.45200e+03

5350 1.53280e+04 1.45200e+03

5351 1.54080e+04 1.45200e+03

5352 1.54720e+04 1.45200e+03

5353 1.56000e+04 1.45200e+03

5354 1.57120e+04 1.45200e+03

5355 1.57920e+04 1.45200e+03

5356 1.58880e+04 1.45200e+03

5357 1.59840e+04 1.45200e+03

5358 1.61280e+04 1.45200e+03

5359 1.62720e+04 1.45200e+03

5360 1.64000e+04 1.45200e+03

5361 1.65440e+04 1.45200e+03

5362 1.66560e+04 1.45200e+03

5363 1.67520e+04 1.45200e+03

5364 1.69120e+04 1.45200e+03

5365 1.70400e+04 1.45200e+03

5366 1.34880e+04 1.73800e+03

5367 1.71040e+04 1.13300e+03

5368 1.11200e+04 1.13850e+04

5369 1.11840e+04 2.31000e+02

5370 1.11840e+04 9.02000e+02

5371 1.11840e+04 1.76000e+03

5372 1.11840e+04 4.48800e+03

5373 1.11840e+04 7.39200e+03

5374 5.68000e+03 8.38200e+03

5375 5.68000e+03 1.08020e+04

5376 5.69600e+03 7.70000e+03

5377 5.71200e+03 2.02400e+03

5378 5.71200e+03 4.04800e+03

5379 4.30400e+03 2.36500e+03

5380 4.30400e+03 5.43400e+03

5381 4.30400e+03 6.90800e+03

5382 4.30400e+03 7.81000e+03

5383 2.12800e+03 1.00320e+04

5384 2.14400e+03 8.93200e+03

5385 2.16000e+03 3.11300e+03

5386 2.16000e+03 6.64400e+03

5387 2.16000e+03 8.78900e+03

5388 5.42400e+03 7.18300e+03

5389 5.42400e+03 1.06920e+04

5390 5.44000e+03 6.99600e+03

5391 5.45600e+03 2.17800e+03

5392 5.45600e+03 4.04800e+03

5393 5.45600e+03 6.40200e+03

5394 1.11520e+04 2.31000e+02

5395 1.11520e+04 9.02000e+02

5396 1.11520e+04 1.76000e+03

5397 1.11520e+04 4.48800e+03

5398 1.11520e+04 7.39200e+03

5399 1.11520e+04 1.13850e+04

5400 1.56320e+04 2.53000e+03

5401 1.56320e+04 5.36800e+03

5402 1.56320e+04 6.79800e+03

5403 1.56320e+04 8.42600e+03

5404 1.56320e+04 9.87800e+03

5405 1.56320e+04 1.06260e+04

5406 1.56320e+04 1.14290e+04

5407 1.61760e+04 2.22200e+03

5408 1.61760e+04 3.74000e+03

5409 1.61760e+04 5.36800e+03

5410 1.61760e+04 6.79800e+03

5411 1.61760e+04 7.76600e+03

5412 1.61760e+04 8.73400e+03

5413 1.61760e+04 1.06260e+04

5414 1.61760e+04 1.14290e+04

5415 5.39200e+03 7.19400e+03

5416 5.39200e+03 1.06920e+04

5417 5.40800e+03 6.55600e+03

5418 5.42400e+03 2.17800e+03

5419 5.42400e+03 4.04800e+03

5420 5.42400e+03 6.41300e+03

5421 4.46400e+03 2.57400e+03

5422 4.46400e+03 5.43400e+03

5423 4.46400e+03 7.92000e+03

5424 4.52800e+03 1.06920e+04

5425 4.62400e+03 1.06920e+04

5426 4.68800e+03 1.06920e+04

5427 4.78400e+03 1.06920e+04

5428 4.94400e+03 1.06920e+04

5429 5.07200e+03 1.07910e+04

5430 5.07200e+03 1.14950e+04

5431 1.83520e+04 3.61900e+03

5432 1.83520e+04 7.88700e+03

5433 1.83720e+04 8.18400e+03

5434 1.84640e+04 8.18400e+03

5435 1.86670e+04 8.18400e+03

5436 1.87040e+04 8.40400e+03

5437 1.87040e+04 1.06700e+04

5438 1.87040e+04 1.15280e+04

5439 4.52800e+03 2.57400e+03

5440 4.52800e+03 5.43400e+03

5441 4.52800e+03 7.93100e+03

5442 4.62400e+03 8.14000e+03

5443 4.68800e+03 8.14000e+03

5444 4.78400e+03 8.14000e+03

5445 4.94400e+03 8.14000e+03

5446 5.13600e+03 8.14000e+03

5447 5.48800e+03 8.37100e+03

5448 5.48800e+03 1.06920e+04

5449 1.68000e+03 1.00320e+04

5450 1.70000e+03 8.93200e+03

5451 1.77600e+03 8.93200e+03

5452 1.88300e+03 8.93200e+03

5453 1.90400e+03 3.11300e+03

5454 1.90400e+03 6.75400e+03

5455 1.90400e+03 8.05200e+03

5456 1.90400e+03 8.78900e+03

5457 1.91200e+04 1.15280e+04

5458 1.91220e+04 8.03000e+03

5459 1.82560e+04 3.45400e+03

5460 1.82560e+04 6.95200e+03

5461 1.82720e+04 7.12800e+03

5462 1.82880e+04 7.87600e+03

5463 1.82880e+04 9.42700e+03

5464 1.82880e+04 1.06700e+04

5465 4.75200e+03 2.61800e+03

5466 4.75200e+03 5.22500e+03

5467 4.77200e+03 5.36800e+03

5468 4.84800e+03 5.36800e+03

5469 4.91200e+03 5.36800e+03

5470 5.04000e+03 5.36800e+03

5471 5.29600e+03 5.36800e+03

5472 5.66400e+03 5.36800e+03

5473 5.90400e+03 5.46700e+03

5474 5.90400e+03 8.38200e+03

5475 5.90400e+03 1.08020e+04

5476 1.26400e+03 6.78700e+03

5477 1.26400e+03 7.83200e+03

5478 1.26400e+03 9.65800e+03

5479 1.28400e+03 6.55600e+03

5480 1.45600e+03 6.55600e+03

5481 1.55200e+03 6.55600e+03

5482 1.64800e+03 6.55600e+03

5483 1.76000e+03 6.55600e+03

5484 1.84000e+03 3.11300e+03

5485 1.78720e+04 9.60300e+03

5486 1.78720e+04 1.06700e+04

5487 1.79520e+04 8.84400e+03

5488 1.82240e+04 3.61900e+03

5489 1.82240e+04 7.76600e+03

5490 4.81600e+03 2.61800e+03

5491 4.81600e+03 6.40200e+03

5492 4.81600e+03 7.70000e+03

5493 4.81600e+03 8.72300e+03

5494 4.94400e+03 8.84400e+03

5495 5.13600e+03 8.84400e+03

5496 5.55200e+03 8.84400e+03

5497 5.63200e+03 8.84400e+03

5498 5.79200e+03 8.84400e+03

5499 5.96800e+03 8.84400e+03

5500 6.03200e+03 8.84400e+03

5501 6.11200e+03 8.84400e+03

5502 6.19200e+03 8.84400e+03

5503 6.32000e+03 1.14950e+04

5504 8.48000e+02 9.92200e+03

5505 9.12000e+02 8.18400e+03

5506 9.76000e+02 8.18400e+03

5507 1.10400e+03 8.18400e+03

5508 1.23200e+03 8.18400e+03

5509 1.32800e+03 8.18400e+03

5510 1.53600e+03 8.18400e+03

5511 1.61600e+03 3.11300e+03

5512 1.61600e+03 7.01800e+03

5513 1.61600e+03 8.06300e+03

5514 1.78400e+04 8.72300e+03

5515 1.78400e+04 9.60300e+03

5516 1.78400e+04 1.06700e+04

5517 1.78600e+04 8.62400e+03

5518 1.79360e+04 2.31000e+02

5519 1.79360e+04 1.62800e+03

5520 1.79360e+04 4.79600e+03

5521 1.79360e+04 7.76600e+03

5522 1.80000e+04 2.31000e+02

5523 1.80000e+04 1.59500e+03

5524 1.80160e+04 2.37600e+03

5525 1.80320e+04 4.52100e+03

5526 1.80320e+04 7.76600e+03

5527 1.80320e+04 1.06700e+04

5528 1.74240e+04 8.61300e+03

5529 1.74240e+04 9.60300e+03

5530 1.74240e+04 1.06700e+04

5531 1.74240e+04 1.15280e+04

5532 1.74880e+04 8.40400e+03

5533 1.75520e+04 8.40400e+03

5534 1.77120e+04 8.40400e+03

5535 1.78560e+04 8.40400e+03

5536 1.79680e+04 8.40400e+03

5537 1.81920e+04 8.40400e+03

5538 1.83680e+04 8.40400e+03

5539 1.84640e+04 8.40400e+03

5540 1.85440e+04 4.03700e+03

5541 4.32000e+02 9.70200e+03

5542 4.68000e+02 7.26000e+03

5543 5.60000e+02 7.26000e+03

5544 7.36000e+02 7.26000e+03

5545 8.48000e+02 7.26000e+03

5546 9.12000e+02 7.26000e+03

5547 9.76000e+02 7.26000e+03

5548 1.07200e+03 7.26000e+03

5549 1.15200e+03 7.26000e+03

5550 1.31200e+03 7.26000e+03

5551 1.52000e+03 3.11300e+03

5552 1.52000e+03 7.02900e+03

5553 1.12480e+04 2.31000e+02

5554 1.12480e+04 9.02000e+02

5555 1.13440e+04 1.76000e+03

5556 1.14880e+04 1.76000e+03

5557 1.16960e+04 1.76000e+03

5558 1.17600e+04 1.76000e+03

5559 1.19040e+04 1.76000e+03

5560 1.20480e+04 1.76000e+03

5561 1.21760e+04 1.76000e+03

5562 1.23040e+04 4.48800e+03

5563 1.23040e+04 5.96200e+03

5564 1.23040e+04 7.39200e+03

5565 1.23040e+04 1.11650e+04

5566 1.81600e+04 3.61900e+03

5567 1.81600e+04 7.76600e+03

5568 1.81600e+04 1.06700e+04

5569 1.80960e+04 2.31000e+02

5570 1.80960e+04 3.74000e+03

5571 1.80960e+04 7.76600e+03

5572 1.80960e+04 1.06700e+04

5573 1.10880e+04 2.31000e+02

5574 1.10880e+04 9.02000e+02

5575 1.10880e+04 1.76000e+03

5576 1.10880e+04 4.48800e+03

5577 1.11080e+04 5.36800e+03

5578 1.12160e+04 5.36800e+03

5579 1.13440e+04 5.36800e+03

5580 1.14880e+04 5.36800e+03

5581 1.16800e+04 5.36800e+03

5582 1.17600e+04 5.36800e+03

5583 1.19040e+04 5.36800e+03

5584 1.20480e+04 5.36800e+03

5585 1.21760e+04 5.36800e+03

5586 1.23360e+04 5.36800e+03

5587 1.24320e+04 5.36800e+03

5588 1.25280e+04 5.36800e+03

5589 1.26880e+04 5.36800e+03

5590 1.28000e+04 5.36800e+03

5591 1.29120e+04 5.36800e+03

5592 1.31040e+04 5.36800e+03

5593 1.33280e+04 5.36800e+03

5594 1.34560e+04 5.36800e+03

5595 1.35200e+04 5.36800e+03

5596 1.35840e+04 5.46700e+03

5597 1.35840e+04 7.28200e+03

5598 1.35840e+04 8.86600e+03

5599 1.35840e+04 1.15390e+04

5600 1.06720e+04 2.31000e+02

5601 1.06720e+04 9.02000e+02

5602 1.06720e+04 1.76000e+03

5603 1.08000e+04 5.58800e+03

5604 1.09280e+04 5.58800e+03

5605 1.10880e+04 5.58800e+03

5606 1.12160e+04 5.58800e+03

5607 1.13440e+04 5.58800e+03

5608 1.14880e+04 5.58800e+03

5609 1.16800e+04 5.58800e+03

5610 1.17600e+04 5.58800e+03

5611 1.19040e+04 5.58800e+03

5612 1.20480e+04 5.58800e+03

5613 1.21760e+04 5.58800e+03

5614 1.23360e+04 5.58800e+03

5615 1.24320e+04 5.58800e+03

5616 1.25280e+04 5.58800e+03

5617 1.26880e+04 5.58800e+03

5618 1.28000e+04 5.58800e+03

5619 1.29120e+04 5.58800e+03

5620 1.31040e+04 5.58800e+03

5621 1.33280e+04 6.40200e+03

5622 1.33280e+04 7.39200e+03

5623 1.33280e+04 8.53600e+03

5624 1.33280e+04 9.17400e+03

5625 1.33280e+04 1.14290e+04

5626 3.79200e+03 2.90400e+03

5627 3.79200e+03 5.85200e+03

5628 3.81300e+03 6.02800e+03

5629 3.88800e+03 6.02800e+03

5630 3.95200e+03 6.02800e+03

5631 4.09600e+03 6.02800e+03

5632 4.17600e+03 6.02800e+03

5633 4.25600e+03 6.02800e+03

5634 4.43200e+03 6.02800e+03

5635 4.49600e+03 6.02800e+03

5636 4.56000e+03 6.02800e+03

5637 4.64000e+03 6.02800e+03

5638 4.75200e+03 6.02800e+03

5639 4.84800e+03 6.02800e+03

5640 4.91200e+03 6.02800e+03

5641 5.04000e+03 6.02800e+03

5642 5.32800e+03 6.02800e+03

5643 5.66400e+03 6.02800e+03

5644 6.09600e+03 6.02800e+03

5645 6.19200e+03 6.02800e+03

5646 6.25600e+03 6.02800e+03

5647 6.41600e+03 6.02800e+03

5648 6.55500e+03 6.02800e+03

5649 6.57600e+03 8.64600e+03

5650 6.57600e+03 9.43800e+03

5651 6.57600e+03 1.14950e+04

5652 4.04800e+03 2.95900e+03

5653 4.04800e+03 6.90800e+03

5654 4.12800e+03 1.00320e+04

5655 4.27200e+03 1.00320e+04

5656 4.40000e+03 1.00320e+04

5657 4.52800e+03 1.00320e+04

5658 4.62400e+03 1.00320e+04

5659 4.68800e+03 1.00320e+04

5660 4.78400e+03 1.00320e+04

5661 4.94400e+03 1.00320e+04

5662 5.00800e+03 1.00320e+04

5663 5.13600e+03 1.00320e+04

5664 5.26400e+03 1.00320e+04

5665 5.55200e+03 1.00320e+04

5666 5.63200e+03 1.00320e+04

5667 5.80800e+03 1.00320e+04

5668 5.96800e+03 1.00320e+04

5669 6.03200e+03 1.00320e+04

5670 6.11200e+03 1.00320e+04

5671 6.19200e+03 1.00320e+04

5672 6.35200e+03 1.00320e+04

5673 6.44800e+03 1.00320e+04

5674 6.67200e+03 1.00320e+04

5675 6.84800e+03 1.00320e+04

5676 6.92800e+03 1.08020e+04

5677 4.40000e+03 2.36500e+03

5678 4.40000e+03 5.43400e+03

5679 4.40000e+03 7.81000e+03

5680 4.52800e+03 9.59200e+03

5681 4.62400e+03 9.59200e+03

5682 4.68800e+03 9.59200e+03

5683 4.78400e+03 9.59200e+03

5684 4.96000e+03 9.59200e+03

5685 5.13600e+03 9.59200e+03

5686 5.55200e+03 9.59200e+03

5687 5.63200e+03 9.59200e+03

5688 5.80800e+03 9.59200e+03

5689 5.96800e+03 9.59200e+03

5690 6.03200e+03 9.59200e+03

5691 6.11200e+03 9.59200e+03

5692 6.19200e+03 9.59200e+03

5693 6.35200e+03 9.59200e+03

5694 6.41600e+03 1.14950e+04

5695 1.02560e+04 2.31000e+02

5696 1.02560e+04 1.01200e+03

5697 1.02560e+04 1.76000e+03

5698 1.02560e+04 7.51300e+03

5699 1.03840e+04 7.78800e+03

5700 1.04960e+04 7.78800e+03

5701 1.06560e+04 7.78800e+03

5702 1.08160e+04 7.78800e+03

5703 1.09280e+04 7.78800e+03

5704 1.10400e+04 7.78800e+03

5705 1.11200e+04 7.78800e+03

5706 1.12160e+04 7.78800e+03

5707 1.13280e+04 7.78800e+03

5708 1.15040e+04 7.78800e+03

5709 1.15680e+04 7.78800e+03

5710 1.16320e+04 7.78800e+03

5711 1.16960e+04 7.78800e+03

5712 1.17600e+04 7.78800e+03

5713 1.18240e+04 7.78800e+03

5714 1.19680e+04 7.78800e+03

5715 1.21920e+04 7.78800e+03

5716 1.22720e+04 7.78800e+03

5717 1.23840e+04 7.78800e+03

5718 1.25280e+04 7.78800e+03

5719 1.26560e+04 7.78800e+03

5720 1.28000e+04 7.78800e+03

5721 1.28800e+04 7.78800e+03

5722 1.29440e+04 7.78800e+03

5723 1.30880e+04 7.78800e+03

5724 1.32750e+04 7.78800e+03

5725 1.32960e+04 8.53600e+03

5726 1.32960e+04 9.17400e+03

5727 1.32960e+04 1.14290e+04

5728 9.84000e+03 2.31000e+02

5729 9.84000e+03 1.01200e+03

5730 9.84000e+03 1.76000e+03

5731 9.86000e+03 3.16800e+03

5732 1.00000e+04 3.16800e+03

5733 1.00960e+04 3.16800e+03

5734 1.02240e+04 3.16800e+03

5735 1.02880e+04 3.16800e+03

5736 1.03840e+04 3.16800e+03

5737 1.05120e+04 3.16800e+03

5738 1.05760e+04 3.16800e+03

5739 1.06400e+04 3.16800e+03

5740 1.07040e+04 3.16800e+03

5741 1.08000e+04 3.16800e+03

5742 1.09280e+04 3.16800e+03

5743 1.10560e+04 3.16800e+03

5744 1.11200e+04 3.16800e+03

5745 1.12160e+04 3.16800e+03

5746 1.13440e+04 3.16800e+03

5747 1.14880e+04 3.16800e+03

5748 1.16960e+04 3.16800e+03

5749 1.17600e+04 3.16800e+03

5750 1.19040e+04 3.16800e+03

5751 1.20480e+04 3.16800e+03

5752 1.21760e+04 3.16800e+03

5753 1.23360e+04 3.16800e+03

5754 1.24320e+04 3.16800e+03

5755 1.25440e+04 3.16800e+03

5756 1.26880e+04 3.16800e+03

5757 1.27520e+04 3.16800e+03

5758 1.28160e+04 3.16800e+03

5759 1.29280e+04 3.16800e+03

5760 1.30400e+04 3.26700e+03

5761 1.30400e+04 3.93800e+03

5762 1.30400e+04 4.70800e+03

5763 1.30400e+04 6.07200e+03

5764 1.30400e+04 7.28200e+03

5765 1.30400e+04 8.53600e+03

5766 1.30400e+04 9.17400e+03

5767 1.30400e+04 1.14290e+04

5768 4.08000e+03 2.31000e+03

5769 4.08000e+03 4.66400e+03

5770 4.10100e+03 4.84000e+03

5771 4.17600e+03 4.84000e+03

5772 4.25600e+03 4.84000e+03

5773 4.43200e+03 4.84000e+03

5774 4.49600e+03 4.84000e+03

5775 4.56000e+03 4.84000e+03

5776 4.65600e+03 4.84000e+03

5777 4.72000e+03 4.84000e+03

5778 4.78400e+03 4.84000e+03

5779 4.84800e+03 4.84000e+03

5780 4.91200e+03 4.84000e+03

5781 5.04000e+03 4.84000e+03

5782 5.29600e+03 4.84000e+03

5783 5.66400e+03 4.84000e+03

5784 5.87200e+03 4.84000e+03

5785 6.12800e+03 4.84000e+03

5786 6.19200e+03 4.84000e+03

5787 6.25600e+03 4.84000e+03

5788 6.41600e+03 4.84000e+03

5789 6.56000e+03 4.84000e+03

5790 6.67200e+03 4.84000e+03

5791 6.78400e+03 4.84000e+03

5792 6.89600e+03 4.84000e+03

5793 7.00800e+03 4.84000e+03

5794 7.08800e+03 4.84000e+03

5795 7.18400e+03 4.84000e+03

5796 7.28000e+03 4.98300e+03

5797 7.28000e+03 7.12800e+03

5798 7.28000e+03 8.75600e+03

5799 7.28000e+03 1.08020e+04

5800 4.33600e+03 2.36500e+03

5801 4.33600e+03 5.43400e+03

5802 4.43200e+03 6.77600e+03

5803 4.49600e+03 6.77600e+03

5804 4.64000e+03 6.77600e+03

5805 4.76800e+03 6.77600e+03

5806 4.84800e+03 6.77600e+03

5807 4.91200e+03 6.77600e+03

5808 5.04000e+03 6.77600e+03

5809 5.42400e+03 6.77600e+03

5810 5.64800e+03 6.77600e+03

5811 5.93600e+03 6.77600e+03

5812 6.09600e+03 6.77600e+03

5813 6.19200e+03 6.77600e+03

5814 6.41600e+03 6.77600e+03

5815 6.54400e+03 6.77600e+03

5816 6.67200e+03 6.77600e+03

5817 6.76800e+03 6.77600e+03

5818 6.86400e+03 6.77600e+03

5819 6.99200e+03 6.77600e+03

5820 7.08800e+03 6.77600e+03

5821 7.18400e+03 6.77600e+03

5822 7.32800e+03 6.77600e+03

5823 7.61100e+03 6.77600e+03

5824 7.63200e+03 6.89700e+03

5825 7.63200e+03 8.75600e+03

5826 1.80640e+04 2.31000e+02

5827 1.80640e+04 3.74000e+03

5828 1.80640e+04 7.76600e+03

5829 1.80640e+04 1.06700e+04

5830 6.96000e+03 6.38000e+02

5831 6.96000e+03 1.51800e+03

5832 6.96000e+03 2.57400e+03

5833 6.96000e+03 4.04800e+03

5834 6.99600e+03 5.58800e+03

5835 7.08800e+03 5.58800e+03

5836 7.18400e+03 5.58800e+03

5837 7.32800e+03 5.58800e+03

5838 7.58400e+03 5.58800e+03

5839 7.66400e+03 5.58800e+03

5840 7.76000e+03 5.58800e+03

5841 7.82400e+03 5.58800e+03

5842 7.88800e+03 5.58800e+03

5843 7.95200e+03 5.58800e+03

5844 8.04800e+03 5.58800e+03

5845 8.17600e+03 5.58800e+03

5846 8.33600e+03 5.58800e+03

5847 8.43200e+03 5.58800e+03

5848 8.49600e+03 5.58800e+03

5849 8.75200e+03 5.58800e+03

5850 8.84800e+03 5.58800e+03

5851 8.99200e+03 5.58800e+03

5852 9.44000e+03 5.58800e+03

5853 9.55200e+03 5.58800e+03

5854 9.68000e+03 5.58800e+03

5855 9.82400e+03 5.58800e+03

5856 1.00160e+04 5.58800e+03

5857 1.01600e+04 5.58800e+03

5858 1.02240e+04 5.58800e+03

5859 1.02880e+04 7.39200e+03

5860 9.20000e+03 8.80000e+02

5861 9.20000e+03 1.76000e+03

5862 9.20000e+03 2.94800e+03

5863 9.44000e+03 5.80800e+03

5864 9.55200e+03 5.80800e+03

5865 9.68000e+03 5.80800e+03

5866 9.81900e+03 5.80800e+03

5867 1.32800e+03 9.91100e+03

5868 1.58400e+03 9.15200e+03

5869 1.71200e+03 9.15200e+03

5870 1.77600e+03 9.15200e+03

5871 1.90400e+03 9.15200e+03

5872 2.06400e+03 9.15200e+03

5873 2.24000e+03 9.15200e+03

5874 2.46400e+03 9.15200e+03

5875 2.73600e+03 9.15200e+03

5876 2.96000e+03 9.15200e+03

5877 3.02400e+03 9.15200e+03

5878 3.16800e+03 9.15200e+03

5879 3.31200e+03 9.15200e+03

5880 3.50400e+03 9.15200e+03

5881 3.56800e+03 3.11300e+03

5882 3.56800e+03 7.12800e+03

5883 3.56800e+03 9.05300e+03

5884 9.42400e+03 3.52000e+02

5885 9.44400e+03 5.72000e+02

5886 9.58400e+03 5.72000e+02

5887 9.68000e+03 5.72000e+02

5888 9.80800e+03 5.72000e+02

5889 9.87200e+03 5.72000e+02

5890 1.00000e+04 5.72000e+02

5891 1.00960e+04 5.72000e+02

5892 1.02240e+04 5.72000e+02

5893 1.02880e+04 5.72000e+02

5894 1.03840e+04 5.72000e+02

5895 1.05120e+04 5.72000e+02

5896 1.06400e+04 5.72000e+02

5897 1.07040e+04 5.72000e+02

5898 1.08000e+04 5.72000e+02

5899 1.09280e+04 5.72000e+02

5900 1.10560e+04 5.72000e+02

5901 1.11200e+04 5.72000e+02

5902 1.12160e+04 5.72000e+02

5903 1.13440e+04 5.72000e+02

5904 1.14880e+04 5.72000e+02

5905 1.16960e+04 5.72000e+02

5906 1.17600e+04 5.72000e+02

5907 1.19040e+04 5.72000e+02

5908 1.20480e+04 5.72000e+02

5909 1.21760e+04 5.72000e+02

5910 1.23360e+04 5.72000e+02

5911 1.24320e+04 5.72000e+02

5912 1.25280e+04 5.72000e+02

5913 1.26880e+04 5.72000e+02

5914 1.28160e+04 5.72000e+02

5915 1.29550e+04 5.72000e+02

EOF
