# Supplementary material for: A Discrete Fruit Fly Optimization Algorithm for the Traveling Salesman Problem
Source: PLoS One. 2016 Nov 3;11(11):e0165804. doi: 10.1371/journal.pone.0165804 (PMC5094794; doi:10.1371/journal.pone.0165804)
Supplement: S1 File — (ZIP) [file pone.0165804.s001.zip › TSP instances/u2319.tsp]

NAME : u2319

COMMENT : Drilling problem (Reinelt)

TYPE : TSP

DIMENSION : 2319

EDGE_WEIGHT_TYPE : EUC_2D

NODE_COORD_SECTION

1 3.40000e+03 2.50000e+03

2 3.50000e+03 2.50000e+03

3 3.60000e+03 2.40000e+03

4 3.70000e+03 2.50000e+03

5 3.70000e+03 2.40000e+03

6 3.60000e+03 2.50000e+03

7 3.40000e+03 2.40000e+03

8 3.30000e+03 2.40000e+03

9 3.30000e+03 2.30000e+03

10 3.40000e+03 2.30000e+03

11 3.50000e+03 2.30000e+03

12 3.40000e+03 2.20000e+03

13 3.40000e+03 2.10000e+03

14 3.70000e+03 1.90000e+03

15 3.50000e+03 2.10000e+03

16 3.50000e+03 2.20000e+03

17 3.60000e+03 2.10000e+03

18 3.70000e+03 2.10000e+03

19 3.60000e+03 2.20000e+03

20 3.60000e+03 2.30000e+03

21 3.70000e+03 2.20000e+03

22 3.80000e+03 2.10000e+03

23 3.90000e+03 2.20000e+03

24 4.00000e+03 2.10000e+03

25 3.90000e+03 2.10000e+03

26 3.80000e+03 2.20000e+03

27 3.80000e+03 2.30000e+03

28 3.70000e+03 2.30000e+03

29 3.80000e+03 2.40000e+03

30 3.90000e+03 2.40000e+03

31 4.00000e+03 2.40000e+03

32 3.90000e+03 2.30000e+03

33 4.00000e+03 2.30000e+03

34 4.10000e+03 2.30000e+03

35 4.00000e+03 2.20000e+03

36 4.10000e+03 2.10000e+03

37 4.10000e+03 2.20000e+03

38 4.20000e+03 2.10000e+03

39 4.30000e+03 2.20000e+03

40 4.40000e+03 2.10000e+03

41 4.30000e+03 2.10000e+03

42 4.20000e+03 2.20000e+03

43 4.20000e+03 2.30000e+03

44 4.20000e+03 2.40000e+03

45 4.30000e+03 2.30000e+03

46 4.40000e+03 2.30000e+03

47 4.50000e+03 2.20000e+03

48 4.40000e+03 2.20000e+03

49 4.50000e+03 2.10000e+03

50 4.60000e+03 2.10000e+03

51 4.60000e+03 2.20000e+03

52 4.70000e+03 2.30000e+03

53 4.60000e+03 2.30000e+03

54 4.70000e+03 2.20000e+03

55 4.80000e+03 2.30000e+03

56 4.90000e+03 2.30000e+03

57 5.00000e+03 2.30000e+03

58 4.90000e+03 2.20000e+03

59 4.80000e+03 2.20000e+03

60 4.80000e+03 2.10000e+03

61 4.90000e+03 2.10000e+03

62 5.00000e+03 2.10000e+03

63 5.00000e+03 2.20000e+03

64 5.10000e+03 2.10000e+03

65 5.10000e+03 2.20000e+03

66 5.20000e+03 2.10000e+03

67 5.30000e+03 2.20000e+03

68 5.40000e+03 2.10000e+03

69 5.30000e+03 2.10000e+03

70 5.20000e+03 2.20000e+03

71 5.20000e+03 2.30000e+03

72 5.10000e+03 2.30000e+03

73 5.20000e+03 2.40000e+03

74 5.30000e+03 2.30000e+03

75 5.40000e+03 2.30000e+03

76 5.50000e+03 2.20000e+03

77 5.40000e+03 2.20000e+03

78 5.50000e+03 2.10000e+03

79 5.60000e+03 2.10000e+03

80 5.70000e+03 2.10000e+03

81 5.60000e+03 2.20000e+03

82 5.70000e+03 2.30000e+03

83 5.60000e+03 2.30000e+03

84 5.70000e+03 2.20000e+03

85 5.80000e+03 2.30000e+03

86 5.90000e+03 2.20000e+03

87 5.80000e+03 2.20000e+03

88 5.80000e+03 2.10000e+03

89 5.90000e+03 2.10000e+03

90 6.00000e+03 2.10000e+03

91 6.00000e+03 2.20000e+03

92 6.10000e+03 2.10000e+03

93 6.10000e+03 2.20000e+03

94 6.20000e+03 2.10000e+03

95 6.30000e+03 2.20000e+03

96 6.40000e+03 2.10000e+03

97 6.30000e+03 2.10000e+03

98 6.20000e+03 2.20000e+03

99 6.20000e+03 2.30000e+03

100 6.30000e+03 2.40000e+03

101 6.20000e+03 2.40000e+03

102 6.40000e+03 2.20000e+03

103 6.60000e+03 2.10000e+03

104 6.60000e+03 2.20000e+03

105 6.50000e+03 2.10000e+03

106 6.50000e+03 2.20000e+03

107 6.40000e+03 2.30000e+03

108 6.40000e+03 2.40000e+03

109 6.50000e+03 2.40000e+03

110 6.60000e+03 2.30000e+03

111 6.60000e+03 2.40000e+03

112 6.60000e+03 2.50000e+03

113 6.50000e+03 2.50000e+03

114 6.60000e+03 2.60000e+03

115 6.50000e+03 2.60000e+03

116 6.40000e+03 2.50000e+03

117 6.30000e+03 2.60000e+03

118 6.30000e+03 2.70000e+03

119 6.30000e+03 2.80000e+03

120 6.40000e+03 2.80000e+03

121 6.60000e+03 2.70000e+03

122 6.60000e+03 2.80000e+03

123 6.50000e+03 2.80000e+03

124 6.40000e+03 2.70000e+03

125 6.50000e+03 2.70000e+03

126 6.40000e+03 2.60000e+03

127 6.30000e+03 2.50000e+03

128 6.20000e+03 2.50000e+03

129 6.10000e+03 2.50000e+03

130 6.10000e+03 2.40000e+03

131 6.00000e+03 2.30000e+03

132 6.00000e+03 2.40000e+03

133 6.00000e+03 2.50000e+03

134 5.90000e+03 2.50000e+03

135 5.90000e+03 2.40000e+03

136 5.80000e+03 2.50000e+03

137 5.80000e+03 2.40000e+03

138 5.70000e+03 2.50000e+03

139 5.70000e+03 2.40000e+03

140 5.60000e+03 2.50000e+03

141 5.60000e+03 2.40000e+03

142 5.50000e+03 2.30000e+03

143 5.50000e+03 2.40000e+03

144 5.40000e+03 2.40000e+03

145 5.50000e+03 2.50000e+03

146 5.40000e+03 2.50000e+03

147 5.30000e+03 2.50000e+03

148 5.30000e+03 2.40000e+03

149 5.20000e+03 2.50000e+03

150 5.10000e+03 2.50000e+03

151 5.10000e+03 2.40000e+03

152 5.00000e+03 2.40000e+03

153 5.00000e+03 2.50000e+03

154 4.90000e+03 2.50000e+03

155 4.90000e+03 2.40000e+03

156 4.80000e+03 2.50000e+03

157 4.80000e+03 2.40000e+03

158 4.70000e+03 2.50000e+03

159 4.70000e+03 2.40000e+03

160 4.60000e+03 2.50000e+03

161 4.60000e+03 2.40000e+03

162 4.50000e+03 2.30000e+03

163 4.50000e+03 2.40000e+03

164 4.40000e+03 2.40000e+03

165 4.50000e+03 2.50000e+03

166 4.40000e+03 2.50000e+03

167 4.30000e+03 2.50000e+03

168 4.30000e+03 2.40000e+03

169 4.20000e+03 2.50000e+03

170 4.10000e+03 2.60000e+03

171 4.10000e+03 2.50000e+03

172 4.10000e+03 2.40000e+03

173 4.00000e+03 2.50000e+03

174 4.00000e+03 2.60000e+03

175 3.90000e+03 2.60000e+03

176 4.00000e+03 2.70000e+03

177 3.90000e+03 2.70000e+03

178 3.90000e+03 2.80000e+03

179 3.80000e+03 2.70000e+03

180 3.80000e+03 2.80000e+03

181 3.70000e+03 2.80000e+03

182 3.60000e+03 2.90000e+03

183 3.70000e+03 2.90000e+03

184 3.80000e+03 2.90000e+03

185 3.90000e+03 2.90000e+03

186 3.80000e+03 3.00000e+03

187 3.70000e+03 3.00000e+03

188 3.80000e+03 3.10000e+03

189 3.70000e+03 3.10000e+03

190 3.60000e+03 3.00000e+03

191 3.60000e+03 3.10000e+03

192 3.60000e+03 3.20000e+03

193 3.70000e+03 3.30000e+03

194 3.80000e+03 3.40000e+03

195 3.80000e+03 3.30000e+03

196 3.70000e+03 3.40000e+03

197 3.60000e+03 3.30000e+03

198 3.60000e+03 3.40000e+03

199 3.60000e+03 3.50000e+03

200 3.70000e+03 3.60000e+03

201 3.80000e+03 3.60000e+03

202 3.90000e+03 3.60000e+03

203 3.90000e+03 3.70000e+03

204 3.80000e+03 3.70000e+03

205 3.70000e+03 3.80000e+03

206 3.80000e+03 3.90000e+03

207 3.90000e+03 3.90000e+03

208 3.80000e+03 3.80000e+03

209 3.60000e+03 3.60000e+03

210 3.60000e+03 3.70000e+03

211 3.60000e+03 3.80000e+03

212 3.60000e+03 3.90000e+03

213 3.60000e+03 4.00000e+03

214 3.80000e+03 4.10000e+03

215 3.90000e+03 4.10000e+03

216 3.80000e+03 4.20000e+03

217 3.90000e+03 4.20000e+03

218 4.00000e+03 4.20000e+03

219 3.90000e+03 4.30000e+03

220 3.80000e+03 4.40000e+03

221 3.70000e+03 4.50000e+03

222 3.80000e+03 4.60000e+03

223 3.70000e+03 4.60000e+03

224 3.80000e+03 4.50000e+03

225 3.60000e+03 4.30000e+03

226 3.60000e+03 4.40000e+03

227 3.60000e+03 4.50000e+03

228 3.60000e+03 4.60000e+03

229 3.60000e+03 4.70000e+03

230 3.70000e+03 4.70000e+03

231 3.80000e+03 4.70000e+03

232 3.90000e+03 4.80000e+03

233 4.00000e+03 4.80000e+03

234 3.90000e+03 4.70000e+03

235 3.80000e+03 4.80000e+03

236 3.90000e+03 4.90000e+03

237 3.90000e+03 5.00000e+03

238 3.80000e+03 4.90000e+03

239 3.70000e+03 4.90000e+03

240 3.70000e+03 4.80000e+03

241 3.60000e+03 4.80000e+03

242 3.60000e+03 4.90000e+03

243 3.60000e+03 5.00000e+03

244 3.70000e+03 5.00000e+03

245 3.80000e+03 5.00000e+03

246 3.90000e+03 5.10000e+03

247 4.00000e+03 5.10000e+03

248 3.90000e+03 5.20000e+03

249 3.80000e+03 5.10000e+03

250 3.80000e+03 5.20000e+03

251 3.70000e+03 5.20000e+03

252 3.60000e+03 5.30000e+03

253 3.70000e+03 5.30000e+03

254 3.80000e+03 5.40000e+03

255 3.80000e+03 5.30000e+03

256 3.70000e+03 5.40000e+03

257 3.70000e+03 5.50000e+03

258 3.80000e+03 5.60000e+03

259 3.80000e+03 5.70000e+03

260 3.70000e+03 5.70000e+03

261 3.70000e+03 5.60000e+03

262 3.60000e+03 5.60000e+03

263 3.60000e+03 5.70000e+03

264 3.60000e+03 5.80000e+03

265 3.70000e+03 5.90000e+03

266 3.80000e+03 5.90000e+03

267 3.70000e+03 6.00000e+03

268 3.80000e+03 6.10000e+03

269 3.70000e+03 6.10000e+03

270 3.80000e+03 6.00000e+03

271 3.90000e+03 6.00000e+03

272 4.10000e+03 6.20000e+03

273 4.20000e+03 6.10000e+03

274 4.30000e+03 6.20000e+03

275 4.40000e+03 6.20000e+03

276 4.30000e+03 6.10000e+03

277 4.20000e+03 6.20000e+03

278 4.10000e+03 6.10000e+03

279 4.00000e+03 6.10000e+03

280 3.90000e+03 6.10000e+03

281 4.00000e+03 6.20000e+03

282 4.00000e+03 6.30000e+03

283 4.10000e+03 6.40000e+03

284 4.00000e+03 6.40000e+03

285 4.10000e+03 6.30000e+03

286 4.20000e+03 6.30000e+03

287 4.30000e+03 6.40000e+03

288 4.20000e+03 6.40000e+03

289 4.30000e+03 6.30000e+03

290 4.40000e+03 6.40000e+03

291 4.50000e+03 6.40000e+03

292 4.40000e+03 6.30000e+03

293 4.50000e+03 6.30000e+03

294 4.60000e+03 6.20000e+03

295 4.70000e+03 6.20000e+03

296 4.60000e+03 6.10000e+03

297 4.50000e+03 6.20000e+03

298 4.60000e+03 6.30000e+03

299 4.70000e+03 6.40000e+03

300 4.60000e+03 6.40000e+03

301 4.70000e+03 6.30000e+03

302 4.80000e+03 6.40000e+03

303 4.90000e+03 6.40000e+03

304 5.00000e+03 6.30000e+03

305 5.10000e+03 6.40000e+03

306 5.00000e+03 6.40000e+03

307 4.90000e+03 6.30000e+03

308 4.80000e+03 6.30000e+03

309 4.90000e+03 6.20000e+03

310 4.80000e+03 6.20000e+03

311 4.80000e+03 6.10000e+03

312 4.90000e+03 6.00000e+03

313 5.10000e+03 6.20000e+03

314 5.20000e+03 6.10000e+03

315 5.30000e+03 6.20000e+03

316 5.40000e+03 6.20000e+03

317 5.30000e+03 6.10000e+03

318 5.20000e+03 6.20000e+03

319 5.10000e+03 6.10000e+03

320 5.00000e+03 6.10000e+03

321 4.90000e+03 6.10000e+03

322 5.00000e+03 6.20000e+03

323 5.10000e+03 6.30000e+03

324 5.20000e+03 6.30000e+03

325 5.30000e+03 6.40000e+03

326 5.20000e+03 6.40000e+03

327 5.30000e+03 6.30000e+03

328 5.40000e+03 6.40000e+03

329 5.50000e+03 6.40000e+03

330 5.40000e+03 6.30000e+03

331 5.50000e+03 6.30000e+03

332 5.60000e+03 6.20000e+03

333 5.70000e+03 6.20000e+03

334 5.80000e+03 6.10000e+03

335 5.90000e+03 6.10000e+03

336 5.80000e+03 6.20000e+03

337 5.70000e+03 6.10000e+03

338 5.60000e+03 6.10000e+03

339 5.50000e+03 6.20000e+03

340 5.60000e+03 6.30000e+03

341 5.70000e+03 6.40000e+03

342 5.60000e+03 6.40000e+03

343 5.70000e+03 6.30000e+03

344 5.80000e+03 6.40000e+03

345 5.90000e+03 6.40000e+03

346 6.00000e+03 6.40000e+03

347 5.90000e+03 6.30000e+03

348 5.80000e+03 6.30000e+03

349 5.90000e+03 6.20000e+03

350 6.00000e+03 6.20000e+03

351 6.10000e+03 6.20000e+03

352 6.00000e+03 6.30000e+03

353 6.10000e+03 6.40000e+03

354 6.20000e+03 6.30000e+03

355 6.30000e+03 6.20000e+03

356 6.20000e+03 6.20000e+03

357 6.10000e+03 6.30000e+03

358 6.20000e+03 6.40000e+03

359 6.30000e+03 6.40000e+03

360 6.30000e+03 6.30000e+03

361 6.40000e+03 6.40000e+03

362 6.60000e+03 6.30000e+03

363 6.70000e+03 6.40000e+03

364 6.80000e+03 6.40000e+03

365 6.70000e+03 6.30000e+03

366 6.60000e+03 6.40000e+03

367 6.50000e+03 6.40000e+03

368 6.40000e+03 6.30000e+03

369 6.40000e+03 6.20000e+03

370 6.50000e+03 6.30000e+03

371 6.50000e+03 6.20000e+03

372 6.60000e+03 6.10000e+03

373 6.50000e+03 6.10000e+03

374 6.60000e+03 6.20000e+03

375 6.70000e+03 6.10000e+03

376 6.80000e+03 6.10000e+03

377 6.90000e+03 6.10000e+03

378 6.80000e+03 6.20000e+03

379 6.70000e+03 6.20000e+03

380 6.80000e+03 6.30000e+03

381 6.90000e+03 6.40000e+03

382 6.90000e+03 6.30000e+03

383 6.90000e+03 6.20000e+03

384 7.00000e+03 6.10000e+03

385 7.10000e+03 6.10000e+03

386 7.20000e+03 6.00000e+03

387 7.20000e+03 6.10000e+03

388 7.10000e+03 6.00000e+03

389 7.20000e+03 5.90000e+03

390 7.10000e+03 5.90000e+03

391 7.00000e+03 5.90000e+03

392 7.00000e+03 6.00000e+03

393 6.90000e+03 6.00000e+03

394 6.90000e+03 5.90000e+03

395 6.80000e+03 5.90000e+03

396 6.80000e+03 6.00000e+03

397 6.70000e+03 6.00000e+03

398 6.70000e+03 5.90000e+03

399 6.60000e+03 5.90000e+03

400 6.60000e+03 6.00000e+03

401 6.50000e+03 5.90000e+03

402 6.50000e+03 6.00000e+03

403 6.40000e+03 6.00000e+03

404 6.40000e+03 5.90000e+03

405 6.30000e+03 5.90000e+03

406 6.30000e+03 6.00000e+03

407 6.40000e+03 6.10000e+03

408 6.30000e+03 6.10000e+03

409 6.20000e+03 6.10000e+03

410 6.20000e+03 6.00000e+03

411 6.20000e+03 5.90000e+03

412 6.10000e+03 5.90000e+03

413 6.10000e+03 6.00000e+03

414 6.00000e+03 5.90000e+03

415 6.00000e+03 6.00000e+03

416 6.10000e+03 6.10000e+03

417 6.00000e+03 6.10000e+03

418 5.90000e+03 6.00000e+03

419 5.90000e+03 5.90000e+03

420 5.80000e+03 5.90000e+03

421 5.80000e+03 6.00000e+03

422 5.70000e+03 6.00000e+03

423 5.70000e+03 5.90000e+03

424 5.60000e+03 5.90000e+03

425 5.60000e+03 6.00000e+03

426 5.50000e+03 5.90000e+03

427 5.50000e+03 6.00000e+03

428 5.40000e+03 6.00000e+03

429 5.50000e+03 6.10000e+03

430 5.40000e+03 6.10000e+03

431 5.30000e+03 6.00000e+03

432 5.40000e+03 5.90000e+03

433 5.30000e+03 5.90000e+03

434 5.20000e+03 5.90000e+03

435 5.20000e+03 6.00000e+03

436 5.10000e+03 5.90000e+03

437 5.10000e+03 6.00000e+03

438 5.00000e+03 5.90000e+03

439 5.00000e+03 6.00000e+03

440 4.90000e+03 5.90000e+03

441 4.80000e+03 5.90000e+03

442 4.80000e+03 6.00000e+03

443 4.70000e+03 6.00000e+03

444 4.70000e+03 5.90000e+03

445 4.60000e+03 5.90000e+03

446 4.60000e+03 6.00000e+03

447 4.50000e+03 5.90000e+03

448 4.50000e+03 6.00000e+03

449 4.40000e+03 6.00000e+03

450 4.50000e+03 6.10000e+03

451 4.40000e+03 6.10000e+03

452 4.30000e+03 6.00000e+03

453 4.40000e+03 5.90000e+03

454 4.30000e+03 5.90000e+03

455 4.20000e+03 5.80000e+03

456 4.20000e+03 5.90000e+03

457 4.20000e+03 6.00000e+03

458 4.10000e+03 5.90000e+03

459 4.10000e+03 6.00000e+03

460 4.00000e+03 5.90000e+03

461 4.00000e+03 6.00000e+03

462 3.90000e+03 5.90000e+03

463 3.90000e+03 5.80000e+03

464 4.00000e+03 5.80000e+03

465 4.10000e+03 5.80000e+03

466 4.20000e+03 5.70000e+03

467 4.20000e+03 5.60000e+03

468 4.10000e+03 5.70000e+03

469 4.10000e+03 5.60000e+03

470 4.00000e+03 5.60000e+03

471 4.00000e+03 5.70000e+03

472 3.90000e+03 5.60000e+03

473 3.90000e+03 5.50000e+03

474 4.00000e+03 5.50000e+03

475 4.10000e+03 5.50000e+03

476 4.20000e+03 5.40000e+03

477 4.20000e+03 5.50000e+03

478 4.10000e+03 5.40000e+03

479 4.20000e+03 5.30000e+03

480 4.20000e+03 5.20000e+03

481 4.10000e+03 5.30000e+03

482 4.00000e+03 5.30000e+03

483 4.00000e+03 5.40000e+03

484 3.90000e+03 5.40000e+03

485 3.90000e+03 5.30000e+03

486 4.00000e+03 5.20000e+03

487 4.10000e+03 5.20000e+03

488 4.20000e+03 5.10000e+03

489 4.30000e+03 5.10000e+03

490 4.30000e+03 5.00000e+03

491 4.20000e+03 4.90000e+03

492 4.20000e+03 5.00000e+03

493 4.10000e+03 5.10000e+03

494 4.10000e+03 5.00000e+03

495 4.00000e+03 5.00000e+03

496 4.10000e+03 4.90000e+03

497 4.00000e+03 4.90000e+03

498 4.10000e+03 4.80000e+03

499 4.20000e+03 4.70000e+03

500 4.30000e+03 4.80000e+03

501 4.20000e+03 4.80000e+03

502 4.10000e+03 4.70000e+03

503 4.00000e+03 4.70000e+03

504 4.10000e+03 4.60000e+03

505 4.30000e+03 4.50000e+03

506 4.20000e+03 4.40000e+03

507 4.20000e+03 4.50000e+03

508 4.20000e+03 4.60000e+03

509 4.10000e+03 4.50000e+03

510 4.00000e+03 4.50000e+03

511 4.00000e+03 4.60000e+03

512 3.90000e+03 4.50000e+03

513 4.00000e+03 4.40000e+03

514 3.90000e+03 4.40000e+03

515 4.00000e+03 4.30000e+03

516 4.10000e+03 4.30000e+03

517 4.20000e+03 4.20000e+03

518 4.30000e+03 4.20000e+03

519 4.20000e+03 4.30000e+03

520 4.10000e+03 4.20000e+03

521 4.20000e+03 4.10000e+03

522 4.20000e+03 4.00000e+03

523 4.10000e+03 4.10000e+03

524 4.00000e+03 4.10000e+03

525 3.90000e+03 4.00000e+03

526 4.00000e+03 3.90000e+03

527 4.10000e+03 4.00000e+03

528 4.00000e+03 4.00000e+03

529 4.10000e+03 3.90000e+03

530 4.20000e+03 3.70000e+03

531 4.20000e+03 3.80000e+03

532 4.30000e+03 3.90000e+03

533 4.20000e+03 3.90000e+03

534 4.10000e+03 3.80000e+03

535 4.00000e+03 3.80000e+03

536 4.10000e+03 3.70000e+03

537 4.00000e+03 3.70000e+03

538 4.10000e+03 3.60000e+03

539 4.20000e+03 3.50000e+03

540 4.30000e+03 3.60000e+03

541 4.20000e+03 3.60000e+03

542 4.10000e+03 3.50000e+03

543 4.00000e+03 3.50000e+03

544 4.00000e+03 3.60000e+03

545 3.90000e+03 3.50000e+03

546 3.90000e+03 3.40000e+03

547 4.00000e+03 3.40000e+03

548 4.10000e+03 3.40000e+03

549 4.20000e+03 3.30000e+03

550 4.30000e+03 3.30000e+03

551 4.20000e+03 3.40000e+03

552 4.10000e+03 3.30000e+03

553 4.20000e+03 3.20000e+03

554 4.30000e+03 3.20000e+03

555 4.40000e+03 3.10000e+03

556 4.50000e+03 3.10000e+03

557 4.40000e+03 3.20000e+03

558 4.30000e+03 3.10000e+03

559 4.20000e+03 3.10000e+03

560 4.10000e+03 3.20000e+03

561 4.00000e+03 3.20000e+03

562 4.00000e+03 3.30000e+03

563 3.90000e+03 3.30000e+03

564 3.90000e+03 3.20000e+03

565 3.90000e+03 3.10000e+03

566 4.00000e+03 3.00000e+03

567 4.10000e+03 3.10000e+03

568 4.00000e+03 3.10000e+03

569 4.10000e+03 3.00000e+03

570 4.20000e+03 2.90000e+03

571 4.30000e+03 3.00000e+03

572 4.20000e+03 3.00000e+03

573 4.10000e+03 2.90000e+03

574 4.00000e+03 2.90000e+03

575 4.10000e+03 2.80000e+03

576 4.00000e+03 2.80000e+03

577 4.10000e+03 2.70000e+03

578 4.20000e+03 2.60000e+03

579 4.30000e+03 2.70000e+03

580 4.20000e+03 2.70000e+03

581 4.20000e+03 2.80000e+03

582 4.30000e+03 2.80000e+03

583 4.30000e+03 2.90000e+03

584 4.40000e+03 3.00000e+03

585 4.50000e+03 3.00000e+03

586 4.60000e+03 2.90000e+03

587 4.70000e+03 3.00000e+03

588 4.60000e+03 3.00000e+03

589 4.50000e+03 2.90000e+03

590 4.40000e+03 2.90000e+03

591 4.50000e+03 2.80000e+03

592 4.40000e+03 2.80000e+03

593 4.40000e+03 2.70000e+03

594 4.40000e+03 2.60000e+03

595 4.50000e+03 2.70000e+03

596 4.50000e+03 2.60000e+03

597 4.60000e+03 2.60000e+03

598 4.70000e+03 2.60000e+03

599 4.60000e+03 2.70000e+03

600 4.70000e+03 2.80000e+03

601 4.60000e+03 2.80000e+03

602 4.70000e+03 2.70000e+03

603 4.80000e+03 2.80000e+03

604 4.90000e+03 2.70000e+03

605 4.80000e+03 2.70000e+03

606 4.80000e+03 2.60000e+03

607 4.90000e+03 2.60000e+03

608 5.00000e+03 2.60000e+03

609 5.10000e+03 2.60000e+03

610 5.00000e+03 2.70000e+03

611 5.10000e+03 2.80000e+03

612 5.00000e+03 2.80000e+03

613 5.10000e+03 2.70000e+03

614 5.20000e+03 2.60000e+03

615 5.30000e+03 2.60000e+03

616 5.20000e+03 2.70000e+03

617 5.20000e+03 2.80000e+03

618 5.30000e+03 2.70000e+03

619 5.40000e+03 2.80000e+03

620 5.50000e+03 2.80000e+03

621 5.40000e+03 2.70000e+03

622 5.40000e+03 2.60000e+03

623 5.50000e+03 2.70000e+03

624 5.50000e+03 2.60000e+03

625 5.60000e+03 2.60000e+03

626 5.70000e+03 2.60000e+03

627 5.60000e+03 2.70000e+03

628 5.70000e+03 2.80000e+03

629 5.60000e+03 2.80000e+03

630 5.70000e+03 2.70000e+03

631 5.80000e+03 2.80000e+03

632 5.90000e+03 2.80000e+03

633 6.00000e+03 2.80000e+03

634 5.90000e+03 2.70000e+03

635 5.80000e+03 2.70000e+03

636 5.80000e+03 2.60000e+03

637 5.90000e+03 2.60000e+03

638 6.00000e+03 2.60000e+03

639 6.10000e+03 2.60000e+03

640 6.00000e+03 2.70000e+03

641 6.10000e+03 2.80000e+03

642 6.20000e+03 2.70000e+03

643 6.20000e+03 2.60000e+03

644 6.10000e+03 2.70000e+03

645 6.20000e+03 2.80000e+03

646 6.40000e+03 2.90000e+03

647 6.30000e+03 3.00000e+03

648 6.40000e+03 3.10000e+03

649 6.50000e+03 3.10000e+03

650 6.70000e+03 3.00000e+03

651 6.60000e+03 2.90000e+03

652 6.60000e+03 3.00000e+03

653 6.60000e+03 3.10000e+03

654 6.50000e+03 3.00000e+03

655 6.40000e+03 3.00000e+03

656 6.30000e+03 3.10000e+03

657 6.40000e+03 3.20000e+03

658 6.30000e+03 3.20000e+03

659 6.30000e+03 3.30000e+03

660 6.30000e+03 3.40000e+03

661 6.40000e+03 3.50000e+03

662 6.50000e+03 3.40000e+03

663 6.40000e+03 3.40000e+03

664 6.40000e+03 3.30000e+03

665 6.50000e+03 3.30000e+03

666 6.60000e+03 3.20000e+03

667 6.50000e+03 3.20000e+03

668 6.60000e+03 3.30000e+03

669 6.80000e+03 3.40000e+03

670 6.90000e+03 3.50000e+03

671 6.90000e+03 3.40000e+03

672 6.80000e+03 3.50000e+03

673 6.70000e+03 3.40000e+03

674 6.60000e+03 3.40000e+03

675 6.70000e+03 3.30000e+03

676 6.80000e+03 3.20000e+03

677 6.90000e+03 3.30000e+03

678 7.00000e+03 3.30000e+03

679 6.90000e+03 3.20000e+03

680 6.80000e+03 3.30000e+03

681 6.70000e+03 3.20000e+03

682 6.70000e+03 3.10000e+03

683 6.80000e+03 3.10000e+03

684 6.90000e+03 3.10000e+03

685 6.80000e+03 3.00000e+03

686 6.90000e+03 3.00000e+03

687 6.80000e+03 2.90000e+03

688 6.90000e+03 2.90000e+03

689 7.00000e+03 2.90000e+03

690 7.20000e+03 2.90000e+03

691 7.10000e+03 2.90000e+03

692 7.00000e+03 3.00000e+03

693 7.10000e+03 3.10000e+03

694 7.20000e+03 3.00000e+03

695 7.20000e+03 3.10000e+03

696 7.10000e+03 3.00000e+03

697 7.00000e+03 3.10000e+03

698 7.10000e+03 3.20000e+03

699 7.00000e+03 3.20000e+03

700 7.10000e+03 3.30000e+03

701 7.20000e+03 3.20000e+03

702 7.20000e+03 3.30000e+03

703 7.20000e+03 3.40000e+03

704 7.10000e+03 3.40000e+03

705 7.20000e+03 3.50000e+03

706 7.10000e+03 3.50000e+03

707 7.00000e+03 3.40000e+03

708 7.00000e+03 3.50000e+03

709 7.00000e+03 3.60000e+03

710 7.20000e+03 3.60000e+03

711 7.20000e+03 3.70000e+03

712 7.20000e+03 3.80000e+03

713 7.10000e+03 3.80000e+03

714 7.10000e+03 3.70000e+03

715 7.10000e+03 3.60000e+03

716 7.00000e+03 3.70000e+03

717 6.90000e+03 3.60000e+03

718 6.80000e+03 3.70000e+03

719 6.80000e+03 3.60000e+03

720 6.90000e+03 3.70000e+03

721 7.00000e+03 3.80000e+03

722 6.90000e+03 3.80000e+03

723 7.00000e+03 3.90000e+03

724 6.90000e+03 3.90000e+03

725 6.90000e+03 4.00000e+03

726 7.00000e+03 4.00000e+03

727 7.10000e+03 3.90000e+03

728 7.20000e+03 3.90000e+03

729 7.20000e+03 4.00000e+03

730 7.10000e+03 4.00000e+03

731 7.20000e+03 4.10000e+03

732 7.10000e+03 4.10000e+03

733 7.00000e+03 4.10000e+03

734 7.00000e+03 4.20000e+03

735 7.10000e+03 4.30000e+03

736 7.20000e+03 4.20000e+03

737 7.20000e+03 4.30000e+03

738 7.10000e+03 4.20000e+03

739 7.00000e+03 4.30000e+03

740 7.00000e+03 4.40000e+03

741 7.10000e+03 4.40000e+03

742 7.20000e+03 4.40000e+03

743 7.20000e+03 4.50000e+03

744 7.10000e+03 4.50000e+03

745 7.20000e+03 4.60000e+03

746 7.10000e+03 4.60000e+03

747 7.20000e+03 4.70000e+03

748 7.10000e+03 4.70000e+03

749 7.00000e+03 4.60000e+03

750 6.90000e+03 4.70000e+03

751 6.90000e+03 4.60000e+03

752 7.00000e+03 4.70000e+03

753 7.00000e+03 4.80000e+03

754 7.10000e+03 4.90000e+03

755 7.20000e+03 4.80000e+03

756 7.20000e+03 4.90000e+03

757 7.10000e+03 4.80000e+03

758 7.00000e+03 4.90000e+03

759 6.90000e+03 5.00000e+03

760 6.90000e+03 4.90000e+03

761 7.00000e+03 5.00000e+03

762 7.10000e+03 5.00000e+03

763 7.00000e+03 5.10000e+03

764 7.20000e+03 5.00000e+03

765 7.20000e+03 5.10000e+03

766 7.20000e+03 5.20000e+03

767 7.20000e+03 5.30000e+03

768 7.10000e+03 5.20000e+03

769 7.10000e+03 5.10000e+03

770 7.00000e+03 5.20000e+03

771 6.90000e+03 5.30000e+03

772 6.90000e+03 5.20000e+03

773 7.00000e+03 5.30000e+03

774 7.10000e+03 5.30000e+03

775 7.00000e+03 5.40000e+03

776 7.10000e+03 5.50000e+03

777 7.20000e+03 5.40000e+03

778 7.20000e+03 5.50000e+03

779 7.10000e+03 5.40000e+03

780 7.00000e+03 5.50000e+03

781 6.90000e+03 5.50000e+03

782 6.90000e+03 5.40000e+03

783 6.80000e+03 5.50000e+03

784 6.80000e+03 5.40000e+03

785 6.70000e+03 5.50000e+03

786 6.70000e+03 5.40000e+03

787 6.80000e+03 5.30000e+03

788 6.80000e+03 5.20000e+03

789 6.70000e+03 5.30000e+03

790 6.70000e+03 5.20000e+03

791 6.70000e+03 5.10000e+03

792 6.80000e+03 5.00000e+03

793 6.90000e+03 5.10000e+03

794 6.80000e+03 5.10000e+03

795 6.70000e+03 5.00000e+03

796 6.80000e+03 4.90000e+03

797 6.70000e+03 4.90000e+03

798 6.70000e+03 4.80000e+03

799 6.80000e+03 4.70000e+03

800 6.90000e+03 4.80000e+03

801 6.80000e+03 4.80000e+03

802 6.70000e+03 4.70000e+03

803 6.80000e+03 4.60000e+03

804 6.70000e+03 4.60000e+03

805 6.70000e+03 4.50000e+03

806 6.80000e+03 4.40000e+03

807 6.90000e+03 4.50000e+03

808 6.90000e+03 4.40000e+03

809 6.80000e+03 4.50000e+03

810 6.70000e+03 4.40000e+03

811 6.70000e+03 4.30000e+03

812 6.80000e+03 4.30000e+03

813 6.90000e+03 4.30000e+03

814 6.90000e+03 4.20000e+03

815 6.80000e+03 4.20000e+03

816 6.70000e+03 4.20000e+03

817 6.80000e+03 4.10000e+03

818 6.80000e+03 4.00000e+03

819 6.70000e+03 4.00000e+03

820 6.60000e+03 4.00000e+03

821 6.70000e+03 3.90000e+03

822 6.80000e+03 3.80000e+03

823 6.80000e+03 3.90000e+03

824 6.70000e+03 3.80000e+03

825 6.70000e+03 3.70000e+03

826 6.60000e+03 3.70000e+03

827 6.60000e+03 3.80000e+03

828 6.60000e+03 3.90000e+03

829 6.50000e+03 3.80000e+03

830 6.50000e+03 3.70000e+03

831 6.60000e+03 3.60000e+03

832 6.70000e+03 3.60000e+03

833 6.60000e+03 3.50000e+03

834 6.50000e+03 3.60000e+03

835 6.40000e+03 3.60000e+03

836 6.40000e+03 3.70000e+03

837 6.30000e+03 3.80000e+03

838 6.30000e+03 3.90000e+03

839 6.30000e+03 4.00000e+03

840 6.40000e+03 4.00000e+03

841 6.50000e+03 4.00000e+03

842 6.40000e+03 3.90000e+03

843 6.50000e+03 3.90000e+03

844 6.40000e+03 3.80000e+03

845 6.30000e+03 3.70000e+03

846 6.20000e+03 3.70000e+03

847 6.10000e+03 3.80000e+03

848 6.10000e+03 3.70000e+03

849 6.20000e+03 3.60000e+03

850 6.30000e+03 3.60000e+03

851 6.20000e+03 3.50000e+03

852 6.10000e+03 3.60000e+03

853 6.00000e+03 3.50000e+03

854 6.00000e+03 3.60000e+03

855 6.00000e+03 3.70000e+03

856 6.00000e+03 3.80000e+03

857 5.90000e+03 3.80000e+03

858 6.00000e+03 3.90000e+03

859 5.90000e+03 3.90000e+03

860 5.80000e+03 3.90000e+03

861 5.80000e+03 3.80000e+03

862 5.90000e+03 3.70000e+03

863 5.90000e+03 3.60000e+03

864 5.80000e+03 3.70000e+03

865 5.70000e+03 3.80000e+03

866 5.70000e+03 3.70000e+03

867 5.80000e+03 3.60000e+03

868 5.70000e+03 3.60000e+03

869 5.80000e+03 3.50000e+03

870 5.70000e+03 3.50000e+03

871 5.60000e+03 3.50000e+03

872 5.60000e+03 3.60000e+03

873 5.60000e+03 3.70000e+03

874 5.60000e+03 3.80000e+03

875 5.60000e+03 3.90000e+03

876 5.50000e+03 3.80000e+03

877 5.50000e+03 3.90000e+03

878 5.40000e+03 3.90000e+03

879 5.60000e+03 4.00000e+03

880 5.70000e+03 4.10000e+03

881 5.80000e+03 4.00000e+03

882 5.90000e+03 4.00000e+03

883 5.80000e+03 4.10000e+03

884 5.70000e+03 4.00000e+03

885 5.60000e+03 4.10000e+03

886 5.50000e+03 4.00000e+03

887 5.40000e+03 4.00000e+03

888 5.30000e+03 3.90000e+03

889 5.40000e+03 3.80000e+03

890 5.30000e+03 3.80000e+03

891 5.40000e+03 3.70000e+03

892 5.50000e+03 3.70000e+03

893 5.50000e+03 3.60000e+03

894 5.40000e+03 3.60000e+03

895 5.50000e+03 3.50000e+03

896 5.40000e+03 3.50000e+03

897 5.30000e+03 3.60000e+03

898 5.30000e+03 3.70000e+03

899 5.20000e+03 3.80000e+03

900 5.20000e+03 3.90000e+03

901 5.20000e+03 4.00000e+03

902 5.30000e+03 4.00000e+03

903 5.40000e+03 4.10000e+03

904 5.30000e+03 4.10000e+03

905 5.30000e+03 4.20000e+03

906 5.40000e+03 4.30000e+03

907 5.50000e+03 4.30000e+03

908 5.60000e+03 4.20000e+03

909 5.70000e+03 4.20000e+03

910 5.60000e+03 4.30000e+03

911 5.50000e+03 4.20000e+03

912 5.40000e+03 4.20000e+03

913 5.30000e+03 4.30000e+03

914 5.40000e+03 4.40000e+03

915 5.40000e+03 4.50000e+03

916 5.50000e+03 4.50000e+03

917 5.60000e+03 4.50000e+03

918 5.70000e+03 4.60000e+03

919 5.80000e+03 4.60000e+03

920 5.70000e+03 4.50000e+03

921 5.60000e+03 4.60000e+03

922 5.50000e+03 4.60000e+03

923 5.40000e+03 4.60000e+03

924 5.30000e+03 4.60000e+03

925 5.30000e+03 4.50000e+03

926 5.30000e+03 4.40000e+03

927 5.20000e+03 4.30000e+03

928 5.20000e+03 4.20000e+03

929 5.10000e+03 4.30000e+03

930 5.20000e+03 4.40000e+03

931 5.10000e+03 4.40000e+03

932 5.00000e+03 4.30000e+03

933 5.00000e+03 4.40000e+03

934 5.00000e+03 4.50000e+03

935 5.10000e+03 4.50000e+03

936 5.20000e+03 4.60000e+03

937 5.30000e+03 4.70000e+03

938 5.40000e+03 4.70000e+03

939 5.30000e+03 4.80000e+03

940 5.20000e+03 4.70000e+03

941 5.10000e+03 4.60000e+03

942 5.00000e+03 4.60000e+03

943 4.90000e+03 4.60000e+03

944 4.90000e+03 4.70000e+03

945 5.00000e+03 4.80000e+03

946 4.90000e+03 4.80000e+03

947 4.90000e+03 4.90000e+03

948 4.90000e+03 5.00000e+03

949 5.00000e+03 4.90000e+03

950 5.10000e+03 4.80000e+03

951 5.10000e+03 4.90000e+03

952 5.20000e+03 4.80000e+03

953 5.20000e+03 4.90000e+03

954 5.20000e+03 5.00000e+03

955 5.30000e+03 5.10000e+03

956 5.40000e+03 5.20000e+03

957 5.30000e+03 5.20000e+03

958 5.20000e+03 5.10000e+03

959 5.30000e+03 5.00000e+03

960 5.40000e+03 5.10000e+03

961 5.50000e+03 5.20000e+03

962 5.50000e+03 5.10000e+03

963 5.60000e+03 5.00000e+03

964 5.70000e+03 5.10000e+03

965 5.80000e+03 5.00000e+03

966 5.90000e+03 5.00000e+03

967 6.00000e+03 4.90000e+03

968 6.10000e+03 5.00000e+03

969 6.20000e+03 4.90000e+03

970 6.20000e+03 5.00000e+03

971 6.10000e+03 4.90000e+03

972 6.00000e+03 5.00000e+03

973 5.90000e+03 4.90000e+03

974 5.80000e+03 4.90000e+03

975 5.70000e+03 5.00000e+03

976 5.60000e+03 5.10000e+03

977 5.50000e+03 5.00000e+03

978 5.40000e+03 5.00000e+03

979 5.30000e+03 4.90000e+03

980 5.40000e+03 4.90000e+03

981 5.50000e+03 4.90000e+03

982 5.40000e+03 4.80000e+03

983 5.50000e+03 4.80000e+03

984 5.60000e+03 4.70000e+03

985 5.50000e+03 4.70000e+03

986 5.60000e+03 4.80000e+03

987 5.70000e+03 4.90000e+03

988 5.60000e+03 4.90000e+03

989 5.70000e+03 4.80000e+03

990 5.80000e+03 4.70000e+03

991 5.70000e+03 4.70000e+03

992 5.80000e+03 4.80000e+03

993 5.90000e+03 4.80000e+03

994 6.00000e+03 4.80000e+03

995 5.90000e+03 4.70000e+03

996 5.90000e+03 4.60000e+03

997 6.00000e+03 4.70000e+03

998 6.10000e+03 4.80000e+03

999 6.20000e+03 4.70000e+03

1000 6.30000e+03 4.80000e+03

1001 6.20000e+03 4.80000e+03

1002 6.10000e+03 4.70000e+03

1003 6.20000e+03 4.60000e+03

1004 6.30000e+03 4.50000e+03

1005 6.20000e+03 4.50000e+03

1006 6.10000e+03 4.60000e+03

1007 6.00000e+03 4.60000e+03

1008 6.10000e+03 4.50000e+03

1009 6.20000e+03 4.40000e+03

1010 6.20000e+03 4.30000e+03

1011 6.10000e+03 4.40000e+03

1012 6.00000e+03 4.40000e+03

1013 6.00000e+03 4.50000e+03

1014 5.90000e+03 4.50000e+03

1015 5.90000e+03 4.40000e+03

1016 5.90000e+03 4.30000e+03

1017 6.00000e+03 4.30000e+03

1018 6.10000e+03 4.30000e+03

1019 6.20000e+03 4.20000e+03

1020 6.30000e+03 4.20000e+03

1021 6.20000e+03 4.10000e+03

1022 6.10000e+03 4.20000e+03

1023 6.10000e+03 4.10000e+03

1024 6.00000e+03 4.10000e+03

1025 6.00000e+03 4.20000e+03

1026 5.90000e+03 4.20000e+03

1027 5.80000e+03 4.30000e+03

1028 5.80000e+03 4.40000e+03

1029 5.80000e+03 4.50000e+03

1030 5.70000e+03 4.40000e+03

1031 5.70000e+03 4.30000e+03

1032 5.80000e+03 4.20000e+03

1033 6.00000e+03 4.00000e+03

1034 6.10000e+03 4.00000e+03

1035 6.20000e+03 3.90000e+03

1036 6.20000e+03 3.80000e+03

1037 6.20000e+03 4.00000e+03

1038 6.40000e+03 4.10000e+03

1039 6.40000e+03 4.20000e+03

1040 6.50000e+03 4.20000e+03

1041 6.60000e+03 4.10000e+03

1042 6.60000e+03 4.20000e+03

1043 6.60000e+03 4.30000e+03

1044 6.50000e+03 4.30000e+03

1045 6.60000e+03 4.40000e+03

1046 6.50000e+03 4.40000e+03

1047 6.40000e+03 4.30000e+03

1048 6.30000e+03 4.30000e+03

1049 6.40000e+03 4.40000e+03

1050 6.30000e+03 4.40000e+03

1051 6.40000e+03 4.50000e+03

1052 6.50000e+03 4.50000e+03

1053 6.60000e+03 4.50000e+03

1054 6.60000e+03 4.60000e+03

1055 6.50000e+03 4.60000e+03

1056 6.60000e+03 4.70000e+03

1057 6.50000e+03 4.70000e+03

1058 6.40000e+03 4.60000e+03

1059 6.30000e+03 4.60000e+03

1060 6.40000e+03 4.70000e+03

1061 6.30000e+03 4.70000e+03

1062 6.40000e+03 4.80000e+03

1063 6.50000e+03 4.80000e+03

1064 6.60000e+03 4.80000e+03

1065 6.60000e+03 4.90000e+03

1066 6.50000e+03 4.90000e+03

1067 6.60000e+03 5.00000e+03

1068 6.50000e+03 5.00000e+03

1069 6.40000e+03 4.90000e+03

1070 6.30000e+03 4.90000e+03

1071 6.40000e+03 5.00000e+03

1072 6.30000e+03 5.00000e+03

1073 6.30000e+03 5.10000e+03

1074 6.40000e+03 5.20000e+03

1075 6.50000e+03 5.30000e+03

1076 6.60000e+03 5.20000e+03

1077 6.60000e+03 5.30000e+03

1078 6.50000e+03 5.20000e+03

1079 6.60000e+03 5.10000e+03

1080 6.50000e+03 5.10000e+03

1081 6.40000e+03 5.10000e+03

1082 6.30000e+03 5.20000e+03

1083 6.40000e+03 5.30000e+03

1084 6.30000e+03 5.30000e+03

1085 6.40000e+03 5.40000e+03

1086 6.50000e+03 5.40000e+03

1087 6.60000e+03 5.40000e+03

1088 6.60000e+03 5.50000e+03

1089 6.50000e+03 5.50000e+03

1090 6.40000e+03 5.50000e+03

1091 6.30000e+03 5.50000e+03

1092 6.30000e+03 5.40000e+03

1093 6.20000e+03 5.50000e+03

1094 6.20000e+03 5.40000e+03

1095 6.20000e+03 5.30000e+03

1096 6.20000e+03 5.20000e+03

1097 6.10000e+03 5.30000e+03

1098 6.10000e+03 5.20000e+03

1099 6.20000e+03 5.10000e+03

1100 6.10000e+03 5.10000e+03

1101 6.00000e+03 5.10000e+03

1102 6.00000e+03 5.20000e+03

1103 5.90000e+03 5.10000e+03

1104 5.80000e+03 5.20000e+03

1105 5.80000e+03 5.10000e+03

1106 5.90000e+03 5.20000e+03

1107 6.00000e+03 5.30000e+03

1108 5.90000e+03 5.30000e+03

1109 6.00000e+03 5.40000e+03

1110 6.10000e+03 5.50000e+03

1111 6.10000e+03 5.40000e+03

1112 6.00000e+03 5.50000e+03

1113 5.90000e+03 5.50000e+03

1114 5.90000e+03 5.40000e+03

1115 5.80000e+03 5.50000e+03

1116 5.80000e+03 5.40000e+03

1117 5.80000e+03 5.30000e+03

1118 5.70000e+03 5.30000e+03

1119 5.70000e+03 5.40000e+03

1120 5.70000e+03 5.50000e+03

1121 5.60000e+03 5.50000e+03

1122 5.60000e+03 5.40000e+03

1123 5.60000e+03 5.30000e+03

1124 5.70000e+03 5.20000e+03

1125 5.60000e+03 5.20000e+03

1126 5.50000e+03 5.30000e+03

1127 5.50000e+03 5.40000e+03

1128 5.40000e+03 5.40000e+03

1129 5.50000e+03 5.50000e+03

1130 5.40000e+03 5.50000e+03

1131 5.30000e+03 5.50000e+03

1132 5.30000e+03 5.40000e+03

1133 5.40000e+03 5.30000e+03

1134 5.30000e+03 5.30000e+03

1135 5.20000e+03 5.40000e+03

1136 5.20000e+03 5.30000e+03

1137 5.20000e+03 5.20000e+03

1138 5.10000e+03 5.20000e+03

1139 5.10000e+03 5.10000e+03

1140 5.00000e+03 5.10000e+03

1141 5.00000e+03 5.20000e+03

1142 5.00000e+03 5.30000e+03

1143 5.10000e+03 5.40000e+03

1144 5.20000e+03 5.50000e+03

1145 5.10000e+03 5.50000e+03

1146 5.00000e+03 5.50000e+03

1147 5.00000e+03 5.40000e+03

1148 4.90000e+03 5.30000e+03

1149 4.90000e+03 5.40000e+03

1150 4.90000e+03 5.50000e+03

1151 4.80000e+03 5.50000e+03

1152 4.80000e+03 5.40000e+03

1153 4.70000e+03 5.50000e+03

1154 4.70000e+03 5.40000e+03

1155 4.80000e+03 5.30000e+03

1156 4.90000e+03 5.20000e+03

1157 4.80000e+03 5.20000e+03

1158 4.70000e+03 5.30000e+03

1159 4.60000e+03 5.20000e+03

1160 4.60000e+03 5.30000e+03

1161 4.70000e+03 5.20000e+03

1162 4.70000e+03 5.10000e+03

1163 4.80000e+03 5.00000e+03

1164 4.90000e+03 5.10000e+03

1165 4.80000e+03 5.10000e+03

1166 4.70000e+03 5.00000e+03

1167 4.70000e+03 4.90000e+03

1168 4.80000e+03 4.90000e+03

1169 4.80000e+03 4.80000e+03

1170 4.70000e+03 4.80000e+03

1171 4.80000e+03 4.70000e+03

1172 4.70000e+03 4.60000e+03

1173 4.80000e+03 4.60000e+03

1174 4.90000e+03 4.50000e+03

1175 4.80000e+03 4.50000e+03

1176 4.90000e+03 4.40000e+03

1177 4.80000e+03 4.40000e+03

1178 4.70000e+03 4.50000e+03

1179 4.60000e+03 4.30000e+03

1180 4.60000e+03 4.40000e+03

1181 4.70000e+03 4.30000e+03

1182 4.80000e+03 4.30000e+03

1183 4.70000e+03 4.20000e+03

1184 4.90000e+03 4.30000e+03

1185 4.90000e+03 4.20000e+03

1186 5.00000e+03 4.10000e+03

1187 5.10000e+03 4.10000e+03

1188 5.20000e+03 4.10000e+03

1189 5.10000e+03 4.00000e+03

1190 5.00000e+03 4.00000e+03

1191 4.90000e+03 4.10000e+03

1192 4.90000e+03 4.00000e+03

1193 4.80000e+03 4.10000e+03

1194 4.80000e+03 4.20000e+03

1195 4.70000e+03 4.10000e+03

1196 4.60000e+03 4.00000e+03

1197 4.60000e+03 4.10000e+03

1198 4.70000e+03 4.00000e+03

1199 4.80000e+03 4.00000e+03

1200 4.70000e+03 3.90000e+03

1201 4.80000e+03 3.80000e+03

1202 4.90000e+03 3.90000e+03

1203 5.00000e+03 3.80000e+03

1204 5.10000e+03 3.80000e+03

1205 5.10000e+03 3.70000e+03

1206 5.00000e+03 3.70000e+03

1207 4.90000e+03 3.80000e+03

1208 4.80000e+03 3.90000e+03

1209 4.70000e+03 3.80000e+03

1210 4.60000e+03 3.70000e+03

1211 4.60000e+03 3.80000e+03

1212 4.70000e+03 3.70000e+03

1213 4.80000e+03 3.70000e+03

1214 4.70000e+03 3.60000e+03

1215 4.80000e+03 3.50000e+03

1216 4.90000e+03 3.40000e+03

1217 4.80000e+03 3.40000e+03

1218 4.70000e+03 3.50000e+03

1219 4.80000e+03 3.60000e+03

1220 4.90000e+03 3.70000e+03

1221 4.90000e+03 3.60000e+03

1222 4.90000e+03 3.50000e+03

1223 5.00000e+03 3.60000e+03

1224 5.10000e+03 3.50000e+03

1225 5.20000e+03 3.50000e+03

1226 5.30000e+03 3.50000e+03

1227 5.20000e+03 3.60000e+03

1228 5.10000e+03 3.60000e+03

1229 5.00000e+03 3.50000e+03

1230 5.10000e+03 3.40000e+03

1231 5.00000e+03 3.30000e+03

1232 5.10000e+03 3.20000e+03

1233 5.20000e+03 3.20000e+03

1234 5.10000e+03 3.30000e+03

1235 5.20000e+03 3.30000e+03

1236 5.30000e+03 3.40000e+03

1237 5.20000e+03 3.40000e+03

1238 5.30000e+03 3.30000e+03

1239 5.40000e+03 3.20000e+03

1240 5.50000e+03 3.10000e+03

1241 5.40000e+03 3.10000e+03

1242 5.30000e+03 3.20000e+03

1243 5.40000e+03 3.30000e+03

1244 5.50000e+03 3.40000e+03

1245 5.40000e+03 3.40000e+03

1246 5.50000e+03 3.30000e+03

1247 5.50000e+03 3.20000e+03

1248 5.60000e+03 3.10000e+03

1249 5.70000e+03 3.20000e+03

1250 5.80000e+03 3.20000e+03

1251 5.70000e+03 3.10000e+03

1252 5.60000e+03 3.20000e+03

1253 5.60000e+03 3.30000e+03

1254 5.70000e+03 3.40000e+03

1255 5.60000e+03 3.40000e+03

1256 5.70000e+03 3.30000e+03

1257 5.80000e+03 3.40000e+03

1258 5.90000e+03 3.40000e+03

1259 6.00000e+03 3.30000e+03

1260 6.20000e+03 3.10000e+03

1261 6.20000e+03 3.20000e+03

1262 6.20000e+03 3.30000e+03

1263 6.20000e+03 3.40000e+03

1264 6.10000e+03 3.40000e+03

1265 6.00000e+03 3.40000e+03

1266 5.90000e+03 3.30000e+03

1267 5.80000e+03 3.30000e+03

1268 5.90000e+03 3.20000e+03

1269 5.90000e+03 3.10000e+03

1270 6.00000e+03 3.20000e+03

1271 6.10000e+03 3.30000e+03

1272 6.10000e+03 3.20000e+03

1273 6.10000e+03 3.10000e+03

1274 6.20000e+03 3.00000e+03

1275 6.20000e+03 2.90000e+03

1276 6.10000e+03 3.00000e+03

1277 6.00000e+03 2.90000e+03

1278 6.00000e+03 3.00000e+03

1279 6.00000e+03 3.10000e+03

1280 5.90000e+03 3.00000e+03

1281 5.80000e+03 3.10000e+03

1282 5.80000e+03 3.00000e+03

1283 5.70000e+03 3.00000e+03

1284 5.80000e+03 2.90000e+03

1285 5.70000e+03 2.90000e+03

1286 5.60000e+03 2.90000e+03

1287 5.60000e+03 3.00000e+03

1288 5.50000e+03 2.90000e+03

1289 5.50000e+03 3.00000e+03

1290 5.40000e+03 3.00000e+03

1291 5.40000e+03 2.90000e+03

1292 5.30000e+03 2.90000e+03

1293 5.30000e+03 3.00000e+03

1294 5.20000e+03 3.10000e+03

1295 5.20000e+03 3.00000e+03

1296 5.20000e+03 2.90000e+03

1297 5.10000e+03 3.00000e+03

1298 5.10000e+03 3.10000e+03

1299 5.00000e+03 3.20000e+03

1300 4.90000e+03 3.30000e+03

1301 4.90000e+03 3.20000e+03

1302 4.90000e+03 3.10000e+03

1303 5.00000e+03 3.00000e+03

1304 5.00000e+03 2.90000e+03

1305 4.90000e+03 3.00000e+03

1306 4.90000e+03 2.90000e+03

1307 4.90000e+03 2.80000e+03

1308 4.80000e+03 2.90000e+03

1309 4.80000e+03 3.00000e+03

1310 4.80000e+03 3.10000e+03

1311 4.70000e+03 3.10000e+03

1312 4.80000e+03 3.20000e+03

1313 4.70000e+03 3.20000e+03

1314 4.80000e+03 3.30000e+03

1315 4.70000e+03 3.40000e+03

1316 4.70000e+03 3.30000e+03

1317 4.60000e+03 3.40000e+03

1318 4.60000e+03 3.30000e+03

1319 4.60000e+03 3.20000e+03

1320 4.60000e+03 3.10000e+03

1321 4.50000e+03 3.20000e+03

1322 4.50000e+03 3.30000e+03

1323 4.40000e+03 3.30000e+03

1324 4.50000e+03 3.40000e+03

1325 4.60000e+03 3.50000e+03

1326 4.50000e+03 3.50000e+03

1327 4.40000e+03 3.40000e+03

1328 4.30000e+03 3.40000e+03

1329 4.40000e+03 3.50000e+03

1330 4.30000e+03 3.50000e+03

1331 4.40000e+03 3.60000e+03

1332 4.50000e+03 3.60000e+03

1333 4.60000e+03 3.60000e+03

1334 4.50000e+03 3.70000e+03

1335 4.50000e+03 3.80000e+03

1336 4.40000e+03 3.70000e+03

1337 4.30000e+03 3.70000e+03

1338 4.40000e+03 3.80000e+03

1339 4.30000e+03 3.80000e+03

1340 4.40000e+03 3.90000e+03

1341 4.50000e+03 3.90000e+03

1342 4.60000e+03 3.90000e+03

1343 4.50000e+03 4.00000e+03

1344 4.50000e+03 4.10000e+03

1345 4.40000e+03 4.00000e+03

1346 4.30000e+03 4.00000e+03

1347 4.40000e+03 4.10000e+03

1348 4.30000e+03 4.10000e+03

1349 4.40000e+03 4.20000e+03

1350 4.50000e+03 4.20000e+03

1351 4.60000e+03 4.20000e+03

1352 4.50000e+03 4.30000e+03

1353 4.50000e+03 4.40000e+03

1354 4.40000e+03 4.30000e+03

1355 4.30000e+03 4.30000e+03

1356 4.40000e+03 4.40000e+03

1357 4.40000e+03 4.50000e+03

1358 4.50000e+03 4.50000e+03

1359 4.60000e+03 4.50000e+03

1360 4.60000e+03 4.60000e+03

1361 4.50000e+03 4.60000e+03

1362 4.60000e+03 4.70000e+03

1363 4.50000e+03 4.70000e+03

1364 4.40000e+03 4.60000e+03

1365 4.40000e+03 4.70000e+03

1366 4.30000e+03 4.70000e+03

1367 4.40000e+03 4.80000e+03

1368 4.50000e+03 4.80000e+03

1369 4.60000e+03 4.80000e+03

1370 4.60000e+03 4.90000e+03

1371 4.50000e+03 4.90000e+03

1372 4.60000e+03 5.00000e+03

1373 4.50000e+03 5.00000e+03

1374 4.40000e+03 4.90000e+03

1375 4.30000e+03 4.90000e+03

1376 4.40000e+03 5.00000e+03

1377 4.40000e+03 5.10000e+03

1378 4.50000e+03 5.10000e+03

1379 4.60000e+03 5.10000e+03

1380 4.50000e+03 5.20000e+03

1381 4.50000e+03 5.30000e+03

1382 4.40000e+03 5.20000e+03

1383 4.30000e+03 5.20000e+03

1384 4.40000e+03 5.30000e+03

1385 4.30000e+03 5.30000e+03

1386 4.30000e+03 5.40000e+03

1387 4.40000e+03 5.50000e+03

1388 4.50000e+03 5.50000e+03

1389 4.60000e+03 5.40000e+03

1390 4.40000e+03 5.40000e+03

1391 4.30000e+03 5.50000e+03

1392 4.40000e+03 5.60000e+03

1393 4.30000e+03 5.60000e+03

1394 4.40000e+03 5.70000e+03

1395 4.30000e+03 5.80000e+03

1396 4.40000e+03 5.80000e+03

1397 4.50000e+03 5.80000e+03

1398 4.60000e+03 5.80000e+03

1399 4.50000e+03 5.70000e+03

1400 4.50000e+03 5.60000e+03

1401 4.60000e+03 5.50000e+03

1402 4.60000e+03 5.60000e+03

1403 4.70000e+03 5.70000e+03

1404 4.80000e+03 5.80000e+03

1405 4.70000e+03 5.80000e+03

1406 4.60000e+03 5.70000e+03

1407 4.70000e+03 5.60000e+03

1408 4.80000e+03 5.60000e+03

1409 4.90000e+03 5.70000e+03

1410 5.00000e+03 5.80000e+03

1411 4.90000e+03 5.80000e+03

1412 4.80000e+03 5.70000e+03

1413 4.90000e+03 5.60000e+03

1414 5.00000e+03 5.60000e+03

1415 5.10000e+03 5.60000e+03

1416 5.00000e+03 5.70000e+03

1417 5.10000e+03 5.80000e+03

1418 5.20000e+03 5.70000e+03

1419 5.30000e+03 5.60000e+03

1420 5.20000e+03 5.60000e+03

1421 5.10000e+03 5.70000e+03

1422 5.20000e+03 5.80000e+03

1423 5.30000e+03 5.80000e+03

1424 5.30000e+03 5.70000e+03

1425 5.40000e+03 5.80000e+03

1426 5.50000e+03 5.80000e+03

1427 5.40000e+03 5.70000e+03

1428 5.40000e+03 5.60000e+03

1429 5.50000e+03 5.70000e+03

1430 5.50000e+03 5.60000e+03

1431 5.60000e+03 5.60000e+03

1432 5.70000e+03 5.60000e+03

1433 5.60000e+03 5.70000e+03

1434 5.70000e+03 5.80000e+03

1435 5.60000e+03 5.80000e+03

1436 5.70000e+03 5.70000e+03

1437 5.80000e+03 5.80000e+03

1438 5.90000e+03 5.80000e+03

1439 6.00000e+03 5.80000e+03

1440 5.90000e+03 5.70000e+03

1441 5.80000e+03 5.70000e+03

1442 5.80000e+03 5.60000e+03

1443 5.90000e+03 5.60000e+03

1444 6.00000e+03 5.60000e+03

1445 6.10000e+03 5.60000e+03

1446 6.00000e+03 5.70000e+03

1447 6.10000e+03 5.80000e+03

1448 6.20000e+03 5.70000e+03

1449 6.30000e+03 5.60000e+03

1450 6.20000e+03 5.60000e+03

1451 6.10000e+03 5.70000e+03

1452 6.20000e+03 5.80000e+03

1453 6.30000e+03 5.80000e+03

1454 6.30000e+03 5.70000e+03

1455 6.40000e+03 5.80000e+03

1456 6.50000e+03 5.80000e+03

1457 6.40000e+03 5.70000e+03

1458 6.40000e+03 5.60000e+03

1459 6.50000e+03 5.70000e+03

1460 6.50000e+03 5.60000e+03

1461 6.60000e+03 5.60000e+03

1462 6.70000e+03 5.60000e+03

1463 6.60000e+03 5.70000e+03

1464 6.70000e+03 5.80000e+03

1465 6.60000e+03 5.80000e+03

1466 6.70000e+03 5.70000e+03

1467 6.80000e+03 5.80000e+03

1468 6.90000e+03 5.80000e+03

1469 7.00000e+03 5.80000e+03

1470 6.90000e+03 5.70000e+03

1471 6.80000e+03 5.70000e+03

1472 6.80000e+03 5.60000e+03

1473 6.90000e+03 5.60000e+03

1474 7.00000e+03 5.60000e+03

1475 7.10000e+03 5.60000e+03

1476 7.00000e+03 5.70000e+03

1477 7.10000e+03 5.80000e+03

1478 7.20000e+03 5.70000e+03

1479 7.30000e+03 5.70000e+03

1480 7.20000e+03 5.60000e+03

1481 7.10000e+03 5.70000e+03

1482 7.20000e+03 5.80000e+03

1483 7.30000e+03 5.80000e+03

1484 7.30000e+03 5.90000e+03

1485 7.30000e+03 6.00000e+03

1486 7.30000e+03 6.10000e+03

1487 7.40000e+03 6.10000e+03

1488 7.60000e+03 5.60000e+03

1489 7.60000e+03 5.70000e+03

1490 7.60000e+03 5.80000e+03

1491 7.60000e+03 5.90000e+03

1492 7.60000e+03 6.00000e+03

1493 7.60000e+03 6.10000e+03

1494 7.50000e+03 6.10000e+03

1495 7.40000e+03 6.00000e+03

1496 7.50000e+03 6.00000e+03

1497 7.50000e+03 5.90000e+03

1498 7.40000e+03 5.90000e+03

1499 7.50000e+03 5.80000e+03

1500 7.40000e+03 5.80000e+03

1501 7.50000e+03 5.70000e+03

1502 7.40000e+03 5.70000e+03

1503 7.50000e+03 5.60000e+03

1504 7.40000e+03 5.60000e+03

1505 7.30000e+03 5.60000e+03

1506 7.30000e+03 5.50000e+03

1507 7.40000e+03 5.50000e+03

1508 7.50000e+03 5.50000e+03

1509 7.60000e+03 5.40000e+03

1510 7.60000e+03 5.50000e+03

1511 7.50000e+03 5.40000e+03

1512 7.40000e+03 5.40000e+03

1513 7.50000e+03 5.30000e+03

1514 7.40000e+03 5.30000e+03

1515 7.30000e+03 5.40000e+03

1516 7.30000e+03 5.30000e+03

1517 7.30000e+03 5.20000e+03

1518 7.40000e+03 5.20000e+03

1519 7.50000e+03 5.20000e+03

1520 7.60000e+03 5.10000e+03

1521 7.60000e+03 5.20000e+03

1522 7.50000e+03 5.10000e+03

1523 7.50000e+03 5.00000e+03

1524 7.40000e+03 5.00000e+03

1525 7.30000e+03 5.10000e+03

1526 7.30000e+03 5.00000e+03

1527 7.30000e+03 4.90000e+03

1528 7.40000e+03 4.90000e+03

1529 7.50000e+03 4.90000e+03

1530 7.60000e+03 4.80000e+03

1531 7.60000e+03 4.90000e+03

1532 7.50000e+03 4.80000e+03

1533 7.40000e+03 4.80000e+03

1534 7.30000e+03 4.80000e+03

1535 7.40000e+03 4.70000e+03

1536 7.30000e+03 4.60000e+03

1537 7.40000e+03 4.60000e+03

1538 7.50000e+03 4.70000e+03

1539 7.60000e+03 4.60000e+03

1540 7.70000e+03 4.60000e+03

1541 7.60000e+03 4.70000e+03

1542 7.50000e+03 4.60000e+03

1543 7.60000e+03 4.50000e+03

1544 7.70000e+03 4.50000e+03

1545 7.60000e+03 4.40000e+03

1546 7.50000e+03 4.50000e+03

1547 7.40000e+03 4.50000e+03

1548 7.50000e+03 4.40000e+03

1549 7.40000e+03 4.40000e+03

1550 7.30000e+03 4.40000e+03

1551 7.30000e+03 4.30000e+03

1552 7.40000e+03 4.30000e+03

1553 7.50000e+03 4.30000e+03

1554 7.60000e+03 4.20000e+03

1555 7.70000e+03 4.20000e+03

1556 7.60000e+03 4.30000e+03

1557 7.50000e+03 4.20000e+03

1558 7.40000e+03 4.20000e+03

1559 7.50000e+03 4.10000e+03

1560 7.40000e+03 4.10000e+03

1561 7.30000e+03 4.20000e+03

1562 7.30000e+03 4.10000e+03

1563 7.30000e+03 4.00000e+03

1564 7.40000e+03 4.00000e+03

1565 7.50000e+03 4.00000e+03

1566 7.60000e+03 3.90000e+03

1567 7.70000e+03 3.90000e+03

1568 7.60000e+03 4.00000e+03

1569 7.50000e+03 3.90000e+03

1570 7.40000e+03 3.90000e+03

1571 7.50000e+03 3.80000e+03

1572 7.40000e+03 3.80000e+03

1573 7.30000e+03 3.90000e+03

1574 7.30000e+03 3.80000e+03

1575 7.30000e+03 3.70000e+03

1576 7.40000e+03 3.70000e+03

1577 7.50000e+03 3.70000e+03

1578 7.60000e+03 3.60000e+03

1579 7.70000e+03 3.60000e+03

1580 7.60000e+03 3.70000e+03

1581 7.50000e+03 3.60000e+03

1582 7.40000e+03 3.60000e+03

1583 7.50000e+03 3.50000e+03

1584 7.40000e+03 3.50000e+03

1585 7.30000e+03 3.60000e+03

1586 7.30000e+03 3.50000e+03

1587 7.30000e+03 3.40000e+03

1588 7.40000e+03 3.30000e+03

1589 7.50000e+03 3.40000e+03

1590 7.60000e+03 3.30000e+03

1591 7.70000e+03 3.30000e+03

1592 7.60000e+03 3.20000e+03

1593 7.50000e+03 3.30000e+03

1594 7.50000e+03 3.20000e+03

1595 7.40000e+03 3.20000e+03

1596 7.30000e+03 3.30000e+03

1597 7.30000e+03 3.20000e+03

1598 7.30000e+03 3.10000e+03

1599 7.40000e+03 3.10000e+03

1600 7.50000e+03 3.10000e+03

1601 7.60000e+03 3.00000e+03

1602 7.70000e+03 3.00000e+03

1603 7.60000e+03 3.10000e+03

1604 7.50000e+03 3.00000e+03

1605 7.40000e+03 3.00000e+03

1606 7.50000e+03 2.90000e+03

1607 7.40000e+03 2.90000e+03

1608 7.50000e+03 2.80000e+03

1609 7.40000e+03 2.80000e+03

1610 7.30000e+03 2.90000e+03

1611 7.20000e+03 2.80000e+03

1612 7.30000e+03 2.70000e+03

1613 7.20000e+03 2.70000e+03

1614 7.10000e+03 2.80000e+03

1615 7.10000e+03 2.70000e+03

1616 7.00000e+03 2.80000e+03

1617 7.00000e+03 2.70000e+03

1618 7.10000e+03 2.60000e+03

1619 7.00000e+03 2.60000e+03

1620 7.10000e+03 2.50000e+03

1621 7.00000e+03 2.50000e+03

1622 6.90000e+03 2.60000e+03

1623 6.90000e+03 2.70000e+03

1624 6.90000e+03 2.80000e+03

1625 6.80000e+03 2.80000e+03

1626 6.80000e+03 2.70000e+03

1627 6.70000e+03 2.80000e+03

1628 6.70000e+03 2.70000e+03

1629 6.80000e+03 2.60000e+03

1630 6.90000e+03 2.50000e+03

1631 6.80000e+03 2.50000e+03

1632 6.70000e+03 2.60000e+03

1633 6.70000e+03 2.50000e+03

1634 6.80000e+03 2.40000e+03

1635 6.70000e+03 2.40000e+03

1636 6.80000e+03 2.30000e+03

1637 6.70000e+03 2.20000e+03

1638 6.80000e+03 2.10000e+03

1639 6.70000e+03 2.10000e+03

1640 6.80000e+03 2.20000e+03

1641 6.90000e+03 2.10000e+03

1642 7.00000e+03 2.10000e+03

1643 7.10000e+03 2.20000e+03

1644 7.20000e+03 2.10000e+03

1645 7.30000e+03 2.20000e+03

1646 7.40000e+03 2.10000e+03

1647 7.30000e+03 2.10000e+03

1648 7.20000e+03 2.20000e+03

1649 7.10000e+03 2.10000e+03

1650 7.00000e+03 2.20000e+03

1651 6.90000e+03 2.30000e+03

1652 6.90000e+03 2.40000e+03

1653 7.00000e+03 2.30000e+03

1654 7.00000e+03 2.40000e+03

1655 7.10000e+03 2.30000e+03

1656 7.20000e+03 2.30000e+03

1657 7.30000e+03 2.40000e+03

1658 7.20000e+03 2.40000e+03

1659 7.10000e+03 2.40000e+03

1660 7.20000e+03 2.50000e+03

1661 7.20000e+03 2.60000e+03

1662 7.30000e+03 2.50000e+03

1663 7.30000e+03 2.60000e+03

1664 7.40000e+03 2.70000e+03

1665 7.50000e+03 2.70000e+03

1666 7.60000e+03 2.60000e+03

1667 7.60000e+03 2.70000e+03

1668 7.50000e+03 2.60000e+03

1669 7.40000e+03 2.60000e+03

1670 7.50000e+03 2.50000e+03

1671 7.40000e+03 2.50000e+03

1672 7.50000e+03 2.40000e+03

1673 7.40000e+03 2.40000e+03

1674 7.50000e+03 2.30000e+03

1675 7.40000e+03 2.30000e+03

1676 7.30000e+03 2.30000e+03

1677 7.40000e+03 2.20000e+03

1678 7.50000e+03 2.20000e+03

1679 7.50000e+03 2.10000e+03

1680 7.60000e+03 2.10000e+03

1681 7.70000e+03 2.10000e+03

1682 7.60000e+03 2.20000e+03

1683 7.60000e+03 2.30000e+03

1684 7.70000e+03 2.20000e+03

1685 7.90000e+03 2.20000e+03

1686 8.00000e+03 2.10000e+03

1687 8.10000e+03 2.20000e+03

1688 8.40000e+03 1.90000e+03

1689 8.30000e+03 2.20000e+03

1690 8.40000e+03 2.10000e+03

1691 8.40000e+03 2.20000e+03

1692 8.30000e+03 2.10000e+03

1693 8.20000e+03 2.20000e+03

1694 8.10000e+03 2.10000e+03

1695 8.00000e+03 2.20000e+03

1696 7.90000e+03 2.10000e+03

1697 7.80000e+03 2.20000e+03

1698 7.90000e+03 2.30000e+03

1699 8.00000e+03 2.30000e+03

1700 8.10000e+03 2.30000e+03

1701 8.00000e+03 2.40000e+03

1702 7.90000e+03 2.40000e+03

1703 7.80000e+03 2.30000e+03

1704 7.70000e+03 2.30000e+03

1705 7.80000e+03 2.40000e+03

1706 7.90000e+03 2.50000e+03

1707 7.90000e+03 2.60000e+03

1708 7.80000e+03 2.50000e+03

1709 7.70000e+03 2.50000e+03

1710 7.70000e+03 2.40000e+03

1711 7.60000e+03 2.40000e+03

1712 7.60000e+03 2.50000e+03

1713 7.70000e+03 2.60000e+03

1714 7.80000e+03 2.60000e+03

1715 7.90000e+03 2.70000e+03

1716 8.00000e+03 2.70000e+03

1717 7.90000e+03 2.80000e+03

1718 7.80000e+03 2.70000e+03

1719 7.80000e+03 2.80000e+03

1720 7.70000e+03 2.80000e+03

1721 7.70000e+03 2.70000e+03

1722 7.60000e+03 2.80000e+03

1723 7.60000e+03 2.90000e+03

1724 7.70000e+03 2.90000e+03

1725 7.80000e+03 2.90000e+03

1726 7.90000e+03 3.00000e+03

1727 8.00000e+03 3.00000e+03

1728 7.90000e+03 2.90000e+03

1729 7.80000e+03 3.00000e+03

1730 7.90000e+03 3.10000e+03

1731 7.90000e+03 3.20000e+03

1732 7.80000e+03 3.10000e+03

1733 7.70000e+03 3.10000e+03

1734 7.80000e+03 3.20000e+03

1735 7.90000e+03 3.30000e+03

1736 7.90000e+03 3.40000e+03

1737 7.80000e+03 3.30000e+03

1738 7.70000e+03 3.40000e+03

1739 7.60000e+03 3.50000e+03

1740 7.70000e+03 3.50000e+03

1741 7.80000e+03 3.50000e+03

1742 7.90000e+03 3.60000e+03

1743 8.00000e+03 3.60000e+03

1744 7.90000e+03 3.50000e+03

1745 7.80000e+03 3.60000e+03

1746 7.90000e+03 3.70000e+03

1747 7.90000e+03 3.80000e+03

1748 7.80000e+03 3.70000e+03

1749 7.70000e+03 3.70000e+03

1750 7.60000e+03 3.80000e+03

1751 7.70000e+03 3.80000e+03

1752 7.80000e+03 3.80000e+03

1753 7.90000e+03 3.90000e+03

1754 7.90000e+03 4.00000e+03

1755 7.80000e+03 3.90000e+03

1756 7.80000e+03 4.00000e+03

1757 7.70000e+03 4.00000e+03

1758 7.60000e+03 4.10000e+03

1759 7.70000e+03 4.10000e+03

1760 7.80000e+03 4.10000e+03

1761 7.90000e+03 4.10000e+03

1762 7.80000e+03 4.20000e+03

1763 7.90000e+03 4.20000e+03

1764 7.80000e+03 4.30000e+03

1765 7.70000e+03 4.40000e+03

1766 8.00000e+03 4.50000e+03

1767 8.10000e+03 4.60000e+03

1768 8.20000e+03 4.70000e+03

1769 8.10000e+03 4.70000e+03

1770 8.00000e+03 4.60000e+03

1771 8.00000e+03 4.70000e+03

1772 7.90000e+03 4.70000e+03

1773 7.90000e+03 4.60000e+03

1774 7.80000e+03 4.50000e+03

1775 7.80000e+03 4.40000e+03

1776 7.90000e+03 4.50000e+03

1777 7.90000e+03 4.40000e+03

1778 7.90000e+03 4.30000e+03

1779 8.00000e+03 4.40000e+03

1780 8.10000e+03 4.50000e+03

1781 8.20000e+03 4.40000e+03

1782 8.30000e+03 4.50000e+03

1783 8.20000e+03 4.50000e+03

1784 8.10000e+03 4.40000e+03

1785 8.20000e+03 4.30000e+03

1786 8.30000e+03 4.20000e+03

1787 8.20000e+03 4.20000e+03

1788 8.10000e+03 4.30000e+03

1789 8.00000e+03 4.20000e+03

1790 8.10000e+03 4.10000e+03

1791 8.20000e+03 4.00000e+03

1792 8.20000e+03 4.10000e+03

1793 8.10000e+03 4.20000e+03

1794 8.00000e+03 4.10000e+03

1795 8.00000e+03 4.00000e+03

1796 8.00000e+03 3.90000e+03

1797 8.10000e+03 3.80000e+03

1798 8.20000e+03 3.70000e+03

1799 8.20000e+03 3.80000e+03

1800 8.30000e+03 3.90000e+03

1801 8.20000e+03 3.90000e+03

1802 8.10000e+03 3.90000e+03

1803 8.00000e+03 3.80000e+03

1804 8.10000e+03 3.70000e+03

1805 8.00000e+03 3.70000e+03

1806 8.10000e+03 3.60000e+03

1807 8.20000e+03 3.50000e+03

1808 8.30000e+03 3.60000e+03

1809 8.20000e+03 3.60000e+03

1810 8.10000e+03 3.50000e+03

1811 8.00000e+03 3.50000e+03

1812 8.00000e+03 3.40000e+03

1813 8.10000e+03 3.30000e+03

1814 8.20000e+03 3.30000e+03

1815 8.30000e+03 3.30000e+03

1816 8.20000e+03 3.40000e+03

1817 8.10000e+03 3.40000e+03

1818 8.00000e+03 3.30000e+03

1819 8.10000e+03 3.20000e+03

1820 8.00000e+03 3.10000e+03

1821 8.10000e+03 3.10000e+03

1822 8.20000e+03 3.10000e+03

1823 8.20000e+03 3.00000e+03

1824 8.30000e+03 3.00000e+03

1825 8.20000e+03 2.90000e+03

1826 8.20000e+03 2.80000e+03

1827 8.10000e+03 2.90000e+03

1828 8.10000e+03 2.80000e+03

1829 8.00000e+03 2.80000e+03

1830 8.10000e+03 2.70000e+03

1831 8.20000e+03 2.60000e+03

1832 8.30000e+03 2.70000e+03

1833 8.20000e+03 2.70000e+03

1834 8.10000e+03 2.60000e+03

1835 8.00000e+03 2.60000e+03

1836 8.10000e+03 2.50000e+03

1837 8.00000e+03 2.50000e+03

1838 8.10000e+03 2.40000e+03

1839 8.20000e+03 2.30000e+03

1840 8.30000e+03 2.30000e+03

1841 8.40000e+03 2.30000e+03

1842 8.40000e+03 2.40000e+03

1843 8.30000e+03 2.40000e+03

1844 8.20000e+03 2.40000e+03

1845 8.20000e+03 2.50000e+03

1846 8.30000e+03 2.50000e+03

1847 8.40000e+03 2.50000e+03

1848 8.40000e+03 2.60000e+03

1849 8.30000e+03 2.60000e+03

1850 8.40000e+03 2.70000e+03

1851 8.40000e+03 2.80000e+03

1852 8.30000e+03 2.80000e+03

1853 8.40000e+03 2.90000e+03

1854 8.30000e+03 2.90000e+03

1855 8.40000e+03 3.00000e+03

1856 8.40000e+03 3.10000e+03

1857 8.30000e+03 3.10000e+03

1858 8.40000e+03 3.20000e+03

1859 8.30000e+03 3.20000e+03

1860 8.40000e+03 3.30000e+03

1861 8.50000e+03 3.20000e+03

1862 8.60000e+03 2.30000e+03

1863 8.60000e+03 2.40000e+03

1864 8.60000e+03 2.50000e+03

1865 8.60000e+03 2.60000e+03

1866 8.60000e+03 2.70000e+03

1867 8.60000e+03 2.80000e+03

1868 8.60000e+03 2.90000e+03

1869 8.60000e+03 3.00000e+03

1870 8.60000e+03 3.10000e+03

1871 8.60000e+03 3.20000e+03

1872 8.60000e+03 3.30000e+03

1873 8.60000e+03 3.40000e+03

1874 8.50000e+03 3.30000e+03

1875 8.40000e+03 3.40000e+03

1876 8.30000e+03 3.40000e+03

1877 8.40000e+03 3.50000e+03

1878 8.30000e+03 3.50000e+03

1879 8.40000e+03 3.60000e+03

1880 8.40000e+03 3.70000e+03

1881 8.30000e+03 3.70000e+03

1882 8.40000e+03 3.80000e+03

1883 8.30000e+03 3.80000e+03

1884 8.40000e+03 3.90000e+03

1885 8.40000e+03 4.00000e+03

1886 8.30000e+03 4.00000e+03

1887 8.40000e+03 4.10000e+03

1888 8.30000e+03 4.10000e+03

1889 8.40000e+03 4.20000e+03

1890 8.50000e+03 4.30000e+03

1891 8.60000e+03 3.50000e+03

1892 8.60000e+03 3.60000e+03

1893 8.60000e+03 3.70000e+03

1894 8.60000e+03 3.80000e+03

1895 8.60000e+03 3.90000e+03

1896 8.60000e+03 4.00000e+03

1897 8.60000e+03 4.10000e+03

1898 8.60000e+03 4.20000e+03

1899 8.60000e+03 4.30000e+03

1900 8.60000e+03 4.40000e+03

1901 8.60000e+03 4.50000e+03

1902 8.50000e+03 4.40000e+03

1903 8.40000e+03 4.30000e+03

1904 8.30000e+03 4.30000e+03

1905 8.40000e+03 4.40000e+03

1906 8.30000e+03 4.40000e+03

1907 8.40000e+03 4.50000e+03

1908 8.40000e+03 4.60000e+03

1909 8.30000e+03 4.60000e+03

1910 8.40000e+03 4.70000e+03

1911 8.30000e+03 4.70000e+03

1912 8.30000e+03 4.80000e+03

1913 8.40000e+03 4.90000e+03

1914 8.40000e+03 4.80000e+03

1915 8.30000e+03 4.90000e+03

1916 8.40000e+03 5.00000e+03

1917 8.30000e+03 5.00000e+03

1918 8.30000e+03 5.10000e+03

1919 8.40000e+03 5.20000e+03

1920 8.40000e+03 5.10000e+03

1921 8.30000e+03 5.20000e+03

1922 8.40000e+03 5.30000e+03

1923 8.40000e+03 5.40000e+03

1924 8.50000e+03 5.40000e+03

1925 8.60000e+03 4.60000e+03

1926 8.60000e+03 4.70000e+03

1927 8.60000e+03 4.80000e+03

1928 8.60000e+03 4.90000e+03

1929 8.60000e+03 5.00000e+03

1930 8.60000e+03 5.10000e+03

1931 8.60000e+03 5.20000e+03

1932 8.60000e+03 5.30000e+03

1933 8.60000e+03 5.40000e+03

1934 8.60000e+03 5.50000e+03

1935 8.50000e+03 5.50000e+03

1936 8.60000e+03 5.60000e+03

1937 8.50000e+03 5.60000e+03

1938 8.40000e+03 5.50000e+03

1939 8.30000e+03 5.40000e+03

1940 8.30000e+03 5.30000e+03

1941 8.20000e+03 5.20000e+03

1942 8.20000e+03 5.30000e+03

1943 8.20000e+03 5.40000e+03

1944 8.20000e+03 5.50000e+03

1945 8.20000e+03 5.60000e+03

1946 8.30000e+03 5.50000e+03

1947 8.40000e+03 5.60000e+03

1948 8.30000e+03 5.60000e+03

1949 8.30000e+03 5.70000e+03

1950 8.40000e+03 5.80000e+03

1951 8.50000e+03 5.90000e+03

1952 8.60000e+03 5.80000e+03

1953 8.60000e+03 5.90000e+03

1954 8.50000e+03 5.80000e+03

1955 8.60000e+03 5.70000e+03

1956 8.40000e+03 5.70000e+03

1957 8.30000e+03 5.80000e+03

1958 8.40000e+03 5.90000e+03

1959 8.40000e+03 6.00000e+03

1960 8.50000e+03 6.10000e+03

1961 8.60000e+03 6.00000e+03

1962 8.60000e+03 6.10000e+03

1963 8.60000e+03 6.20000e+03

1964 8.50000e+03 6.20000e+03

1965 8.40000e+03 6.10000e+03

1966 8.30000e+03 6.00000e+03

1967 8.30000e+03 5.90000e+03

1968 8.20000e+03 5.80000e+03

1969 8.20000e+03 5.90000e+03

1970 8.20000e+03 6.00000e+03

1971 8.20000e+03 6.10000e+03

1972 8.20000e+03 6.20000e+03

1973 8.30000e+03 6.10000e+03

1974 8.40000e+03 6.20000e+03

1975 8.30000e+03 6.20000e+03

1976 8.30000e+03 6.30000e+03

1977 8.40000e+03 6.30000e+03

1978 8.60000e+03 6.30000e+03

1979 8.60000e+03 6.40000e+03

1980 8.50000e+03 6.40000e+03

1981 8.40000e+03 6.40000e+03

1982 8.30000e+03 6.50000e+03

1983 8.30000e+03 6.60000e+03

1984 8.40000e+03 6.80000e+03

1985 8.40000e+03 6.60000e+03

1986 8.40000e+03 6.50000e+03

1987 8.30000e+03 6.40000e+03

1988 8.20000e+03 6.30000e+03

1989 8.20000e+03 6.40000e+03

1990 8.20000e+03 6.50000e+03

1991 8.20000e+03 6.60000e+03

1992 8.10000e+03 6.50000e+03

1993 8.00000e+03 6.60000e+03

1994 8.00000e+03 6.50000e+03

1995 8.10000e+03 6.40000e+03

1996 8.00000e+03 6.40000e+03

1997 8.00000e+03 6.30000e+03

1998 8.10000e+03 6.20000e+03

1999 8.00000e+03 6.20000e+03

2000 8.10000e+03 6.30000e+03

2001 7.90000e+03 6.50000e+03

2002 7.90000e+03 6.40000e+03

2003 7.90000e+03 6.30000e+03

2004 7.90000e+03 6.20000e+03

2005 7.90000e+03 6.10000e+03

2006 8.00000e+03 6.10000e+03

2007 8.10000e+03 6.10000e+03

2008 8.10000e+03 6.00000e+03

2009 8.10000e+03 5.90000e+03

2010 8.00000e+03 5.90000e+03

2011 8.00000e+03 6.00000e+03

2012 7.90000e+03 6.00000e+03

2013 7.90000e+03 5.90000e+03

2014 7.90000e+03 5.80000e+03

2015 8.00000e+03 5.80000e+03

2016 8.10000e+03 5.80000e+03

2017 8.10000e+03 5.70000e+03

2018 8.00000e+03 5.70000e+03

2019 8.10000e+03 5.60000e+03

2020 8.00000e+03 5.60000e+03

2021 7.90000e+03 5.70000e+03

2022 7.90000e+03 5.60000e+03

2023 7.90000e+03 5.50000e+03

2024 8.00000e+03 5.50000e+03

2025 8.10000e+03 5.50000e+03

2026 8.10000e+03 5.40000e+03

2027 8.10000e+03 5.30000e+03

2028 8.00000e+03 5.30000e+03

2029 8.00000e+03 5.40000e+03

2030 7.90000e+03 5.30000e+03

2031 7.90000e+03 5.20000e+03

2032 8.00000e+03 5.20000e+03

2033 8.10000e+03 5.20000e+03

2034 8.20000e+03 5.10000e+03

2035 8.20000e+03 5.00000e+03

2036 8.10000e+03 5.10000e+03

2037 8.10000e+03 5.00000e+03

2038 8.00000e+03 5.00000e+03

2039 8.00000e+03 5.10000e+03

2040 7.90000e+03 5.10000e+03

2041 7.90000e+03 5.00000e+03

2042 8.00000e+03 4.90000e+03

2043 8.10000e+03 4.90000e+03

2044 8.20000e+03 4.80000e+03

2045 8.20000e+03 4.90000e+03

2046 8.10000e+03 4.80000e+03

2047 8.00000e+03 4.80000e+03

2048 7.90000e+03 4.80000e+03

2049 7.90000e+03 4.90000e+03

2050 7.80000e+03 5.00000e+03

2051 7.80000e+03 4.90000e+03

2052 7.70000e+03 4.80000e+03

2053 7.80000e+03 4.70000e+03

2054 7.70000e+03 4.70000e+03

2055 7.80000e+03 4.80000e+03

2056 7.70000e+03 4.90000e+03

2057 7.60000e+03 5.00000e+03

2058 7.70000e+03 5.10000e+03

2059 7.70000e+03 5.00000e+03

2060 7.80000e+03 5.10000e+03

2061 7.80000e+03 5.20000e+03

2062 7.70000e+03 5.20000e+03

2063 7.60000e+03 5.30000e+03

2064 7.70000e+03 5.40000e+03

2065 7.80000e+03 5.30000e+03

2066 7.70000e+03 5.30000e+03

2067 7.80000e+03 5.40000e+03

2068 7.90000e+03 5.40000e+03

2069 7.80000e+03 5.50000e+03

2070 7.80000e+03 5.60000e+03

2071 7.70000e+03 5.60000e+03

2072 7.70000e+03 5.70000e+03

2073 7.80000e+03 5.80000e+03

2074 7.70000e+03 5.80000e+03

2075 7.80000e+03 5.90000e+03

2076 7.70000e+03 5.90000e+03

2077 7.70000e+03 6.00000e+03

2078 7.80000e+03 6.10000e+03

2079 7.80000e+03 6.00000e+03

2080 7.70000e+03 6.10000e+03

2081 7.60000e+03 6.20000e+03

2082 7.70000e+03 6.30000e+03

2083 7.80000e+03 6.20000e+03

2084 7.70000e+03 6.20000e+03

2085 7.80000e+03 6.30000e+03

2086 7.80000e+03 6.40000e+03

2087 7.70000e+03 6.40000e+03

2088 7.80000e+03 6.50000e+03

2089 7.90000e+03 6.60000e+03

2090 7.80000e+03 6.60000e+03

2091 7.70000e+03 6.50000e+03

2092 7.60000e+03 6.40000e+03

2093 7.60000e+03 6.30000e+03

2094 7.50000e+03 6.20000e+03

2095 7.50000e+03 6.30000e+03

2096 7.40000e+03 6.20000e+03

2097 7.40000e+03 6.30000e+03

2098 7.50000e+03 6.40000e+03

2099 7.60000e+03 6.60000e+03

2100 7.50000e+03 6.50000e+03

2101 7.40000e+03 6.40000e+03

2102 7.30000e+03 6.40000e+03

2103 7.40000e+03 6.50000e+03

2104 7.50000e+03 6.60000e+03

2105 7.40000e+03 6.60000e+03

2106 7.30000e+03 6.60000e+03

2107 7.20000e+03 6.60000e+03

2108 7.20000e+03 6.50000e+03

2109 7.20000e+03 6.40000e+03

2110 7.30000e+03 6.30000e+03

2111 7.20000e+03 6.30000e+03

2112 7.10000e+03 6.40000e+03

2113 7.10000e+03 6.30000e+03

2114 7.20000e+03 6.20000e+03

2115 7.10000e+03 6.20000e+03

2116 7.00000e+03 6.20000e+03

2117 7.00000e+03 6.30000e+03

2118 7.00000e+03 6.40000e+03

2119 7.00000e+03 6.50000e+03

2120 7.10000e+03 6.50000e+03

2121 7.10000e+03 6.60000e+03

2122 7.00000e+03 6.60000e+03

2123 6.90000e+03 6.60000e+03

2124 6.90000e+03 6.50000e+03

2125 6.80000e+03 6.60000e+03

2126 6.80000e+03 6.50000e+03

2127 6.70000e+03 6.60000e+03

2128 6.70000e+03 6.50000e+03

2129 6.60000e+03 6.50000e+03

2130 6.60000e+03 6.60000e+03

2131 6.50000e+03 6.60000e+03

2132 6.50000e+03 6.50000e+03

2133 6.40000e+03 6.50000e+03

2134 6.40000e+03 6.60000e+03

2135 6.30000e+03 6.60000e+03

2136 6.30000e+03 6.50000e+03

2137 6.20000e+03 6.50000e+03

2138 6.20000e+03 6.60000e+03

2139 6.10000e+03 6.50000e+03

2140 6.10000e+03 6.60000e+03

2141 6.00000e+03 6.50000e+03

2142 6.00000e+03 6.60000e+03

2143 5.90000e+03 6.60000e+03

2144 5.90000e+03 6.50000e+03

2145 5.80000e+03 6.60000e+03

2146 5.80000e+03 6.50000e+03

2147 5.70000e+03 6.60000e+03

2148 5.70000e+03 6.50000e+03

2149 5.60000e+03 6.50000e+03

2150 5.60000e+03 6.60000e+03

2151 5.50000e+03 6.60000e+03

2152 5.50000e+03 6.50000e+03

2153 5.40000e+03 6.50000e+03

2154 5.40000e+03 6.60000e+03

2155 5.30000e+03 6.60000e+03

2156 5.30000e+03 6.50000e+03

2157 5.20000e+03 6.50000e+03

2158 5.20000e+03 6.60000e+03

2159 5.10000e+03 6.50000e+03

2160 5.10000e+03 6.60000e+03

2161 5.00000e+03 6.50000e+03

2162 5.00000e+03 6.60000e+03

2163 4.90000e+03 6.60000e+03

2164 4.90000e+03 6.50000e+03

2165 4.80000e+03 6.60000e+03

2166 4.80000e+03 6.50000e+03

2167 4.70000e+03 6.60000e+03

2168 4.70000e+03 6.50000e+03

2169 4.60000e+03 6.50000e+03

2170 4.60000e+03 6.60000e+03

2171 4.50000e+03 6.60000e+03

2172 4.40000e+03 6.50000e+03

2173 4.40000e+03 6.60000e+03

2174 4.30000e+03 6.60000e+03

2175 4.30000e+03 6.50000e+03

2176 4.20000e+03 6.50000e+03

2177 4.20000e+03 6.60000e+03

2178 4.10000e+03 6.50000e+03

2179 4.10000e+03 6.60000e+03

2180 4.00000e+03 6.50000e+03

2181 4.00000e+03 6.60000e+03

2182 3.90000e+03 6.60000e+03

2183 3.90000e+03 6.50000e+03

2184 3.90000e+03 6.40000e+03

2185 3.80000e+03 6.40000e+03

2186 3.90000e+03 6.30000e+03

2187 3.90000e+03 6.20000e+03

2188 3.80000e+03 6.30000e+03

2189 3.70000e+03 6.40000e+03

2190 3.70000e+03 6.30000e+03

2191 3.80000e+03 6.20000e+03

2192 3.70000e+03 6.20000e+03

2193 3.60000e+03 6.10000e+03

2194 3.60000e+03 6.20000e+03

2195 3.60000e+03 6.30000e+03

2196 3.60000e+03 6.40000e+03

2197 3.60000e+03 6.50000e+03

2198 3.70000e+03 6.50000e+03

2199 3.80000e+03 6.50000e+03

2200 3.70000e+03 6.60000e+03

2201 3.70000e+03 6.80000e+03

2202 3.60000e+03 6.60000e+03

2203 3.50000e+03 6.50000e+03

2204 3.50000e+03 6.60000e+03

2205 3.40000e+03 6.60000e+03

2206 3.40000e+03 6.50000e+03

2207 3.30000e+03 6.40000e+03

2208 3.40000e+03 6.40000e+03

2209 3.50000e+03 6.30000e+03

2210 3.40000e+03 6.30000e+03

2211 3.50000e+03 6.20000e+03

2212 3.40000e+03 6.20000e+03

2213 3.30000e+03 6.30000e+03

2214 3.30000e+03 6.20000e+03

2215 3.30000e+03 6.10000e+03

2216 3.30000e+03 6.00000e+03

2217 3.40000e+03 6.10000e+03

2218 3.40000e+03 6.00000e+03

2219 3.50000e+03 6.00000e+03

2220 3.60000e+03 5.90000e+03

2221 3.60000e+03 6.00000e+03

2222 3.50000e+03 5.90000e+03

2223 3.40000e+03 5.90000e+03

2224 3.30000e+03 5.80000e+03

2225 3.40000e+03 5.80000e+03

2226 3.50000e+03 5.80000e+03

2227 3.40000e+03 5.70000e+03

2228 3.40000e+03 5.60000e+03

2229 3.30000e+03 5.70000e+03

2230 3.30000e+03 5.60000e+03

2231 3.30000e+03 5.50000e+03

2232 3.40000e+03 5.50000e+03

2233 3.50000e+03 5.50000e+03

2234 3.60000e+03 5.40000e+03

2235 3.60000e+03 5.50000e+03

2236 3.50000e+03 5.40000e+03

2237 3.40000e+03 5.40000e+03

2238 3.50000e+03 5.30000e+03

2239 3.40000e+03 5.30000e+03

2240 3.30000e+03 5.40000e+03

2241 3.30000e+03 5.30000e+03

2242 3.30000e+03 5.20000e+03

2243 3.40000e+03 5.20000e+03

2244 3.50000e+03 5.20000e+03

2245 3.60000e+03 5.10000e+03

2246 3.70000e+03 5.10000e+03

2247 3.60000e+03 5.20000e+03

2248 3.50000e+03 5.10000e+03

2249 3.40000e+03 5.10000e+03

2250 3.40000e+03 5.00000e+03

2251 3.30000e+03 5.10000e+03

2252 3.30000e+03 5.00000e+03

2253 3.40000e+03 4.90000e+03

2254 3.50000e+03 4.90000e+03

2255 3.40000e+03 4.80000e+03

2256 3.40000e+03 4.70000e+03

2257 3.30000e+03 4.80000e+03

2258 3.30000e+03 4.70000e+03

2259 3.30000e+03 4.60000e+03

2260 3.40000e+03 4.60000e+03

2261 3.50000e+03 4.60000e+03

2262 3.40000e+03 4.50000e+03

2263 3.50000e+03 4.40000e+03

2264 3.40000e+03 4.40000e+03

2265 3.30000e+03 4.50000e+03

2266 3.30000e+03 4.40000e+03

2267 3.40000e+03 4.30000e+03

2268 3.60000e+03 4.10000e+03

2269 3.70000e+03 4.20000e+03

2270 3.60000e+03 4.20000e+03

2271 3.50000e+03 4.20000e+03

2272 3.40000e+03 4.20000e+03

2273 3.40000e+03 4.10000e+03

2274 3.30000e+03 4.20000e+03

2275 3.30000e+03 4.10000e+03

2276 3.30000e+03 4.00000e+03

2277 3.40000e+03 4.00000e+03

2278 3.40000e+03 3.90000e+03

2279 3.50000e+03 3.80000e+03

2280 3.40000e+03 3.80000e+03

2281 3.30000e+03 3.90000e+03

2282 3.30000e+03 3.80000e+03

2283 3.30000e+03 3.70000e+03

2284 3.40000e+03 3.70000e+03

2285 3.40000e+03 3.60000e+03

2286 3.30000e+03 3.60000e+03

2287 3.40000e+03 3.50000e+03

2288 3.30000e+03 3.40000e+03

2289 3.40000e+03 3.40000e+03

2290 3.50000e+03 3.40000e+03

2291 3.40000e+03 3.30000e+03

2292 3.50000e+03 3.20000e+03

2293 3.40000e+03 3.20000e+03

2294 3.30000e+03 3.30000e+03

2295 3.30000e+03 3.20000e+03

2296 3.30000e+03 3.10000e+03

2297 3.40000e+03 3.10000e+03

2298 3.50000e+03 3.00000e+03

2299 3.40000e+03 3.00000e+03

2300 3.30000e+03 3.00000e+03

2301 3.40000e+03 2.90000e+03

2302 3.30000e+03 2.80000e+03

2303 3.40000e+03 2.80000e+03

2304 3.50000e+03 2.80000e+03

2305 3.70000e+03 2.70000e+03

2306 3.80000e+03 2.60000e+03

2307 3.90000e+03 2.50000e+03

2308 3.80000e+03 2.50000e+03

2309 3.70000e+03 2.60000e+03

2310 3.60000e+03 2.60000e+03

2311 3.60000e+03 2.70000e+03

2312 3.60000e+03 2.80000e+03

2313 3.50000e+03 2.70000e+03

2314 3.40000e+03 2.70000e+03

2315 3.50000e+03 2.60000e+03

2316 3.40000e+03 2.60000e+03

2317 3.30000e+03 2.70000e+03

2318 3.30000e+03 2.60000e+03

2319 3.30000e+03 2.50000e+03

EOF
