# Supplementary material for: A Discrete Fruit Fly Optimization Algorithm for the Traveling Salesman Problem
Source: PLoS One. 2016 Nov 3;11(11):e0165804. doi: 10.1371/journal.pone.0165804 (PMC5094794; doi:10.1371/journal.pone.0165804)
Supplement: S1 File — (ZIP) [file pone.0165804.s001.zip › TSP instances/u574.tsp]

NAME : u574

COMMENT : Drilling problem (Reinelt)

TYPE : TSP

DIMENSION : 574

EDGE_WEIGHT_TYPE : EUC_2D

NODE_COORD_SECTION

1 6.29570e+02 6.80860e+02

2 7.56500e+02 7.72700e+02

3 7.81890e+02 7.72700e+02

4 8.07300e+02 7.72700e+02

5 1.01051e+03 8.99710e+02

6 1.03590e+03 8.74300e+02

7 1.09061e+03 9.21190e+02

8 1.09061e+03 9.71990e+02

9 1.09061e+03 9.97400e+02

10 1.11211e+03 1.00131e+03

11 1.23910e+03 1.10289e+03

12 1.36609e+03 1.00131e+03

13 1.46770e+03 9.75900e+02

14 1.59859e+03 9.97400e+02

15 1.70020e+03 1.14980e+03

16 1.70020e+03 1.17520e+03

17 1.63670e+03 1.22600e+03

18 1.59859e+03 1.25141e+03

19 1.54391e+03 1.30609e+03

20 1.53119e+03 1.22990e+03

21 1.64551e+03 1.30609e+03

22 1.64939e+03 1.37840e+03

23 1.62400e+03 1.42920e+03

24 1.62400e+03 1.45461e+03

25 1.59859e+03 1.50539e+03

26 1.54391e+03 1.50930e+03

27 1.51850e+03 1.43311e+03

28 1.37000e+03 1.50539e+03

29 1.34070e+03 1.50930e+03

30 1.39150e+03 1.43311e+03

31 1.41689e+03 1.30609e+03

32 1.45500e+03 1.28070e+03

33 1.40811e+03 1.22600e+03

34 1.37000e+03 1.25141e+03

35 1.34461e+03 1.25141e+03

36 1.21760e+03 1.35301e+03

37 1.16680e+03 1.35301e+03

38 1.15410e+03 1.27680e+03

39 1.09061e+03 1.31490e+03

40 1.06520e+03 1.32760e+03

41 1.03980e+03 1.35301e+03

42 1.03590e+03 1.30609e+03

43 1.02320e+03 1.28070e+03

44 8.83500e+02 1.10289e+03

45 8.58110e+02 1.06480e+03

46 8.11190e+02 1.04820e+03

47 7.05700e+02 1.00131e+03

48 6.33400e+02 9.21190e+02

49 6.33400e+02 9.97400e+02

50 6.54900e+02 1.02670e+03

51 6.58810e+02 1.04820e+03

52 6.58810e+02 1.07359e+03

53 6.54900e+02 1.10289e+03

54 7.56500e+02 1.15369e+03

55 7.60390e+02 1.17520e+03

56 8.61990e+02 1.30221e+03

57 7.60390e+02 1.27680e+03

58 6.58810e+02 1.35301e+03

59 7.09610e+02 1.53080e+03

60 7.35000e+02 1.58160e+03

61 6.20700e+02 1.68320e+03

62 6.58810e+02 1.73400e+03

63 6.58810e+02 1.78480e+03

64 6.08010e+02 1.79750e+03

65 6.54900e+02 1.89029e+03

66 7.05700e+02 1.91570e+03

67 7.56500e+02 1.91570e+03

68 7.56500e+02 1.89029e+03

69 7.81890e+02 1.89029e+03

70 8.36600e+02 1.88641e+03

71 7.81890e+02 1.83949e+03

72 7.56500e+02 1.78869e+03

73 7.81890e+02 1.76330e+03

74 8.07300e+02 1.76330e+03

75 7.81890e+02 1.71250e+03

76 7.56500e+02 1.66170e+03

77 8.07300e+02 1.66170e+03

78 8.32700e+02 1.58551e+03

79 8.96190e+02 1.42039e+03

80 9.59710e+02 1.34420e+03

81 9.63590e+02 1.40381e+03

82 9.63590e+02 1.45461e+03

83 1.01051e+03 1.48391e+03

84 1.03590e+03 1.48391e+03

85 1.13750e+03 1.53471e+03

86 1.13750e+03 1.48391e+03

87 1.21369e+03 1.45850e+03

88 1.26840e+03 1.50539e+03

89 1.26840e+03 1.55619e+03

90 1.31529e+03 1.58551e+03

91 1.36609e+03 1.58551e+03

92 1.37000e+03 1.63240e+03

93 1.34461e+03 1.63240e+03

94 1.34461e+03 1.68320e+03

95 1.31920e+03 1.78480e+03

96 1.14141e+03 1.93721e+03

97 1.03980e+03 1.91180e+03

98 1.01051e+03 1.90301e+03

99 1.06131e+03 1.83949e+03

100 1.11211e+03 1.86490e+03

101 1.11211e+03 1.81410e+03

102 1.18830e+03 1.78869e+03

103 1.21369e+03 1.78869e+03

104 1.23910e+03 1.76330e+03

105 1.21369e+03 1.71250e+03

106 1.23910e+03 1.71250e+03

107 1.21369e+03 1.66170e+03

108 1.16680e+03 1.63240e+03

109 1.19221e+03 1.58160e+03

110 1.16680e+03 1.56891e+03

111 1.06131e+03 1.66170e+03

112 1.03980e+03 1.63240e+03

113 9.63590e+02 1.70859e+03

114 9.38200e+02 1.75939e+03

115 8.74710e+02 1.78480e+03

116 8.83500e+02 1.81410e+03

117 9.08910e+02 1.81410e+03

118 9.59710e+02 1.78869e+03

119 9.85100e+02 1.78869e+03

120 9.85100e+02 1.76330e+03

121 1.01439e+03 1.75939e+03

122 1.01439e+03 1.78480e+03

123 9.89000e+02 1.83561e+03

124 9.38200e+02 1.96260e+03

125 8.87400e+02 1.94990e+03

126 8.61990e+02 1.93721e+03

127 7.09610e+02 2.06420e+03

128 5.95290e+02 2.16580e+03

129 4.91990e+02 2.21480e+03

130 5.14490e+02 2.29730e+03

131 8.70800e+02 2.04270e+03

132 9.12790e+02 2.01340e+03

133 9.12790e+02 2.06420e+03

134 9.97790e+02 2.18240e+03

135 1.03590e+03 2.11891e+03

136 1.03590e+03 2.09350e+03

137 1.08670e+03 2.08080e+03

138 1.09939e+03 2.05539e+03

139 1.11211e+03 2.03000e+03

140 1.14141e+03 2.08961e+03

141 1.18830e+03 2.14430e+03

142 1.26449e+03 2.11891e+03

143 1.28990e+03 2.14430e+03

144 1.35340e+03 2.10619e+03

145 1.30260e+03 2.00461e+03

146 1.39150e+03 2.08080e+03

147 1.44230e+03 2.04270e+03

148 1.46770e+03 2.04270e+03

149 1.49311e+03 2.04270e+03

150 1.52240e+03 2.02609e+03

151 1.51850e+03 2.11891e+03

152 1.56930e+03 2.04270e+03

153 1.56930e+03 1.89029e+03

154 1.59471e+03 1.81410e+03

155 1.57320e+03 1.78480e+03

156 1.52240e+03 1.83561e+03

157 1.49699e+03 1.88641e+03

158 1.47160e+03 1.88641e+03

159 1.44619e+03 1.88641e+03

160 1.49311e+03 1.81410e+03

161 1.46770e+03 1.78869e+03

162 1.49311e+03 1.78869e+03

163 1.51850e+03 1.78869e+03

164 1.54391e+03 1.73789e+03

165 1.59471e+03 1.61090e+03

166 1.76369e+03 1.78480e+03

167 1.70020e+03 1.78480e+03

168 1.64551e+03 1.94109e+03

169 1.72170e+03 1.99189e+03

170 1.77250e+03 1.96650e+03

171 1.79789e+03 1.96650e+03

172 1.83600e+03 1.96650e+03

173 1.86141e+03 1.89029e+03

174 1.88680e+03 1.89029e+03

175 1.84869e+03 1.81410e+03

176 1.87410e+03 1.81410e+03

177 1.89949e+03 1.81410e+03

178 1.95029e+03 1.78869e+03

179 1.97570e+03 1.78869e+03

180 1.97570e+03 1.83949e+03

181 2.00109e+03 1.83949e+03

182 2.05189e+03 1.83949e+03

183 2.05189e+03 1.78869e+03

184 2.02650e+03 1.73789e+03

185 2.07730e+03 1.71250e+03

186 2.12811e+03 1.68711e+03

187 2.20430e+03 1.73789e+03

188 2.20430e+03 1.78869e+03

189 2.38211e+03 1.63631e+03

190 2.44561e+03 1.58551e+03

191 2.48369e+03 1.58551e+03

192 2.52570e+03 1.58160e+03

193 2.47490e+03 1.55619e+03

194 2.44949e+03 1.55619e+03

195 2.38600e+03 1.53080e+03

196 2.36061e+03 1.53080e+03

197 2.38211e+03 1.47119e+03

198 2.36061e+03 1.40381e+03

199 2.33520e+03 1.40381e+03

200 2.29320e+03 1.35689e+03

201 2.33131e+03 1.33150e+03

202 2.29711e+03 1.27680e+03

203 2.24631e+03 1.27680e+03

204 2.19551e+03 1.35301e+03

205 2.15740e+03 1.40381e+03

206 2.15740e+03 1.42920e+03

207 2.20820e+03 1.48000e+03

208 2.08119e+03 1.60699e+03

209 2.03039e+03 1.65779e+03

210 1.95420e+03 1.73400e+03

211 1.90340e+03 1.70859e+03

212 1.82721e+03 1.63240e+03

213 1.77641e+03 1.73400e+03

214 1.77250e+03 1.71250e+03

215 1.74711e+03 1.63631e+03

216 1.77250e+03 1.53471e+03

217 1.77250e+03 1.50930e+03

218 1.74711e+03 1.43311e+03

219 1.69631e+03 1.38230e+03

220 1.77250e+03 1.30609e+03

221 1.77250e+03 1.25529e+03

222 1.75980e+03 1.22990e+03

223 1.89949e+03 1.28070e+03

224 1.92490e+03 1.28070e+03

225 1.95029e+03 1.28070e+03

226 1.96689e+03 1.32760e+03

227 1.94150e+03 1.34029e+03

228 1.92881e+03 1.40381e+03

229 1.90340e+03 1.40381e+03

230 1.87801e+03 1.40381e+03

231 1.90340e+03 1.48000e+03

232 1.96689e+03 1.60699e+03

233 1.93760e+03 1.61090e+03

234 1.97570e+03 1.53471e+03

235 2.02650e+03 1.48391e+03

236 2.00500e+03 1.45461e+03

237 2.05189e+03 1.45850e+03

238 2.12811e+03 1.50930e+03

239 2.12811e+03 1.45850e+03

240 2.08119e+03 1.40381e+03

241 2.00500e+03 1.35301e+03

242 2.07730e+03 1.28070e+03

243 2.14080e+03 1.28070e+03

244 2.19160e+03 1.22990e+03

245 2.22971e+03 1.22990e+03

246 2.25510e+03 1.22990e+03

247 2.29320e+03 1.22990e+03

248 2.35670e+03 1.28070e+03

249 2.35670e+03 1.33150e+03

250 2.40750e+03 1.36961e+03

251 2.50910e+03 1.38230e+03

252 2.52180e+03 1.35689e+03

253 2.53449e+03 1.38230e+03

254 2.58529e+03 1.33150e+03

255 2.81391e+03 1.48391e+03

256 2.85199e+03 1.45850e+03

257 2.79240e+03 1.53080e+03

258 2.76699e+03 1.53080e+03

259 2.73770e+03 1.57279e+03

260 2.76311e+03 1.58551e+03

261 2.79240e+03 1.58160e+03

262 2.67811e+03 1.69590e+03

263 2.66541e+03 1.75939e+03

264 2.73770e+03 1.82680e+03

265 2.78850e+03 1.78869e+03

266 2.86859e+03 1.86100e+03

267 2.91551e+03 1.86490e+03

268 2.94480e+03 1.88641e+03

269 2.99561e+03 1.97529e+03

270 2.89400e+03 1.97529e+03

271 2.81779e+03 1.97529e+03

272 2.72891e+03 1.93721e+03

273 2.72891e+03 1.88641e+03

274 2.65270e+03 1.87369e+03

275 2.62340e+03 1.87760e+03

276 2.61461e+03 1.83561e+03

277 2.58529e+03 1.81410e+03

278 2.58920e+03 1.78480e+03

279 2.53840e+03 1.81020e+03

280 2.51301e+03 1.78480e+03

281 2.38600e+03 1.86100e+03

282 2.25900e+03 1.96260e+03

283 2.22090e+03 1.93721e+03

284 2.18279e+03 1.92449e+03

285 2.00500e+03 1.93721e+03

286 1.97961e+03 2.03881e+03

287 1.95420e+03 2.03881e+03

288 1.91609e+03 2.07689e+03

289 1.85260e+03 2.14039e+03

290 1.82721e+03 2.16580e+03

291 1.81449e+03 2.22930e+03

292 1.87410e+03 2.15699e+03

293 1.95029e+03 2.09350e+03

294 2.00109e+03 2.09350e+03

295 2.05189e+03 2.11891e+03

296 2.08119e+03 2.11500e+03

297 2.08119e+03 2.19119e+03

298 2.15350e+03 2.19510e+03

299 2.22971e+03 2.25859e+03

300 2.33131e+03 2.14430e+03

301 2.30980e+03 2.14039e+03

302 2.25900e+03 2.14039e+03

303 2.23359e+03 2.14039e+03

304 2.20820e+03 2.14039e+03

305 2.14471e+03 2.08961e+03

306 2.16619e+03 2.08080e+03

307 2.22971e+03 2.04270e+03

308 2.25510e+03 2.04270e+03

309 2.35670e+03 2.06811e+03

310 2.43680e+03 2.14039e+03

311 2.38211e+03 2.14430e+03

312 2.40750e+03 2.06811e+03

313 2.43289e+03 2.05539e+03

314 2.43289e+03 2.03000e+03

315 2.43680e+03 2.02609e+03

316 2.48369e+03 2.04270e+03

317 2.50910e+03 2.04270e+03

318 2.56381e+03 2.10230e+03

319 2.53840e+03 2.16580e+03

320 2.58529e+03 2.10619e+03

321 2.66150e+03 2.06811e+03

322 2.66150e+03 2.04270e+03

323 2.70350e+03 2.07689e+03

324 2.66150e+03 2.14430e+03

325 2.68689e+03 2.14430e+03

326 2.71619e+03 2.14039e+03

327 2.81391e+03 2.24590e+03

328 2.81391e+03 2.11891e+03

329 2.84320e+03 2.11500e+03

330 2.90279e+03 2.19510e+03

331 3.01711e+03 2.19510e+03

332 2.97900e+03 2.10619e+03

333 3.01711e+03 2.04270e+03

334 3.04250e+03 2.04270e+03

335 3.05520e+03 2.10619e+03

336 3.08061e+03 2.10619e+03

337 3.13141e+03 2.11891e+03

338 3.19490e+03 2.04270e+03

339 3.22029e+03 2.04270e+03

340 3.22029e+03 2.06811e+03

341 3.25840e+03 2.09350e+03

342 3.22420e+03 2.11500e+03

343 3.43350e+03 2.34529e+03

344 3.51600e+03 2.32279e+03

345 3.36000e+03 1.99189e+03

346 3.41080e+03 1.97920e+03

347 3.39811e+03 1.91570e+03

348 3.43619e+03 1.85221e+03

349 3.40199e+03 1.83561e+03

350 3.36000e+03 1.78869e+03

351 3.39811e+03 1.78869e+03

352 3.39811e+03 1.71250e+03

353 3.37270e+03 1.59820e+03

354 3.39811e+03 1.59820e+03

355 3.42350e+03 1.58551e+03

356 3.42350e+03 1.48391e+03

357 3.37660e+03 1.40381e+03

358 3.35119e+03 1.45461e+03

359 3.30041e+03 1.53080e+03

360 3.30041e+03 1.58160e+03

361 3.24961e+03 1.63240e+03

362 3.27109e+03 1.66170e+03

363 3.29650e+03 1.66170e+03

364 3.32580e+03 1.70859e+03

365 3.27500e+03 1.73400e+03

366 3.30041e+03 1.78480e+03

367 3.33850e+03 1.83561e+03

368 3.32580e+03 1.86100e+03

369 3.33850e+03 1.91180e+03

370 3.30041e+03 1.98801e+03

371 3.30041e+03 2.03881e+03

372 3.23301e+03 2.01730e+03

373 3.20760e+03 1.95381e+03

374 3.23301e+03 1.94109e+03

375 3.23301e+03 1.87760e+03

376 3.23301e+03 1.80141e+03

377 3.17340e+03 1.81020e+03

378 3.17340e+03 1.88641e+03

379 3.09330e+03 1.96650e+03

380 3.13141e+03 1.91570e+03

381 3.10600e+03 1.86490e+03

382 3.09330e+03 1.78869e+03

383 3.04641e+03 1.72131e+03

384 3.00830e+03 1.73400e+03

385 3.02100e+03 1.78480e+03

386 2.94480e+03 1.75939e+03

387 2.89400e+03 1.78480e+03

388 2.86859e+03 1.78480e+03

389 2.84320e+03 1.78480e+03

390 2.86471e+03 1.73789e+03

391 2.89010e+03 1.61090e+03

392 2.94090e+03 1.56010e+03

393 2.99170e+03 1.53471e+03

394 3.04641e+03 1.48000e+03

395 2.91551e+03 1.40770e+03

396 2.86471e+03 1.34420e+03

397 2.89010e+03 1.34420e+03

398 2.94090e+03 1.30609e+03

399 2.94090e+03 1.26801e+03

400 3.00439e+03 1.22990e+03

401 3.04250e+03 1.20449e+03

402 3.03369e+03 1.27680e+03

403 3.05520e+03 1.35689e+03

404 3.10600e+03 1.35689e+03

405 3.14801e+03 1.45461e+03

406 3.10990e+03 1.58160e+03

407 3.16949e+03 1.59820e+03

408 3.16949e+03 1.56010e+03

409 3.16949e+03 1.53471e+03

410 3.19490e+03 1.50930e+03

411 3.23301e+03 1.50930e+03

412 3.27500e+03 1.40381e+03

413 3.22420e+03 1.37840e+03

414 3.19881e+03 1.37840e+03

415 3.19490e+03 1.35689e+03

416 3.18221e+03 1.33150e+03

417 3.19490e+03 1.26801e+03

418 3.17340e+03 1.25141e+03

419 3.12260e+03 1.22600e+03

420 3.14410e+03 1.20449e+03

421 3.16949e+03 1.17910e+03

422 3.20760e+03 1.16641e+03

423 3.24570e+03 1.15369e+03

424 3.27109e+03 1.15369e+03

425 3.24961e+03 1.22600e+03

426 3.28381e+03 1.28070e+03

427 3.30920e+03 1.21721e+03

428 3.34730e+03 1.20449e+03

429 3.45279e+03 1.11170e+03

430 3.32580e+03 9.97400e+02

431 3.30041e+03 9.97400e+02

432 3.27500e+03 1.02279e+03

433 3.22420e+03 9.97400e+02

434 3.24570e+03 9.50510e+02

435 3.30920e+03 7.72700e+02

436 3.34730e+03 7.72700e+02

437 3.49199e+03 6.83010e+02

438 3.53699e+03 6.83010e+02

439 3.56400e+03 7.10000e+02

440 3.46344e+03 6.83010e+02

441 3.12260e+03 9.21190e+02

442 3.02100e+03 9.71990e+02

443 3.06789e+03 1.00131e+03

444 3.09330e+03 1.00131e+03

445 3.14410e+03 1.00131e+03

446 3.17340e+03 1.04820e+03

447 3.09721e+03 1.02279e+03

448 3.02100e+03 1.07359e+03

449 2.99561e+03 1.14980e+03

450 2.94090e+03 1.09020e+03

451 2.90279e+03 1.02670e+03

452 2.92820e+03 9.63200e+02

453 2.96631e+03 8.74300e+02

454 2.85590e+03 9.71990e+02

455 2.86859e+03 9.97400e+02

456 2.89400e+03 1.09900e+03

457 2.79240e+03 1.14980e+03

458 2.83051e+03 1.21330e+03

459 2.80510e+03 1.21330e+03

460 2.84320e+03 1.27680e+03

461 2.83051e+03 1.32760e+03

462 2.80510e+03 1.32760e+03

463 2.79240e+03 1.27680e+03

464 2.69961e+03 1.29340e+03

465 2.69961e+03 1.21721e+03

466 2.64000e+03 1.17520e+03

467 2.66150e+03 1.09020e+03

468 2.71619e+03 1.07359e+03

469 2.66541e+03 1.04820e+03

470 2.58920e+03 1.09900e+03

471 2.57260e+03 1.02670e+03

472 2.57650e+03 9.46600e+02

473 2.55109e+03 1.02279e+03

474 2.50029e+03 1.09900e+03

475 2.53840e+03 1.20061e+03

476 2.51301e+03 1.20061e+03

477 2.38211e+03 1.05211e+03

478 2.39480e+03 1.02670e+03

479 2.39480e+03 1.00131e+03

480 2.42020e+03 9.75900e+02

481 2.43289e+03 8.99710e+02

482 2.49641e+03 8.36190e+02

483 2.53449e+03 8.23500e+02

484 2.55990e+03 8.23500e+02

485 2.61070e+03 8.36190e+02

486 2.73770e+03 8.23500e+02

487 2.76311e+03 8.23500e+02

488 2.78850e+03 8.23500e+02

489 2.83930e+03 8.23500e+02

490 2.88461e+03 6.76600e+02

491 2.88961e+03 6.71600e+02

492 2.88668e+03 6.74510e+02

493 2.63061e+03 6.76600e+02

494 2.63270e+03 6.74510e+02

495 2.63561e+03 6.71600e+02

496 2.65912e+03 6.06800e+02

497 2.40971e+03 6.83010e+02

498 2.29326e+03 6.80860e+02

499 2.29035e+03 6.77950e+02

500 2.22342e+03 6.80860e+02

501 2.22051e+03 6.77950e+02

502 2.17262e+03 6.80860e+02

503 2.16971e+03 6.77950e+02

504 2.09350e+03 6.77950e+02

505 2.09641e+03 6.80860e+02

506 2.31859e+03 8.74300e+02

507 2.34789e+03 9.08500e+02

508 2.28439e+03 8.70390e+02

509 2.25900e+03 8.70390e+02

510 2.24631e+03 8.95800e+02

511 2.17010e+03 8.83110e+02

512 2.23359e+03 9.21190e+02

513 2.33131e+03 1.02670e+03

514 2.36061e+03 1.02279e+03

515 2.39869e+03 1.07359e+03

516 2.37330e+03 1.09900e+03

517 2.38600e+03 1.12439e+03

518 2.34789e+03 1.14980e+03

519 2.30980e+03 1.14980e+03

520 2.18279e+03 1.07359e+03

521 2.19551e+03 1.14980e+03

522 2.13199e+03 1.14980e+03

523 2.06850e+03 1.14980e+03

524 2.03039e+03 1.14980e+03

525 1.91221e+03 1.15369e+03

526 1.92881e+03 1.02279e+03

527 1.90340e+03 1.02279e+03

528 1.85260e+03 1.07359e+03

529 1.72170e+03 1.00131e+03

530 1.77250e+03 1.00131e+03

531 1.82330e+03 1.01400e+03

532 1.82330e+03 9.88590e+02

533 1.86141e+03 9.50510e+02

534 1.92881e+03 8.95800e+02

535 1.86529e+03 9.21190e+02

536 1.74711e+03 8.99710e+02

537 1.74711e+03 8.74300e+02

538 1.74711e+03 8.48910e+02

539 1.74711e+03 8.23500e+02

540 1.74711e+03 7.98110e+02

541 1.70020e+03 7.94200e+02

542 1.70020e+03 8.19610e+02

543 1.64939e+03 7.94200e+02

544 1.64939e+03 8.70390e+02

545 1.62400e+03 8.95800e+02

546 1.51850e+03 8.99710e+02

547 1.53119e+03 8.74300e+02

548 1.54391e+03 8.48910e+02

549 1.52240e+03 8.19610e+02

550 1.47160e+03 8.70390e+02

551 1.42080e+03 8.57700e+02

552 1.39539e+03 8.45000e+02

553 1.39539e+03 8.95800e+02

554 1.34461e+03 8.95800e+02

555 1.21760e+03 9.08500e+02

556 1.16680e+03 8.70390e+02

557 1.14141e+03 8.57700e+02

558 1.13750e+03 8.99710e+02

559 1.21760e+03 8.19610e+02

560 1.15410e+03 7.94200e+02

561 1.06520e+03 7.68810e+02

562 1.03980e+03 7.81500e+02

563 1.01439e+03 7.94200e+02

564 8.26410e+02 6.80860e+02

565 8.23500e+02 6.77950e+02

566 7.50210e+02 6.80860e+02

567 7.47300e+02 6.77950e+02

568 6.67660e+02 6.80860e+02

569 6.64750e+02 6.77950e+02

570 6.52700e+02 6.06800e+02

571 4.91990e+02 7.55000e+02

572 4.91990e+02 7.10000e+02

573 5.19000e+02 6.83010e+02

574 6.26640e+02 6.77950e+02

EOF
