# Supplementary material for: A Discrete Fruit Fly Optimization Algorithm for the Traveling Salesman Problem
Source: PLoS One. 2016 Nov 3;11(11):e0165804. doi: 10.1371/journal.pone.0165804 (PMC5094794; doi:10.1371/journal.pone.0165804)
Supplement: S1 File — (ZIP) [file pone.0165804.s001.zip › TSP instances/vm1748.tsp]

NAME : vm1748

COMMENT : 1784-city problem (Reinelt)

TYPE : TSP

DIMENSION : 1748

EDGE_WEIGHT_TYPE : EUC_2D

NODE_COORD_SECTION

1 1.54400e+04 1.12860e+04

2 1.66880e+04 8.22800e+03

3 1.79360e+04 6.11600e+03

4 6.32000e+03 1.21440e+04

5 6.40000e+03 9.68000e+03

6 6.48000e+03 6.84200e+03

7 1.23200e+03 1.00980e+04

8 1.37600e+03 5.58800e+03

9 1.52000e+03 4.79600e+03

10 4.27200e+03 1.24520e+04

11 4.40000e+03 1.02960e+04

12 4.52800e+03 7.15000e+03

13 5.08800e+03 1.02960e+04

14 5.64800e+03 8.62400e+03

15 5.96800e+03 6.95200e+03

16 5.64800e+03 1.24520e+04

17 6.28800e+03 5.47800e+03

18 6.28800e+03 7.98600e+03

19 6.32000e+03 9.02000e+03

20 6.35200e+03 1.18140e+04

21 6.73600e+03 9.02000e+03

22 7.12000e+03 6.82000e+03

23 1.82240e+04 4.21300e+03

24 1.86425e+04 4.42200e+03

25 1.41280e+04 7.08400e+03

26 1.47040e+04 9.54800e+03

27 1.52800e+04 1.19460e+04

28 3.50400e+03 1.18140e+04

29 4.65600e+03 9.02000e+03

30 5.80800e+03 6.51200e+03

31 7.84000e+02 5.39000e+03

32 8.80000e+02 6.77600e+03

33 9.76000e+02 7.15000e+03

34 1.04000e+03 7.52400e+03

35 1.10400e+03 1.10660e+04

36 9.10400e+03 1.20780e+04

37 1.04640e+04 9.54800e+03

38 1.18240e+04 6.77600e+03

39 1.07680e+04 1.17700e+04

40 1.12640e+04 8.93200e+03

41 1.17600e+04 6.46800e+03

42 1.00640e+04 1.30460e+04

43 1.05760e+04 1.14840e+04

44 1.10880e+04 8.05200e+03

45 9.07200e+03 1.15500e+04

46 1.05920e+04 8.49200e+03

47 1.21120e+04 6.24800e+03

48 8.68800e+03 1.27820e+04

49 1.03680e+04 1.09560e+04

50 1.20480e+04 7.48000e+03

51 8.65600e+03 1.26720e+04

52 1.05280e+04 1.07360e+04

53 1.24000e+04 7.37000e+03

54 8.52800e+03 1.22980e+04

55 1.04320e+04 9.98800e+03

56 1.23360e+04 6.99600e+03

57 8.46400e+03 1.24080e+04

58 8.51200e+03 1.02080e+04

59 8.56000e+03 7.41400e+03

60 7.21600e+03 1.17700e+04

61 7.48800e+03 8.93200e+03

62 7.76000e+03 6.77600e+03

63 1.25600e+04 1.20560e+04

64 1.33600e+04 9.76800e+03

65 1.41600e+04 7.19400e+03

66 1.36800e+04 1.09120e+04

67 1.60160e+04 7.48000e+03

68 1.83520e+04 5.74200e+03

69 1.77120e+04 1.15280e+04

70 1.79360e+04 8.44800e+03

71 1.81600e+04 6.22600e+03

72 1.27840e+04 1.21660e+04

73 1.38400e+04 9.98800e+03

74 1.48960e+04 7.30400e+03

75 1.37120e+04 9.48200e+03

76 4.20800e+03 7.63400e+03

77 6.30400e+03 1.12640e+04

78 8.40000e+03 1.29360e+04

79 1.04800e+04 4.86200e+03

80 1.13920e+04 5.10400e+03

81 1.23040e+04 9.72400e+03

82 1.25920e+04 1.21660e+04

83 1.26240e+04 9.98800e+03

84 1.26560e+04 7.30400e+03

85 1.48640e+04 1.22760e+04

86 1.49440e+04 1.02080e+04

87 1.50240e+04 7.41400e+03

88 4.43200e+03 5.80800e+03

89 6.11200e+03 7.61200e+03

90 7.79200e+03 1.11100e+04

91 1.64960e+04 7.67800e+03

92 1.74560e+04 1.07360e+04

93 1.84160e+04 1.26720e+04

94 1.20000e+03 1.03180e+04

95 1.23200e+03 6.02800e+03

96 1.26400e+03 5.01600e+03

97 1.64000e+04 7.56800e+03

98 1.71520e+04 1.05160e+04

99 1.79040e+04 1.25620e+04

100 3.98400e+03 7.52400e+03

101 6.12800e+03 1.10440e+04

102 8.27200e+03 1.28260e+04

103 1.63360e+04 1.19460e+04

104 1.66560e+04 9.54800e+03

105 1.69760e+04 6.77600e+03

106 1.00800e+03 4.90600e+03

107 1.02400e+03 5.80800e+03

108 1.04000e+03 1.02080e+04

109 5.80800e+03 1.19680e+04

110 5.87200e+03 9.32800e+03

111 5.93600e+03 6.66600e+03

112 4.43200e+03 1.15500e+04

113 4.54400e+03 8.49200e+03

114 4.65600e+03 6.24800e+03

115 1.68480e+04 1.29140e+04

116 1.76160e+04 1.14840e+04

117 1.83840e+04 7.74400e+03

118 8.24000e+03 1.20340e+04

119 8.33600e+03 9.46000e+03

120 8.43200e+03 7.04000e+03

121 1.58400e+03 1.05820e+04

122 1.63200e+03 6.55600e+03

123 1.68000e+03 5.28000e+03

124 2.57600e+03 4.90600e+03

125 2.62400e+03 5.80800e+03

126 2.67200e+03 1.02080e+04

127 1.69440e+04 5.85200e+03

128 1.69760e+04 7.70000e+03

129 1.70080e+04 1.10220e+04

130 8.80000e+02 9.83400e+03

131 1.13600e+03 5.06000e+03

132 1.39200e+03 4.53200e+03

133 5.52000e+03 1.32000e+04

134 5.60000e+03 1.17920e+04

135 5.68000e+03 7.89800e+03

136 3.88800e+03 6.24800e+03

137 4.01600e+03 8.49200e+03

138 4.14400e+03 1.15500e+04

139 1.65920e+04 1.26500e+04

140 1.73440e+04 1.09560e+04

141 1.80960e+04 7.48000e+03

142 8.01600e+03 1.20340e+04

143 8.08000e+03 9.46000e+03

144 8.14400e+03 7.04000e+03

145 1.67840e+04 9.68000e+03

146 1.72960e+04 5.01600e+03

147 1.78080e+04 4.51000e+03

148 7.84000e+02 1.08460e+04

149 9.44000e+02 7.08400e+03

150 1.10400e+03 5.54400e+03

151 7.72800e+03 1.22980e+04

152 7.82400e+03 9.98800e+03

153 7.92000e+03 7.30400e+03

154 5.23200e+03 1.30460e+04

155 5.37600e+03 1.14840e+04

156 5.52000e+03 7.74400e+03

157 3.85600e+03 9.30600e+03

158 4.72000e+03 1.19240e+04

159 4.84800e+03 9.24000e+03

160 4.97600e+03 6.62200e+03

161 1.76160e+04 1.11540e+04

162 1.81440e+04 7.70000e+03

163 1.86720e+04 5.85200e+03

164 7.37600e+03 1.20340e+04

165 7.44000e+03 9.46000e+03

166 7.50400e+03 7.04000e+03

167 1.80800e+03 1.24520e+04

168 1.88800e+03 1.02960e+04

169 1.96800e+03 7.15000e+03

170 1.25280e+04 6.44600e+03

171 1.26880e+04 8.88800e+03

172 1.28480e+04 1.16160e+04

173 1.46080e+04 8.88800e+03

174 1.63680e+04 6.75400e+03

175 1.63680e+04 9.43800e+03

176 1.70880e+04 9.98800e+03

177 1.78080e+04 1.22980e+04

178 1.68000e+03 1.07360e+04

179 1.74400e+03 6.86400e+03

180 1.80800e+03 5.43400e+03

181 5.93600e+03 1.24080e+04

182 6.04800e+03 1.02080e+04

183 6.16000e+03 7.10600e+03

184 1.76800e+04 1.28920e+04

185 1.80960e+04 1.11760e+04

186 1.85120e+04 7.59000e+03

187 1.03200e+04 5.23600e+03

188 1.09600e+04 5.85200e+03

189 1.16000e+04 1.02300e+04

190 1.88000e+04 5.09300e+03

191 1.89305e+04 6.18200e+03

192 4.84800e+03 1.45200e+04

193 5.53600e+03 1.44320e+04

194 6.22400e+03 1.19460e+04

195 6.30400e+03 9.46000e+03

196 6.22400e+03 1.45200e+04

197 6.38400e+03 6.73200e+03

198 1.93600e+03 1.01640e+04

199 2.01600e+03 5.72000e+03

200 2.09600e+03 4.86200e+03

201 8.16000e+02 9.94400e+03

202 1.02400e+03 5.28000e+03

203 1.23200e+03 4.64200e+03

204 1.84480e+04 4.38900e+03

205 1.87545e+04 4.77400e+03

206 6.67200e+03 6.88600e+03

207 6.73600e+03 9.76800e+03

208 6.80000e+03 1.11540e+04

209 9.39200e+03 1.25400e+04

210 6.80000e+03 1.37500e+04

211 6.80000e+03 1.26940e+04

212 1.19840e+04 8.27200e+03

213 1.21280e+04 1.25400e+04

214 1.22720e+04 1.34420e+04

215 1.07360e+04 1.24080e+04

216 1.16000e+04 1.02080e+04

217 1.24640e+04 7.10600e+03

218 8.78400e+03 1.20340e+04

219 8.88000e+03 9.46000e+03

220 8.97600e+03 7.04000e+03

221 3.28000e+03 6.02800e+03

222 5.42400e+03 8.05200e+03

223 7.56800e+03 1.13300e+04

224 1.05440e+04 1.31560e+04

225 1.05920e+04 1.17040e+04

226 1.06400e+04 8.16200e+03

227 7.82400e+03 7.45800e+03

228 7.87200e+03 1.02960e+04

229 7.92000e+03 1.24520e+04

230 1.06080e+04 1.41680e+04

231 1.12960e+04 1.37280e+04

232 1.19840e+04 1.32880e+04

233 1.20160e+04 1.28480e+04

234 1.19840e+04 1.40360e+04

235 1.20480e+04 1.21660e+04

236 1.21600e+04 1.14840e+04

237 1.22720e+04 7.74400e+03

238 9.36000e+03 1.45200e+04

239 1.04000e+04 1.44320e+04

240 1.14400e+04 1.10220e+04

241 1.22880e+04 7.61200e+03

242 1.14400e+04 1.45200e+04

243 1.31360e+04 6.11600e+03

244 5.77600e+03 4.20200e+03

245 5.88800e+03 4.40000e+03

246 6.00000e+03 4.20200e+03

247 6.00000e+03 8.05200e+03

248 8.17600e+03 1.17040e+04

249 1.03520e+04 1.14400e+04

250 1.04480e+04 1.11760e+04

251 1.03520e+04 1.31560e+04

252 1.05440e+04 7.89800e+03

253 1.15680e+04 1.16600e+04

254 1.16160e+04 8.71200e+03

255 1.16640e+04 6.35800e+03

256 6.56000e+02 9.30600e+03

257 1.63040e+04 1.13960e+04

258 1.69760e+04 8.44800e+03

259 1.76480e+04 6.22600e+03

260 6.60800e+03 1.21440e+04

261 6.62400e+03 9.68000e+03

262 6.64000e+03 6.84200e+03

263 6.03200e+03 4.20200e+03

264 6.04800e+03 4.40000e+03

265 6.06400e+03 4.20200e+03

266 1.16320e+04 6.66600e+03

267 1.19200e+04 9.32800e+03

268 1.22080e+04 1.18360e+04

269 2.53500e+02 4.42200e+03

270 3.04000e+02 4.21300e+03

271 1.08640e+04 1.08900e+04

272 1.22720e+04 7.17200e+03

273 1.36800e+04 5.89600e+03

274 9.52000e+03 1.38380e+04

275 1.08800e+04 1.30680e+04

276 1.22400e+04 1.24960e+04

277 1.30240e+04 1.19240e+04

278 1.22400e+04 1.37060e+04

279 1.38080e+04 8.27200e+03

280 7.53600e+03 1.20340e+04

281 7.74400e+03 9.46000e+03

282 7.95200e+03 7.04000e+03

283 3.12000e+03 6.24800e+03

284 3.20000e+03 8.49200e+03

285 3.28000e+03 1.15500e+04

286 1.13760e+04 9.30600e+03

287 3.15200e+03 1.16600e+04

288 3.20000e+03 8.71200e+03

289 3.24800e+03 6.35800e+03

290 1.39200e+03 1.04720e+04

291 1.47200e+03 6.33600e+03

292 1.55200e+03 5.17000e+03

293 4.64000e+02 9.10800e+03

294 5.76000e+02 1.42120e+04

295 6.88000e+02 1.44100e+04

296 7.60000e+03 1.21440e+04

297 7.63200e+03 9.68000e+03

298 7.66400e+03 7.15000e+03

299 5.36000e+03 8.05200e+03

300 5.52000e+03 1.21000e+04

301 5.68000e+03 1.33540e+04

302 1.00320e+04 1.05600e+04

303 1.01120e+04 6.51200e+03

304 1.01920e+04 5.56600e+03

305 3.05600e+03 5.52200e+03

306 4.27200e+03 7.04000e+03

307 5.48800e+03 1.08240e+04

308 9.93600e+03 1.28920e+04

309 1.00160e+04 1.11760e+04

310 1.00960e+04 7.89800e+03

311 5.60000e+02 4.09200e+03

312 6.56000e+02 4.18000e+03

313 7.52000e+02 4.09200e+03

314 7.52000e+02 8.09600e+03

315 2.97600e+03 1.20120e+04

316 5.20000e+03 1.33100e+04

317 4.94400e+03 1.16600e+04

318 5.16800e+03 8.71200e+03

319 5.39200e+03 5.69800e+03

320 5.39200e+03 8.05200e+03

321 5.82400e+03 7.39200e+03

322 6.25600e+03 5.69800e+03

323 6.25600e+03 8.80000e+03

324 6.62400e+03 1.02080e+04

325 6.99200e+03 1.23200e+04

326 6.99200e+03 1.45200e+04

327 7.20000e+03 1.44320e+04

328 7.40800e+03 1.45200e+04

329 9.23200e+03 1.13300e+04

330 9.28000e+03 8.05200e+03

331 9.32800e+03 6.33600e+03

332 4.88000e+03 7.37000e+03

333 5.88800e+03 1.07360e+04

334 6.89600e+03 1.02520e+04

335 6.99200e+03 9.76800e+03

336 6.89600e+03 1.26720e+04

337 7.08800e+03 7.19400e+03

338 3.76000e+03 1.26720e+04

339 3.90400e+03 1.07360e+04

340 4.04800e+03 7.37000e+03

341 8.30400e+03 1.21440e+04

342 8.35200e+03 9.68000e+03

343 8.40000e+03 7.15000e+03

344 9.77600e+03 1.14400e+04

345 1.12800e+04 8.27200e+03

346 1.27840e+04 6.44600e+03

347 7.05600e+03 9.61400e+03

348 1.43200e+04 7.19400e+03

349 1.44160e+04 9.76800e+03

350 1.45120e+04 1.20560e+04

351 1.47040e+04 1.22760e+04

352 1.47200e+04 1.02080e+04

353 1.47360e+04 7.41400e+03

354 2.92800e+03 5.91800e+03

355 3.29600e+03 7.83200e+03

356 3.66400e+03 1.12200e+04

357 4.12800e+03 7.83200e+03

358 4.59200e+03 5.91800e+03

359 1.30720e+04 9.48200e+03

360 1.04800e+04 1.05600e+04

361 1.15520e+04 6.51200e+03

362 1.26240e+04 5.56600e+03

363 6.89600e+03 7.04000e+03

364 7.00800e+03 9.46000e+03

365 7.12000e+03 1.20340e+04

366 3.40800e+03 7.15000e+03

367 3.56800e+03 1.02960e+04

368 3.72800e+03 1.24520e+04

369 7.24800e+03 1.21880e+04

370 7.32800e+03 9.76800e+03

371 7.40800e+03 7.19400e+03

372 3.56800e+03 6.88600e+03

373 3.74400e+03 9.76800e+03

374 3.92000e+03 1.21880e+04

375 2.89600e+03 7.04000e+03

376 3.21600e+03 1.00760e+04

377 3.53600e+03 1.23420e+04

378 4.14400e+03 1.00760e+04

379 4.75200e+03 7.04000e+03

380 1.27200e+04 1.21660e+04

381 1.27360e+04 9.98800e+03

382 1.27520e+04 7.30400e+03

383 2.80000e+03 1.20340e+04

384 2.81600e+03 9.46000e+03

385 2.83200e+03 6.73200e+03

386 8.11200e+03 1.21440e+04

387 8.16000e+03 9.68000e+03

388 8.20800e+03 7.15000e+03

389 1.32800e+03 1.03620e+04

390 1.39200e+03 6.11600e+03

391 1.45600e+03 5.06000e+03

392 1.21760e+04 7.52400e+03

393 1.23360e+04 1.10440e+04

394 1.24960e+04 1.26940e+04

395 9.13600e+03 1.21880e+04

396 1.03360e+04 9.76800e+03

397 1.15360e+04 6.88600e+03

398 1.13120e+04 1.18800e+04

399 1.13920e+04 9.15200e+03

400 1.14720e+04 6.57800e+03

401 9.29600e+03 1.11100e+04

402 1.00960e+04 7.61200e+03

403 1.08960e+04 6.11600e+03

404 5.07200e+03 5.91800e+03

405 5.79200e+03 7.83200e+03

406 6.51200e+03 1.12200e+04

407 9.90400e+03 1.12200e+04

408 1.03360e+04 7.83200e+03

409 1.07680e+04 6.22600e+03

410 5.04000e+03 6.24800e+03

411 5.98400e+03 8.49200e+03

412 6.92800e+03 1.15500e+04

413 1.12800e+04 1.32000e+04

414 1.13120e+04 1.17920e+04

415 1.13440e+04 7.89800e+03

416 5.45600e+03 6.99600e+03

417 6.44800e+03 9.98800e+03

418 7.44000e+03 1.22980e+04

419 1.25920e+04 6.24800e+03

420 1.26080e+04 8.49200e+03

421 1.26240e+04 1.14180e+04

422 1.23680e+04 1.18360e+04

423 1.47040e+04 9.32800e+03

424 1.70400e+04 6.66600e+03

425 1.16320e+04 1.20560e+04

426 1.16640e+04 9.76800e+03

427 1.16960e+04 6.88600e+03

428 1.44800e+04 1.17260e+04

429 1.44960e+04 9.10800e+03

430 1.45120e+04 6.86400e+03

431 1.75200e+04 6.38000e+03

432 1.75840e+04 8.75600e+03

433 1.76480e+04 1.16820e+04

434 5.92000e+02 4.35600e+03

435 6.08000e+02 4.70800e+03

436 6.24000e+02 9.65800e+03

437 1.14080e+04 7.85400e+03

438 1.19040e+04 1.17040e+04

439 1.24000e+04 1.30240e+04

440 1.32960e+04 1.17040e+04

441 1.41920e+04 8.16200e+03

442 1.16000e+04 4.77400e+03

443 1.18400e+04 5.54400e+03

444 1.20800e+04 9.94400e+03

445 1.75520e+04 6.49000e+03

446 1.76640e+04 8.97600e+03

447 1.77760e+04 1.17920e+04

448 1.24640e+04 1.25400e+04

449 1.24800e+04 1.07360e+04

450 1.24960e+04 7.37000e+03

451 1.77440e+04 1.16380e+04

452 1.78080e+04 8.66800e+03

453 1.78720e+04 6.33600e+03

454 1.66240e+04 1.10220e+04

455 1.66400e+04 7.70000e+03

456 1.66560e+04 6.16000e+03

457 1.32320e+04 1.19460e+04

458 1.33440e+04 9.54800e+03

459 1.34560e+04 7.08400e+03

460 1.01920e+04 1.24080e+04

461 1.02720e+04 1.02080e+04

462 1.03520e+04 7.41400e+03

463 1.87360e+04 4.74100e+03

464 1.88985e+04 5.47800e+03

465 9.12000e+02 9.65800e+03

466 9.92000e+02 4.70800e+03

467 1.07200e+03 4.35600e+03

468 1.43200e+04 1.22760e+04

469 1.43840e+04 1.02080e+04

470 1.44480e+04 7.41400e+03

471 7.69600e+03 1.21440e+04

472 7.71200e+03 9.68000e+03

473 7.72800e+03 7.15000e+03

474 1.86400e+04 4.56500e+03

475 1.88505e+04 5.12600e+03

476 1.47680e+04 1.22760e+04

477 1.47840e+04 1.02080e+04

478 1.48000e+04 7.41400e+03

479 9.87200e+03 6.33600e+03

480 1.00000e+04 8.05200e+03

481 1.01280e+04 1.13300e+04

482 1.64960e+04 1.26940e+04

483 1.65120e+04 1.10440e+04

484 1.65280e+04 7.83200e+03

485 1.53760e+04 1.19460e+04

486 1.53920e+04 9.54800e+03

487 1.54080e+04 7.08400e+03

488 5.71200e+03 4.09200e+03

489 5.77600e+03 4.18000e+03

490 5.84000e+03 4.09200e+03

491 5.96800e+03 4.18000e+03

492 6.09600e+03 4.09200e+03

493 6.09600e+03 8.05200e+03

494 6.38400e+03 1.19240e+04

495 6.67200e+03 1.32660e+04

496 6.68800e+03 1.19240e+04

497 6.70400e+03 7.96400e+03

498 6.78400e+03 1.19240e+04

499 6.86400e+03 1.32660e+04

500 7.15200e+03 1.20340e+04

501 7.20000e+03 9.46000e+03

502 7.24800e+03 7.04000e+03

503 7.31200e+03 1.43880e+04

504 1.16320e+04 1.41680e+04

505 1.59520e+04 1.42560e+04

506 1.56640e+04 1.19460e+04

507 1.59040e+04 9.54800e+03

508 1.61440e+04 7.08400e+03

509 1.75840e+04 1.12640e+04

510 1.78240e+04 7.92000e+03

511 1.80640e+04 5.96200e+03

512 1.46080e+04 7.19400e+03

513 1.55200e+04 9.76800e+03

514 1.64320e+04 1.20560e+04

515 4.56000e+03 4.09200e+03

516 4.67200e+03 4.18000e+03

517 4.78400e+03 4.09200e+03

518 4.78400e+03 8.25000e+03

519 6.46400e+03 1.23200e+04

520 8.14400e+03 1.34640e+04

521 9.61600e+03 1.24080e+04

522 9.64800e+03 1.02080e+04

523 9.68000e+03 7.41400e+03

524 1.21120e+04 1.20560e+04

525 1.21760e+04 9.76800e+03

526 1.22400e+04 6.88600e+03

527 8.36800e+03 1.22540e+04

528 8.41600e+03 9.90000e+03

529 8.46400e+03 7.26000e+03

530 1.88960e+04 5.26900e+03

531 1.89785e+04 6.53400e+03

532 1.19520e+04 1.16820e+04

533 1.20800e+04 9.02000e+03

534 1.22080e+04 6.51200e+03

535 1.03200e+04 1.05600e+04

536 1.03680e+04 6.51200e+03

537 1.04160e+04 5.56600e+03

538 4.33600e+03 4.77400e+03

539 7.80800e+03 5.54400e+03

540 1.12800e+04 4.77400e+03

541 1.12800e+04 8.51400e+03

542 1.15520e+04 1.14840e+04

543 1.18240e+04 1.29140e+04

544 1.26560e+04 1.23200e+04

545 1.28480e+04 1.02960e+04

546 1.30400e+04 7.45800e+03

547 1.18880e+04 6.77600e+03

548 1.25280e+04 9.54800e+03

549 1.31680e+04 1.19460e+04

550 3.34400e+03 1.21880e+04

551 3.44000e+03 9.76800e+03

552 3.53600e+03 6.88600e+03

553 6.12800e+03 4.09200e+03

554 6.35200e+03 4.18000e+03

555 6.57600e+03 4.09200e+03

556 6.57600e+03 6.00600e+03

557 6.65600e+03 7.83200e+03

558 6.73600e+03 1.12200e+04

559 1.17920e+04 1.15280e+04

560 1.18720e+04 8.71200e+03

561 1.19520e+04 6.35800e+03

562 7.21600e+03 6.55600e+03

563 7.96800e+03 8.49200e+03

564 8.72000e+03 1.15500e+04

565 4.81600e+03 6.88600e+03

566 5.44000e+03 9.76800e+03

567 6.06400e+03 1.21880e+04

568 8.94400e+03 1.24080e+04

569 9.20000e+03 1.02080e+04

570 9.45600e+03 7.41400e+03

571 9.96800e+03 1.24080e+04

572 1.00160e+04 1.02080e+04

573 1.00640e+04 7.41400e+03

574 3.63200e+03 6.77600e+03

575 4.80000e+03 9.54800e+03

576 5.96800e+03 1.20780e+04

577 1.55360e+04 1.21660e+04

578 1.55680e+04 9.98800e+03

579 1.56000e+04 7.30400e+03

580 1.17280e+04 1.20560e+04

581 1.18240e+04 9.76800e+03

582 1.19200e+04 6.88600e+03

583 6.44800e+03 1.10000e+04

584 6.68800e+03 7.39200e+03

585 6.92800e+03 6.00600e+03

586 4.30400e+03 1.16600e+04

587 4.51200e+03 8.71200e+03

588 4.72000e+03 6.35800e+03

589 9.44000e+02 1.45200e+04

590 1.55200e+03 1.44320e+04

591 2.16000e+03 1.25180e+04

592 2.20800e+03 1.06040e+04

593 2.16000e+03 1.45200e+04

594 2.25600e+03 7.30400e+03

595 7.82400e+03 1.42780e+04

596 1.19040e+04 1.39480e+04

597 1.59840e+04 1.41460e+04

598 5.48800e+03 5.36800e+03

599 8.32000e+03 6.73200e+03

600 1.11520e+04 1.06700e+04

601 1.34240e+04 5.03800e+03

602 1.38240e+04 5.45600e+03

603 1.42240e+04 4.70800e+03

604 1.42240e+04 5.12600e+03

605 1.45280e+04 4.79600e+03

606 1.48320e+04 4.70800e+03

607 1.49120e+04 4.79600e+03

608 1.49920e+04 4.70800e+03

609 1.51840e+04 4.79600e+03

610 1.53760e+04 4.70800e+03

611 1.53760e+04 5.50000e+03

612 1.55040e+04 6.20400e+03

613 1.56320e+04 1.02740e+04

614 1.59035e+04 6.20400e+03

615 1.61760e+04 4.70800e+03

616 1.63680e+04 4.79600e+03

617 1.61760e+04 5.47800e+03

618 1.65600e+04 4.70800e+03

619 1.66400e+04 4.79600e+03

620 1.67200e+04 4.70800e+03

621 1.67840e+04 4.79600e+03

622 1.68480e+04 4.70800e+03

623 1.28800e+04 4.92800e+03

624 1.29440e+04 5.23600e+03

625 1.30080e+04 4.92800e+03

626 1.31520e+04 5.23600e+03

627 1.32960e+04 4.92800e+03

628 1.38235e+04 5.23600e+03

629 1.43520e+04 4.81800e+03

630 1.44960e+04 5.01600e+03

631 1.43520e+04 5.10400e+03

632 1.46400e+04 4.81800e+03

633 1.47040e+04 5.01600e+03

634 1.47680e+04 4.81800e+03

635 1.48640e+04 5.01600e+03

636 1.49600e+04 4.81800e+03

637 1.51040e+04 5.01600e+03

638 1.52480e+04 4.81800e+03

639 1.52480e+04 5.76400e+03

640 1.57120e+04 6.51200e+03

641 1.61760e+04 1.04280e+04

642 1.62395e+04 6.51200e+03

643 1.63040e+04 4.81800e+03

644 1.64480e+04 5.01600e+03

645 1.63040e+04 5.74200e+03

646 1.65920e+04 4.81800e+03

647 4.46400e+03 6.88600e+03

648 4.52800e+03 9.76800e+03

649 4.59200e+03 1.21880e+04

650 1.10240e+04 1.29360e+04

651 1.40640e+04 1.12640e+04

652 1.71040e+04 7.63400e+03

653 2.38400e+03 1.00540e+04

654 2.44800e+03 5.50000e+03

655 2.51200e+03 4.75200e+03

656 1.64800e+03 1.41900e+04

657 2.30400e+03 1.37720e+04

658 2.96000e+03 1.16160e+04

659 3.02400e+03 9.46000e+03

660 2.96000e+03 1.41900e+04

661 3.08800e+03 6.73200e+03

662 1.29600e+03 1.43000e+04

663 1.92000e+03 1.39920e+04

664 2.54400e+03 9.74600e+03

665 2.60800e+03 5.50000e+03

666 2.54400e+03 1.43000e+04

667 2.67200e+03 4.75200e+03

668 9.64800e+03 1.12200e+04

669 9.69600e+03 7.83200e+03

670 9.74400e+03 6.22600e+03

671 9.48800e+03 1.24080e+04

672 9.53600e+03 1.02080e+04

673 9.58400e+03 7.41400e+03

674 8.81600e+03 1.21440e+04

675 8.83200e+03 9.68000e+03

676 8.84800e+03 7.15000e+03

677 5.13600e+03 1.35740e+04

678 5.23200e+03 1.25400e+04

679 5.32800e+03 8.27200e+03

680 3.08800e+03 1.25620e+04

681 3.58400e+03 1.05160e+04

682 4.08000e+03 7.26000e+03

683 3.24800e+03 1.20340e+04

684 3.29600e+03 9.46000e+03

685 3.34400e+03 6.73200e+03

686 1.09600e+04 1.18800e+04

687 1.09920e+04 9.15200e+03

688 1.10240e+04 6.88600e+03

689 2.99200e+03 1.21440e+04

690 3.08800e+03 9.68000e+03

691 3.18400e+03 6.84200e+03

692 1.08960e+04 1.12640e+04

693 1.10400e+04 7.92000e+03

694 1.11840e+04 6.27000e+03

695 1.08320e+04 1.18800e+04

696 1.08800e+04 9.15200e+03

697 1.09280e+04 6.88600e+03

698 2.00000e+03 1.44100e+04

699 2.68800e+03 1.42120e+04

700 3.37600e+03 1.14620e+04

701 3.44000e+03 8.71200e+03

702 3.37600e+03 1.44100e+04

703 3.50400e+03 6.35800e+03

704 2.22400e+03 1.00540e+04

705 2.28800e+03 5.50000e+03

706 2.35200e+03 4.75200e+03

707 6.54400e+03 7.74400e+03

708 7.71200e+03 1.14840e+04

709 8.88000e+03 1.30460e+04

710 1.32960e+04 1.22760e+04

711 1.33120e+04 1.02080e+04

712 1.33280e+04 7.41400e+03

713 1.71360e+04 1.42560e+04

714 1.78905e+04 1.41680e+04

715 4.20800e+03 1.31560e+04

716 4.70400e+03 1.17040e+04

717 5.20000e+03 7.85400e+03

718 1.17600e+04 1.38160e+04

719 1.45120e+04 1.32880e+04

720 1.72640e+04 8.64600e+03

721 1.72640e+04 1.35960e+04

722 1.77925e+04 1.39480e+04

723 1.83200e+04 1.42780e+04

724 1.58240e+04 1.23200e+04

725 1.64480e+04 1.02960e+04

726 1.70720e+04 7.15000e+03

727 9.71200e+03 1.24080e+04

728 9.77600e+03 1.02080e+04

729 9.84000e+03 7.41400e+03

730 1.70720e+04 1.30240e+04

731 1.72000e+04 1.17040e+04

732 1.73280e+04 7.85400e+03

733 1.64640e+04 1.20560e+04

734 1.76960e+04 9.76800e+03

735 1.89280e+04 6.88600e+03

736 2.73600e+03 6.13800e+03

737 5.29600e+03 8.27200e+03

738 7.85600e+03 1.14400e+04

739 1.31360e+04 1.11320e+04

740 1.31840e+04 7.92000e+03

741 1.32320e+04 6.27000e+03

742 1.67200e+04 1.10220e+04

743 1.67360e+04 7.70000e+03

744 1.67520e+04 6.16000e+03

745 1.59200e+04 1.21660e+04

746 1.59680e+04 9.98800e+03

747 1.60160e+04 7.30400e+03

748 1.55040e+04 1.19460e+04

749 1.55200e+04 9.54800e+03

750 1.55360e+04 7.08400e+03

751 2.05500e+02 1.39920e+04

752 2.08000e+02 8.99800e+03

753 3.68000e+02 1.39920e+04

754 5.28000e+02 1.43000e+04

755 1.60160e+04 1.24300e+04

756 1.60320e+04 1.05160e+04

757 1.60480e+04 7.56800e+03

758 1.60480e+04 1.25840e+04

759 1.60640e+04 1.08240e+04

760 1.60800e+04 7.72200e+03

761 1.40320e+04 1.19460e+04

762 1.40480e+04 9.54800e+03

763 1.40640e+04 7.08400e+03

764 1.35840e+04 9.48200e+03

765 1.46080e+04 1.22760e+04

766 1.46400e+04 1.02080e+04

767 1.46720e+04 7.41400e+03

768 1.33920e+04 9.48200e+03

769 1.66880e+04 9.79000e+03

770 1.72320e+04 5.23600e+03

771 1.77760e+04 4.62000e+03

772 1.62080e+04 9.48200e+03

773 5.10400e+03 1.19240e+04

774 5.16800e+03 9.24000e+03

775 5.23200e+03 4.22400e+03

776 5.23200e+03 7.01800e+03

777 6.11200e+03 4.79600e+03

778 5.23200e+03 4.64200e+03

779 6.99200e+03 4.70800e+03

780 4.40000e+03 7.26000e+03

781 9.37600e+03 1.05160e+04

782 1.43520e+04 1.24300e+04

783 5.39200e+03 1.19240e+04

784 5.48800e+03 9.24000e+03

785 5.58400e+03 6.62200e+03

786 5.77600e+03 1.16600e+04

787 5.84000e+03 8.71200e+03

788 5.90400e+03 6.35800e+03

789 9.44000e+02 5.65400e+03

790 1.21600e+03 7.30400e+03

791 1.48800e+03 1.09560e+04

792 3.66400e+03 5.63200e+03

793 3.84000e+03 7.26000e+03

794 4.01600e+03 1.09340e+04

795 7.98400e+03 1.17700e+04

796 9.36000e+03 8.93200e+03

797 1.07360e+04 6.77600e+03

798 5.61600e+03 7.74400e+03

799 5.88800e+03 1.14840e+04

800 6.16000e+03 1.30460e+04

801 1.72320e+04 4.20200e+03

802 1.76000e+04 4.40000e+03

803 1.79680e+04 9.50400e+03

804 1.61600e+03 4.75200e+03

805 1.87200e+03 5.50000e+03

806 2.12800e+03 1.00540e+04

807 1.87200e+03 5.08200e+03

808 2.17600e+03 6.16000e+03

809 2.48000e+03 1.03840e+04

810 1.23040e+04 4.22400e+03

811 1.23040e+04 4.62000e+03

812 1.31045e+04 4.79600e+03

813 1.39040e+04 4.70800e+03

814 9.96800e+03 5.45600e+03

815 1.07680e+04 6.29200e+03

816 1.15680e+04 5.14800e+03

817 1.20000e+03 4.42200e+03

818 2.08000e+03 4.84000e+03

819 2.96000e+03 4.42200e+03

820 1.90400e+03 6.88600e+03

821 2.36800e+03 9.76800e+03

822 2.83200e+03 1.21880e+04

823 1.42400e+03 4.53200e+03

824 2.40000e+03 5.06000e+03

825 3.37600e+03 4.53200e+03

826 2.16000e+03 7.15000e+03

827 2.67200e+03 1.02960e+04

828 3.18400e+03 1.24520e+04

829 9.12000e+02 4.20200e+03

830 1.55200e+03 4.40000e+03

831 2.19200e+03 4.20200e+03

832 2.60800e+03 4.40000e+03

833 3.02400e+03 4.20200e+03

834 2.69000e+02 4.77400e+03

835 3.36000e+02 4.21300e+03

836 3.36000e+02 4.59800e+03

837 1.48800e+03 4.64200e+03

838 2.63950e+03 5.28000e+03

839 3.79200e+03 4.46600e+03

840 3.79200e+03 5.10400e+03

841 8.80000e+02 4.09200e+03

842 1.55200e+03 4.18000e+03

843 2.22400e+03 4.09200e+03

844 2.41600e+03 4.18000e+03

845 2.60800e+03 4.09200e+03

846 3.02400e+03 4.18000e+03

847 3.44000e+03 4.09200e+03

848 1.83520e+04 1.25180e+04

849 1.85280e+04 1.04280e+04

850 1.87040e+04 7.21600e+03

851 1.90400e+03 1.23420e+04

852 1.98400e+03 1.00760e+04

853 2.06400e+03 7.04000e+03

854 1.87680e+04 4.91700e+03

855 1.89145e+04 5.83000e+03

856 1.82560e+04 1.24080e+04

857 1.83680e+04 1.02080e+04

858 1.84800e+04 7.10600e+03

859 1.84000e+03 1.02740e+04

860 1.92000e+03 5.94000e+03

861 2.00000e+03 4.97200e+03

862 1.82240e+04 1.22980e+04

863 1.83200e+04 9.98800e+03

864 1.84160e+04 6.99600e+03

865 1.61600e+03 1.02080e+04

866 1.69600e+03 5.80800e+03

867 1.77600e+03 4.90600e+03

868 1.78400e+04 6.44600e+03

869 1.78880e+04 8.88800e+03

870 1.79360e+04 1.17480e+04

871 1.79040e+04 6.33600e+03

872 1.79520e+04 8.66800e+03

873 1.80000e+04 1.16380e+04

874 1.21440e+04 4.99400e+03

875 1.39200e+04 5.98400e+03

876 1.56960e+04 5.30200e+03

877 1.76800e+04 7.10600e+03

878 1.77600e+04 1.02080e+04

879 1.78400e+04 1.24080e+04

880 1.52000e+03 1.03180e+04

881 1.61600e+03 6.02800e+03

882 1.71200e+03 5.01600e+03

883 1.12160e+04 6.57800e+03

884 1.12320e+04 9.15200e+03

885 1.12480e+04 1.18800e+04

886 8.17600e+03 6.00600e+03

887 9.95200e+03 7.39200e+03

888 1.17280e+04 5.69800e+03

889 1.81280e+04 6.99600e+03

890 1.81440e+04 9.98800e+03

891 1.81600e+04 1.22980e+04

892 1.20160e+04 4.88400e+03

893 1.39355e+04 5.76400e+03

894 1.58560e+04 5.01600e+03

895 1.58560e+04 5.58800e+03

896 8.01600e+03 4.97200e+03

897 9.93600e+03 5.32400e+03

898 1.18560e+04 4.66400e+03

899 6.83200e+03 4.51000e+03

900 6.99150e+03 5.01600e+03

901 7.15200e+03 4.70800e+03

902 7.21600e+03 4.79600e+03

903 7.15200e+03 4.88400e+03

904 7.28000e+03 4.70800e+03

905 7.29600e+03 4.79600e+03

906 7.31200e+03 4.70800e+03

907 7.44000e+03 4.79600e+03

908 7.56800e+03 4.70800e+03

909 8.09600e+03 4.79600e+03

910 8.62400e+03 4.70800e+03

911 8.76800e+03 4.79600e+03

912 8.91200e+03 4.70800e+03

913 9.07200e+03 4.79600e+03

914 9.23200e+03 4.70800e+03

915 9.37600e+03 4.79600e+03

916 9.52000e+03 4.70800e+03

917 1.00480e+04 4.79600e+03

918 1.05760e+04 4.70800e+03

919 1.07200e+04 4.79600e+03

920 1.08640e+04 4.70800e+03

921 1.80960e+04 1.31560e+04

922 1.81440e+04 1.17040e+04

923 1.81920e+04 7.85400e+03

924 6.86400e+03 4.62000e+03

925 7.27950e+03 5.23600e+03

926 7.69600e+03 4.81800e+03

927 8.09600e+03 5.01600e+03

928 7.69600e+03 5.10400e+03

929 8.49600e+03 4.81800e+03

930 8.68800e+03 5.01600e+03

931 8.88000e+03 4.81800e+03

932 8.96000e+03 5.01600e+03

933 9.04000e+03 4.81800e+03

934 9.07200e+03 5.01600e+03

935 9.10400e+03 4.81800e+03

936 9.18400e+03 5.01600e+03

937 9.26400e+03 4.81800e+03

938 9.45600e+03 5.01600e+03

939 9.64800e+03 4.81800e+03

940 1.00480e+04 5.01600e+03

941 1.04480e+04 4.81800e+03

942 1.04480e+04 5.54400e+03

943 1.06400e+04 6.07200e+03

944 1.08320e+04 5.34600e+03

945 1.09120e+04 6.07200e+03

946 1.09920e+04 4.70800e+03

947 1.09920e+04 5.43400e+03

948 1.10560e+04 4.79600e+03

949 1.11200e+04 4.70800e+03

950 4.11200e+03 6.88600e+03

951 4.17600e+03 9.76800e+03

952 4.24000e+03 1.21880e+04

953 3.92000e+03 6.35800e+03

954 4.04800e+03 8.71200e+03

955 4.17600e+03 1.16600e+04

956 4.40000e+03 1.27160e+04

957 4.44800e+03 1.08240e+04

958 4.49600e+03 7.41400e+03

959 3.76000e+03 7.15000e+03

960 3.85600e+03 1.02960e+04

961 3.95200e+03 1.24520e+04

962 1.80640e+04 1.16380e+04

963 1.85600e+04 8.66800e+03

964 1.90560e+04 6.33600e+03

965 9.20000e+03 1.01860e+04

966 9.24800e+03 5.76400e+03

967 9.29600e+03 5.19200e+03

968 3.72800e+03 6.40200e+03

969 3.80800e+03 8.80000e+03

970 3.88800e+03 1.17040e+04

971 4.88000e+03 1.30460e+04

972 5.00800e+03 1.14840e+04

973 5.13600e+03 7.74400e+03

974 8.49600e+03 1.40580e+04

975 1.02560e+04 1.35080e+04

976 1.20160e+04 1.39260e+04

977 1.68800e+04 1.10220e+04

978 1.68960e+04 7.70000e+03

979 1.69120e+04 6.16000e+03

980 1.57600e+04 1.21660e+04

981 1.57920e+04 9.98800e+03

982 1.58240e+04 7.30400e+03

983 3.44000e+03 1.15500e+04

984 3.63200e+03 8.49200e+03

985 3.82400e+03 6.24800e+03

986 1.69440e+04 1.11760e+04

987 1.70560e+04 8.00800e+03

988 1.71680e+04 6.00600e+03

989 1.72320e+04 1.15060e+04

990 1.72640e+04 8.66800e+03

991 1.72960e+04 6.33600e+03

992 2.70400e+03 6.62200e+03

993 3.69600e+03 9.24000e+03

994 4.68800e+03 1.19240e+04

995 1.72960e+04 1.16600e+04

996 1.73600e+04 8.97600e+03

997 1.74240e+04 6.49000e+03

998 6.22400e+03 5.58800e+03

999 8.32000e+03 7.17200e+03

1000 1.04160e+04 1.08900e+04

1001 5.96800e+03 6.62200e+03

1002 8.20800e+03 9.24000e+03

1003 1.04480e+04 1.19240e+04

1004 1.74240e+04 1.22760e+04

1005 1.74400e+04 1.02080e+04

1006 1.74560e+04 7.10600e+03

1007 6.76800e+03 5.91800e+03

1008 8.16000e+03 7.83200e+03

1009 9.55200e+03 1.12200e+04

1010 1.73280e+04 1.31780e+04

1011 1.73440e+04 1.20120e+04

1012 1.73600e+04 8.00800e+03

1013 6.35200e+03 6.35800e+03

1014 8.76800e+03 8.71200e+03

1015 1.11840e+04 1.16600e+04

1016 1.89600e+04 4.09200e+03

1017 1.89760e+04 4.18000e+03

1018 1.89920e+04 4.09200e+03

1019 4.24000e+03 4.31200e+03

1020 4.30350e+03 4.62000e+03

1021 4.36800e+03 4.13600e+03

1022 4.36800e+03 4.44400e+03

1023 4.17600e+03 4.20200e+03

1024 4.24000e+03 4.40000e+03

1025 4.30400e+03 4.20200e+03

1026 6.24000e+02 4.20200e+03

1027 7.36000e+02 4.40000e+03

1028 8.48000e+02 4.20200e+03

1029 3.95200e+03 4.09200e+03

1030 3.98400e+03 4.18000e+03

1031 4.01600e+03 4.09200e+03

1032 4.14400e+03 4.18000e+03

1033 4.27200e+03 4.09200e+03

1034 6.38400e+03 1.45200e+04

1035 6.57600e+03 1.44320e+04

1036 6.76800e+03 1.45200e+04

1037 1.72000e+04 4.09200e+03

1038 1.74080e+04 4.18000e+03

1039 1.76160e+04 4.09200e+03

1040 1.07200e+03 1.02080e+04

1041 1.18400e+03 5.80800e+03

1042 1.29600e+03 4.90600e+03

1043 7.20000e+02 1.02300e+04

1044 8.80500e+02 5.50000e+03

1045 7.20000e+02 5.67600e+03

1046 1.04000e+03 4.75200e+03

1047 1.32800e+03 4.90600e+03

1048 1.37600e+03 5.80800e+03

1049 1.42400e+03 1.02080e+04

1050 5.04000e+03 1.44100e+04

1051 5.58400e+03 1.42120e+04

1052 6.12800e+03 1.44100e+04

1053 6.16000e+03 1.42120e+04

1054 6.19200e+03 1.44100e+04

1055 6.41600e+03 1.20340e+04

1056 6.60800e+03 9.46000e+03

1057 6.80000e+03 6.73200e+03

1058 1.58400e+03 5.12600e+03

1059 1.68000e+03 6.24800e+03

1060 1.77600e+03 1.04280e+04

1061 1.86400e+04 1.22980e+04

1062 1.88320e+04 9.98800e+03

1063 1.90240e+04 6.99600e+03

1064 1.24320e+04 4.51000e+03

1065 1.30880e+04 5.01600e+03

1066 1.37440e+04 4.81800e+03

1067 1.13600e+03 4.31200e+03

1068 1.84000e+03 4.62000e+03

1069 2.54400e+03 4.31200e+03

1070 1.01280e+04 5.78600e+03

1071 1.07840e+04 6.95200e+03

1072 1.14400e+04 5.47800e+03

1073 1.54400e+04 1.43880e+04

1074 1.79360e+04 3.96000e+03

1075 6.32000e+03 1.46520e+04

1076 6.48000e+03 3.96000e+03

1077 1.23200e+03 1.46520e+04

1078 1.52000e+03 3.96000e+03

1079 4.27200e+03 1.46520e+04

1080 4.52800e+03 3.96000e+03

1081 5.64800e+03 1.46520e+04

1082 6.28800e+03 3.96000e+03

1083 6.35200e+03 1.46520e+04

1084 7.12000e+03 4.57600e+03

1085 1.82240e+04 3.96000e+03

1086 1.90660e+04 4.42200e+03

1087 1.41280e+04 4.57600e+03

1088 1.52800e+04 1.43880e+04

1089 3.50400e+03 1.46520e+04

1090 5.80800e+03 3.96000e+03

1091 7.84000e+02 3.96000e+03

1092 1.10400e+03 1.46520e+04

1093 9.10400e+03 1.46520e+04

1094 1.18240e+04 3.96000e+03

1095 1.07680e+04 1.46520e+04

1096 1.17600e+04 3.96000e+03

1097 1.00640e+04 1.46520e+04

1098 1.10880e+04 4.57600e+03

1099 9.07200e+03 1.46520e+04

1100 1.21120e+04 3.96000e+03

1101 8.68800e+03 1.46520e+04

1102 1.20480e+04 3.96000e+03

1103 8.65600e+03 1.46520e+04

1104 1.24000e+04 3.96000e+03

1105 8.52800e+03 1.46520e+04

1106 1.23360e+04 3.96000e+03

1107 8.46400e+03 1.46520e+04

1108 8.56000e+03 4.57600e+03

1109 7.21600e+03 1.46520e+04

1110 7.76000e+03 4.57600e+03

1111 1.25600e+04 1.43880e+04

1112 1.41600e+04 4.57600e+03

1113 1.36800e+04 1.43880e+04

1114 1.83520e+04 3.96000e+03

1115 1.77120e+04 1.46520e+04

1116 1.81600e+04 3.96000e+03

1117 1.27840e+04 1.43880e+04

1118 1.48960e+04 4.57600e+03

1119 1.37120e+04 4.57600e+03

1120 1.37120e+04 1.43880e+04

1121 4.20800e+03 3.96000e+03

1122 8.40000e+03 1.46520e+04

1123 1.04800e+04 4.57600e+03

1124 1.23040e+04 1.43880e+04

1125 1.25920e+04 1.43880e+04

1126 1.26560e+04 4.57600e+03

1127 1.48640e+04 1.43880e+04

1128 1.50240e+04 4.57600e+03

1129 4.43200e+03 3.96000e+03

1130 7.79200e+03 1.46520e+04

1131 1.64960e+04 4.57600e+03

1132 1.84160e+04 1.46520e+04

1133 1.20000e+03 1.46520e+04

1134 1.26400e+03 3.96000e+03

1135 1.64000e+04 4.57600e+03

1136 1.79040e+04 1.46520e+04

1137 3.98400e+03 3.96000e+03

1138 8.27200e+03 1.46520e+04

1139 1.63360e+04 1.43880e+04

1140 1.69760e+04 3.96000e+03

1141 1.00800e+03 3.96000e+03

1142 1.04000e+03 1.46520e+04

1143 5.80800e+03 1.46520e+04

1144 5.93600e+03 3.96000e+03

1145 4.43200e+03 1.46520e+04

1146 4.65600e+03 3.96000e+03

1147 1.68480e+04 1.43880e+04

1148 1.83840e+04 3.96000e+03

1149 8.24000e+03 1.46520e+04

1150 8.43200e+03 4.57600e+03

1151 1.58400e+03 1.46520e+04

1152 1.68000e+03 3.96000e+03

1153 2.57600e+03 3.96000e+03

1154 2.67200e+03 1.46520e+04

1155 1.69440e+04 3.96000e+03

1156 1.70080e+04 1.43880e+04

1157 8.80000e+02 1.46520e+04

1158 1.39200e+03 3.96000e+03

1159 5.52000e+03 1.46520e+04

1160 5.68000e+03 3.96000e+03

1161 3.88800e+03 3.96000e+03

1162 4.14400e+03 1.46520e+04

1163 1.65920e+04 1.43880e+04

1164 1.80960e+04 3.96000e+03

1165 8.01600e+03 1.46520e+04

1166 8.14400e+03 4.57600e+03

1167 1.67840e+04 1.43880e+04

1168 1.78080e+04 3.96000e+03

1169 7.84000e+02 1.46520e+04

1170 1.10400e+03 3.96000e+03

1171 7.72800e+03 1.46520e+04

1172 7.92000e+03 4.57600e+03

1173 5.23200e+03 1.46520e+04

1174 5.52000e+03 3.96000e+03

1175 3.85600e+03 3.96000e+03

1176 3.85600e+03 1.46520e+04

1177 4.72000e+03 1.46520e+04

1178 4.97600e+03 3.96000e+03

1179 1.76160e+04 1.46520e+04

1180 1.86720e+04 3.96000e+03

1181 7.37600e+03 1.46520e+04

1182 7.50400e+03 4.57600e+03

1183 1.80800e+03 1.46520e+04

1184 1.96800e+03 3.96000e+03

1185 1.25280e+04 3.96000e+03

1186 1.28480e+04 1.43880e+04

1187 1.63680e+04 4.57600e+03

1188 1.78080e+04 1.46520e+04

1189 1.68000e+03 1.46520e+04

1190 1.80800e+03 3.96000e+03

1191 5.93600e+03 1.46520e+04

1192 6.16000e+03 3.96000e+03

1193 1.76800e+04 1.46520e+04

1194 1.85120e+04 3.96000e+03

1195 1.03200e+04 4.57600e+03

1196 1.16000e+04 1.46520e+04

1197 1.88000e+04 3.96000e+03

1198 1.90660e+04 6.18200e+03

1199 4.84800e+03 1.46520e+04

1200 6.22400e+03 1.46520e+04

1201 6.38400e+03 3.96000e+03

1202 1.93600e+03 1.46520e+04

1203 2.09600e+03 3.96000e+03

1204 8.16000e+02 1.46520e+04

1205 1.23200e+03 3.96000e+03

1206 1.84480e+04 3.96000e+03

1207 1.90660e+04 4.77400e+03

1208 6.67200e+03 3.96000e+03

1209 6.80000e+03 1.46520e+04

1210 1.19840e+04 3.96000e+03

1211 1.22720e+04 1.43880e+04

1212 1.07360e+04 1.46520e+04

1213 1.24640e+04 3.96000e+03

1214 8.78400e+03 1.46520e+04

1215 8.97600e+03 4.57600e+03

1216 3.28000e+03 3.96000e+03

1217 7.56800e+03 1.46520e+04

1218 1.05440e+04 1.46520e+04

1219 1.06400e+04 4.57600e+03

1220 7.82400e+03 4.57600e+03

1221 7.92000e+03 1.46520e+04

1222 1.06080e+04 1.46520e+04

1223 1.19840e+04 1.43880e+04

1224 1.22720e+04 3.96000e+03

1225 9.36000e+03 1.46520e+04

1226 1.14400e+04 1.46520e+04

1227 1.31360e+04 4.57600e+03

1228 5.77600e+03 3.96000e+03

1229 6.00000e+03 3.96000e+03

1230 1.03520e+04 1.46520e+04

1231 1.05440e+04 4.57600e+03

1232 1.15680e+04 1.46520e+04

1233 1.16640e+04 3.96000e+03

1234 6.56000e+02 3.96000e+03

1235 6.56000e+02 1.46520e+04

1236 1.63040e+04 1.43880e+04

1237 1.76480e+04 3.96000e+03

1238 6.60800e+03 1.46520e+04

1239 6.64000e+03 3.96000e+03

1240 6.03200e+03 3.96000e+03

1241 6.06400e+03 3.96000e+03

1242 1.16320e+04 3.96000e+03

1243 1.22080e+04 1.43880e+04

1244 1.98000e+02 4.42200e+03

1245 3.04000e+02 3.96000e+03

1246 1.08640e+04 1.46520e+04

1247 1.36800e+04 4.57600e+03

1248 9.52000e+03 1.46520e+04

1249 1.22400e+04 1.43880e+04

1250 1.38080e+04 4.57600e+03

1251 7.53600e+03 1.46520e+04

1252 7.95200e+03 4.57600e+03

1253 3.12000e+03 3.96000e+03

1254 3.28000e+03 1.46520e+04

1255 1.13760e+04 3.96000e+03

1256 1.13760e+04 1.46520e+04

1257 3.15200e+03 1.46520e+04

1258 3.24800e+03 3.96000e+03

1259 1.39200e+03 1.46520e+04

1260 1.55200e+03 3.96000e+03

1261 4.64000e+02 3.96000e+03

1262 6.88000e+02 1.46520e+04

1263 7.60000e+03 1.46520e+04

1264 7.66400e+03 4.57600e+03

1265 5.36000e+03 3.96000e+03

1266 5.68000e+03 1.46520e+04

1267 1.00320e+04 1.46520e+04

1268 1.01920e+04 4.57600e+03

1269 3.05600e+03 3.96000e+03

1270 5.48800e+03 1.46520e+04

1271 9.93600e+03 1.46520e+04

1272 1.00960e+04 4.57600e+03

1273 5.60000e+02 3.96000e+03

1274 7.52000e+02 3.96000e+03

1275 5.20000e+03 1.46520e+04

1276 4.94400e+03 1.46520e+04

1277 5.39200e+03 3.96000e+03

1278 6.25600e+03 3.96000e+03

1279 6.99200e+03 1.46520e+04

1280 7.40800e+03 1.46520e+04

1281 9.23200e+03 1.46520e+04

1282 9.32800e+03 4.57600e+03

1283 4.88000e+03 3.96000e+03

1284 6.89600e+03 1.46520e+04

1285 7.08800e+03 4.57600e+03

1286 3.76000e+03 1.46520e+04

1287 4.04800e+03 3.96000e+03

1288 8.30400e+03 1.46520e+04

1289 8.40000e+03 4.57600e+03

1290 9.77600e+03 1.46520e+04

1291 1.27840e+04 4.57600e+03

1292 7.05600e+03 4.57600e+03

1293 7.05600e+03 1.46520e+04

1294 1.43200e+04 4.57600e+03

1295 1.45120e+04 1.43880e+04

1296 1.47040e+04 1.43880e+04

1297 1.47360e+04 4.57600e+03

1298 2.92800e+03 3.96000e+03

1299 3.66400e+03 1.46520e+04

1300 4.59200e+03 3.96000e+03

1301 1.30720e+04 4.57600e+03

1302 1.30720e+04 1.43880e+04

1303 1.04800e+04 1.46520e+04

1304 1.26240e+04 4.57600e+03

1305 6.89600e+03 4.57600e+03

1306 7.12000e+03 1.46520e+04

1307 3.40800e+03 3.96000e+03

1308 3.72800e+03 1.46520e+04

1309 7.24800e+03 1.46520e+04

1310 7.40800e+03 4.57600e+03

1311 3.56800e+03 3.96000e+03

1312 3.92000e+03 1.46520e+04

1313 2.89600e+03 3.96000e+03

1314 3.53600e+03 1.46520e+04

1315 4.75200e+03 3.96000e+03

1316 1.27200e+04 1.43880e+04

1317 1.27520e+04 4.57600e+03

1318 2.80000e+03 1.46520e+04

1319 2.83200e+03 3.96000e+03

1320 8.11200e+03 1.46520e+04

1321 8.20800e+03 4.57600e+03

1322 1.32800e+03 1.46520e+04

1323 1.45600e+03 3.96000e+03

1324 1.21760e+04 3.96000e+03

1325 1.24960e+04 1.43880e+04

1326 9.13600e+03 1.46520e+04

1327 1.15360e+04 3.96000e+03

1328 1.13120e+04 1.46520e+04

1329 1.14720e+04 3.96000e+03

1330 9.29600e+03 1.46520e+04

1331 1.08960e+04 4.57600e+03

1332 5.07200e+03 3.96000e+03

1333 6.51200e+03 1.46520e+04

1334 9.90400e+03 1.46520e+04

1335 1.07680e+04 4.57600e+03

1336 5.04000e+03 3.96000e+03

1337 6.92800e+03 1.46520e+04

1338 1.12800e+04 1.46520e+04

1339 1.13440e+04 3.96000e+03

1340 5.45600e+03 3.96000e+03

1341 7.44000e+03 1.46520e+04

1342 1.25920e+04 3.96000e+03

1343 1.26240e+04 1.43880e+04

1344 1.23680e+04 1.43880e+04

1345 1.70400e+04 3.96000e+03

1346 1.16320e+04 1.43880e+04

1347 1.16960e+04 3.96000e+03

1348 1.44800e+04 1.43880e+04

1349 1.45120e+04 4.57600e+03

1350 1.75200e+04 3.96000e+03

1351 1.76480e+04 1.46520e+04

1352 5.92000e+02 3.96000e+03

1353 6.24000e+02 1.46520e+04

1354 1.14080e+04 3.96000e+03

1355 1.24000e+04 1.43880e+04

1356 1.41920e+04 4.57600e+03

1357 1.16000e+04 3.96000e+03

1358 1.20800e+04 1.43880e+04

1359 1.75520e+04 3.96000e+03

1360 1.77760e+04 1.46520e+04

1361 1.24640e+04 1.43880e+04

1362 1.24960e+04 3.96000e+03

1363 1.77440e+04 1.46520e+04

1364 1.78720e+04 3.96000e+03

1365 1.66240e+04 1.43880e+04

1366 1.66560e+04 4.57600e+03

1367 1.32320e+04 1.43880e+04

1368 1.34560e+04 4.57600e+03

1369 1.01920e+04 1.46520e+04

1370 1.03520e+04 4.57600e+03

1371 1.87360e+04 3.96000e+03

1372 1.90660e+04 5.47800e+03

1373 9.12000e+02 1.46520e+04

1374 1.07200e+03 3.96000e+03

1375 1.43200e+04 1.43880e+04

1376 1.44480e+04 4.57600e+03

1377 7.69600e+03 1.46520e+04

1378 7.72800e+03 4.57600e+03

1379 1.86400e+04 3.96000e+03

1380 1.90660e+04 5.12600e+03

1381 1.47680e+04 1.43880e+04

1382 1.48000e+04 4.57600e+03

1383 9.87200e+03 4.57600e+03

1384 1.01280e+04 1.46520e+04

1385 1.64960e+04 1.43880e+04

1386 1.65280e+04 4.57600e+03

1387 1.53760e+04 1.43880e+04

1388 1.54080e+04 4.57600e+03

1389 5.71200e+03 3.96000e+03

1390 5.84000e+03 3.96000e+03

1391 6.09600e+03 3.96000e+03

1392 6.67200e+03 1.46520e+04

1393 6.70400e+03 3.96000e+03

1394 6.86400e+03 1.46520e+04

1395 7.15200e+03 1.46520e+04

1396 7.24800e+03 4.57600e+03

1397 7.31200e+03 1.46520e+04

1398 1.59520e+04 1.43880e+04

1399 1.56640e+04 1.43880e+04

1400 1.61440e+04 4.57600e+03

1401 1.75840e+04 1.46520e+04

1402 1.80640e+04 3.96000e+03

1403 1.46080e+04 4.57600e+03

1404 1.64320e+04 1.43880e+04

1405 4.56000e+03 3.96000e+03

1406 4.78400e+03 3.96000e+03

1407 8.14400e+03 1.46520e+04

1408 9.61600e+03 1.46520e+04

1409 9.68000e+03 4.57600e+03

1410 1.21120e+04 1.43880e+04

1411 1.22400e+04 3.96000e+03

1412 8.36800e+03 1.46520e+04

1413 8.46400e+03 4.57600e+03

1414 1.88960e+04 3.96000e+03

1415 1.90660e+04 6.53400e+03

1416 1.19520e+04 1.43880e+04

1417 1.22080e+04 3.96000e+03

1418 1.03200e+04 1.46520e+04

1419 1.04160e+04 4.57600e+03

1420 4.33600e+03 3.96000e+03

1421 1.12800e+04 3.96000e+03

1422 1.18240e+04 1.43880e+04

1423 1.26560e+04 1.43880e+04

1424 1.30400e+04 4.57600e+03

1425 1.18880e+04 3.96000e+03

1426 1.31680e+04 1.43880e+04

1427 3.34400e+03 1.46520e+04

1428 3.53600e+03 3.96000e+03

1429 6.12800e+03 3.96000e+03

1430 6.57600e+03 3.96000e+03

1431 6.73600e+03 1.46520e+04

1432 1.17920e+04 1.43880e+04

1433 1.19520e+04 3.96000e+03

1434 7.21600e+03 4.57600e+03

1435 8.72000e+03 1.46520e+04

1436 4.81600e+03 3.96000e+03

1437 6.06400e+03 1.46520e+04

1438 8.94400e+03 1.46520e+04

1439 9.45600e+03 4.57600e+03

1440 9.96800e+03 1.46520e+04

1441 1.00640e+04 4.57600e+03

1442 3.63200e+03 3.96000e+03

1443 5.96800e+03 1.46520e+04

1444 1.55360e+04 1.43880e+04

1445 1.56000e+04 4.57600e+03

1446 1.17280e+04 1.43880e+04

1447 1.19200e+04 3.96000e+03

1448 6.44800e+03 1.46520e+04

1449 6.92800e+03 4.57600e+03

1450 4.30400e+03 1.46520e+04

1451 4.72000e+03 3.96000e+03

1452 9.44000e+02 1.46520e+04

1453 2.16000e+03 1.46520e+04

1454 2.25600e+03 3.96000e+03

1455 7.82400e+03 1.46520e+04

1456 1.59840e+04 1.43880e+04

1457 5.48800e+03 3.96000e+03

1458 1.11520e+04 1.46520e+04

1459 1.34240e+04 4.57600e+03

1460 1.42240e+04 4.57600e+03

1461 1.48320e+04 4.57600e+03

1462 1.49920e+04 4.57600e+03

1463 1.53760e+04 4.57600e+03

1464 1.56320e+04 1.43880e+04

1465 1.61760e+04 4.57600e+03

1466 1.65600e+04 4.57600e+03

1467 1.67200e+04 4.57600e+03

1468 1.68480e+04 4.57600e+03

1469 1.28800e+04 4.57600e+03

1470 1.30080e+04 4.57600e+03

1471 1.32960e+04 4.57600e+03

1472 1.43520e+04 4.57600e+03

1473 1.46400e+04 4.57600e+03

1474 1.47680e+04 4.57600e+03

1475 1.49600e+04 4.57600e+03

1476 1.52480e+04 4.57600e+03

1477 1.61760e+04 1.43880e+04

1478 1.63040e+04 4.57600e+03

1479 1.65920e+04 4.57600e+03

1480 4.46400e+03 3.96000e+03

1481 4.59200e+03 1.46520e+04

1482 1.10240e+04 1.46520e+04

1483 1.71040e+04 3.96000e+03

1484 2.38400e+03 1.46520e+04

1485 2.51200e+03 3.96000e+03

1486 1.64800e+03 1.46520e+04

1487 2.96000e+03 1.46520e+04

1488 3.08800e+03 3.96000e+03

1489 1.29600e+03 1.46520e+04

1490 2.54400e+03 1.46520e+04

1491 2.67200e+03 3.96000e+03

1492 9.64800e+03 1.46520e+04

1493 9.74400e+03 4.57600e+03

1494 9.48800e+03 1.46520e+04

1495 9.58400e+03 4.57600e+03

1496 8.81600e+03 1.46520e+04

1497 8.84800e+03 4.57600e+03

1498 5.13600e+03 1.46520e+04

1499 5.32800e+03 3.96000e+03

1500 3.08800e+03 1.46520e+04

1501 4.08000e+03 3.96000e+03

1502 3.24800e+03 1.46520e+04

1503 3.34400e+03 3.96000e+03

1504 1.09600e+04 1.46520e+04

1505 1.10240e+04 4.57600e+03

1506 2.99200e+03 1.46520e+04

1507 3.18400e+03 3.96000e+03

1508 1.08960e+04 1.46520e+04

1509 1.11840e+04 4.57600e+03

1510 1.08320e+04 1.46520e+04

1511 1.09280e+04 4.57600e+03

1512 2.00000e+03 1.46520e+04

1513 3.37600e+03 1.46520e+04

1514 3.50400e+03 3.96000e+03

1515 2.22400e+03 1.46520e+04

1516 2.35200e+03 3.96000e+03

1517 6.54400e+03 3.96000e+03

1518 8.88000e+03 1.46520e+04

1519 1.32960e+04 1.43880e+04

1520 1.33280e+04 4.57600e+03

1521 1.71360e+04 1.43880e+04

1522 1.86500e+04 1.41680e+04

1523 4.20800e+03 1.46520e+04

1524 5.20000e+03 3.96000e+03

1525 1.17600e+04 1.43880e+04

1526 1.72640e+04 3.96000e+03

1527 1.83200e+04 1.46520e+04

1528 1.58240e+04 1.43880e+04

1529 1.70720e+04 3.96000e+03

1530 9.71200e+03 1.46520e+04

1531 9.84000e+03 4.57600e+03

1532 1.70720e+04 1.43880e+04

1533 1.73280e+04 3.96000e+03

1534 1.64640e+04 1.43880e+04

1535 1.89280e+04 3.96000e+03

1536 2.73600e+03 3.96000e+03

1537 7.85600e+03 1.46520e+04

1538 1.31360e+04 1.43880e+04

1539 1.32320e+04 4.57600e+03

1540 1.67200e+04 1.43880e+04

1541 1.67520e+04 4.57600e+03

1542 1.59200e+04 1.43880e+04

1543 1.60160e+04 4.57600e+03

1544 1.55040e+04 1.43880e+04

1545 1.55360e+04 4.57600e+03

1546 2.08000e+02 3.96000e+03

1547 5.28000e+02 1.46520e+04

1548 1.60160e+04 1.43880e+04

1549 1.60480e+04 4.57600e+03

1550 1.60480e+04 1.43880e+04

1551 1.60800e+04 4.57600e+03

1552 1.40320e+04 1.43880e+04

1553 1.40640e+04 4.57600e+03

1554 1.35840e+04 4.57600e+03

1555 1.35840e+04 1.43880e+04

1556 1.46080e+04 1.43880e+04

1557 1.46720e+04 4.57600e+03

1558 1.33920e+04 4.57600e+03

1559 1.33920e+04 1.43880e+04

1560 1.66880e+04 1.43880e+04

1561 1.77760e+04 3.96000e+03

1562 1.62080e+04 4.57600e+03

1563 1.62080e+04 1.43880e+04

1564 5.10400e+03 1.46520e+04

1565 5.23200e+03 3.96000e+03

1566 6.99200e+03 4.57600e+03

1567 4.40000e+03 3.96000e+03

1568 1.43520e+04 1.43880e+04

1569 5.39200e+03 1.46520e+04

1570 5.58400e+03 3.96000e+03

1571 5.77600e+03 1.46520e+04

1572 5.90400e+03 3.96000e+03

1573 9.44000e+02 3.96000e+03

1574 1.48800e+03 1.46520e+04

1575 3.66400e+03 3.96000e+03

1576 4.01600e+03 1.46520e+04

1577 7.98400e+03 1.46520e+04

1578 1.07360e+04 4.57600e+03

1579 5.61600e+03 3.96000e+03

1580 6.16000e+03 1.46520e+04

1581 1.72320e+04 3.96000e+03

1582 1.79680e+04 1.46520e+04

1583 1.61600e+03 3.96000e+03

1584 2.12800e+03 1.46520e+04

1585 1.87200e+03 3.96000e+03

1586 2.48000e+03 1.46520e+04

1587 1.23040e+04 3.96000e+03

1588 1.39040e+04 4.57600e+03

1589 9.96800e+03 4.57600e+03

1590 1.15680e+04 3.96000e+03

1591 1.20000e+03 3.96000e+03

1592 2.96000e+03 3.96000e+03

1593 1.90400e+03 3.96000e+03

1594 2.83200e+03 1.46520e+04

1595 1.42400e+03 3.96000e+03

1596 3.37600e+03 3.96000e+03

1597 2.16000e+03 3.96000e+03

1598 3.18400e+03 1.46520e+04

1599 9.12000e+02 3.96000e+03

1600 2.19200e+03 3.96000e+03

1601 3.02400e+03 3.96000e+03

1602 1.98000e+02 4.77400e+03

1603 3.36000e+02 3.96000e+03

1604 1.48800e+03 3.96000e+03

1605 3.79200e+03 3.96000e+03

1606 8.80000e+02 3.96000e+03

1607 2.22400e+03 3.96000e+03

1608 2.60800e+03 3.96000e+03

1609 3.44000e+03 3.96000e+03

1610 1.83520e+04 1.46520e+04

1611 1.87040e+04 3.96000e+03

1612 1.90400e+03 1.46520e+04

1613 2.06400e+03 3.96000e+03

1614 1.87680e+04 3.96000e+03

1615 1.90660e+04 5.83000e+03

1616 1.82560e+04 1.46520e+04

1617 1.84800e+04 3.96000e+03

1618 1.84000e+03 1.46520e+04

1619 2.00000e+03 3.96000e+03

1620 1.82240e+04 1.46520e+04

1621 1.84160e+04 3.96000e+03

1622 1.61600e+03 1.46520e+04

1623 1.77600e+03 3.96000e+03

1624 1.78400e+04 3.96000e+03

1625 1.79360e+04 1.46520e+04

1626 1.79040e+04 3.96000e+03

1627 1.80000e+04 1.46520e+04

1628 1.21440e+04 3.96000e+03

1629 1.56960e+04 4.57600e+03

1630 1.76800e+04 3.96000e+03

1631 1.78400e+04 1.46520e+04

1632 1.52000e+03 1.46520e+04

1633 1.71200e+03 3.96000e+03

1634 1.12160e+04 3.96000e+03

1635 1.12480e+04 1.46520e+04

1636 8.17600e+03 4.57600e+03

1637 1.17280e+04 3.96000e+03

1638 1.81280e+04 3.96000e+03

1639 1.81600e+04 1.46520e+04

1640 1.20160e+04 3.96000e+03

1641 1.58560e+04 4.57600e+03

1642 8.01600e+03 4.57600e+03

1643 1.18560e+04 3.96000e+03

1644 6.83200e+03 3.96000e+03

1645 7.15200e+03 4.57600e+03

1646 7.28000e+03 4.57600e+03

1647 7.31200e+03 4.57600e+03

1648 7.56800e+03 4.57600e+03

1649 8.62400e+03 4.57600e+03

1650 8.91200e+03 4.57600e+03

1651 9.23200e+03 4.57600e+03

1652 9.52000e+03 4.57600e+03

1653 1.05760e+04 4.57600e+03

1654 1.08640e+04 4.57600e+03

1655 1.80960e+04 1.46520e+04

1656 1.81920e+04 3.96000e+03

1657 6.86400e+03 3.96000e+03

1658 7.69600e+03 4.57600e+03

1659 8.49600e+03 4.57600e+03

1660 8.88000e+03 4.57600e+03

1661 9.04000e+03 4.57600e+03

1662 9.10400e+03 4.57600e+03

1663 9.26400e+03 4.57600e+03

1664 9.64800e+03 4.57600e+03

1665 1.04480e+04 4.57600e+03

1666 1.08320e+04 4.57600e+03

1667 1.09920e+04 4.57600e+03

1668 1.11200e+04 4.57600e+03

1669 4.11200e+03 3.96000e+03

1670 4.24000e+03 1.46520e+04

1671 3.92000e+03 3.96000e+03

1672 4.17600e+03 1.46520e+04

1673 4.40000e+03 1.46520e+04

1674 4.49600e+03 3.96000e+03

1675 3.76000e+03 3.96000e+03

1676 3.95200e+03 1.46520e+04

1677 1.80640e+04 1.46520e+04

1678 1.90560e+04 3.96000e+03

1679 9.20000e+03 1.46520e+04

1680 9.29600e+03 4.57600e+03

1681 3.72800e+03 3.96000e+03

1682 3.88800e+03 1.46520e+04

1683 4.88000e+03 1.46520e+04

1684 5.13600e+03 3.96000e+03

1685 8.49600e+03 1.46520e+04

1686 1.20160e+04 1.43880e+04

1687 1.68800e+04 1.43880e+04

1688 1.69120e+04 4.57600e+03

1689 1.57600e+04 1.43880e+04

1690 1.58240e+04 4.57600e+03

1691 3.44000e+03 1.46520e+04

1692 3.82400e+03 3.96000e+03

1693 1.69440e+04 1.43880e+04

1694 1.71680e+04 3.96000e+03

1695 1.72320e+04 1.43880e+04

1696 1.72960e+04 3.96000e+03

1697 2.70400e+03 3.96000e+03

1698 4.68800e+03 1.46520e+04

1699 1.72960e+04 1.43880e+04

1700 1.74240e+04 3.96000e+03

1701 6.22400e+03 3.96000e+03

1702 1.04160e+04 1.46520e+04

1703 5.96800e+03 3.96000e+03

1704 1.04480e+04 1.46520e+04

1705 1.74240e+04 1.43880e+04

1706 1.74560e+04 3.96000e+03

1707 6.76800e+03 3.96000e+03

1708 9.55200e+03 1.46520e+04

1709 1.73280e+04 1.43880e+04

1710 1.73600e+04 3.96000e+03

1711 6.35200e+03 3.96000e+03

1712 1.11840e+04 1.46520e+04

1713 1.89600e+04 3.96000e+03

1714 1.89920e+04 3.96000e+03

1715 4.24000e+03 3.96000e+03

1716 4.36800e+03 3.96000e+03

1717 4.17600e+03 3.96000e+03

1718 4.30400e+03 3.96000e+03

1719 6.24000e+02 3.96000e+03

1720 8.48000e+02 3.96000e+03

1721 3.95200e+03 3.96000e+03

1722 4.01600e+03 3.96000e+03

1723 4.27200e+03 3.96000e+03

1724 6.38400e+03 1.46520e+04

1725 6.76800e+03 1.46520e+04

1726 1.72000e+04 3.96000e+03

1727 1.76160e+04 3.96000e+03

1728 1.07200e+03 1.46520e+04

1729 1.29600e+03 3.96000e+03

1730 7.20000e+02 1.46520e+04

1731 1.04000e+03 3.96000e+03

1732 1.32800e+03 3.96000e+03

1733 1.42400e+03 1.46520e+04

1734 5.04000e+03 1.46520e+04

1735 6.12800e+03 1.46520e+04

1736 6.19200e+03 1.46520e+04

1737 6.41600e+03 1.46520e+04

1738 6.80000e+03 3.96000e+03

1739 1.58400e+03 3.96000e+03

1740 1.77600e+03 1.46520e+04

1741 1.86400e+04 1.46520e+04

1742 1.90240e+04 3.96000e+03

1743 1.24320e+04 3.96000e+03

1744 1.37440e+04 4.57600e+03

1745 1.13600e+03 3.96000e+03

1746 2.54400e+03 3.96000e+03

1747 1.01280e+04 4.57600e+03

1748 1.14400e+04 3.96000e+03

EOF
