# Supplementary material for: A Discrete Fruit Fly Optimization Algorithm for the Traveling Salesman Problem
Source: PLoS One. 2016 Nov 3;11(11):e0165804. doi: 10.1371/journal.pone.0165804 (PMC5094794; doi:10.1371/journal.pone.0165804)
Supplement: S2 File — (ZIP) [file pone.0165804.s002.zip]

Archive with 16 entries (15 files):
- DFOATSP/
- DFOATSP/DFOATSP.exe
- DFOATSP/ExeOPT.docx
- DFOATSP/User Guide.docx
- DFOATSP/best.txt
- DFOATSP/cyggcc_s-1.dll
- DFOATSP/cygwin1.dll
- DFOATSP/eil51.opt.tour
- DFOATSP/eil51.par
- DFOATSP/eil51.tsp
- DFOATSP/pr1002.opt.tour
- DFOATSP/pr1002.par
- DFOATSP/pr1002.tsp
- DFOATSP/pr2392.opt.tour
- DFOATSP/pr2392.par
- DFOATSP/pr2392.tsp
