# Supplementary material for: A Discrete Fruit Fly Optimization Algorithm for the Traveling Salesman Problem
Source: PLoS One. 2016 Nov 3;11(11):e0165804. doi: 10.1371/journal.pone.0165804 (PMC5094794; doi:10.1371/journal.pone.0165804)
Supplement: S2 File — (ZIP) [file pone.0165804.s002.zip › DFOATSP/best.txt]

259125 259045 259045 259045 259045 259045 259045 259045 259045 259045 
