# Supplementary material for: A Discrete Fruit Fly Optimization Algorithm for the Traveling Salesman Problem
Source: PLoS One. 2016 Nov 3;11(11):e0165804. doi: 10.1371/journal.pone.0165804 (PMC5094794; doi:10.1371/journal.pone.0165804)
Supplement: S2 File — (ZIP) [file pone.0165804.s002.zip › DFOATSP/eil51.opt.tour]

NAME : eil51.tour
COMMENT : Optimum tour for eil51.tsp (Length 426)
TYPE : TOUR
DIMENSION : 51
TOUR_SECTION  
9
49
10
39
33
45
15
44
42
19
40
41
13
25
14
24
43
7
23
48
6
27
51
46
12
47
18
4
17
37
5
38
11
32
1
22
8
26
31
28
3
36
35
20
2
29
21
16
50
34
30
-1
EOF
