# Supplementary material for: A Discrete Fruit Fly Optimization Algorithm for the Traveling Salesman Problem
Source: PLoS One. 2016 Nov 3;11(11):e0165804. doi: 10.1371/journal.pone.0165804 (PMC5094794; doi:10.1371/journal.pone.0165804)
Supplement: S2 File — (ZIP) [file pone.0165804.s002.zip › DFOATSP/eil51.tsp]

NAME : eil51
COMMENT : 51-city problem (Christofides/Eilon)
TYPE : TSP
DIMENSION : 51
EDGE_WEIGHT_TYPE : EUC_2D
NODE_COORD_SECTION
1 37 52
2 49 49
3 52 64
4 20 26
5 40 30
6 21 47
7 17 63
8 31 62
9 52 33
10 51 21
11 42 41
12 31 32
13 5 25
14 12 42
15 36 16
16 52 41
17 27 23
18 17 33
19 13 13
20 57 58
21 62 42
22 42 57
23 16 57
24 8 52
25 7 38
26 27 68
27 30 48
28 43 67
29 58 48
30 58 27
31 37 69
32 38 46
33 46 10
34 61 33
35 62 63
36 63 69
37 32 22
38 45 35
39 59 15
40 5 6
41 10 17
42 21 10
43 5 64
44 30 15
45 39 10
46 32 39
47 25 32
48 25 55
49 48 28
50 56 37
51 30 40
EOF
