# Supplementary material for: A Discrete Fruit Fly Optimization Algorithm for the Traveling Salesman Problem
Source: PLoS One. 2016 Nov 3;11(11):e0165804. doi: 10.1371/journal.pone.0165804 (PMC5094794; doi:10.1371/journal.pone.0165804)
Supplement: S2 File — (ZIP) [file pone.0165804.s002.zip › DFOATSP/pr1002.opt.tour]

NAME : pr1002.tour
COMMENT : Optimum tour for pr1002.tsp (Length 259045)
TYPE : TOUR
DIMENSION : 1002
TOUR_SECTION  
600
598
599
597
596
595
594
593
592
591
559
560
558
557
556
555
554
553
552
551
550
548
542
543
544
541
539
540
545
546
547
549
562
561
563
564
565
519
518
520
521
517
516
567
566
568
570
569
514
515
523
522
525
524
530
529
526
527
528
536
537
538
535
533
534
532
531
999
510
511
512
509
508
507
506
505
504
503
502
501
498
499
500
489
488
487
513
485
486
490
491
495
496
497
494
493
492
484
483
482
481
998
580
579
571
572
573
574
590
589
588
576
575
578
577
581
582
583
584
587
586
585
449
448
450
451
452
453
455
454
475
474
473
471
472
476
477
478
479
480
470
469
468
467
466
465
460
459
458
457
456
430
429
428
461
462
463
464
423
424
425
426
427
419
418
420
422
421
405
406
407
410
416
417
415
414
413
412
411
409
408
402
403
404
288
287
286
285
284
299
300
298
297
991
305
306
307
308
309
310
311
312
313
45
44
43
42
41
49
48
47
46
109
108
107
994
103
104
105
106
118
119
117
116
115
114
112
110
111
113
304
303
302
301
283
282
281
280
279
278
277
276
275
274
273
272
270
271
269
268
267
266
265
264
263
231
232
230
229
228
227
226
225
224
223
222
220
214
215
216
213
211
212
217
218
219
221
234
233
235
236
237
191
190
192
193
189
188
239
238
240
242
241
186
187
195
194
197
196
202
201
198
199
200
208
209
210
207
205
206
204
203
996
182
183
184
181
180
179
178
177
176
175
174
173
170
171
172
161
160
159
185
157
158
162
163
167
168
169
166
165
164
156
155
154
153
995
252
251
243
244
245
246
262
261
260
248
247
250
249
253
254
255
256
259
258
257
121
120
122
123
124
125
127
126
147
146
145
143
144
148
149
150
151
152
142
141
140
139
138
137
132
131
130
129
128
102
101
100
133
134
135
136
95
96
97
98
99
91
90
92
94
93
77
78
79
82
88
89
87
86
85
84
83
81
80
74
75
76
1
2
5
3
4
6
7
8
9
10
11
12
63
64
62
61
60
58
59
65
66
67
68
69
70
71
73
72
56
55
57
54
52
53
51
50
40
39
38
37
36
35
34
33
32
24
25
23
22
17
16
13
14
15
18
21
19
20
26
31
30
29
27
28
332
333
334
328
327
329
330
331
314
315
316
325
326
324
319
318
317
320
323
322
321
294
293
295
296
289
290
291
292
399
401
400
396
397
398
335
336
337
338
339
340
391
392
390
389
388
386
387
393
394
395
384
383
385
382
380
381
379
378
368
367
366
365
364
363
362
361
360
352
353
351
350
345
344
341
342
343
346
349
347
348
354
359
358
357
355
356
660
661
662
656
655
657
658
659
642
643
644
653
654
652
647
646
645
648
651
650
649
622
621
623
624
617
618
619
620
727
729
728
724
725
726
663
664
665
666
667
668
719
720
718
717
716
714
715
721
722
723
712
711
713
710
708
709
707
706
696
695
694
693
692
691
690
689
688
680
681
679
678
673
672
669
670
671
674
677
675
676
682
687
686
685
683
684
988
989
990
984
983
985
986
987
970
971
972
981
982
980
975
974
973
976
979
978
977
950
949
951
952
948
947
946
945
944
943
942
941
940
955
956
954
953
993
961
962
963
964
965
966
967
968
969
701
700
699
698
697
705
704
703
702
765
764
763
1000
759
760
761
762
774
775
773
772
771
770
768
766
767
769
960
959
958
957
939
938
937
936
935
934
933
932
931
930
929
928
926
927
925
924
923
922
921
920
919
887
888
886
885
884
883
882
881
880
879
878
876
870
871
872
869
867
868
873
874
875
877
890
889
891
892
893
847
846
848
849
845
844
895
894
896
898
897
842
843
851
850
853
852
858
857
854
855
856
864
865
866
863
861
862
860
859
1002
838
839
840
837
836
835
834
833
832
831
830
829
826
827
828
817
816
815
841
813
814
818
819
823
824
825
822
821
820
812
811
810
809
1001
908
907
899
900
901
902
918
917
916
904
903
906
905
909
910
911
912
915
914
913
777
776
778
779
780
781
783
782
803
802
801
799
800
804
805
806
807
808
798
797
796
795
794
793
788
787
786
785
784
758
757
756
789
790
791
792
751
752
753
754
755
747
746
748
750
749
733
734
735
738
744
745
743
742
741
740
739
737
736
730
731
732
616
615
614
613
612
627
628
626
625
992
633
634
635
636
637
638
639
640
641
373
372
371
370
369
377
376
375
374
437
436
435
997
431
432
433
434
446
447
445
444
443
442
440
438
439
441
632
631
630
629
611
610
609
608
607
606
605
604
603
602
601
-1
EOF
