# Supplementary material for: A Discrete Fruit Fly Optimization Algorithm for the Traveling Salesman Problem
Source: PLoS One. 2016 Nov 3;11(11):e0165804. doi: 10.1371/journal.pone.0165804 (PMC5094794; doi:10.1371/journal.pone.0165804)
Supplement: S2 File — (ZIP) [file pone.0165804.s002.zip › DFOATSP/pr1002.par]

PROBLEM_FILE = pr1002.tsp
MOVE_TYPE = 5
PATCHING_C = 3
PATCHING_A = 2
RUNS = 10
MAX_TRIALS = 5
POPULATION_SIZE = 5
